# Supplementary material for: Blood methylome signatures in children exposed to maternal type 1 diabetes are linked to protection against islet autoimmunity
Source: Nat Metab. 2025 Nov 6;7(11):2236–49. doi: 10.1038/s42255-025-01403-w (PMC12638243; doi:10.1038/s42255-025-01403-w)
Supplement: Supplementary file 2 — Supplementary Table 1. Characteristics of the included children participating in the BABYDIAB/BABYDIET, POInT and Fr1da studies. Supplementary Table 2. Differential methylated CpGs and DMRs in offspring with maternal T1D. Supplementary Table 3. Overlap between maternal T1D-associated CpGs and DMRs and blood eQTM in childhood. Supplementary Table 4. Identified CpGs associated with circulating proteins in the EWAS catalogue that showed significant relations to progression or onset of T1D. Supplementary Table 5. Overlap of CpGs and DMRs with previously published studies on T1D. Supplementary Table 6. CpGs used for the MPS on maternal T1D. [file 42255_2025_1403_MOESM2_ESM.xlsx]

## Sheet: Table S1
Table S1. Characteristics of the included children participating in the BABYDIAB/BABYDIET, POInT and Fr1da studies
	BABYDIAB/BABYDIET				POInT						Fr1da
	Offspring with first-degree relative with type 1 diabetes				Offspring with first-degree relative with type 1 diabetes				Offspring without a first-degree relative with type 1 diabetes		Children with or without a first-degree relative with type 1 diabetes
	Mother with type 1 diabetes (n = 608)		Mother without type 1 diabetes (n = 350)		Mother with type 1 diabetes (n = 182)		Mother without type 1 diabetes (n = 253)		Mother without type 1 diabetes (n = 359)		Mother without type 1 diabetes (n = 244)
Age at DNA collection, years (Median, IQR)	2.08 (1.94-2.60)		2.06 (1.89-2.40)		1.50 (1.49-1.52)		1.50 (1.49-1.52)		1.50 (1.49-1.52)		4.80 (3.42-5.81)
Female - n (%)	291 (47.9)		163 (46.6)		100 (54.9)		130 (51.4)		175 (48.7)		120 (49.2)
Methylation age according to Horvath, years (Median, IQR)	1.36 (0.79-2.21)		1.43 (0.70-2.11)		1.00 (0.82-1.31)		1.07 (0.86-1.36)		1.05 (0.84-1.36)		4.08 (2.75-5.28)
Estimated CD8+ T cells, % (Median, IQR)	0.171 (0.140-0.213)		0.172 (0.132-0.213)		0.171 (0.141-0.202)		0.169 (0.129-0.204)		0.162 (0.134-0.194)		0.151 (0.122-0.189)
Estimated CD4+ T cells, % (Median, IQR)	0.286 (0.227-0.345)		0.280 (0.229-0.336)		0.249 (0.206-0.285)		0.236 (0.195-0.279)		0.247 (0.212-0.286)		0.202 (0.164-0.245)
Estimated natural killer cells, % (Median, IQR)	0.046 (0.031-0.069)		0.045 (0.031-0.062)		0.055 (0.038-0.074)		0.059 (0.039-0.082)		0.051 (0.040-0.070)		0.064 (0.046-0.084)
Estimated B cells, % (Median, IQR)	0.121 (0.092-0.156)		0.124 (0.093-0.160)		0.154 (0.122-0.183)		0.155 (0.130-0.181)		0.156 (0.131-0.184)		0.107 (0.083-0.136)
Estimated monocytes, % (Median, IQR)	0.062 (0.048-0.081)		0.064 (0.048-0.082)		0.068 (0.056-0.080)		0.067 (0.056-0.082)		0.068 (0.057-0.082)		0.070 (0.057-0.083)
Estimated neutrophils, % (Median, IQR)	0.323 (0.247-0.404)		0.323 (0.257-0.411)		0.321 (0.259-0.383)		0.322 (0.255-0.403)		0.325 (0.266-0.385)		0.411 (0.328-0.505)

## Sheet: Table S2
Table S2. Differential methylated CpGs and DMRs in offspring with maternal type 1 diabetes
Different in analysis (CpG/DMR)	CpG (Illumina ProbeID)	Chr	Position	Relation to Island	Annotated Gene	Meta-analysis estimate	Meta-analysis SE	Meta-analysis P-value	Meta-analysis adjusted P-value	I2	Direction	N	DMR #	DMR start	DMR end	Association with early life variables in BABYDIAB&BABYDIET	Estimate between early life variable and methylation	adjusted P-value of association between early life variable and methylation
CpG&DMR	cg20345234	10	65801377	OpenSea		-0.259272	0.0372309	3.30967e-12	1.13624e-06	0	--	1749
CpG&DMR	cg05772155	10	65801432	OpenSea		-0.360711	0.0532882	1.2962e-11	2.96665e-06	0	--	1726
CpG	cg18362325	20	51649472	OpenSea	TSHZ2	-0.234806	0.0363646	1.06811e-10	1.83346e-05	46.4926	--	1750
CpG&DMR	cg17292758	19	49636594	Island	PPFIA3	0.283423	0.0441976	1.43032e-10	1.96417e-05	63.2986	++	1752
CpG&DMR	cg01425746	11	45671369	Island	CHST1	0.258204	0.040808	2.49509e-10	2.18275e-05	0	++	1751
CpG&DMR	cg13578160	7	72813978	OpenSea		0.230941	0.036325	2.04896e-10	2.18275e-05	21.7401	++	1720
CpG&DMR	cg04578992	7	4671367	OpenSea		0.108257	0.0172254	3.28383e-10	2.25475e-05	0	++	1752
CpG	cg20974609	7	27181671	N_Shore	HOXA5	0.268582	0.0426879	3.13882e-10	2.25475e-05	59.818	++	1719
CpG&DMR	cg19759481	7	27183401	Island	HOXA5	0.389904	0.063812	9.95106e-10	6.21146e-05	60.7974	++	1751
CpG&DMR	cg25879142	7	4671391	OpenSea		0.151335	0.0248629	1.15202e-09	6.59166e-05	0	++	1748
CpG	cg25690958	17	4439481	Island	SPNS2	0.167485	0.0276431	1.37111e-09	7.24178e-05	0	++	1746
CpG	cg02756803	6	28909903	OpenSea		0.183621	0.030392	1.52448e-09	7.4767e-05	0	++	1750
CpG&DMR	cg09549073	7	27183274	Island	HOXA5	0.261383	0.043692	2.19892e-09	9.3624e-05	66.3716	++	1751
CpG&DMR	cg12294769	21	30450130	S_Shelf	MAP3K7CL	-0.184386	0.0308603	2.30267e-09	9.3624e-05	0	--	1752
CpG&DMR	cg13731397	11	45671312	Island	CHST1	0.218312	0.0365449	2.31803e-09	9.3624e-05	0	++	1751
CpG&DMR	cg07586008	19	49636535	Island	PPFIA3	0.151129	0.0255442	3.2912e-09	0.000118937	39.3419	++	1752
CpG&DMR	cg10243676	1	40024971	OpenSea	LOC728448	-0.117547	0.0201893	5.80612e-09	0.00019933	58.6543	--	1749
CpG&DMR	cg00106345	7	27138396	S_Shore		-0.20837	0.0358546	6.19064e-09	0.000202411	0	--	1735
CpG&DMR	cg14882265	7	27184375	Island	HOXA5	0.198967	0.0343413	6.88059e-09	0.000214743	57.2128	++	1752
CpG&DMR	cg23376847	14	83108873	OpenSea		-0.159798	0.0276441	7.4459e-09	0.000222283	0	--	1707
CpG&DMR	cg11315777	21	30449989	S_Shelf	MAP3K7CL	-0.212508	0.0368203	7.85657e-09	0.00022477	19.7708	--	1752
CpG&DMR	cg07278425	7	27137922	S_Shore		-0.134015	0.0232916	8.7261e-09	0.000239661	0	--	1733
CpG	cg02754084	12	72338080	OpenSea	TPH2	-0.137196	0.023968	1.0396e-08	0.000254932	0	--	1750
CpG&DMR	cg04863892	7	27183375	Island	HOXA5	0.337955	0.0589612	9.93533e-09	0.000254932	29.342	++	1752
CpG&DMR	cg26023912	7	27184369	Island	HOXA5	0.194021	0.0338899	1.03396e-08	0.000254932	72.9388	++	1752
CpG&DMR	cg18464783	11	45671208	Island	CHST1	0.247281	0.0432967	1.1211e-08	0.000265438	0	++	1738
CpG&DMR	cg02376827	17	1961510	Island	HIC1	0.0797511	0.0140471	1.36739e-08	0.000295694	0	++	1752
CpG	cg21151401	7	44260591	S_Shore	CAMK2B	0.141197	0.0248758	1.37809e-08	0.000295694	67.7891	++	1750
CpG&DMR	cg03045620	6	31846970	OpenSea	SLC44A4	0.0976554	0.0172294	1.44525e-08	0.000300709	70.4047	++	1748
CpG&DMR	cg02005600	7	27183686	Island	HOXA5	0.322778	0.0572331	1.70344e-08	0.00033677	73.227	++	1745
CpG&DMR	cg02916332	7	27183591	Island	HOXA5	0.2486	0.0440908	1.71666e-08	0.00033677	66.209	++	1751
CpG	cg10118294	15	36020701	OpenSea	DPH6-AS1	0.181278	0.0324041	2.21522e-08	0.000417166	7.91159	++	1739
CpG	cg15472728	1	1288926	N_Shore	MXRA8	0.077455	0.0138868	2.43875e-08	0.000440658	0	++	1750
CpG&DMR	cg03678035	7	72813946	OpenSea		0.0997521	0.0180056	3.02381e-08	0.000519053	44.25	++	1745
CpG&DMR	cg11724970	7	27182493	N_Shore	HOXA5	0.214164	0.0386566	3.02157e-08	0.000519053	68.3236	++	1744
CpG	cg09895893	7	107953712	OpenSea	NRCAM	0.152995	0.0276816	3.2582e-08	0.000539559	63.7385	++	1743
CpG	cg21082935	6	78078628	OpenSea		-0.268556	0.0486099	3.30043e-08	0.000539559	14.7349	--	1747
CpG	cg15637226	17	78369689	OpenSea	RNF213;LOC100294362	0.0568863	0.0103263	3.61152e-08	0.000574881	0	++	1749
CpG&DMR	cg21854952	17	1961778	Island	HIC1	0.135839	0.0246917	3.76768e-08	0.000574881	0	++	1752
CpG&DMR	cg22195627	19	12305869	Island		0.237433	0.043148	3.73919e-08	0.000574881	0	++	1748				Maternal age at delivery (years)	-0.0285816	0.0135931
CpG&DMR	cg03330558	15	31516127	OpenSea		0.114414	0.0208651	4.17022e-08	0.000614146	0	++	1750
CpG	cg19139343	3	97466366	OpenSea	EPHA6	0.107681	0.0196425	4.2039e-08	0.000614146	0	++	1749
CpG&DMR	cg26264232	7	27138751	S_Shelf		-0.267383	0.0488711	4.47049e-08	0.000639486	63.4689	--	1742
CpG&DMR	cg05076221	7	27182637	Island	HOXA5	0.213557	0.0391024	4.72161e-08	0.000661624	53.6593	++	1724
CpG	cg00179952	10	67330494	OpenSea	LINC01515	-0.261275	0.0480518	5.4078e-08	0.000673935	0	--	1733
CpG	cg00271506	10	94933709	OpenSea		0.100434	0.0184747	5.44029e-08	0.000673935	0	++	1748
CpG	cg01088608	15	98502883	N_Shore	ARRDC4	0.115101	0.0211109	4.9743e-08	0.000673935	0	++	1751
CpG	cg10210806	1	6514605	Island	ESPN	0.23574	0.0433657	5.44623e-08	0.000673935	0	++	1750
CpG&DMR	cg10492504	11	1575600	N_Shelf	DUSP8	0.103494	0.0189998	5.11972e-08	0.000673935	0	++	1751
CpG	cg12141967	21	31799277	OpenSea	KRTAP13-3	0.107089	0.0196876	5.34618e-08	0.000673935	54.1683	++	1750
CpG	cg12972319	22	36946958	OpenSea		0.108169	0.0199159	5.59469e-08	0.000673935	0	++	1730
CpG&DMR	cg14316629	6	168436353	S_Shore	KIF25	0.285254	0.0525096	5.5595e-08	0.000673935	74.8122	++	1741
CpG&DMR	cg12944343	14	93698416	OpenSea		0.216582	0.0401297	6.77419e-08	0.000788356	0	++	1750
CpG	cg06140588	12	24103841	OpenSea	SOX5	0.0782065	0.0145551	7.73765e-08	0.000885472	0	++	1751
CpG&DMR	cg25952247	9	139092873	Island	LHX3	0.143481	0.0267196	7.87876e-08	0.000886839	0	++	1751
CpG&DMR	cg14485097	7	4671479	OpenSea		0.11349	0.021159	8.15549e-08	0.000903182	0	++	1747
CpG&DMR	cg03207666	7	27183950	Island	HOXA5	0.162008	0.0302497	8.5237e-08	0.000928977	0	++	1749
CpG&DMR	cg16530595	8	144788492	Island		0.386217	0.0722802	9.12518e-08	0.000963929	0	++	1750
CpG&DMR	cg27438152	15	31515761	OpenSea		0.216367	0.0404794	9.03633e-08	0.000963929	0	++	1736
CpG&DMR	cg15386434	1	1289835	Island	MXRA8	0.198869	0.0372415	9.29617e-08	0.000967113	0	++	1726
CpG	cg07979757	11	2828652	Island	KCNQ1	0.158373	0.0297435	1.01167e-07	0.000992339	0	++	1746
CpG	cg09267427	12	124953924	S_Shelf	NCOR2	0.0760084	0.0142707	1.00294e-07	0.000992339	0	++	1751
CpG	cg19188612	8	104384291	S_Shore	CTHRC1	-0.112752	0.0211584	9.8802e-08	0.000992339	60.3892	--	1739
CpG&DMR	cg25017403	15	31516404	OpenSea		0.17155	0.0322377	1.02957e-07	0.000995672	0	++	1749
CpG&DMR	cg16006004	17	41278241	Island	BRCA1;NBR2	0.180944	0.034041	1.06381e-07	0.0010145	0	++	1748
CpG	cg16994941	5	141218887	OpenSea		0.106911	0.0201421	1.10927e-07	0.00104336	0	++	1752
CpG&DMR	cg20485152	11	66790027	N_Shore	SYT12	0.141353	0.0267665	1.28504e-07	0.00117644	0	++	1729
CpG&DMR	cg21727049	12	54746176	OpenSea	LOC102724050	0.107643	0.020379	1.27748e-07	0.00117644	19.05	++	1749
CpG	cg06724406	5	24208978	OpenSea		0.180863	0.0343598	1.41113e-07	0.0012537	0	++	1745
CpG	cg07976733	17	56138124	OpenSea		0.0814279	0.0154744	1.4242e-07	0.0012537	0	++	1751
CpG	cg13859324	17	33474692	OpenSea	UNC45B	0.060092	0.0114139	1.40346e-07	0.0012537	28.0548	++	1752
CpG&DMR	cg08118114	9	139093217	Island	LHX3	0.14898	0.0283949	1.5483e-07	0.00133596	0	++	1751
CpG&DMR	cg25556225	15	31515750	OpenSea		0.167669	0.0319629	1.55657e-07	0.00133596	0	++	1730
CpG&DMR	cg12862901	4	110768037	OpenSea	LRIT3	0.0838011	0.0160304	1.71689e-07	0.00145537	0	++	1751
CpG&DMR	cg06202276	4	154713333	N_Shore		-0.28917	0.0554218	1.81231e-07	0.00147785	19.1987	--	1743
CpG&DMR	cg18567924	15	95870450	S_Shore		0.13802	0.0264519	1.81085e-07	0.00147785	0	++	1739
CpG	cg19492274	10	98314184	OpenSea	TM9SF3	0.0604769	0.0115948	1.8295e-07	0.00147785	71.7064	++	1742
CpG	cg05383442	1	48022001	OpenSea		0.0793678	0.0152304	1.87673e-07	0.00149838	0	++	1750
CpG&DMR	cg06469163	7	155589411	Island		-0.101749	0.0195736	2.01146e-07	0.00156944	0	--	1748
CpG&DMR	cg24900425	17	41278444	Island	BRCA1;NBR2	0.291735	0.056114	2.00401e-07	0.00156944	0	++	1747
CpG	cg24513030	4	57821434	OpenSea		0.0943511	0.0181823	2.1122e-07	0.00162953	0	++	1749
CpG	cg09380067	8	144808965	Island	FAM83H	0.154873	0.0298763	2.1738e-07	0.00165842	0	++	1745
CpG	cg10155058	17	37018229	OpenSea		0.132669	0.0256146	2.2258e-07	0.00166118	16.8774	++	1747
CpG&DMR	cg12689679	15	31516316	OpenSea		0.129181	0.0249382	2.21799e-07	0.00166118	0	++	1751
CpG&DMR	cg21192468	9	139092501	Island	LHX3	0.155919	0.0301508	2.32489e-07	0.00171647	0	++	1752
CpG	cg12935882	16	69872652	OpenSea	WWP2	0.0802291	0.0155398	2.43282e-07	0.00177705	0	++	1751
CpG&DMR	cg27003765	6	31846769	OpenSea	SLC44A4	0.0939145	0.0182296	2.5807e-07	0.00186523	0	++	1745
CpG&DMR	cg14270725	1	1289806	Island	MXRA8	0.12358	0.0240189	2.67359e-07	0.00191223	0	++	1724
CpG&DMR	cg25390165	7	27184188	Island	HOXA5	0.159433	0.0310699	2.87522e-07	0.00201447	12.8335	++	1752
CpG&DMR	cg15080396	19	3879858	N_Shore	ATCAY	0.140071	0.0273332	2.98183e-07	0.00204739	0	++	1750
CpG	cg06578342	16	4349215	OpenSea		0.139177	0.0272131	3.14838e-07	0.00214034	0	++	1748
CpG	cg17828850	19	48597832	OpenSea	PLA2G4C	0.116878	0.0228643	3.19055e-07	0.00214775	0	++	1752
CpG&DMR	cg10846356	11	15094382	N_Shore	CALCB	0.175056	0.0342671	3.2461e-07	0.00216392	66.669	++	1752
CpG	cg01401037	3	185839955	OpenSea		0.089409	0.0175186	3.33138e-07	0.0021878	0	++	1748
CpG&DMR	cg18294646	5	33937876	Island	RXFP3	0.12171	0.0238971	3.52246e-07	0.0022817	0	++	1751
CpG&DMR	cg17432857	7	27184438	Island	HOXA5	0.21297	0.0419436	3.82387e-07	0.00245378	74.241	++	1750
CpG&DMR	cg13389502	17	1961440	Island	HIC1	0.0696647	0.0137496	4.04846e-07	0.00257385	16.2613	++	1752
CpG&DMR	cg10854819	15	31515852	OpenSea		0.187868	0.037162	4.29568e-07	0.00270597	20.2723	++	1745
CpG	cg16359525	4	839698	N_Shore		0.0905623	0.0179224	4.34884e-07	0.00271455	2.26774	++	1751
CpG	cg14391688	6	36812312	S_Shelf		0.0626376	0.0124522	4.89851e-07	0.00300454	0	++	1749
CpG&DMR	cg17840408	11	396686	Island	PKP3	0.186657	0.0371184	4.93814e-07	0.00300454	0	++	1751
CpG&DMR	cg23454797	7	27183990	Island	HOXA5	0.234496	0.0466339	4.9447e-07	0.00300454	0	++	1751
CpG&DMR	cg11845417	11	111789613	OpenSea	C11orf52	0.0705923	0.014046	5.01344e-07	0.00301959	0	++	1750
CpG&DMR	cg18710908	8	144787999	Island		0.265919	0.053013	5.27272e-07	0.00314814	0	++	1746
CpG	cg03365758	3	32877651	OpenSea	TRIM71	0.106446	0.0212316	5.34358e-07	0.00316295	0	++	1752
CpG&DMR	cg09656668	19	12305699	Island	LOC100289333	0.153852	0.0307537	5.65338e-07	0.00331772	0	++	1751				Maternal age at delivery (years)	-0.0184711	0.0485277
CpG&DMR	cg02305687	5	33937182	Island	RXFP3	0.106528	0.0213046	5.72581e-07	0.00333174	0	++	1751
CpG&DMR	cg07308881	2	178990712	OpenSea	RBM45	0.0968092	0.0193739	5.82605e-07	0.00333357	0	++	1750
CpG&DMR	cg05245170	2	558220	Island		0.171108	0.0342729	5.95981e-07	0.00338193	0	++	1751
CpG&DMR	cg17417856	19	50191637	N_Shore	PRMT1	0.0876114	0.0175553	6.01927e-07	0.00338767	0	++	1751
CpG&DMR	cg06973652	17	41278622	S_Shore	BRCA1;NBR2	0.120947	0.0242436	6.0752e-07	0.00339135	0	++	1721
CpG&DMR	cg24173182	17	1961286	Island	HIC1	0.0934926	0.0187805	6.41896e-07	0.00352592	0	++	1747
CpG&DMR	cg03192598	19	12305854	Island		0.197132	0.0396344	6.56718e-07	0.0035787	0	++	1710
CpG&DMR	cg15057250	1	40025415	OpenSea	LOC728448	-0.10585	0.0212956	6.67783e-07	0.00361035	70.4944	--	1749
CpG	cg05695858	9	16666779	OpenSea	BNC2	0.0621839	0.0125246	6.87161e-07	0.00365751	45.8036	++	1752
CpG&DMR	cg14605520	9	139094350	Island	LHX3	0.123085	0.0247896	6.8642e-07	0.00365751	0	++	1747
CpG&DMR	cg01612292	8	144809598	Island	FAM83H	0.286233	0.0577242	7.09885e-07	0.00372176	0	++	1751
CpG&DMR	cg10592111	7	27182435	N_Shore	HOXA5	0.153494	0.0309551	7.10073e-07	0.00372176	0	++	1738
CpG&DMR	cg02106682	7	27184461	Island	HOXA5	0.111071	0.0224191	7.25977e-07	0.0037479	36.3227	++	1748
CpG	cg26558914	5	158143751	OpenSea	EBF1	0.150677	0.0304053	7.21064e-07	0.0037479	0	++	1749
CpG	cg06489965	16	3062975	N_Shore	CLDN9	0.0644239	0.0130076	7.31497e-07	0.00374822	74.1213	++	1752
CpG&DMR	cg04944682	2	92262463	Island		0.166652	0.0337347	7.80971e-07	0.00394288	0	++	1750
CpG	cg23996706	18	45524064	OpenSea		0.0658597	0.0133297	7.77958e-07	0.00394288	0	++	1746
CpG&DMR	cg05305046	5	40841315	OpenSea	CARD6	-0.131978	0.0268158	8.58193e-07	0.00416197	0	--	1746
CpG	cg05711710	10	93793140	OpenSea		0.0758058	0.0154033	8.59209e-07	0.00416197	5.06434	++	1748
CpG&DMR	cg07357081	6	31846797	OpenSea	SLC44A4	0.0802595	0.0163139	8.66797e-07	0.00416197	0	++	1736
CpG&DMR	cg07895657	22	50616420	Island	PANX2	0.129567	0.0263351	8.65753e-07	0.00416197	50.5496	++	1751
CpG	cg09788125	15	96940323	OpenSea		0.086908	0.0176361	8.31377e-07	0.00416197	29.1594	++	1749
CpG	cg18765784	17	5979388	OpenSea	WSCD1	0.0507482	0.0103082	8.51937e-07	0.00416197	0	++	1750
CpG&DMR	cg21709793	11	12698900	S_Shore	TEAD1	0.109054	0.0221359	8.36821e-07	0.00416197	0	++	1748
CpG&DMR	cg02286533	17	41278179	Island	BRCA1;NBR2	0.146531	0.0298096	8.85324e-07	0.00416357	0	++	1750
CpG	cg20351959	9	94472578	OpenSea		0.114064	0.0232037	8.84342e-07	0.00416357	0	++	1751
CpG	cg17868936	1	76053565	OpenSea	SLC44A5	0.0850547	0.017328	9.17682e-07	0.00425743	0	++	1752
CpG	cg23654830	4	2188227	OpenSea	POLN	0.118439	0.0241256	9.14046e-07	0.00425743	0	++	1741
CpG&DMR	cg02001279	19	940967	Island	ARID3A	0.0827469	0.0168867	9.57824e-07	0.00441384	54.6474	++	1748
CpG	cg16927164	6	27271440	OpenSea		0.239655	0.048958	9.82555e-07	0.00449762	0	++	1750
CpG&DMR	cg14058329	7	27183946	Island	HOXA5	0.244832	0.0501741	1.06271e-06	0.00483231	0	++	1743
CpG&DMR	cg18805066	7	27134259	Island	HOXA1	-0.239659	0.0491332	1.07303e-06	0.00484713	0	--	1744
CpG&DMR	cg09827350	8	144788806	Island		0.210474	0.0431944	1.10073e-06	0.00493977	0	++	1752
CpG&DMR	cg07659054	7	27134225	Island	HOXA1	-0.159379	0.0327293	1.11821e-06	0.00498561	0	--	1752
CpG	cg12912019	5	6774995	OpenSea		0.151493	0.0311189	1.12622e-06	0.00498893	0	++	1748
CpG	cg05189964	2	146905177	OpenSea		0.077474	0.0159269	1.14832e-06	0.00505425	0	++	1751
CpG	cg00033155	2	110925418	OpenSea	NPHP1	0.095314	0.0196091	1.16971e-06	0.00507131	67.5225	++	1748
CpG	cg05764519	1	88151396	OpenSea		0.0851305	0.0175206	1.18058e-06	0.00507131	0	++	1751
CpG	cg16029875	1	204320179	OpenSea	PLEKHA6	0.0697868	0.014367	1.18913e-06	0.00507131	0	++	1738
CpG&DMR	cg24529722	6	31846924	OpenSea	SLC44A4	0.0602564	0.0123973	1.17114e-06	0.00507131	0	++	1752
CpG&DMR	cg26223272	17	56616580	OpenSea	SEPT4	0.0566679	0.0116655	1.18748e-06	0.00507131	23.6595	++	1751
CpG&DMR	cg11205981	8	144790410	Island	LOC100130274	0.138932	0.0286366	1.22513e-06	0.00519261	0	++	1749
CpG	cg14201634	11	111831876	OpenSea	DIXDC1	0.0819639	0.016907	1.24754e-06	0.00525515	0	++	1747
CpG	cg12612176	21	28105019	OpenSea		0.0661797	0.0136644	1.27748e-06	0.00534844	32.9422	++	1751
CpG	cg07082447	11	30771240	OpenSea		0.123865	0.0255878	1.29326e-06	0.00536847	40.9702	++	1752
CpG&DMR	cg17881200	7	27138850	S_Shelf		-0.149315	0.0308498	1.2979e-06	0.00536847	41.6195	--	1745
CpG&DMR	cg01422274	11	849088	Island	TSPAN4	0.134368	0.0277895	1.33012e-06	0.00546881	0	++	1751
CpG	cg08051713	14	57311640	OpenSea	OTX2OS1	-0.119516	0.0247292	1.34494e-06	0.00548524	0	--	1748
CpG&DMR	cg01784614	5	40841298	OpenSea	CARD6	-0.0854135	0.0176898	1.37624e-06	0.00553802	0	--	1752
CpG	cg03705220	9	139089954	N_Shore	LHX3	0.0940646	0.0194832	1.37922e-06	0.00553802	0	++	1749
CpG&DMR	cg09343092	7	27185282	Island	HOXA6	0.142443	0.0295241	1.40249e-06	0.0055987	54.8272	++	1751
CpG	cg18547156	6	5957323	OpenSea		0.111731	0.0231829	1.4388e-06	0.00571045	0	++	1752
CpG	cg12778716	18	6995012	OpenSea	LAMA1	0.0957957	0.0198941	1.4699e-06	0.00576724	0	++	1751
CpG	cg14326416	4	25892942	OpenSea		0.0702452	0.0145879	1.46984e-06	0.00576724	50.8216	++	1748
CpG&DMR	cg04415610	13	36432082	OpenSea	MIR548F5;DCLK1	0.0659436	0.0137007	1.48578e-06	0.00579641	0	++	1751
CpG&DMR	cg19409254	13	36431974	OpenSea	MIR548F5;DCLK1	0.0681967	0.0141751	1.50173e-06	0.00582553	0	++	1751
CpG	cg14354277	11	1580692	S_Shore	DUSP8	0.069745	0.0145039	1.51902e-06	0.00583234	0	++	1750
CpG	cg18666075	3	156833184	OpenSea		0.0879788	0.0182964	1.52047e-06	0.00583234	0	++	1751
CpG	cg14003978	9	18862115	OpenSea	ADAMTSL1	0.136462	0.0284944	1.67532e-06	0.00632038	0	++	1751
CpG	cg25889685	16	17862243	OpenSea		0.124102	0.0259117	1.67257e-06	0.00632038	0	++	1751
CpG	cg01508548	22	38241384	S_Shore	ANKRD54;MIR658	0.1053	0.022	1.69818e-06	0.00637161	44.0407	++	1750
CpG	cg19144839	22	29874186	N_Shore		0.135942	0.0284358	1.74715e-06	0.00651972	0	++	1748
CpG	cg05914403	5	178882330	OpenSea		0.133401	0.0279917	1.88158e-06	0.00694586	0	++	1752
CpG&DMR	cg19317877	12	65515525	Island	WIF1	-0.100682	0.0211541	1.94137e-06	0.00712828	0	--	1752
CpG	cg03032443	19	6280893	S_Shore	MLLT1	0.134153	0.0282081	1.97613e-06	0.00714134	0	++	1741
CpG&DMR	cg09290397	14	93698774	OpenSea		0.129577	0.0272458	1.9761e-06	0.00714134	0	++	1752
CpG&DMR	cg19557035	7	27138360	S_Shore	HOTAIRM1	-0.125665	0.0264178	1.9667e-06	0.00714134	70.2193	--	1745
CpG	cg08285646	16	69432500	OpenSea		0.0661058	0.0139201	2.04481e-06	0.00731256	0	++	1751
CpG	cg25649869	10	37625532	OpenSea		0.152243	0.0320521	2.03567e-06	0.00731256	0	++	1747
CpG&DMR	cg13694927	7	27184712	Island	HOXA5	0.0727887	0.0153398	2.08405e-06	0.00741426	68.1955	++	1749
CpG&DMR	cg03835313	7	27137427	S_Shore	HOTAIRM1	-0.195988	0.0413938	2.19358e-06	0.00767088	0	--	1751
CpG	cg06942404	18	77327903	OpenSea		0.0926123	0.019563	2.20087e-06	0.00767088	0	++	1741
CpG	cg13742374	3	185763050	OpenSea		0.0996113	0.021028	2.16811e-06	0.00767088	0	++	1750
CpG&DMR	cg27009812	16	3062597	N_Shore	CLDN9	0.14123	0.0298298	2.19583e-06	0.00767088	54.5571	++	1752
CpG&DMR	cg23605644	3	39543544	N_Shore	MOBP	-0.177267	0.0375163	2.30027e-06	0.00790047	25.7569	--	1747
CpG&DMR	cg24864576	18	74499573	Island		0.0957177	0.0202577	2.30126e-06	0.00790047	18.9633	++	1746
CpG	cg18303410	17	76835340	N_Shore	USP36	0.0880534	0.0186587	2.36831e-06	0.00801971	0	++	1752
CpG	cg26792089	16	28518200	OpenSea	IL27	0.0581536	0.012322	2.36421e-06	0.00801971	57.7915	++	1748
CpG&DMR	cg09009538	12	54746090	OpenSea	LOC102724050	0.0941006	0.0199663	2.44121e-06	0.00815069	0	++	1751
CpG	cg13249925	9	101470346	Island	GABBR2	0.112423	0.0238557	2.44537e-06	0.00815069	56.0872	++	1734
CpG&DMR	cg16602316	14	93698053	OpenSea		0.224969	0.0477268	2.43283e-06	0.00815069	0	++	1746
CpG&DMR	cg02952078	1	205419204	OpenSea		0.0495686	0.0105279	2.49764e-06	0.0082847	57.8035	++	1749
CpG	cg10270155	9	93404148	N_Shore	DIRAS2	0.116805	0.0248189	2.52283e-06	0.00832801	0	++	1750
CpG	cg02384984	22	27950783	OpenSea		0.0531887	0.0113064	2.54744e-06	0.00834655	0	++	1751
CpG	cg17147440	15	63337352	S_Shore	TPM1	0.113984	0.0242319	2.55276e-06	0.00834655	0	++	1750
CpG	cg00932063	10	126234138	OpenSea	LHPP	0.125248	0.0266855	2.68592e-06	0.00873866	0	++	1752
CpG	cg08748482	10	10408559	OpenSea		0.0933454	0.0198922	2.69813e-06	0.00873866	0	++	1742
CpG	cg14863458	12	96381050	OpenSea	HAL	0.0891097	0.0189935	2.71089e-06	0.00873876	0	++	1750
CpG&DMR	cg04326960	19	12305655	Island	LOC100289333	0.121842	0.0259761	2.72499e-06	0.00874316	0	++	1749
CpG	cg02299557	9	136063640	OpenSea		0.131802	0.0281176	2.76561e-06	0.00875081	0	++	1750
CpG&DMR	cg14947218	17	41278197	Island	BRCA1;NBR2	0.140974	0.030074	2.76486e-06	0.00875081	0	++	1750
CpG&DMR	cg22674497	17	72916000	Island	USH1G	0.148556	0.0316864	2.75469e-06	0.00875081	30.4369	++	1746
CpG&DMR	cg16355231	1	2344979	N_Shore	PEX10	0.0794032	0.0169428	2.77851e-06	0.0087513	0	++	1751
CpG	cg00327322	6	74355165	OpenSea	SLC17A5	-0.0891886	0.0190617	2.88358e-06	0.00904077	0	--	1752
CpG&DMR	cg04715503	16	3062795	N_Shore	CLDN9	0.191285	0.0409039	2.9189e-06	0.00904467	0	++	1747
CpG	cg12206079	6	140427339	OpenSea		0.108279	0.0231676	2.95797e-06	0.00904467	34.2782	++	1741
CpG	cg13373343	1	95552972	OpenSea		0.0787656	0.0168482	2.93938e-06	0.00904467	22.5407	++	1738
CpG	cg16429619	16	12755896	OpenSea	CPPED1	0.0749796	0.0160361	2.92985e-06	0.00904467	0	++	1752
CpG&DMR	cg19369780	11	1578502	Island	DUSP8;HCCA2	0.17771	0.0380193	2.95098e-06	0.00904467	0	++	1748
CpG	cg22121952	11	8354780	OpenSea		0.0803394	0.0171911	2.96386e-06	0.00904467	0	++	1750
CpG	cg17977304	6	29623992	OpenSea	MOG	-0.222739	0.047778	3.13205e-06	0.00951563	0	--	1749
CpG	cg18755531	5	110229987	OpenSea		-0.110748	0.023761	3.14825e-06	0.00952269	38.7538	--	1741
CpG	cg02973961	16	65152965	N_Shore	CDH11	-0.11651	0.0250028	3.16392e-06	0.00952814	0	--	1745
CpG	cg25337691	7	150717629	S_Shore	ATG9B	0.0681329	0.0146307	3.21074e-06	0.00962689	0	++	1751
CpG&DMR	cg05325182	19	13915751	Island	ZSWIM4	0.0694627	0.0149329	3.29271e-06	0.00982975	0	++	1752
CpG&DMR	cg25756406	10	134597884	Island		0.120768	0.0259865	3.36252e-06	0.00999471	0	++	1747
CpG&DMR	cg09284655	14	70317228	Island		0.191005	0.0411547	3.46486e-06	0.0102105	0	++	1748
CpG	cg16763508	11	70029817	OpenSea	ANO1	-0.0685802	0.0147762	3.46308e-06	0.0102105	0	--	1752
CpG&DMR	cg17485838	7	27138712	S_Shore		-0.222639	0.0480143	3.53604e-06	0.0103757	22.9895	--	1750
CpG	cg14635586	6	91321898	S_Shore		0.0912245	0.0196864	3.5887e-06	0.0104854	0	++	1752
CpG	cg08220930	12	127755070	OpenSea		-0.152481	0.0329206	3.62549e-06	0.010548	0	--	1735
CpG	cg00169419	4	111530900	N_Shore		0.164038	0.0354234	3.64304e-06	0.0105544	0	++	1748
CpG&DMR	cg03860256	22	50528291	Island	MOV10L1	0.184797	0.0399209	3.67274e-06	0.0105957	0	++	1748
CpG	cg14904647	10	44864378	OpenSea		0.0949781	0.0205501	3.80444e-06	0.0109297	0	++	1752
CpG&DMR	cg09151880	2	558188	Island		0.189551	0.0410592	3.90209e-06	0.0109959	0	++	1697
CpG	cg17343922	7	134387989	OpenSea		0.0592942	0.0128447	3.90753e-06	0.0109959	7.74824	++	1748
CpG&DMR	cg23093692	1	234367145	Island	SLC35F3	0.187433	0.0405978	3.89668e-06	0.0109959	0	++	1751
CpG&DMR	cg25258098	11	396794	Island	PKP3	0.115959	0.0251177	3.90015e-06	0.0109959	0	++	1739
CpG&DMR	cg25506432	7	27184065	Island	HOXA5	0.171163	0.0370763	3.90273e-06	0.0109959	46.5162	++	1751
CpG	cg15971382	20	37100835	N_Shore	RALGAPB	0.0985531	0.0213739	4.00922e-06	0.011236	59.4078	++	1752
CpG&DMR	cg23445321	1	234367493	Island	SLC35F3	0.242735	0.0526817	4.07382e-06	0.0113706	0	++	1752
CpG&DMR	cg07962934	8	144809621	Island	FAM83H	0.211725	0.0459986	4.16709e-06	0.0114928	1.06783	++	1750
CpG	cg23230557	2	56750301	OpenSea		0.149911	0.032563	4.15005e-06	0.0114928	0	++	1749
CpG	cg24687970	1	1397896	S_Shore	ATAD3C	0.080545	0.017499	4.1678e-06	0.0114928	0	++	1746
CpG&DMR	cg00984540	7	155589293	Island		-0.144119	0.0313414	4.2584e-06	0.0116039	57.4658	--	1730
CpG	cg09195170	3	190861193	OpenSea		0.0940014	0.0204462	4.27572e-06	0.0116039	0	++	1752
CpG	cg11333117	1	212457740	N_Shore	PPP2R5A	0.11966	0.0260251	4.26856e-06	0.0116039	0	++	1750
CpG	cg25659006	2	178504430	OpenSea	PDE11A	0.0691516	0.0150376	4.25375e-06	0.0116039	0	++	1750
CpG&DMR	cg06697425	17	72915897	Island	USH1G	0.105046	0.0228575	4.31328e-06	0.0116598	4.50696	++	1752
CpG&DMR	cg21186576	17	79466077	Island		-0.164984	0.0359426	4.42805e-06	0.0119231	0	--	1747
CpG	cg13632630	15	90206329	N_Shelf		0.0609819	0.0132993	4.53217e-06	0.0120616	0	++	1749
CpG&DMR	cg22283115	7	4911121	OpenSea	RADIL	-0.0973468	0.0212225	4.49735e-06	0.0120616	46.7275	--	1752
CpG	cg05691543	16	85254100	OpenSea		0.0992072	0.0216499	4.59775e-06	0.0121797	0	++	1748
CpG&DMR	cg01323381	7	27184264	Island	HOXA5	0.188897	0.0412614	4.69311e-06	0.0122094	0	++	1743
CpG	cg09645572	17	64297761	N_Shore	PRKCA	0.102152	0.0223138	4.69441e-06	0.0122094	50.3688	++	1751
CpG&DMR	cg20474425	12	54746067	OpenSea		0.0878715	0.0191929	4.68707e-06	0.0122094	54.1443	++	1751
CpG&DMR	cg14573833	9	139096200	N_Shore	LHX3	0.209209	0.045724	4.75156e-06	0.0122651	0	++	1737
CpG&DMR	cg02063488	2	73496909	Island	FBXO41	0.062437	0.0136492	4.77562e-06	0.0122811	0	++	1748
CpG	cg11954459	8	31355018	OpenSea		0.176862	0.0387003	4.87611e-06	0.0124927	47.8108	++	1748
CpG&DMR	cg00495988	2	220348803	N_Shore	SPEG	0.126299	0.0276659	4.9915e-06	0.0126466	0	++	1751
CpG	cg10241017	1	162601752	OpenSea	DDR2	0.0774165	0.0169565	4.98111e-06	0.0126466	64.3864	++	1743
CpG	cg16474632	1	68786812	OpenSea		0.077955	0.01708	5.01651e-06	0.0126466	0	++	1750
CpG&DMR	cg26550861	6	74072376	N_Shore	C6orf221	0.130448	0.0285844	5.02829e-06	0.0126466	0	++	1749
CpG	cg08787837	16	86029554	OpenSea		0.142366	0.0312078	5.07038e-06	0.0126491	0	++	1734
CpG	cg12428797	8	144678360	N_Shore	EEF1D	0.0945287	0.0207263	5.09552e-06	0.0126491	0	++	1725
CpG&DMR	cg18555698	11	12699172	S_Shelf	TEAD1	0.108395	0.0237681	5.10296e-06	0.0126491	0	++	1745
CpG&DMR	cg20014974	1	8271918	N_Shore		-0.0648826	0.0142231	5.07192e-06	0.0126491	70.3093	--	1748
CpG	cg21956384	4	41191857	OpenSea	APBB2	0.11188	0.0245367	5.12247e-06	0.0126518	0	++	1684
CpG&DMR	cg01794156	11	397077	Island	PKP3	0.100141	0.0219894	5.26165e-06	0.0128568	0	++	1744
CpG	cg08834922	17	41003236	OpenSea	AOC3	0.0749779	0.0164609	5.24068e-06	0.0128568	0	++	1750
CpG	cg14144201	9	140096108	S_Shore	C9orf75	0.0426844	0.00937262	5.25968e-06	0.0128568	0	++	1748
CpG&DMR	cg04074404	10	3282585	OpenSea		-0.187354	0.0411585	5.31364e-06	0.0128921	34.2181	--	1749
CpG&DMR	cg17560662	1	205419158	OpenSea	BLACAT1	0.0766567	0.0168383	5.30058e-06	0.0128921	47.9878	++	1750
CpG&DMR	cg04298434	9	139094581	Island	LHX3	0.148733	0.0326815	5.33939e-06	0.0129089	0	++	1752
CpG	cg16522045	14	58706002	OpenSea		0.168767	0.0371702	5.61538e-06	0.0135286	0	++	1750
CpG&DMR	cg26717554	19	853334	Island	ELANE	-0.149383	0.0329237	5.6992e-06	0.0136825	9.29146	--	1751
CpG&DMR	cg01602287	11	1578634	Island	DUSP8;HCCA2	0.0809306	0.0178658	5.90071e-06	0.0140481	0	++	1751
CpG&DMR	cg09119043	1	234367443	Island	SLC35F3	0.200283	0.044207	5.88218e-06	0.0140481	0	++	1752
CpG	cg12491114	17	39685524	S_Shore	KRT19	0.0921751	0.02035	5.91286e-06	0.0140481	56.8144	++	1750
CpG&DMR	cg05756792	19	3480603	N_Shore	SMIM24	-0.129479	0.0286198	6.06504e-06	0.0142199	0	--	1749
CpG&DMR	cg12247560	7	150871832	Island		0.101846	0.0225124	6.068e-06	0.0142199	0	++	1744
CpG	cg21918313	2	73496203	Island	FBXO41	0.0998025	0.0220528	6.02202e-06	0.0142199	65.9676	++	1721
CpG&DMR	cg24246628	6	168435914	Island	KIF25	0.329068	0.0727159	6.02834e-06	0.0142199	42.4621	++	1737
CpG	cg06455375	11	1947743	Island	TNNT3	0.082857	0.0183237	6.13046e-06	0.0143174	0	++	1752
CpG	cg00647658	16	54227814	N_Shore		-0.0810758	0.0179399	6.20414e-06	0.0144403	0	--	1746
CpG	cg01152897	3	194705841	OpenSea		0.169623	0.0375449	6.24662e-06	0.0144901	0	++	1750
CpG&DMR	cg09639679	2	242296473	S_Shore	FARP2	0.146387	0.0324179	6.31288e-06	0.0145455	43.3994	++	1751
CpG	cg15758008	5	4866318	Island		0.212042	0.0469566	6.31073e-06	0.0145455	0	++	1720
CpG&DMR	cg15774065	17	79495320	Island	FSCN2	-0.0868159	0.0192423	6.43014e-06	0.0147661	0	--	1748
CpG	cg18801773	4	156655240	OpenSea	GUCY1A3	0.0716621	0.0158873	6.46274e-06	0.0147915	0	++	1751
CpG	cg01397050	4	116894979	OpenSea		0.151795	0.0336594	6.4905e-06	0.0148057	0	++	1748
CpG	cg13365972	11	1629275	OpenSea	HCCA2;KRTAP5-3	0.114287	0.025353	6.54928e-06	0.0148903	0	++	1751
CpG	cg01126411	7	111997383	OpenSea		0.10106	0.022444	6.70797e-06	0.0151011	0	++	1751
CpG	cg04270401	10	102806871	N_Shore		0.112213	0.024921	6.70766e-06	0.0151011	0	++	1739				Birth weight (gram)	-0.000135306	0.0147151
CpG	cg07327090	1	27240634	OpenSea	NR0B2	0.0409881	0.0091027	6.70474e-06	0.0151011	37.4213	++	1748
CpG&DMR	cg03993837	7	150871135	Island		0.0923446	0.0205327	6.87798e-06	0.0154332	0	++	1721
CpG	cg22691913	7	41639589	OpenSea		0.0680751	0.015151	7.01904e-06	0.0156984	0	++	1747
CpG	cg07960922	7	83461505	OpenSea		0.104612	0.0232986	7.12007e-06	0.0158213	0	++	1748
CpG	cg18817664	19	2987337	OpenSea	TLE6	0.0667557	0.0148657	7.10311e-06	0.0158213	29.745	++	1747
CpG&DMR	cg08027484	6	10556523	OpenSea	GCNT2	0.0638512	0.014236	7.28454e-06	0.0161346	50.3453	++	1743
CpG	cg13114288	16	228478	N_Shore		0.105762	0.023611	7.48702e-06	0.0165297	53.6239	++	1747
CpG	cg19611807	14	58705466	OpenSea		0.119298	0.0266555	7.62234e-06	0.016721	0	++	1749
CpG	cg08941355	7	27133106	N_Shore	HOXA1	-0.203051	0.0453764	7.6479e-06	0.0167236	0	--	1750
CpG	cg16622517	4	63075650	OpenSea		0.0995078	0.0222497	7.73736e-06	0.0168655	0	++	1750
CpG&DMR	cg10399005	14	70316898	Island		0.24166	0.054134	8.04062e-06	0.0174711	45.2906	++	1748
CpG&DMR	cg21272866	7	4911116	OpenSea	RADIL	-0.0722599	0.0162033	8.21247e-06	0.0177882	41.7111	--	1750
CpG	cg18798289	5	72530245	S_Shore		0.0679828	0.0152496	8.2729e-06	0.0178627	0	++	1726
CpG&DMR	cg05774699	7	27184316	Island	HOXA5	0.110726	0.0248542	8.38872e-06	0.0178878	0	++	1748
CpG&DMR	cg06117341	16	3062653	N_Shore	CLDN9	0.104977	0.0235622	8.37683e-06	0.0178878	11.5379	++	1752
CpG&DMR	cg10350492	5	33937673	Island	RXFP3	0.132445	0.0297174	8.31843e-06	0.0178878	0	++	1750
CpG&DMR	cg20475486	14	70317075	Island		0.151762	0.0340563	8.34183e-06	0.0178878	0	++	1747
CpG&DMR	cg18795569	19	3480508	N_Shore	C19orf77	-0.133601	0.0300346	8.65826e-06	0.0184054	51.2282	--	1748
CpG	cg04184987	10	61706072	OpenSea		0.0905074	0.0203531	8.71379e-06	0.0184273	0	++	1751
CpG&DMR	cg19309676	19	50191439	Island	C19orf76;PRMT1	0.0653835	0.0147061	8.74755e-06	0.0184273	0	++	1750
CpG&DMR	cg20548231	22	31318373	Island	C22orf27	0.113085	0.0254353	8.74907e-06	0.0184273	0	++	1752
CpG	cg07040712	19	48572712	OpenSea	PLA2G4C	0.106516	0.0239966	9.04602e-06	0.0188065	0	++	1740
CpG&DMR	cg12234455	19	49220235	N_Shelf	MAMSTR	0.0450007	0.010134	8.97174e-06	0.0188065	0	++	1749
CpG	cg20360406	6	28109267	N_Shore	ZKSCAN8	0.0727353	0.0163834	9.01352e-06	0.0188065	0	++	1749
CpG	cg24118130	7	158793909	S_Shelf		0.102363	0.0230633	9.06607e-06	0.0188065	0	++	1748
CpG	cg26837192	2	48813184	OpenSea	STON1;STON1-GTF2A1L	0.158957	0.035802	8.99983e-06	0.0188065	48.0304	++	1751
CpG&DMR	cg10962524	5	83017009	N_Shore	HAPLN1	0.127449	0.0287345	9.18951e-06	0.0190052	16.0814	++	1748
CpG	cg12680719	3	29964869	OpenSea	RBMS3	0.102365	0.0230912	9.29016e-06	0.0190412	71.6285	++	1751
CpG	cg13363409	21	35402609	OpenSea		0.0783326	0.0176685	9.27278e-06	0.0190412	69.51	++	1751
CpG	cg15407819	19	41062024	S_Shore	SPTBN4	0.14702	0.0331579	9.25334e-06	0.0190412	0	++	1717
CpG	cg03930004	7	150778791	Island	FASTK;TMUB1	0.0594416	0.0134134	9.35815e-06	0.0190923	12.6793	++	1749
CpG	cg17291136	8	26087851	OpenSea		0.0891764	0.0201246	9.37067e-06	0.0190923	0	++	1752
CpG	cg04249191	1	27384423	OpenSea		0.0844513	0.0190674	9.4635e-06	0.0191677	0	++	1748
CpG&DMR	cg11704876	1	40025232	OpenSea	LOC728448	-0.0875416	0.019764	9.45219e-06	0.0191677	67.6282	--	1736
CpG&DMR	cg19056927	1	6445909	OpenSea	ACOT7	0.0735924	0.0166225	9.54277e-06	0.0192148	0	++	1750
CpG	cg23256343	15	30163825	OpenSea		-0.130604	0.0294981	9.53178e-06	0.0192148	74.1163	--	1746
CpG&DMR	cg17794604	11	111789615	OpenSea	C11orf52;HSPB2-C11orf52	0.0837056	0.0189456	9.95267e-06	0.0199816	0	++	1750
CpG	cg16345971	11	64062196	S_Shelf	KCNK4	0.0628244	0.0142253	1.00369e-05	0.020092	0	++	1751
CpG	cg05051606	16	22103855	OpenSea	VWA3A	0.0987173	0.0223601	1.0106e-05	0.0201131	0	++	1740				Maternal age at delivery (years)	-0.0116888	0.0485277
CpG&DMR	cg23629166	1	2345368	N_Shore	PEX10	0.103277	0.02339	1.00797e-05	0.0201131	45.26	++	1752
CpG	cg24328293	8	8953500	OpenSea		-0.076806	0.017405	1.02008e-05	0.0202429	10.182	--	1739
CpG	cg24202477	14	102607346	S_Shore	HSP90AA1;WDR20	0.0855419	0.0193987	1.03526e-05	0.020485	0	++	1750
CpG	cg15803221	17	38473166	Island	RARA	0.123027	0.0279147	1.04699e-05	0.0206576	0	++	1747
CpG	cg18977724	12	119347315	OpenSea		0.0895542	0.0203298	1.05753e-05	0.0208058	0	++	1748
CpG&DMR	cg06216650	2	558183	Island		0.143229	0.0325365	1.07208e-05	0.0209505	0	++	1727
CpG	cg06915570	2	31522601	OpenSea		0.0758493	0.0172277	1.06887e-05	0.0209505	63.4879	++	1751
CpG&DMR	cg18739950	15	95870440	S_Shore		0.12201	0.02773	1.08283e-05	0.0210622	0	++	1730
CpG&DMR	cg23012519	11	397486	S_Shore	PKP3	0.219195	0.0498549	1.09926e-05	0.0212614	0	++	1750
CpG	cg01575590	20	62084626	Island	KCNQ2	0.0937837	0.0213424	1.11154e-05	0.0213922	0	++	1748
CpG&DMR	cg07379055	19	12305553	Island		0.0934934	0.0212775	1.11282e-05	0.0213922	0	++	1748
CpG&DMR	cg18372208	17	41278263	Island	BRCA1;NBR2	0.191126	0.043502	1.11538e-05	0.0213922	0	++	1746
CpG&DMR	cg10282491	16	3062368	N_Shore	CLDN9	0.107337	0.0244356	1.1198e-05	0.0214173	0	++	1751
CpG	cg04585822	17	72916509	Island	USH1G	0.1627	0.037098	1.1563e-05	0.0219928	11.8178	++	1748
CpG	cg15983605	11	7927557	OpenSea		0.100231	0.0228521	1.1541e-05	0.0219928	0	++	1752
CpG	cg23750206	4	7878384	OpenSea	AFAP1	-0.153182	0.034933	1.15969e-05	0.0219963	0	--	1751
CpG	cg04472227	3	13932454	OpenSea		0.0952564	0.0217372	1.175e-05	0.0222253	24.3927	++	1751
CpG&DMR	cg27547543	6	31148524	Island		0.120425	0.0274942	1.18674e-05	0.0223858	0	++	1751
CpG	cg01545109	7	151087534	OpenSea	WDR86	0.0619924	0.0141598	1.19736e-05	0.0224231	0	++	1750
CpG&DMR	cg05983061	3	39544192	Island	MOBP	-0.114564	0.0261691	1.19852e-05	0.0224231	23.5618	--	1681
CpG	cg14381623	9	139091650	Island	LHX3	0.152787	0.034895	1.19512e-05	0.0224231	0	++	1750
CpG	cg11218619	3	197144458	OpenSea		0.0743406	0.0169876	1.2078e-05	0.0224928	0	++	1751
CpG&DMR	cg14156792	1	870958	Island	SAMD11	0.191784	0.0438264	1.2088e-05	0.0224928	33.9901	++	1751
CpG	cg01383287	2	73495839	N_Shore	FBXO41	0.124259	0.0284029	1.21499e-05	0.0225469	0	++	1749
CpG&DMR	cg06357843	22	50616150	Island	PANX2	0.260843	0.0596496	1.22597e-05	0.0226894	0	++	1642
CpG	cg26915329	13	60033345	OpenSea		0.0675731	0.0154574	1.23357e-05	0.0227687	64.6869	++	1749
CpG&DMR	cg25691825	18	74499511	Island		0.107657	0.0246318	1.23884e-05	0.0228046	0	++	1745
CpG	cg04634427	15	27087315	S_Shelf		0.174478	0.0399295	1.24448e-05	0.0228472	70.049	++	1749
CpG	cg24889334	16	3179887	OpenSea	ZNF213-AS1	0.0913698	0.0209494	1.29205e-05	0.0236574	0	++	1751
CpG	cg02300452	17	56596626	S_Shore	MTMR4;SEPT4-AS1	-0.105219	0.0241395	1.30788e-05	0.023735	0	--	1750
CpG	cg02566812	8	80454754	OpenSea		0.101923	0.0233788	1.30291e-05	0.023735	40.4552	++	1750
CpG&DMR	cg15148078	19	3480561	N_Shore	C19orf77	-0.12568	0.028832	1.30625e-05	0.023735	0	--	1751				Maternal age at delivery (years)	0.0162164	0.0485277
CpG	cg22475358	15	23455599	Island		0.146341	0.0335768	1.31012e-05	0.023735	0	++	1751
CpG&DMR	cg15425811	22	31318181	N_Shore	C22orf27	0.157712	0.0361953	1.317e-05	0.0237968	0	++	1750
CpG	cg26656672	6	164393351	Island		0.179963	0.0413163	1.32612e-05	0.0238988	0	++	1697
CpG	cg15501023	17	26899065	S_Shore	PIGS	0.0673982	0.0154787	1.33523e-05	0.0239999	0	++	1751
CpG	cg17214295	2	383401	OpenSea		0.0962722	0.0221226	1.3505e-05	0.0241479	22.1563	++	1752
CpG	cg24830144	12	9244729	OpenSea	A2M	0.0845557	0.0194297	1.34982e-05	0.0241479	49.4189	++	1747
CpG&DMR	cg07280807	14	70317239	Island		0.160794	0.0369573	1.35635e-05	0.0241895	0	++	1749
CpG	cg24787431	14	23706841	OpenSea	RNF212B	0.117388	0.0270011	1.37679e-05	0.0244905	42.9998	++	1743
CpG	cg14324693	19	267602	Island		-0.112242	0.0258219	1.38145e-05	0.0245098	0	--	1732
CpG&DMR	cg06132862	10	128152075	OpenSea	C10orf90	0.0726346	0.0167173	1.39355e-05	0.0245974	0	++	1752
CpG&DMR	cg24707219	6	31847009	OpenSea	SLC44A4	0.125379	0.028853	1.39004e-05	0.0245974	70.424	++	1750
CpG&DMR	cg06055873	7	27142204	N_Shore	HOXA2	-0.0762142	0.0175457	1.40065e-05	0.0245975	0	--	1750
CpG&DMR	cg14103343	19	49220223	N_Shelf	MAMSTR	0.0406915	0.00936784	1.40072e-05	0.0245975	0	++	1751
CpG	cg07851807	1	44024223	OpenSea	PTPRF	0.0488855	0.0112565	1.40648e-05	0.0246299	0	++	1751
CpG	cg12738367	5	130056241	OpenSea		0.067141	0.0154619	1.40974e-05	0.0246299	0	++	1749
CpG&DMR	cg24780501	11	2890450	Island	KCNQ1DN	0.157696	0.0363218	1.41418e-05	0.0246449	19.1653	++	1750
CpG	cg16440532	19	12313408	OpenSea	LOC100289333	0.111899	0.0258121	1.45662e-05	0.0251926	60.0456	++	1751
CpG	cg17274064	21	40033892	S_Shore	ERG;ERG	0.0951174	0.0219407	1.45618e-05	0.0251926	0	++	1750
CpG	cg21421692	4	154163748	OpenSea	TRIM2	0.0737651	0.017012	1.45061e-05	0.0251926	0	++	1749
CpG	cg08782592	18	3424673	OpenSea	TGIF1	0.0487635	0.0112556	1.47498e-05	0.0253822	0	++	1752
CpG&DMR	cg14968361	3	39543547	N_Shore	MOBP	-0.180238	0.0416209	1.48791e-05	0.0255408	39.807	--	1745
CpG	cg00834922	5	178545514	N_Shore	ADAMTS2	0.0672464	0.0155366	1.50303e-05	0.025672	63.1003	++	1750
CpG	cg18925094	21	35551622	OpenSea	C21orf82	0.103133	0.0238269	1.50179e-05	0.025672	32.542	++	1752
CpG	cg00071872	16	48417947	N_Shore	SIAH1;MIR548AE2;MIR5095	0.0752257	0.0173897	1.51932e-05	0.0258858	0	++	1751
CpG	cg03818156	19	3073159	OpenSea		0.120776	0.0279397	1.54101e-05	0.0261903	0	++	1750
CpG&DMR	cg05633900	3	39543707	N_Shore	MOBP	-0.202945	0.0470215	1.58888e-05	0.0268928	50.2581	--	1750
CpG	cg08795904	22	50695594	N_Shelf	MAPK12	0.0504852	0.0116977	1.59017e-05	0.0268928	0	++	1751
CpG&DMR	cg25393494	17	17109936	Island	PLD6	0.155378	0.0360186	1.6045e-05	0.0270684	9.19328	++	1747
CpG	cg13713218	9	100000033	N_Shore	KIAA1529	-0.2024	0.0469445	1.6218e-05	0.0272927	0	--	1743
CpG&DMR	cg18297246	9	139096450	N_Shore	LHX3	0.0936835	0.0217317	1.62575e-05	0.0272927	0	++	1744
CpG	cg02878367	6	272080	OpenSea		0.105287	0.024433	1.63825e-05	0.0273688	0	++	1743
CpG	cg07725303	5	82730775	OpenSea		0.0746625	0.0173385	1.66103e-05	0.027682	0.980733	++	1742
CpG	cg01018274	2	204398331	N_Shore	RAPH1	0.0645901	0.0150058	1.67485e-05	0.0277774	0	++	1751
CpG	cg01089682	6	43823056	OpenSea		0.0464429	0.0107894	1.67383e-05	0.0277774	63.2054	++	1749
CpG	cg00301203	11	118991566	N_Shore	HINFP	0.0438433	0.0101888	1.68446e-05	0.0278696	0	++	1749
CpG&DMR	cg11580704	9	139093499	Island	LHX3	0.154772	0.0359722	1.68853e-05	0.0278697	0	++	1749
CpG&DMR	cg12954512	7	158750244	Island		0.249582	0.0580269	1.69915e-05	0.0279777	54.506	++	1697
CpG	cg27020193	5	81834713	OpenSea		0.0975581	0.0226909	1.71237e-05	0.028128	4.56278	++	1750
CpG	cg17700835	6	27390890	OpenSea		0.131695	0.0306528	1.7363e-05	0.0283853	0	++	1747
CpG&DMR	cg18919720	17	79495335	Island	FSCN2	-0.0923202	0.021495	1.74724e-05	0.0284963	0	--	1750
CpG	cg01587386	7	65970924	Island		0.182197	0.0424492	1.76979e-05	0.0285815	0	++	1741
CpG&DMR	cg05510258	11	397334	Island	PKP3	0.123925	0.0288753	1.77295e-05	0.0285815	0	++	1747
CpG&DMR	cg13976356	7	150872035	Island		0.109229	0.0254514	1.77328e-05	0.0285815	0	++	1751
CpG&DMR	cg16443667	20	61641018	Island		0.216492	0.0504219	1.75788e-05	0.0285815	0	++	1741
CpG	cg21517720	12	109896676	OpenSea	KCTD10	0.0581406	0.013545	1.7675e-05	0.0285815	48.5657	++	1745
CpG&DMR	cg14192299	19	46417639	Island	NANOS2	0.217528	0.0507276	1.80161e-05	0.0289701	0	++	1750
CpG	cg03476948	14	78715384	OpenSea		0.094247	0.0219917	1.82273e-05	0.0290266	0	++	1748
CpG	cg06808676	18	53913321	OpenSea		0.0693145	0.0161756	1.82626e-05	0.0290266	0	++	1751
CpG&DMR	cg16006120	1	1289874	Island	MXRA8	0.351676	0.0820579	1.82158e-05	0.0290266	0	++	1717
CpG	cg23258940	19	55995851	Island	NAT14;ZNF628	0.0665203	0.0155183	1.81443e-05	0.0290266	0	++	1749
CpG&DMR	cg26069745	7	27142200	N_Shore	HOXA2	-0.081783	0.0190848	1.82537e-05	0.0290266	0	--	1710
CpG	cg04911525	19	3075665	OpenSea		0.0858799	0.0200465	1.8354e-05	0.0291045	71.5059	++	1749
CpG	cg01115389	3	194706051	OpenSea		0.205887	0.0481149	1.87678e-05	0.0296238	0	++	1689
CpG&DMR	cg13308187	20	61953801	N_Shore	COL20A1	0.0856806	0.0200298	1.8888e-05	0.0297451	0	++	1750
CpG	cg12532500	13	33859636	OpenSea	STARD13	-0.121705	0.0284602	1.90009e-05	0.0298545	27.8118	--	1744
CpG	cg07681607	9	37593023	S_Shore	TOMM5	0.151036	0.0353515	1.9339e-05	0.0303163	0	++	1743
CpG	cg08703972	17	63794133	OpenSea	CEP112	0.0817074	0.019138	1.96013e-05	0.0305878	0	++	1751
CpG	cg23394701	7	96353193	OpenSea		0.142643	0.0334086	1.95792e-05	0.0305878	0	++	1751
CpG&DMR	cg08837037	22	31318179	N_Shore	C22orf27	0.151918	0.035595	1.97262e-05	0.030713	0	++	1750
CpG	cg20152871	8	129121542	OpenSea		0.0537192	0.0125939	1.99454e-05	0.030917	47.023	++	1751
CpG&DMR	cg06465806	7	27185732	S_Shore	HOXA6;HOXA-AS3	0.167809	0.0393663	2.01913e-05	0.0311545	0	++	1747
CpG	cg04398416	10	3598486	Island		0.152701	0.0358334	2.03141e-05	0.0312738	0	++	1697
CpG	cg02554627	20	49192614	OpenSea	PTPN1	0.0811703	0.0190506	2.03717e-05	0.0312923	44.5357	++	1749
CpG&DMR	cg10922264	20	61954258	Island	COL20A1	0.11691	0.0274512	2.05501e-05	0.0314958	0	++	1751
CpG	cg19010154	5	60240038	N_Shore	NDUFAF2;ERCC8	-0.0829793	0.0194932	2.07342e-05	0.0317073	58.0941	--	1752
CpG&DMR	cg19311448	2	11797017	Island		-0.0821213	0.0193079	2.10692e-05	0.0321479	0	--	1750
CpG	cg20723827	2	69941830	OpenSea		-0.0682244	0.0160456	2.11962e-05	0.03227	0	--	1745
CpG	cg14263957	5	167904257	OpenSea		0.0592707	0.0139488	2.14564e-05	0.0325938	0	++	1751
CpG&DMR	cg00852398	7	154862969	Island	HTR5A	0.0379024	0.0089222	2.1559e-05	0.0326054	0	++	1744
CpG	cg17802633	2	68871468	S_Shore	PROKR1	0.0528287	0.0124357	2.15533e-05	0.0326054	65.2089	++	1738
CpG	cg05012452	7	131873310	OpenSea	PLXNA4	0.0691292	0.0162857	2.18816e-05	0.0330205	0	++	1749
CpG&DMR	cg26791307	15	97629235	OpenSea		-0.115902	0.0273154	2.20455e-05	0.033195	36.229	--	1751
CpG	cg00582628	8	54764515	OpenSea	RGS20	0.0713416	0.0168216	2.22447e-05	0.0334217	0	++	1747
CpG	cg16128973	15	42749836	OpenSea	ZNF106	0.0628944	0.0148338	2.23572e-05	0.0335172	69.5767	++	1748
CpG	cg13888387	3	185847230	OpenSea		0.0849527	0.0200567	2.27917e-05	0.0339464	12.6266	++	1748
CpG	cg07146298	8	80533246	OpenSea	STMN2	0.0983548	0.0232292	2.29465e-05	0.0341029	0	++	1749
CpG	cg24406642	3	190175993	OpenSea		0.0689471	0.0162977	2.33197e-05	0.0345827	62.6866	++	1751
CpG&DMR	cg26674479	7	27281415	N_Shore	EVX1	0.0546171	0.0129181	2.35847e-05	0.0349003	51.952	++	1745
CpG	cg05293670	19	54770208	OpenSea		0.0693675	0.016419	2.39119e-05	0.0349328	0	++	1749
CpG	cg06099246	16	1094813	N_Shelf		-0.0764382	0.018089	2.3822e-05	0.0349328	3.51353	--	1750
CpG	cg07312357	1	217263805	S_Shore	ESRRG	0.136406	0.0322709	2.36946e-05	0.0349328	72.0743	++	1746
CpG	cg18782651	7	65969785	N_Shore		0.111654	0.0264174	2.37335e-05	0.0349328	0	++	1727
CpG	cg22305293	3	93851734	OpenSea		0.0769705	0.0182143	2.38066e-05	0.0349328	0	++	1749
CpG	cg07320695	4	107423690	OpenSea		0.0697499	0.0165119	2.39759e-05	0.0349519	0	++	1752
CpG&DMR	cg16210088	22	31318349	Island	C22orf27	0.129382	0.0306397	2.41399e-05	0.0351165	0	++	1752
CpG&DMR	cg00407546	10	8094860	Island	FLJ45983	-0.117142	0.0277621	2.44867e-05	0.0355456	0	--	1731
CpG	cg08494390	4	87980297	OpenSea	AFF1	0.0735428	0.0174576	2.52383e-05	0.0364235	63.8026	++	1751
CpG	cg19643767	3	181624406	OpenSea		0.109004	0.0258709	2.5156e-05	0.0364235	0	++	1752
CpG&DMR	cg23543432	10	35195758	OpenSea		-0.0995295	0.0236269	2.52506e-05	0.0364235	0	--	1747
CpG	cg13805654	2	233388287	Island		0.0806385	0.0191556	2.55755e-05	0.0366611	0	++	1752
CpG	cg02978395	11	5129836	OpenSea		-0.0766565	0.0182149	2.57141e-05	0.036783	0	--	1725
CpG&DMR	cg22038626	17	58225949	N_Shore	CA4	0.0727035	0.0172788	2.58028e-05	0.0368331	0	++	1746
CpG&DMR	cg02973354	14	70316670	N_Shore		0.081375	0.0193477	2.60021e-05	0.0370407	0	++	1745
CpG	cg16592359	6	46713732	OpenSea	ANKRD66	0.0614479	0.0146156	2.61916e-05	0.0372334	0	++	1749
CpG	cg27416204	17	64702086	OpenSea	PRKCA	0.0580587	0.0138119	2.62777e-05	0.0372785	0	++	1752
CpG	cg01656853	19	49199172	N_Shore	FUT2	0.0576721	0.0137349	2.68158e-05	0.0373329	68.86	++	1752
CpG	cg08164046	17	13465848	OpenSea	HS3ST3A1	0.112725	0.0268485	2.68597e-05	0.0373329	8.57752	++	1751
CpG&DMR	cg08269974	19	853054	Island	ELANE	-0.0959686	0.0228543	2.67932e-05	0.0373329	0	--	1750
CpG	cg08935887	2	174658976	OpenSea		0.052576	0.0125158	2.66007e-05	0.0373329	0	++	1746
CpG&DMR	cg09502866	11	2890473	Island	KCNQ1DN	0.0852223	0.0202919	2.67118e-05	0.0373329	58.668	++	1749
CpG	cg09846177	4	174437333	N_Shore		0.0893531	0.0212758	2.67206e-05	0.0373329	0	++	1751
CpG	cg09882452	17	73630377	S_Shelf	SMIM5;RECQL5	0.0441752	0.0105168	2.66393e-05	0.0373329	0	++	1750
CpG	cg22940900	2	105791537	OpenSea		0.0598129	0.0142346	2.64633e-05	0.0373329	0	++	1747
CpG	cg26002259	14	36976428	N_Shore	SFTA3	0.0947073	0.0225512	2.67311e-05	0.0373329	0	++	1746
CpG	cg08070725	13	39991764	OpenSea	LHFP	0.0557302	0.0132839	2.72498e-05	0.0376464	0	++	1749
CpG&DMR	cg11495430	10	35195558	OpenSea		-0.128396	0.0306029	2.72205e-05	0.0376464	49.1024	--	1748
CpG	cg24151112	9	130894448	S_Shelf		0.0576117	0.013731	2.7198e-05	0.0376464	0	++	1751
CpG	cg06454226	18	2572965	S_Shore	NDC80;METTL4	0.056116	0.0133823	2.74928e-05	0.0378544	0	++	1751
CpG	cg16037749	20	17986854	OpenSea		0.0662866	0.0158092	2.75409e-05	0.0378544	0	++	1750				Maternal age at delivery (years)	-0.00830851	0.0495973
CpG	cg27398720	4	111541173	N_Shore	PITX2	0.0651553	0.0155402	2.75657e-05	0.0378544	0	++	1750
CpG	cg15066489	3	121613396	OpenSea	SLC15A2	0.0782199	0.0186616	2.7714e-05	0.0379821	48.7308	++	1749
CpG	cg07575565	2	30121516	OpenSea	ALK	0.0962843	0.0229769	2.78357e-05	0.0380728	0	++	1749
CpG&DMR	cg25257799	8	48572557	OpenSea	KIAA0146	-0.11408	0.0272334	2.80209e-05	0.03825	0	--	1742
CpG	cg24629297	15	34993850	OpenSea		0.0528379	0.0126168	2.8155e-05	0.0383567	0	++	1752
CpG	cg04584009	19	1826957	Island	REXO1	0.064635	0.01544	2.83652e-05	0.0385666	0	++	1749
CpG&DMR	cg07945197	8	93522099	OpenSea		0.104986	0.025091	2.86163e-05	0.0388312	0	++	1750
CpG	cg00157199	20	29551622	Island		0.423269	0.101221	2.89426e-05	0.0391322	0	++	1751
CpG	cg19916129	13	113242878	S_Shore	TUBGCP3	-0.115555	0.0276345	2.89522e-05	0.0391322	58.5662	--	1752
CpG	cg16517790	19	53664532	S_Shelf		0.0710173	0.0169894	2.91394e-05	0.039308	0	++	1748
CpG	cg23501360	5	24773558	OpenSea		0.0804659	0.0192559	2.93088e-05	0.0394589	0	++	1751				Birth weight (gram)	-8.79781e-05	0.00945465
CpG	cg03624321	3	69058454	N_Shelf	EOGT	0.0618395	0.0148034	2.94882e-05	0.0395454	31.0111	++	1743
CpG	cg25124397	17	41543568	OpenSea		0.0628403	0.0150422	2.94616e-05	0.0395454	0	++	1752
CpG&DMR	cg21641458	7	27185136	Island	HOXA6	0.11546	0.0276428	2.95585e-05	0.0395555	0	++	1749
CpG	cg15703486	12	80450227	OpenSea		0.0757443	0.0181435	2.98348e-05	0.0395934	74.5263	++	1751
CpG	cg18772739	5	126635508	OpenSea	MEGF10	0.0469685	0.0112514	2.98678e-05	0.0395934	0	++	1749
CpG	cg24603555	5	33380039	OpenSea		-0.0700609	0.0167808	2.97918e-05	0.0395934	69.9831	--	1749
CpG	cg25890767	22	46368717	Island	WNT7B	0.056557	0.0135498	2.99277e-05	0.0395934	0	++	1720
CpG	cg27400677	8	54583262	OpenSea		0.0828462	0.0198472	2.99039e-05	0.0395934	0	++	1749
CpG&DMR	cg02750792	3	39543967	Island	MOBP	-0.11631	0.0278758	3.01372e-05	0.0397452	51.2151	--	1729
CpG	cg04362853	19	56151707	Island	ZNF580	-0.105015	0.0251698	3.01582e-05	0.0397452	0	--	1749
CpG&DMR	cg09674170	16	3062382	N_Shore	CLDN9	0.0967133	0.0232126	3.09425e-05	0.040623	31.2719	++	1751
CpG&DMR	cg04436469	10	134598496	Island	NKX6-2	0.0892368	0.0214305	3.127e-05	0.0408965	0	++	1751
CpG&DMR	cg10503007	2	11796989	Island		-0.0938628	0.0225411	3.12631e-05	0.0408965	0	--	1748
CpG&DMR	cg18770579	19	50191342	Island	C19orf76;PRMT1	0.0775719	0.0186329	3.13861e-05	0.0409702	0	++	1746
CpG	cg05160449	21	43580161	OpenSea		0.0604087	0.0145225	3.18709e-05	0.0412823	67.7598	++	1722
CpG&DMR	cg10201747	12	132197045	S_Shore	SFSWAP	0.0766027	0.018415	3.18526e-05	0.0412823	12.997	++	1752
CpG	cg10524346	6	162256769	OpenSea	PARK2	0.0805944	0.019377	3.19258e-05	0.0412823	0	++	1745
CpG&DMR	cg16299091	18	11850139	N_Shore	CHMP1B;GNAL	0.104393	0.0250927	3.17866e-05	0.0412823	0	++	1752
CpG&DMR	cg25316484	7	27186676	N_Shore	HOXA6	0.0654312	0.0157291	3.18422e-05	0.0412823	0	++	1751
CpG	cg04120369	17	40901759	OpenSea		0.0545865	0.0131306	3.22161e-05	0.0413256	0	++	1750
CpG	cg09849283	4	177674519	OpenSea	VEGFC	-0.0855224	0.0205701	3.21614e-05	0.0413256	0	--	1739
CpG&DMR	cg17898329	4	154713496	N_Shore		-0.11284	0.0271454	3.22602e-05	0.0413256	0	--	1750
CpG	cg23303074	4	155665625	Island	LRAT	0.0648314	0.0155946	3.22049e-05	0.0413256	0	++	1750
CpG	cg26191449	1	147245626	OpenSea	GJA5	0.0526384	0.0126625	3.22434e-05	0.0413256	0	++	1751
CpG	cg00192136	11	20178496	Island	DBX1	0.121775	0.0293105	3.25799e-05	0.0413494	21.7921	++	1747
CpG	cg08806496	5	92918943	N_Shore	NR2F1	0.0689521	0.0165932	3.24668e-05	0.0413494	38.5874	++	1751
CpG	cg22706505	2	202563406	OpenSea	MPP4	0.0450845	0.0108478	3.23719e-05	0.0413494	56.6696	++	1751
CpG&DMR	cg24789180	4	1402892	N_Shore		0.0850848	0.0204782	3.25438e-05	0.0413494	31.5734	++	1750
CpG&DMR	cg01262208	8	144790375	Island	LOC100130274	0.0733966	0.0176689	3.26718e-05	0.0413896	10.7623	++	1752
CpG	cg11409361	17	1041006	OpenSea	ABR	0.242673	0.0584281	3.27624e-05	0.0414279	0	++	1747
CpG	cg01209614	1	39851370	OpenSea	MACF1	0.0691965	0.0166666	3.29867e-05	0.0416349	27.1559	++	1740
CpG&DMR	cg18598117	19	941126	Island	ARID3A	0.0744453	0.0179452	3.34705e-05	0.0421679	73.4149	++	1726
CpG	cg19396767	21	35685663	OpenSea		0.057528	0.0138894	3.44485e-05	0.0433207	0	++	1747
CpG	cg25303446	22	42896103	N_Shore	SERHL	0.0592347	0.0143049	3.46014e-05	0.0434333	55.7799	++	1749
CpG	cg11334576	4	34263219	OpenSea		0.0594406	0.0143562	3.46702e-05	0.0434403	0	++	1750
CpG&DMR	cg16926050	22	50615718	Island	PANX2	0.141957	0.0342968	3.4872e-05	0.0436135	45.8026	++	1640
CpG	cg00774077	17	76713805	OpenSea	CYTH1	0.129692	0.031337	3.49406e-05	0.04362	0	++	1749
CpG	cg22051166	5	115349229	OpenSea	LVRN	0.0803723	0.0194328	3.53535e-05	0.0440553	0	++	1750
CpG	cg00245465	12	8756853	N_Shore	AICDA	-0.144795	0.0350129	3.54201e-05	0.0440583	0	--	1741
CpG&DMR	cg06666376	19	3480596	N_Shore	C19orf77	-0.106714	0.025813	3.56311e-05	0.0441608	0	--	1752				Maternal age at delivery (years)	0.0148745	0.0485277
CpG&DMR	cg26095391	14	23479779	S_Shore	C14orf93	0.12959	0.0313448	3.55962e-05	0.0441608	70.6137	++	1712
CpG	cg13900431	4	114214118	OpenSea	ANK2	0.074318	0.0179905	3.61236e-05	0.0446905	0	++	1748
CpG	cg06687640	5	159560692	OpenSea		0.0941375	0.0227927	3.62503e-05	0.0447666	0	++	1751
CpG&DMR	cg24050474	3	39544326	S_Shore	MOBP	-0.155472	0.037648	3.63373e-05	0.0447935	21.2914	--	1749
CpG	cg04283864	6	4189186	OpenSea		0.0685961	0.0166205	3.67225e-05	0.044949	0	++	1732
CpG	cg06296542	7	100240370	OpenSea	TFR2	0.0360467	0.00873329	3.66715e-05	0.044949	0	++	1751
CpG	cg20411127	1	226681652	OpenSea		0.0876125	0.0212279	3.6715e-05	0.044949	0	++	1721
CpG	cg22613854	3	194705954	OpenSea		0.0984571	0.0238558	3.67254e-05	0.044949	0	++	1745
CpG	cg16209827	7	86595378	OpenSea	KIAA1324L	0.0938341	0.0227396	3.68403e-05	0.0450094	0	++	1748
CpG	cg06330042	9	89021004	OpenSea		0.0890739	0.0215933	3.70609e-05	0.0451985	0	++	1750
CpG	cg06398636	7	57698643	OpenSea		0.10558	0.0256018	3.72447e-05	0.0453422	62.2371	++	1732
CpG&DMR	cg08070327	7	27184059	Island	HOXA5	0.12587	0.0305256	3.73294e-05	0.0453648	74.2508	++	1730
CpG&DMR	cg04143909	1	234367322	Island	SLC35F3	0.151826	0.0368372	3.76367e-05	0.0454968	0	++	1745
CpG	cg07922154	14	68087339	S_Shore	ARG2	0.0533455	0.0129408	3.75148e-05	0.0454968	0	++	1751
CpG	cg20964064	20	62084549	Island	KCNQ2	0.0747703	0.0181412	3.76284e-05	0.0454968	0	++	1716
CpG&DMR	cg18848419	18	11850153	N_Shore	CHMP1B;GNAL	0.118266	0.0287056	3.78939e-05	0.0457248	0	++	1752
CpG&DMR	cg25555460	17	7199204	N_Shore	YBX2	-0.0484873	0.01177	3.79585e-05	0.0457248	0	--	1749
CpG	cg08813787	3	185300341	N_Shelf		0.0446985	0.010854	3.81919e-05	0.045845	68.2129	++	1749
CpG	cg21373546	19	50191788	S_Shore	ADM5	0.0939781	0.0228196	3.81679e-05	0.045845	0	++	1743
CpG&DMR	cg00386141	1	205419411	OpenSea	BLACAT1	0.0502301	0.0122013	3.8422e-05	0.0460407	0	++	1746
CpG	cg25846038	5	126415771	OpenSea		0.0710435	0.0172627	3.86455e-05	0.0462279	62.3249	++	1751
CpG	cg09254318	1	160079657	OpenSea		0.051434	0.0125001	3.87701e-05	0.0462963	0	++	1746
CpG	cg07426546	16	72798511	OpenSea		0.078355	0.0190687	3.97242e-05	0.0467909	0	++	1747
CpG	cg08566775	6	50678594	N_Shelf		-0.191128	0.0465129	3.97135e-05	0.0467909	0	--	1741
CpG	cg09449232	12	106135284	OpenSea		0.0681311	0.0165787	3.96424e-05	0.0467909	49.0173	++	1750
CpG	cg15833797	9	139091875	Island	LHX3	0.0696339	0.0169448	3.96569e-05	0.0467909	0	++	1750
CpG&DMR	cg16175077	10	3282650	OpenSea		-0.153211	0.0372612	3.92554e-05	0.0467909	60.9476	--	1752
CpG	cg17224596	12	124632549	OpenSea		0.0525904	0.0127942	3.94803e-05	0.0467909	0	++	1734
CpG	cg21685814	3	132995688	OpenSea	TMEM108	0.114058	0.0277579	3.97295e-05	0.0467909	0	++	1749
CpG&DMR	cg26585119	5	134736001	S_Shore	H2AFY	0.0811569	0.0197541	3.98474e-05	0.0468494	0	++	1750
CpG&DMR	cg14164099	15	95870475	S_Shore		0.0886383	0.0215785	3.996e-05	0.0469015	0	++	1749
CpG	cg06018748	12	59315217	S_Shore	LRIG3	-0.0884356	0.0215335	4.01013e-05	0.046907	0	--	1741
CpG	cg15538101	18	60544675	OpenSea	PHLPP1	0.0726774	0.0176953	4.00578e-05	0.046907	0	++	1752
CpG	cg17761001	11	47870644	S_Shore	NUP160	0.0647332	0.0157652	4.02445e-05	0.0469944	8.86653	++	1751
CpG	cg24730705	10	119496382	S_Shore		0.0537549	0.0130941	4.03835e-05	0.0470767	0	++	1749
CpG	cg13707224	9	1043825	N_Shore		0.0801249	0.0195208	4.05036e-05	0.0471366	0	++	1751
CpG	cg24215742	1	64180232	OpenSea		0.0486865	0.0118628	4.05852e-05	0.0471517	9.79044	++	1750
CpG	cg19544707	14	103746266	Island		0.119816	0.0292027	4.08011e-05	0.0473051	0	++	1752
CpG	cg04978198	10	131074238	OpenSea		0.0903815	0.0220467	4.13963e-05	0.0477707	61.5477	++	1723
CpG	cg24503003	12	110682837	OpenSea		0.0437896	0.0106843	4.15857e-05	0.0479087	74.9547	++	1752
CpG	cg19664229	5	1405070	OpenSea	SLC6A3	-0.141604	0.0345556	4.16984e-05	0.0479582	0	--	1736
CpG	cg01236038	14	70519904	OpenSea	SLC8A3	0.101446	0.0247659	4.19986e-05	0.0480619	52.2168	++	1746
CpG	cg04610187	17	76360794	S_Shelf		0.0842624	0.0205677	4.18844e-05	0.0480619	0	++	1748
CpG	cg17263665	6	168436795	S_Shore	KIF25	0.236971	0.0578467	4.19361e-05	0.0480619	73.6382	++	1738
CpG&DMR	cg23494533	22	19712750	Island		0.117289	0.0286427	4.22379e-05	0.0481751	27.0246	++	1710
CpG	cg27054655	5	178772969	S_Shore	ADAMTS2	-0.0726792	0.0177474	4.21811e-05	0.0481751	0	--	1746
CpG&DMR	cg02797871	20	61953935	Island	COL20A1	0.13943	0.0340759	4.28164e-05	0.0486732	0	++	1745
CpG	cg19268976	19	41129636	N_Shore	LTBP4	0.0713398	0.0174346	4.2795e-05	0.0486732	0	++	1730
CpG	cg16175822	19	6372283	N_Shore	ALKBH7	0.104193	0.0254843	4.34173e-05	0.0491934	55.9078	++	1748
CpG&DMR	cg13102348	15	97629221	OpenSea		-0.10275	0.0251385	4.36355e-05	0.049266	0	--	1751
CpG	cg16705546	16	85936666	S_Shelf	IRF8	0.128879	0.0315337	4.36966e-05	0.049266	0	++	1751
CpG	cg22516230	12	6960564	N_Shore	USP5;CDCA3	0.0936817	0.0229198	4.36293e-05	0.049266	0	++	1739
CpG	cg03154100	9	93715550	OpenSea		0.0621159	0.0152069	4.41289e-05	0.0496719	0	++	1750
CpG	cg21016855	11	31819444	N_Shore	PAX6	0.0716229	0.0175369	4.42429e-05	0.0497186	0	++	1733
CpG&DMR	cg05103917	4	111533547	S_Shore		0.113655	0.0278387	4.45295e-05	0.049959	0	++	1748
DMR	cg00969405	7	27184441	Island	HOXA5	0.246524	0.013558	7.04979e-74	4.97685e-68				1	27183274	27185732
CpG&DMR	cg01323381	7	27184264	Island	HOXA5	0.246524	0.013558	7.04979e-74	4.97685e-68				1	27183274	27185732
DMR	cg01370449	7	27183369	Island	HOXA5	0.246524	0.013558	7.04979e-74	4.97685e-68				1	27183274	27185732
DMR	cg01748892	7	27184667	Island	HOXA5	0.246524	0.013558	7.04979e-74	4.97685e-68				1	27183274	27185732
CpG&DMR	cg02005600	7	27183686	Island	HOXA5	0.246524	0.013558	7.04979e-74	4.97685e-68				1	27183274	27185732
CpG&DMR	cg02106682	7	27184461	Island	HOXA5	0.246524	0.013558	7.04979e-74	4.97685e-68				1	27183274	27185732
CpG&DMR	cg02916332	7	27183591	Island	HOXA5	0.246524	0.013558	7.04979e-74	4.97685e-68				1	27183274	27185732
CpG&DMR	cg03207666	7	27183950	Island	HOXA5	0.246524	0.013558	7.04979e-74	4.97685e-68				1	27183274	27185732
DMR	cg03368099	7	27184521	Island	HOXA5	0.246524	0.013558	7.04979e-74	4.97685e-68				1	27183274	27185732
DMR	cg03744763	7	27184737	Island	HOXA5	0.246524	0.013558	7.04979e-74	4.97685e-68				1	27183274	27185732
CpG&DMR	cg04863892	7	27183375	Island	HOXA5	0.246524	0.013558	7.04979e-74	4.97685e-68				1	27183274	27185732
CpG&DMR	cg05774699	7	27184316	Island	HOXA5	0.246524	0.013558	7.04979e-74	4.97685e-68				1	27183274	27185732
DMR	cg05835726	7	27183861	Island	HOXA5	0.246524	0.013558	7.04979e-74	4.97685e-68				1	27183274	27185732
CpG&DMR	cg06465806	7	27185732	S_Shore	HOXA6	0.246524	0.013558	7.04979e-74	4.97685e-68				1	27183274	27185732
DMR	cg07049592	7	27184450	Island	HOXA5	0.246524	0.013558	7.04979e-74	4.97685e-68				1	27183274	27185732
CpG&DMR	cg08070327	7	27184059	Island	HOXA5	0.246524	0.013558	7.04979e-74	4.97685e-68				1	27183274	27185732
DMR	cg09207400	7	27183382	Island	HOXA5	0.246524	0.013558	7.04979e-74	4.97685e-68				1	27183274	27185732
CpG&DMR	cg09343092	7	27185282	Island	HOXA6	0.246524	0.013558	7.04979e-74	4.97685e-68				1	27183274	27185732
CpG&DMR	cg09549073	7	27183274	Island	HOXA5	0.246524	0.013558	7.04979e-74	4.97685e-68				1	27183274	27185732
DMR	cg09880291	7	27184109	Island	HOXA5	0.246524	0.013558	7.04979e-74	4.97685e-68				1	27183274	27185732
DMR	cg12015737	7	27184030	Island	HOXA5	0.246524	0.013558	7.04979e-74	4.97685e-68				1	27183274	27185732
DMR	cg12128839	7	27183436	Island	HOXA5	0.246524	0.013558	7.04979e-74	4.97685e-68				1	27183274	27185732
DMR	cg13512268	7	27183973	Island	HOXA5	0.246524	0.013558	7.04979e-74	4.97685e-68				1	27183274	27185732
CpG&DMR	cg13694927	7	27184712	Island	HOXA5	0.246524	0.013558	7.04979e-74	4.97685e-68				1	27183274	27185732
DMR	cg14013695	7	27184176	Island	HOXA5	0.246524	0.013558	7.04979e-74	4.97685e-68				1	27183274	27185732
CpG&DMR	cg14058329	7	27183946	Island	HOXA5	0.246524	0.013558	7.04979e-74	4.97685e-68				1	27183274	27185732
DMR	cg14658493	7	27184077	Island	HOXA5	0.246524	0.013558	7.04979e-74	4.97685e-68				1	27183274	27185732
CpG&DMR	cg14882265	7	27184375	Island	HOXA5	0.246524	0.013558	7.04979e-74	4.97685e-68				1	27183274	27185732
DMR	cg16997642	7	27184159	Island	HOXA5	0.246524	0.013558	7.04979e-74	4.97685e-68				1	27183274	27185732
CpG&DMR	cg17432857	7	27184438	Island	HOXA5	0.246524	0.013558	7.04979e-74	4.97685e-68				1	27183274	27185732
DMR	cg17569124	7	27183643	Island	HOXA5	0.246524	0.013558	7.04979e-74	4.97685e-68				1	27183274	27185732
DMR	cg19196335	7	27184094	Island	HOXA5	0.246524	0.013558	7.04979e-74	4.97685e-68				1	27183274	27185732
DMR	cg19643053	7	27184271	Island	HOXA5	0.246524	0.013558	7.04979e-74	4.97685e-68				1	27183274	27185732
CpG&DMR	cg19759481	7	27183401	Island	HOXA5	0.246524	0.013558	7.04979e-74	4.97685e-68				1	27183274	27185732
DMR	cg20517050	7	27183806	Island	HOXA5	0.246524	0.013558	7.04979e-74	4.97685e-68				1	27183274	27185732
DMR	cg20817131	7	27184167	Island	HOXA5	0.246524	0.013558	7.04979e-74	4.97685e-68				1	27183274	27185732
CpG&DMR	cg21641458	7	27185136	Island	HOXA6	0.246524	0.013558	7.04979e-74	4.97685e-68				1	27183274	27185732
DMR	cg23204968	7	27183816	Island	HOXA5	0.246524	0.013558	7.04979e-74	4.97685e-68				1	27183274	27185732
CpG&DMR	cg23454797	7	27183990	Island	HOXA5	0.246524	0.013558	7.04979e-74	4.97685e-68				1	27183274	27185732
DMR	cg24389585	7	27184125	Island	HOXA5	0.246524	0.013558	7.04979e-74	4.97685e-68				1	27183274	27185732
DMR	cg25307665	7	27183694	Island	HOXA5	0.246524	0.013558	7.04979e-74	4.97685e-68				1	27183274	27185732
CpG&DMR	cg25390165	7	27184188	Island	HOXA5	0.246524	0.013558	7.04979e-74	4.97685e-68				1	27183274	27185732
CpG&DMR	cg25506432	7	27184065	Island	HOXA5	0.246524	0.013558	7.04979e-74	4.97685e-68				1	27183274	27185732
CpG&DMR	cg26023912	7	27184369	Island	HOXA5	0.246524	0.013558	7.04979e-74	4.97685e-68				1	27183274	27185732
DMR	cg27151303	7	27184821	Island		0.246524	0.013558	7.04979e-74	4.97685e-68				1	27183274	27185732
CpG&DMR	cg00106345	7	27138396	S_Shore		-0.388751	0.0288894	2.81968e-41	1.99058e-35				21	27137109	27138974
CpG&DMR	cg03835313	7	27137427	S_Shore	HOTAIRM1	-0.388751	0.0288894	2.81968e-41	1.99058e-35				21	27137109	27138974
CpG&DMR	cg07278425	7	27137922	S_Shore		-0.388751	0.0288894	2.81968e-41	1.99058e-35				21	27137109	27138974
DMR	cg08657654	7	27138974	S_Shelf		-0.388751	0.0288894	2.81968e-41	1.99058e-35				21	27137109	27138974
CpG&DMR	cg17485838	7	27138712	S_Shore		-0.388751	0.0288894	2.81968e-41	1.99058e-35				21	27137109	27138974
CpG&DMR	cg17881200	7	27138850	S_Shelf		-0.388751	0.0288894	2.81968e-41	1.99058e-35				21	27137109	27138974
CpG&DMR	cg19557035	7	27138360	S_Shore	HOTAIRM1	-0.388751	0.0288894	2.81968e-41	1.99058e-35				21	27137109	27138974
CpG&DMR	cg26264232	7	27138751	S_Shelf		-0.388751	0.0288894	2.81968e-41	1.99058e-35				21	27137109	27138974
DMR	cg26710279	7	27137109	S_Shore	HOTAIRM1	-0.388751	0.0288894	2.81968e-41	1.99058e-35				21	27137109	27138974
DMR	cg02256650	22	31317287	N_Shore	MORC2-AS1	0.177436	0.014753	2.5608e-33	1.80782e-27				9	31317287	31318546
DMR	cg03113871	22	31317787	N_Shore	C22orf27	0.177436	0.014753	2.5608e-33	1.80782e-27				9	31317287	31318546
DMR	cg05450667	22	31318103	N_Shore	C22orf27	0.177436	0.014753	2.5608e-33	1.80782e-27				9	31317287	31318546
DMR	cg07459594	22	31318240	Island	C22orf27	0.177436	0.014753	2.5608e-33	1.80782e-27				9	31317287	31318546
DMR	cg08467687	22	31317914	N_Shore	C22orf27	0.177436	0.014753	2.5608e-33	1.80782e-27				9	31317287	31318546
CpG&DMR	cg08837037	22	31318179	N_Shore	C22orf27	0.177436	0.014753	2.5608e-33	1.80782e-27				9	31317287	31318546
DMR	cg13896476	22	31318546	S_Shore	C22orf27	0.177436	0.014753	2.5608e-33	1.80782e-27				9	31317287	31318546
CpG&DMR	cg15425811	22	31318181	N_Shore	C22orf27	0.177436	0.014753	2.5608e-33	1.80782e-27				9	31317287	31318546
CpG&DMR	cg16210088	22	31318349	Island	C22orf27	0.177436	0.014753	2.5608e-33	1.80782e-27				9	31317287	31318546
DMR	cg17468100	22	31318147	N_Shore	C22orf27	0.177436	0.014753	2.5608e-33	1.80782e-27				9	31317287	31318546
DMR	cg17940740	22	31318444	Island	C22orf27	0.177436	0.014753	2.5608e-33	1.80782e-27				9	31317287	31318546
CpG&DMR	cg20548231	22	31318373	Island	C22orf27	0.177436	0.014753	2.5608e-33	1.80782e-27				9	31317287	31318546
DMR	cg27480553	22	31317764	N_Shore	C22orf27	0.177436	0.014753	2.5608e-33	1.80782e-27				9	31317287	31318546
DMR	cg01530101	11	2891098	Island	KCNQ1DN	0.145424	0.0121521	5.29367e-33	3.7371e-27				2	2890258	2891098
DMR	cg02646491	11	2890710	Island	KCNQ1DN	0.145424	0.0121521	5.29367e-33	3.7371e-27				2	2890258	2891098
DMR	cg03947814	11	2890419	Island	KCNQ1DN	0.145424	0.0121521	5.29367e-33	3.7371e-27				2	2890258	2891098
DMR	cg04251368	11	2890587	Island	KCNQ1DN	0.145424	0.0121521	5.29367e-33	3.7371e-27				2	2890258	2891098
DMR	cg04457979	11	2890647	Island	KCNQ1DN	0.145424	0.0121521	5.29367e-33	3.7371e-27				2	2890258	2891098
DMR	cg05290058	11	2890551	Island	KCNQ1DN	0.145424	0.0121521	5.29367e-33	3.7371e-27				2	2890258	2891098
DMR	cg05656180	11	2890258	N_Shore	KCNQ1DN	0.145424	0.0121521	5.29367e-33	3.7371e-27				2	2890258	2891098
DMR	cg07592963	11	2890649	Island	KCNQ1DN	0.145424	0.0121521	5.29367e-33	3.7371e-27				2	2890258	2891098
DMR	cg08246619	11	2890454	Island	KCNQ1DN	0.145424	0.0121521	5.29367e-33	3.7371e-27				2	2890258	2891098
DMR	cg08771706	11	2890394	Island	KCNQ1DN	0.145424	0.0121521	5.29367e-33	3.7371e-27				2	2890258	2891098
CpG&DMR	cg09502866	11	2890473	Island	KCNQ1DN	0.145424	0.0121521	5.29367e-33	3.7371e-27				2	2890258	2891098
DMR	cg09554951	11	2890725	Island	KCNQ1DN	0.145424	0.0121521	5.29367e-33	3.7371e-27				2	2890258	2891098
DMR	cg10300188	11	2890577	Island	KCNQ1DN	0.145424	0.0121521	5.29367e-33	3.7371e-27				2	2890258	2891098
DMR	cg12198813	11	2891077	Island	KCNQ1DN	0.145424	0.0121521	5.29367e-33	3.7371e-27				2	2890258	2891098
DMR	cg12821804	11	2890705	Island	KCNQ1DN	0.145424	0.0121521	5.29367e-33	3.7371e-27				2	2890258	2891098
DMR	cg13081704	11	2890457	Island	KCNQ1DN	0.145424	0.0121521	5.29367e-33	3.7371e-27				2	2890258	2891098
DMR	cg13885561	11	2890389	Island	KCNQ1DN	0.145424	0.0121521	5.29367e-33	3.7371e-27				2	2890258	2891098
DMR	cg14582642	11	2890319	N_Shore	KCNQ1DN	0.145424	0.0121521	5.29367e-33	3.7371e-27				2	2890258	2891098
DMR	cg17239974	11	2890629	Island	KCNQ1DN	0.145424	0.0121521	5.29367e-33	3.7371e-27				2	2890258	2891098
DMR	cg20250981	11	2890644	Island	KCNQ1DN	0.145424	0.0121521	5.29367e-33	3.7371e-27				2	2890258	2891098
DMR	cg21753226	11	2890668	Island	KCNQ1DN	0.145424	0.0121521	5.29367e-33	3.7371e-27				2	2890258	2891098
DMR	cg22389375	11	2890670	Island	KCNQ1DN	0.145424	0.0121521	5.29367e-33	3.7371e-27				2	2890258	2891098
DMR	cg23008562	11	2891065	Island	KCNQ1DN	0.145424	0.0121521	5.29367e-33	3.7371e-27				2	2890258	2891098
CpG&DMR	cg24780501	11	2890450	Island	KCNQ1DN	0.145424	0.0121521	5.29367e-33	3.7371e-27				2	2890258	2891098
DMR	cg25203481	11	2891082	Island	KCNQ1DN	0.145424	0.0121521	5.29367e-33	3.7371e-27				2	2890258	2891098
DMR	cg25478600	11	2890605	Island	KCNQ1DN	0.145424	0.0121521	5.29367e-33	3.7371e-27				2	2890258	2891098
DMR	cg26457809	11	2890617	Island	KCNQ1DN	0.145424	0.0121521	5.29367e-33	3.7371e-27				2	2890258	2891098
DMR	cg26601317	11	2890575	Island	KCNQ1DN	0.145424	0.0121521	5.29367e-33	3.7371e-27				2	2890258	2891098
CpG&DMR	cg03330558	15	31516127	OpenSea		0.303497	0.025999	1.74343e-31	1.23079e-25				54	31515750	31516404
CpG&DMR	cg10854819	15	31515852	OpenSea		0.303497	0.025999	1.74343e-31	1.23079e-25				54	31515750	31516404
CpG&DMR	cg12689679	15	31516316	OpenSea		0.303497	0.025999	1.74343e-31	1.23079e-25				54	31515750	31516404
CpG&DMR	cg25017403	15	31516404	OpenSea		0.303497	0.025999	1.74343e-31	1.23079e-25				54	31515750	31516404
CpG&DMR	cg25556225	15	31515750	OpenSea		0.303497	0.025999	1.74343e-31	1.23079e-25				54	31515750	31516404
CpG&DMR	cg27438152	15	31515761	OpenSea		0.303497	0.025999	1.74343e-31	1.23079e-25				54	31515750	31516404
CpG&DMR	cg02286533	17	41278179	Island	BRCA1	0.353092	0.0313121	1.71351e-29	1.20967e-23				38	41278179	41278622
CpG&DMR	cg06973652	17	41278622	S_Shore	BRCA1	0.353092	0.0313121	1.71351e-29	1.20967e-23				38	41278179	41278622
DMR	cg14687474	17	41278281	Island	BRCA1	0.353092	0.0313121	1.71351e-29	1.20967e-23				38	41278179	41278622
CpG&DMR	cg14947218	17	41278197	Island	BRCA1	0.353092	0.0313121	1.71351e-29	1.20967e-23				38	41278179	41278622
CpG&DMR	cg16006004	17	41278241	Island	BRCA1	0.353092	0.0313121	1.71351e-29	1.20967e-23				38	41278179	41278622
CpG&DMR	cg18372208	17	41278263	Island	BRCA1	0.353092	0.0313121	1.71351e-29	1.20967e-23				38	41278179	41278622
CpG&DMR	cg24900425	17	41278444	Island	BRCA1	0.353092	0.0313121	1.71351e-29	1.20967e-23				38	41278179	41278622
DMR	cg00445443	7	27143478	Island	HOXA2	-0.125615	0.0112814	8.50452e-29	6.00383e-23				3	27142100	27143788
DMR	cg01217984	7	27143235	Island	HOXA2	-0.125615	0.0112814	8.50452e-29	6.00383e-23				3	27142100	27143788
DMR	cg02225599	7	27143252	Island	HOXA2	-0.125615	0.0112814	8.50452e-29	6.00383e-23				3	27142100	27143788
DMR	cg04027736	7	27143403	Island	HOXA2	-0.125615	0.0112814	8.50452e-29	6.00383e-23				3	27142100	27143788
DMR	cg04481096	7	27142100	N_Shore	HOXA2	-0.125615	0.0112814	8.50452e-29	6.00383e-23				3	27142100	27143788
DMR	cg04737131	7	27142708	N_Shore	HOXA2	-0.125615	0.0112814	8.50452e-29	6.00383e-23				3	27142100	27143788
DMR	cg05921905	7	27142527	N_Shore	HOXA2	-0.125615	0.0112814	8.50452e-29	6.00383e-23				3	27142100	27143788
CpG&DMR	cg06055873	7	27142204	N_Shore	HOXA2	-0.125615	0.0112814	8.50452e-29	6.00383e-23				3	27142100	27143788
DMR	cg06166490	7	27143334	Island	HOXA2	-0.125615	0.0112814	8.50452e-29	6.00383e-23				3	27142100	27143788
DMR	cg06401979	7	27143717	S_Shore	HOXA2	-0.125615	0.0112814	8.50452e-29	6.00383e-23				3	27142100	27143788
DMR	cg06769202	7	27142535	N_Shore	HOXA2	-0.125615	0.0112814	8.50452e-29	6.00383e-23				3	27142100	27143788
DMR	cg09871315	7	27142682	N_Shore	HOXA2	-0.125615	0.0112814	8.50452e-29	6.00383e-23				3	27142100	27143788
DMR	cg10319053	7	27143370	Island	HOXA2	-0.125615	0.0112814	8.50452e-29	6.00383e-23				3	27142100	27143788
DMR	cg13985518	7	27143788	S_Shore	HOXA2	-0.125615	0.0112814	8.50452e-29	6.00383e-23				3	27142100	27143788
DMR	cg19432993	7	27143287	Island	HOXA2	-0.125615	0.0112814	8.50452e-29	6.00383e-23				3	27142100	27143788
DMR	cg19598584	7	27142810	N_Shore	HOXA2	-0.125615	0.0112814	8.50452e-29	6.00383e-23				3	27142100	27143788
DMR	cg20087093	7	27142799	N_Shore	HOXA2	-0.125615	0.0112814	8.50452e-29	6.00383e-23				3	27142100	27143788
DMR	cg20747380	7	27142275	N_Shore	HOXA2	-0.125615	0.0112814	8.50452e-29	6.00383e-23				3	27142100	27143788
DMR	cg22943986	7	27142700	N_Shore	HOXA2	-0.125615	0.0112814	8.50452e-29	6.00383e-23				3	27142100	27143788
DMR	cg23206851	7	27143046	N_Shore	HOXA2	-0.125615	0.0112814	8.50452e-29	6.00383e-23				3	27142100	27143788
DMR	cg23979631	7	27142427	N_Shore	HOXA2	-0.125615	0.0112814	8.50452e-29	6.00383e-23				3	27142100	27143788
DMR	cg24058604	7	27142437	N_Shore	HOXA2	-0.125615	0.0112814	8.50452e-29	6.00383e-23				3	27142100	27143788
DMR	cg25598840	7	27142618	N_Shore	HOXA2	-0.125615	0.0112814	8.50452e-29	6.00383e-23				3	27142100	27143788
CpG&DMR	cg26069745	7	27142200	N_Shore	HOXA2	-0.125615	0.0112814	8.50452e-29	6.00383e-23				3	27142100	27143788
DMR	cg03897712	7	73442370	OpenSea	ELN	0.0555678	0.00532752	1.80248e-25	1.27247e-19				68	73441989	73442531
DMR	cg04620466	7	73442041	OpenSea	ELN	0.0555678	0.00532752	1.80248e-25	1.27247e-19				68	73441989	73442531
DMR	cg05822532	7	73442531	OpenSea	ELN	0.0555678	0.00532752	1.80248e-25	1.27247e-19				68	73441989	73442531
DMR	cg16735682	7	73442353	OpenSea	ELN	0.0555678	0.00532752	1.80248e-25	1.27247e-19				68	73441989	73442531
DMR	cg17314888	7	73442282	OpenSea	ELN	0.0555678	0.00532752	1.80248e-25	1.27247e-19				68	73441989	73442531	Maternal age at delivery (years)	-0.00845913	0.0495973
DMR	cg17891166	7	73441989	OpenSea	ELN	0.0555678	0.00532752	1.80248e-25	1.27247e-19				68	73441989	73442531
DMR	cg18227107	7	73442111	OpenSea	ELN	0.0555678	0.00532752	1.80248e-25	1.27247e-19				68	73441989	73442531
DMR	cg23129573	7	73442487	OpenSea	ELN	0.0555678	0.00532752	1.80248e-25	1.27247e-19				68	73441989	73442531
DMR	cg27360098	7	73442480	OpenSea	ELN	0.0555678	0.00532752	1.80248e-25	1.27247e-19				68	73441989	73442531
CpG&DMR	cg01425746	11	45671369	Island	CHST1	0.474835	0.0461171	7.32392e-25	5.17037e-19				171	45671208	45671369
CpG&DMR	cg13731397	11	45671312	Island	CHST1	0.474835	0.0461171	7.32392e-25	5.17037e-19				171	45671208	45671369
CpG&DMR	cg18464783	11	45671208	Island	CHST1	0.474835	0.0461171	7.32392e-25	5.17037e-19				171	45671208	45671369
CpG&DMR	cg02376827	17	1961510	Island	HIC1	0.180075	0.0181498	3.35372e-23	2.36758e-17				86	1961286	1961778
CpG&DMR	cg13389502	17	1961440	Island	HIC1	0.180075	0.0181498	3.35372e-23	2.36758e-17				86	1961286	1961778
CpG&DMR	cg21854952	17	1961778	Island	HIC1	0.180075	0.0181498	3.35372e-23	2.36758e-17				86	1961286	1961778
CpG&DMR	cg24173182	17	1961286	Island	HIC1	0.180075	0.0181498	3.35372e-23	2.36758e-17				86	1961286	1961778
DMR	cg03078486	6	31148474	Island		0.179392	0.0181423	4.69031e-23	3.31116e-17				7	31148332	31148748
DMR	cg09179646	6	31148383	Island		0.179392	0.0181423	4.69031e-23	3.31116e-17				7	31148332	31148748
DMR	cg09357589	6	31148552	Island		0.179392	0.0181423	4.69031e-23	3.31116e-17				7	31148332	31148748
DMR	cg11805138	6	31148332	N_Shore		0.179392	0.0181423	4.69031e-23	3.31116e-17				7	31148332	31148748
DMR	cg11811828	6	31148666	S_Shore		0.179392	0.0181423	4.69031e-23	3.31116e-17				7	31148332	31148748
DMR	cg14036627	6	31148657	S_Shore		0.179392	0.0181423	4.69031e-23	3.31116e-17				7	31148332	31148748
DMR	cg17931227	6	31148370	Island		0.179392	0.0181423	4.69031e-23	3.31116e-17				7	31148332	31148748
DMR	cg22291762	6	31148404	Island		0.179392	0.0181423	4.69031e-23	3.31116e-17				7	31148332	31148748
DMR	cg22701603	6	31148483	Island		0.179392	0.0181423	4.69031e-23	3.31116e-17				7	31148332	31148748
DMR	cg23457357	6	31148748	S_Shore		0.179392	0.0181423	4.69031e-23	3.31116e-17				7	31148332	31148748
DMR	cg24427850	6	31148409	Island		0.179392	0.0181423	4.69031e-23	3.31116e-17				7	31148332	31148748
DMR	cg26668675	6	31148463	Island		0.179392	0.0181423	4.69031e-23	3.31116e-17				7	31148332	31148748
DMR	cg26818629	6	31148516	Island		0.179392	0.0181423	4.69031e-23	3.31116e-17				7	31148332	31148748
CpG&DMR	cg27547543	6	31148524	Island		0.179392	0.0181423	4.69031e-23	3.31116e-17				7	31148332	31148748
DMR	cg01696605	7	150871692	Island		0.187268	0.0194942	7.51834e-22	5.30762e-16				10	150870852	150872218
DMR	cg03446559	7	150871201	Island		0.187268	0.0194942	7.51834e-22	5.30762e-16				10	150870852	150872218
CpG&DMR	cg03993837	7	150871135	Island		0.187268	0.0194942	7.51834e-22	5.30762e-16				10	150870852	150872218
DMR	cg06632943	7	150870871	Island		0.187268	0.0194942	7.51834e-22	5.30762e-16				10	150870852	150872218
CpG&DMR	cg12247560	7	150871832	Island		0.187268	0.0194942	7.51834e-22	5.30762e-16				10	150870852	150872218
CpG&DMR	cg13976356	7	150872035	Island		0.187268	0.0194942	7.51834e-22	5.30762e-16				10	150870852	150872218
DMR	cg19007549	7	150872013	Island		0.187268	0.0194942	7.51834e-22	5.30762e-16				10	150870852	150872218
DMR	cg21714855	7	150872218	S_Shore		0.187268	0.0194942	7.51834e-22	5.30762e-16				10	150870852	150872218
DMR	cg21910897	7	150872023	Island		0.187268	0.0194942	7.51834e-22	5.30762e-16				10	150870852	150872218
DMR	cg22941054	7	150871421	Island		0.187268	0.0194942	7.51834e-22	5.30762e-16				10	150870852	150872218
DMR	cg26931296	7	150870852	Island		0.187268	0.0194942	7.51834e-22	5.30762e-16				10	150870852	150872218
CpG&DMR	cg02750792	3	39543967	Island	MOBP	-0.262344	0.0275068	1.46452e-21	1.03389e-15				29	39543544	39544326
CpG&DMR	cg05633900	3	39543707	N_Shore	MOBP	-0.262344	0.0275068	1.46452e-21	1.03389e-15				29	39543544	39544326
CpG&DMR	cg05983061	3	39544192	Island	MOBP	-0.262344	0.0275068	1.46452e-21	1.03389e-15				29	39543544	39544326
DMR	cg07878407	3	39543684	N_Shore	MOBP	-0.262344	0.0275068	1.46452e-21	1.03389e-15				29	39543544	39544326
DMR	cg11235602	3	39543776	Island	MOBP	-0.262344	0.0275068	1.46452e-21	1.03389e-15				29	39543544	39544326
CpG&DMR	cg14968361	3	39543547	N_Shore	MOBP	-0.262344	0.0275068	1.46452e-21	1.03389e-15				29	39543544	39544326
CpG&DMR	cg23605644	3	39543544	N_Shore	MOBP	-0.262344	0.0275068	1.46452e-21	1.03389e-15				29	39543544	39544326
CpG&DMR	cg24050474	3	39544326	S_Shore	MOBP	-0.262344	0.0275068	1.46452e-21	1.03389e-15				29	39543544	39544326
CpG&DMR	cg01794156	11	397077	Island	PKP3	0.350321	0.0371125	3.74818e-21	2.64605e-15				80	396686	397486
CpG&DMR	cg05510258	11	397334	Island	PKP3	0.350321	0.0371125	3.74818e-21	2.64605e-15				80	396686	397486
CpG&DMR	cg17840408	11	396686	Island	PKP3	0.350321	0.0371125	3.74818e-21	2.64605e-15				80	396686	397486
CpG&DMR	cg23012519	11	397486	S_Shore	PKP3	0.350321	0.0371125	3.74818e-21	2.64605e-15				80	396686	397486
CpG&DMR	cg25258098	11	396794	Island	PKP3	0.350321	0.0371125	3.74818e-21	2.64605e-15				80	396686	397486
CpG&DMR	cg01262208	8	144790375	Island	LOC100130274	0.187433	0.0200609	9.34889e-21	6.59991e-15				19	144790089	144790729
DMR	cg08435853	8	144790729	Island	CCDC166	0.187433	0.0200609	9.34889e-21	6.59991e-15				19	144790089	144790729
DMR	cg09754549	8	144790656	Island	LOC100130274	0.187433	0.0200609	9.34889e-21	6.59991e-15				19	144790089	144790729
CpG&DMR	cg11205981	8	144790410	Island	LOC100130274	0.187433	0.0200609	9.34889e-21	6.59991e-15				19	144790089	144790729
DMR	cg11294143	8	144790089	Island	CCDC166	0.187433	0.0200609	9.34889e-21	6.59991e-15				19	144790089	144790729
DMR	cg14540594	8	144790397	Island	CCDC166	0.187433	0.0200609	9.34889e-21	6.59991e-15				19	144790089	144790729
DMR	cg15654143	8	144790102	Island	CCDC166	0.187433	0.0200609	9.34889e-21	6.59991e-15				19	144790089	144790729
DMR	cg21206652	8	144790187	Island	LOC100130274	0.187433	0.0200609	9.34889e-21	6.59991e-15				19	144790089	144790729
DMR	cg21429107	8	144790317	Island	LOC100130274	0.187433	0.0200609	9.34889e-21	6.59991e-15				19	144790089	144790729
DMR	cg24063962	8	144790395	Island	LOC100130274	0.187433	0.0200609	9.34889e-21	6.59991e-15				19	144790089	144790729
DMR	cg05003908	8	144789164	Island	LOC100130274	0.413008	0.0450244	4.60122e-20	3.24827e-14				147	144787999	144789164
CpG&DMR	cg09827350	8	144788806	Island		0.413008	0.0450244	4.60122e-20	3.24827e-14				147	144787999	144789164
CpG&DMR	cg16530595	8	144788492	Island		0.413008	0.0450244	4.60122e-20	3.24827e-14				147	144787999	144789164
CpG&DMR	cg18710908	8	144787999	Island		0.413008	0.0450244	4.60122e-20	3.24827e-14				147	144787999	144789164
CpG&DMR	cg03192598	19	12305854	Island		0.266136	0.029281	9.9907e-20	7.05301e-14				57	12305553	12305869
CpG&DMR	cg04326960	19	12305655	Island	LOC100289333	0.266136	0.029281	9.9907e-20	7.05301e-14				57	12305553	12305869
CpG&DMR	cg07379055	19	12305553	Island		0.266136	0.029281	9.9907e-20	7.05301e-14				57	12305553	12305869
CpG&DMR	cg09656668	19	12305699	Island	LOC100289333	0.266136	0.029281	9.9907e-20	7.05301e-14				57	12305553	12305869
CpG&DMR	cg22195627	19	12305869	Island		0.266136	0.029281	9.9907e-20	7.05301e-14				57	12305553	12305869
CpG&DMR	cg08118114	9	139093217	Island	LHX3	0.339139	0.0375307	1.62023e-19	1.14381e-13				148	139092501	139093499
CpG&DMR	cg11580704	9	139093499	Island	LHX3	0.339139	0.0375307	1.62023e-19	1.14381e-13				148	139092501	139093499
DMR	cg17270081	9	139092974	Island	LHX3	0.339139	0.0375307	1.62023e-19	1.14381e-13				148	139092501	139093499
CpG&DMR	cg21192468	9	139092501	Island	LHX3	0.339139	0.0375307	1.62023e-19	1.14381e-13				148	139092501	139093499
CpG&DMR	cg25952247	9	139092873	Island	LHX3	0.339139	0.0375307	1.62023e-19	1.14381e-13				148	139092501	139093499
DMR	cg05180443	17	48546554	Island	CHAD	0.114834	0.0127295	1.86167e-19	1.31426e-13				8	48545571	48547118
DMR	cg06818777	17	48546620	Island	CHAD	0.114834	0.0127295	1.86167e-19	1.31426e-13				8	48545571	48547118
DMR	cg06958829	17	48546118	Island	ACSF2	0.114834	0.0127295	1.86167e-19	1.31426e-13				8	48545571	48547118
DMR	cg10421979	17	48546321	Island	CHAD	0.114834	0.0127295	1.86167e-19	1.31426e-13				8	48545571	48547118
DMR	cg13764778	17	48546503	Island	CHAD	0.114834	0.0127295	1.86167e-19	1.31426e-13				8	48545571	48547118
DMR	cg15506894	17	48545805	Island	ACSF2	0.114834	0.0127295	1.86167e-19	1.31426e-13				8	48545571	48547118
DMR	cg15880760	17	48546290	Island	CHAD	0.114834	0.0127295	1.86167e-19	1.31426e-13				8	48545571	48547118
DMR	cg16192404	17	48547118	S_Shore	CHAD	0.114834	0.0127295	1.86167e-19	1.31426e-13				8	48545571	48547118
DMR	cg17890928	17	48546193	Island	ACSF2	0.114834	0.0127295	1.86167e-19	1.31426e-13				8	48545571	48547118
DMR	cg19046826	17	48546297	Island	CHAD	0.114834	0.0127295	1.86167e-19	1.31426e-13				8	48545571	48547118
DMR	cg19961043	17	48546431	Island	CHAD	0.114834	0.0127295	1.86167e-19	1.31426e-13				8	48545571	48547118
DMR	cg21170629	17	48546341	Island	CHAD	0.114834	0.0127295	1.86167e-19	1.31426e-13				8	48545571	48547118
DMR	cg21906638	17	48545571	Island	ACSF2	0.114834	0.0127295	1.86167e-19	1.31426e-13				8	48545571	48547118
DMR	cg22627841	17	48546258	Island	CHAD	0.114834	0.0127295	1.86167e-19	1.31426e-13				8	48545571	48547118
DMR	cg25792518	17	48545950	Island	ACSF2	0.114834	0.0127295	1.86167e-19	1.31426e-13				8	48545571	48547118
DMR	cg02170386	14	70316972	Island		0.20787	0.0231654	2.87758e-19	2.03144e-13				36	70316670	70317582
CpG&DMR	cg02973354	14	70316670	N_Shore		0.20787	0.0231654	2.87758e-19	2.03144e-13				36	70316670	70317582
CpG&DMR	cg07280807	14	70317239	Island		0.20787	0.0231654	2.87758e-19	2.03144e-13				36	70316670	70317582
CpG&DMR	cg09284655	14	70317228	Island		0.20787	0.0231654	2.87758e-19	2.03144e-13				36	70316670	70317582
CpG&DMR	cg10399005	14	70316898	Island		0.20787	0.0231654	2.87758e-19	2.03144e-13				36	70316670	70317582
DMR	cg18578974	14	70317582	S_Shore		0.20787	0.0231654	2.87758e-19	2.03144e-13				36	70316670	70317582
CpG&DMR	cg20475486	14	70317075	Island		0.20787	0.0231654	2.87758e-19	2.03144e-13				36	70316670	70317582
CpG&DMR	cg04578992	7	4671367	OpenSea		0.33873	0.0379294	4.23975e-19	2.99308e-13				194	4671367	4671479
CpG&DMR	cg14485097	7	4671479	OpenSea		0.33873	0.0379294	4.23975e-19	2.99308e-13				194	4671367	4671479
CpG&DMR	cg25879142	7	4671391	OpenSea		0.33873	0.0379294	4.23975e-19	2.99308e-13				194	4671367	4671479
CpG&DMR	cg04715503	16	3062795	N_Shore	CLDN9	0.274982	0.030798	4.31472e-19	3.046e-13				37	3062296	3062795
CpG&DMR	cg06117341	16	3062653	N_Shore	CLDN9	0.274982	0.030798	4.31472e-19	3.046e-13				37	3062296	3062795
CpG&DMR	cg09674170	16	3062382	N_Shore	CLDN9	0.274982	0.030798	4.31472e-19	3.046e-13				37	3062296	3062795
CpG&DMR	cg10282491	16	3062368	N_Shore	CLDN9	0.274982	0.030798	4.31472e-19	3.046e-13				37	3062296	3062795
DMR	cg16837379	16	3062296	N_Shore	CLDN9	0.274982	0.030798	4.31472e-19	3.046e-13				37	3062296	3062795
CpG&DMR	cg27009812	16	3062597	N_Shore	CLDN9	0.274982	0.030798	4.31472e-19	3.046e-13				37	3062296	3062795
CpG&DMR	cg05772155	10	65801432	OpenSea		-0.807795	0.0915059	1.06756e-18	7.53654e-13				233	65801377	65801432
CpG&DMR	cg20345234	10	65801377	OpenSea		-0.807795	0.0915059	1.06756e-18	7.53654e-13				233	65801377	65801432
CpG&DMR	cg10243676	1	40024971	OpenSea	LOC728448	-0.306551	0.0350049	1.99861e-18	1.41094e-12				102	40024971	40025415
CpG&DMR	cg11704876	1	40025232	OpenSea	LOC728448	-0.306551	0.0350049	1.99861e-18	1.41094e-12				102	40024971	40025415
CpG&DMR	cg15057250	1	40025415	OpenSea	LOC728448	-0.306551	0.0350049	1.99861e-18	1.41094e-12				102	40024971	40025415
DMR	cg22862450	1	40025411	OpenSea	LOC728448	-0.306551	0.0350049	1.99861e-18	1.41094e-12				102	40024971	40025415
DMR	cg02049405	6	30095265	Island		0.082964	0.00963032	7.00195e-18	4.94308e-12				6	30094960	30095349
DMR	cg05068206	6	30095195	Island		0.082964	0.00963032	7.00195e-18	4.94308e-12				6	30094960	30095349
DMR	cg05745631	6	30095178	Island		0.082964	0.00963032	7.00195e-18	4.94308e-12				6	30094960	30095349
DMR	cg05994850	6	30095341	Island		0.082964	0.00963032	7.00195e-18	4.94308e-12				6	30094960	30095349
DMR	cg06893296	6	30095136	N_Shore		0.082964	0.00963032	7.00195e-18	4.94308e-12				6	30094960	30095349
DMR	cg12860635	6	30095140	N_Shore		0.082964	0.00963032	7.00195e-18	4.94308e-12				6	30094960	30095349
DMR	cg14645861	6	30094987	N_Shore		0.082964	0.00963032	7.00195e-18	4.94308e-12				6	30094960	30095349
DMR	cg17034390	6	30095326	Island		0.082964	0.00963032	7.00195e-18	4.94308e-12				6	30094960	30095349
DMR	cg20167366	6	30094980	N_Shore		0.082964	0.00963032	7.00195e-18	4.94308e-12				6	30094960	30095349
DMR	cg21376799	6	30094960	N_Shore		0.082964	0.00963032	7.00195e-18	4.94308e-12				6	30094960	30095349
DMR	cg21697794	6	30095269	Island		0.082964	0.00963032	7.00195e-18	4.94308e-12				6	30094960	30095349
DMR	cg23079252	6	30095199	Island		0.082964	0.00963032	7.00195e-18	4.94308e-12				6	30094960	30095349
DMR	cg25247859	6	30095174	Island		0.082964	0.00963032	7.00195e-18	4.94308e-12				6	30094960	30095349
DMR	cg26477792	6	30095277	Island		0.082964	0.00963032	7.00195e-18	4.94308e-12				6	30094960	30095349
DMR	cg26719062	6	30095349	Island		0.082964	0.00963032	7.00195e-18	4.94308e-12				6	30094960	30095349
DMR	cg27282900	6	30095258	Island		0.082964	0.00963032	7.00195e-18	4.94308e-12				6	30094960	30095349
DMR	cg00040588	1	1290712	Island	MXRA8	0.295589	0.034456	9.59115e-18	6.77094e-12				22	1289806	1290712
DMR	cg07284273	1	1290212	Island	MXRA8	0.295589	0.034456	9.59115e-18	6.77094e-12				22	1289806	1290712
CpG&DMR	cg14270725	1	1289806	Island	MXRA8	0.295589	0.034456	9.59115e-18	6.77094e-12				22	1289806	1290712
DMR	cg14793596	1	1290092	Island	MXRA8	0.295589	0.034456	9.59115e-18	6.77094e-12				22	1289806	1290712
CpG&DMR	cg15386434	1	1289835	Island	MXRA8	0.295589	0.034456	9.59115e-18	6.77094e-12				22	1289806	1290712
CpG&DMR	cg16006120	1	1289874	Island	MXRA8	0.295589	0.034456	9.59115e-18	6.77094e-12				22	1289806	1290712
DMR	cg19436320	1	1290708	Island	MXRA8	0.295589	0.034456	9.59115e-18	6.77094e-12				22	1289806	1290712
DMR	cg25063151	1	1290554	Island	MXRA8	0.295589	0.034456	9.59115e-18	6.77094e-12				22	1289806	1290712
CpG&DMR	cg02305687	5	33937182	Island	RXFP3	0.180403	0.0212004	1.74763e-17	1.23375e-11				93	33937182	33938225
DMR	cg05574272	5	33938213	Island	RXFP3	0.180403	0.0212004	1.74763e-17	1.23375e-11				93	33937182	33938225
DMR	cg07917609	5	33938225	Island	RXFP3	0.180403	0.0212004	1.74763e-17	1.23375e-11				93	33937182	33938225
CpG&DMR	cg10350492	5	33937673	Island	RXFP3	0.180403	0.0212004	1.74763e-17	1.23375e-11				93	33937182	33938225
CpG&DMR	cg18294646	5	33937876	Island	RXFP3	0.180403	0.0212004	1.74763e-17	1.23375e-11				93	33937182	33938225
CpG&DMR	cg03045620	6	31846970	OpenSea	SLC44A4	0.154644	0.01818	1.79575e-17	1.26772e-11				66	31846924	31847009
DMR	cg04567302	6	31846956	OpenSea	SLC44A4	0.154644	0.01818	1.79575e-17	1.26772e-11				66	31846924	31847009
DMR	cg07363637	6	31846996	OpenSea	SLC44A4	0.154644	0.01818	1.79575e-17	1.26772e-11				66	31846924	31847009
CpG&DMR	cg24529722	6	31846924	OpenSea	SLC44A4	0.154644	0.01818	1.79575e-17	1.26772e-11				66	31846924	31847009
CpG&DMR	cg24707219	6	31847009	OpenSea	SLC44A4	0.154644	0.01818	1.79575e-17	1.26772e-11				66	31846924	31847009
CpG&DMR	cg05756792	19	3480603	N_Shore	SMIM24	-0.318278	0.0391889	4.59965e-16	3.24716e-10				106	3480508	3480672
CpG&DMR	cg06666376	19	3480596	N_Shore	C19orf77	-0.318278	0.0391889	4.59965e-16	3.24716e-10				106	3480508	3480672
CpG&DMR	cg15148078	19	3480561	N_Shore	C19orf77	-0.318278	0.0391889	4.59965e-16	3.24716e-10				106	3480508	3480672
CpG&DMR	cg18795569	19	3480508	N_Shore	C19orf77	-0.318278	0.0391889	4.59965e-16	3.24716e-10				106	3480508	3480672
DMR	cg22105158	19	3480672	N_Shore	C19orf77	-0.318278	0.0391889	4.59965e-16	3.24716e-10				106	3480508	3480672	Maternal age at delivery (years)	0.0172417	0.0294364
DMR	cg03782694	15	50474221	N_Shore	SLC27A2	0.129357	0.0160956	9.22266e-16	6.5108e-10				55	50474129	50474301
DMR	cg14920199	15	50474232	N_Shore	SLC27A2	0.129357	0.0160956	9.22266e-16	6.5108e-10				55	50474129	50474301
DMR	cg15660094	15	50474301	N_Shore	SLC27A2	0.129357	0.0160956	9.22266e-16	6.5108e-10				55	50474129	50474301
DMR	cg16897014	15	50474230	N_Shore	SLC27A2	0.129357	0.0160956	9.22266e-16	6.5108e-10				55	50474129	50474301
DMR	cg24717159	15	50474163	N_Shore	SLC27A2	0.129357	0.0160956	9.22266e-16	6.5108e-10				55	50474129	50474301
DMR	cg25150243	15	50474159	N_Shore	SLC27A2	0.129357	0.0160956	9.22266e-16	6.5108e-10				55	50474129	50474301
DMR	cg25417405	15	50474129	N_Shore	SLC27A2	0.129357	0.0160956	9.22266e-16	6.5108e-10				55	50474129	50474301
DMR	cg00413089	7	158750985	Island		0.528181	0.0658087	1.00698e-15	7.10883e-10				70	158750244	158751184
DMR	cg00815399	7	158750607	N_Shore		0.528181	0.0658087	1.00698e-15	7.10883e-10				70	158750244	158751184
DMR	cg10079374	7	158750417	Island		0.528181	0.0658087	1.00698e-15	7.10883e-10				70	158750244	158751184
DMR	cg11945929	7	158750384	Island		0.528181	0.0658087	1.00698e-15	7.10883e-10				70	158750244	158751184
DMR	cg12744031	7	158751184	Island		0.528181	0.0658087	1.00698e-15	7.10883e-10				70	158750244	158751184
CpG&DMR	cg12954512	7	158750244	Island		0.528181	0.0658087	1.00698e-15	7.10883e-10				70	158750244	158751184
DMR	cg00161968	3	182817338	Island	MCCC1	-0.226142	0.0283837	1.62153e-15	1.14473e-09				44	182817190	182817479
DMR	cg00890010	3	182817389	Island	MCCC1	-0.226142	0.0283837	1.62153e-15	1.14473e-09				44	182817190	182817479
DMR	cg02616966	3	182817190	Island	MCCC1	-0.226142	0.0283837	1.62153e-15	1.14473e-09				44	182817190	182817479
DMR	cg03318940	3	182817448	Island	MCCC1	-0.226142	0.0283837	1.62153e-15	1.14473e-09				44	182817190	182817479
DMR	cg04991337	3	182817223	Island	MCCC1	-0.226142	0.0283837	1.62153e-15	1.14473e-09				44	182817190	182817479
DMR	cg05496383	3	182817381	Island	MCCC1	-0.226142	0.0283837	1.62153e-15	1.14473e-09				44	182817190	182817479
DMR	cg07464924	3	182817250	Island	MCCC1	-0.226142	0.0283837	1.62153e-15	1.14473e-09				44	182817190	182817479
DMR	cg08395365	3	182817479	S_Shore	MCCC1	-0.226142	0.0283837	1.62153e-15	1.14473e-09				44	182817190	182817479
DMR	cg22801868	3	182817454	Island	MCCC1	-0.226142	0.0283837	1.62153e-15	1.14473e-09				44	182817190	182817479
DMR	cg00711496	19	50191497	Island	C19orf76	0.248316	0.031373	2.47308e-15	1.74589e-09				59	50191342	50191637
CpG&DMR	cg17417856	19	50191637	N_Shore	PRMT1	0.248316	0.031373	2.47308e-15	1.74589e-09				59	50191342	50191637
CpG&DMR	cg18770579	19	50191342	Island	C19orf76	0.248316	0.031373	2.47308e-15	1.74589e-09				59	50191342	50191637
CpG&DMR	cg19309676	19	50191439	Island	C19orf76	0.248316	0.031373	2.47308e-15	1.74589e-09				59	50191342	50191637
CpG&DMR	cg09009538	12	54746090	OpenSea	LOC102724050	0.271445	0.0343993	2.99775e-15	2.11628e-09				117	54746067	54746176
CpG&DMR	cg20474425	12	54746067	OpenSea		0.271445	0.0343993	2.99775e-15	2.11628e-09				117	54746067	54746176
CpG&DMR	cg21727049	12	54746176	OpenSea	LOC102724050	0.271445	0.0343993	2.99775e-15	2.11628e-09				117	54746067	54746176
DMR	cg08846011	1	117318133	OpenSea		0.31795	0.0406516	5.22645e-15	3.68965e-09				47	117317903	117318232
DMR	cg09313258	1	117318232	OpenSea		0.31795	0.0406516	5.22645e-15	3.68965e-09				47	117317903	117318232
DMR	cg17908602	1	117317903	OpenSea		0.31795	0.0406516	5.22645e-15	3.68965e-09				47	117317903	117318232
DMR	cg19319928	1	117317982	OpenSea		0.31795	0.0406516	5.22645e-15	3.68965e-09				47	117317903	117318232
DMR	cg24635754	1	117318185	OpenSea		0.31795	0.0406516	5.22645e-15	3.68965e-09				47	117317903	117318232
CpG&DMR	cg05076221	7	27182637	Island	HOXA5	0.386786	0.0497204	7.29722e-15	5.15152e-09				141	27182435	27182637
CpG&DMR	cg10592111	7	27182435	N_Shore	HOXA5	0.386786	0.0497204	7.29722e-15	5.15152e-09				141	27182435	27182637
CpG&DMR	cg11724970	7	27182493	N_Shore	HOXA5	0.386786	0.0497204	7.29722e-15	5.15152e-09				141	27182435	27182637
DMR	cg16139219	7	27182456	N_Shore	HOXA5	0.386786	0.0497204	7.29722e-15	5.15152e-09				141	27182435	27182637
DMR	cg01727431	1	871057	Island	SAMD11	0.484203	0.0624197	8.68175e-15	6.12895e-09				31	870958	871546
DMR	cg02439789	1	871441	Island	SAMD11	0.484203	0.0624197	8.68175e-15	6.12895e-09				31	870958	871546
DMR	cg10146935	1	871308	Island	SAMD11	0.484203	0.0624197	8.68175e-15	6.12895e-09				31	870958	871546
CpG&DMR	cg14156792	1	870958	Island	SAMD11	0.484203	0.0624197	8.68175e-15	6.12895e-09				31	870958	871546
DMR	cg24362661	1	871546	Island	SAMD11	0.484203	0.0624197	8.68175e-15	6.12895e-09				31	870958	871546
DMR	cg24997886	1	871033	Island	SAMD11	0.484203	0.0624197	8.68175e-15	6.12895e-09				31	870958	871546
CpG&DMR	cg04143909	1	234367322	Island	SLC35F3	0.474587	0.0612901	9.68831e-15	6.83953e-09				113	234367145	234367493
CpG&DMR	cg09119043	1	234367443	Island	SLC35F3	0.474587	0.0612901	9.68831e-15	6.83953e-09				113	234367145	234367493
CpG&DMR	cg23093692	1	234367145	Island	SLC35F3	0.474587	0.0612901	9.68831e-15	6.83953e-09				113	234367145	234367493
CpG&DMR	cg23445321	1	234367493	Island	SLC35F3	0.474587	0.0612901	9.68831e-15	6.83953e-09				113	234367145	234367493
DMR	cg02976617	5	102898463	OpenSea	NUDT12	-0.86554	0.11282	1.69465e-14	1.19635e-08				30	102898463	102898729
DMR	cg03073264	5	102898493	OpenSea	NUDT12	-0.86554	0.11282	1.69465e-14	1.19635e-08				30	102898463	102898729
DMR	cg06105925	5	102898545	OpenSea	NUDT12	-0.86554	0.11282	1.69465e-14	1.19635e-08				30	102898463	102898729
DMR	cg07655627	5	102898729	OpenSea	NUDT12	-0.86554	0.11282	1.69465e-14	1.19635e-08				30	102898463	102898729
DMR	cg09166085	5	102898648	OpenSea	NUDT12	-0.86554	0.11282	1.69465e-14	1.19635e-08				30	102898463	102898729
DMR	cg13665998	5	102898478	OpenSea	NUDT12	-0.86554	0.11282	1.69465e-14	1.19635e-08				30	102898463	102898729
DMR	cg20279471	5	102898585	OpenSea	NUDT12	-0.86554	0.11282	1.69465e-14	1.19635e-08				30	102898463	102898729
CpG&DMR	cg11315777	21	30449989	S_Shelf	MAP3K7CL	-0.455158	0.0595165	2.04787e-14	1.44571e-08				237	30449989	30450130
CpG&DMR	cg12294769	21	30450130	S_Shelf	MAP3K7CL	-0.455158	0.0595165	2.04787e-14	1.44571e-08				237	30449989	30450130
DMR	cg00947782	6	30039142	Island	RNF39	0.164166	0.0215909	2.88251e-14	2.03493e-08				40	30038955	30039142
DMR	cg01286685	6	30039025	Island	RNF39	0.164166	0.0215909	2.88251e-14	2.03493e-08				40	30038955	30039142
DMR	cg03293507	6	30038975	Island	RNF39	0.164166	0.0215909	2.88251e-14	2.03493e-08				40	30038955	30039142	Birth weight (gram)	-9.37754e-05	0.0241903
DMR	cg05563515	6	30039027	Island	RNF39	0.164166	0.0215909	2.88251e-14	2.03493e-08				40	30038955	30039142
DMR	cg08491487	6	30039130	Island	RNF39	0.164166	0.0215909	2.88251e-14	2.03493e-08				40	30038955	30039142
DMR	cg12736877	6	30039010	Island	RNF39	0.164166	0.0215909	2.88251e-14	2.03493e-08				40	30038955	30039142
DMR	cg16582419	6	30038998	Island	RNF39	0.164166	0.0215909	2.88251e-14	2.03493e-08				40	30038955	30039142
DMR	cg23712018	6	30039132	Island	RNF39	0.164166	0.0215909	2.88251e-14	2.03493e-08				40	30038955	30039142
DMR	cg23793213	6	30039006	Island	RNF39	0.164166	0.0215909	2.88251e-14	2.03493e-08				40	30038955	30039142
DMR	cg24330456	6	30038955	Island	RNF39	0.164166	0.0215909	2.88251e-14	2.03493e-08				40	30038955	30039142
DMR	cg24637044	6	30039013	Island	RNF39	0.164166	0.0215909	2.88251e-14	2.03493e-08				40	30038955	30039142
DMR	cg00004633	11	848750	N_Shore	TSPAN4	0.245453	0.0325239	4.45903e-14	3.14789e-08				114	848750	849153
CpG&DMR	cg01422274	11	849088	Island	TSPAN4	0.245453	0.0325239	4.45903e-14	3.14789e-08				114	848750	849153
DMR	cg16151451	11	849153	Island	TSPAN4	0.245453	0.0325239	4.45903e-14	3.14789e-08				114	848750	849153
DMR	cg24788450	11	848772	N_Shore	TSPAN4	0.245453	0.0325239	4.45903e-14	3.14789e-08				114	848750	849153
CpG&DMR	cg03860256	22	50528291	Island	MOV10L1	0.222825	0.0296294	5.4611e-14	3.8553e-08				64	50528213	50528510
DMR	cg05064106	22	50528213	Island	MOV10L1	0.222825	0.0296294	5.4611e-14	3.8553e-08				64	50528213	50528510
DMR	cg12881363	22	50528298	Island	MOV10L1	0.222825	0.0296294	5.4611e-14	3.8553e-08				64	50528213	50528510
DMR	cg24864161	22	50528282	Island	MOV10L1	0.222825	0.0296294	5.4611e-14	3.8553e-08				64	50528213	50528510
DMR	cg27517186	22	50528510	Island	MOV10L1	0.222825	0.0296294	5.4611e-14	3.8553e-08				64	50528213	50528510
DMR	cg01024455	14	103691569	OpenSea		0.0404696	0.00544613	1.07863e-13	7.61467e-08				178	103691361	103691834
DMR	cg07026636	14	103691799	OpenSea		0.0404696	0.00544613	1.07863e-13	7.61467e-08				178	103691361	103691834
DMR	cg16996574	14	103691482	OpenSea		0.0404696	0.00544613	1.07863e-13	7.61467e-08				178	103691361	103691834
DMR	cg18810310	14	103691834	OpenSea		0.0404696	0.00544613	1.07863e-13	7.61467e-08				178	103691361	103691834
DMR	cg23142048	14	103691563	OpenSea		0.0404696	0.00544613	1.07863e-13	7.61467e-08				178	103691361	103691834
DMR	cg23143104	14	103691361	S_Shelf		0.0404696	0.00544613	1.07863e-13	7.61467e-08				178	103691361	103691834
CpG&DMR	cg03678035	7	72813946	OpenSea		0.252804	0.0340535	1.13869e-13	8.03866e-08				231	72813946	72813978
CpG&DMR	cg13578160	7	72813978	OpenSea		0.252804	0.0340535	1.13869e-13	8.03866e-08				231	72813946	72813978
CpG&DMR	cg02797871	20	61953935	Island	COL20A1	0.255933	0.034651	1.51294e-13	1.06807e-07				131	61953801	61954258
DMR	cg09947261	20	61954200	Island	COL20A1	0.255933	0.034651	1.51294e-13	1.06807e-07				131	61953801	61954258
CpG&DMR	cg10922264	20	61954258	Island	COL20A1	0.255933	0.034651	1.51294e-13	1.06807e-07				131	61953801	61954258
CpG&DMR	cg13308187	20	61953801	N_Shore	COL20A1	0.255933	0.034651	1.51294e-13	1.06807e-07				131	61953801	61954258
CpG&DMR	cg05245170	2	558220	Island		0.38271	0.0521314	2.11598e-13	1.49379e-07				129	558183	558220
CpG&DMR	cg06216650	2	558183	Island		0.38271	0.0521314	2.11598e-13	1.49379e-07				129	558183	558220
CpG&DMR	cg09151880	2	558188	Island		0.38271	0.0521314	2.11598e-13	1.49379e-07				129	558183	558220
DMR	cg01401015	5	140579135	N_Shore	PCDHB11	0.121596	0.0166597	2.90336e-13	2.04965e-07				15	140578896	140580212
DMR	cg02883770	5	140580101	N_Shore	PCDHB11	0.121596	0.0166597	2.90336e-13	2.04965e-07				15	140578896	140580212
DMR	cg05852276	5	140579470	N_Shore	PCDHB11	0.121596	0.0166597	2.90336e-13	2.04965e-07				15	140578896	140580212
DMR	cg09286169	5	140580212	N_Shore	PCDHB11	0.121596	0.0166597	2.90336e-13	2.04965e-07				15	140578896	140580212
DMR	cg11435557	5	140580123	N_Shore	PCDHB11	0.121596	0.0166597	2.90336e-13	2.04965e-07				15	140578896	140580212
DMR	cg14065590	5	140579303	N_Shore	PCDHB11	0.121596	0.0166597	2.90336e-13	2.04965e-07				15	140578896	140580212
DMR	cg16049600	5	140579298	N_Shore	PCDHB11	0.121596	0.0166597	2.90336e-13	2.04965e-07				15	140578896	140580212
DMR	cg16051002	5	140579160	N_Shore	PCDHB11	0.121596	0.0166597	2.90336e-13	2.04965e-07				15	140578896	140580212
DMR	cg17347682	5	140578896	N_Shore	PCDHB11	0.121596	0.0166597	2.90336e-13	2.04965e-07				15	140578896	140580212
DMR	cg18417245	5	140579296	N_Shore	PCDHB11	0.121596	0.0166597	2.90336e-13	2.04965e-07				15	140578896	140580212
DMR	cg20214105	5	140579119	N_Shore	PCDHB11	0.121596	0.0166597	2.90336e-13	2.04965e-07				15	140578896	140580212
DMR	cg24127414	5	140579644	N_Shore	PCDHB11	0.121596	0.0166597	2.90336e-13	2.04965e-07				15	140578896	140580212
DMR	cg24533097	5	140579046	N_Shore	PCDHB11	0.121596	0.0166597	2.90336e-13	2.04965e-07				15	140578896	140580212
DMR	cg09893305	5	83017184	N_Shore	HAPLN1	0.22731	0.0311491	2.93193e-13	2.06982e-07				94	83016779	83017184
CpG&DMR	cg10962524	5	83017009	N_Shore	HAPLN1	0.22731	0.0311491	2.93193e-13	2.06982e-07				94	83016779	83017184
DMR	cg12199221	5	83017078	N_Shore	HAPLN1	0.22731	0.0311491	2.93193e-13	2.06982e-07				94	83016779	83017184
DMR	cg18024167	5	83016779	N_Shore	HAPLN1	0.22731	0.0311491	2.93193e-13	2.06982e-07				94	83016779	83017184
DMR	cg24314587	5	83017034	N_Shore	HAPLN1	0.22731	0.0311491	2.93193e-13	2.06982e-07				94	83016779	83017184
DMR	cg26630791	5	83017000	N_Shore	HAPLN1	0.22731	0.0311491	2.93193e-13	2.06982e-07				94	83016779	83017184
DMR	cg05504413	20	3730221	N_Shore	HSPA12B	-0.143162	0.019689	3.56419e-13	2.51617e-07				109	3730221	3731006
DMR	cg07963563	20	3730943	Island	HSPA12B	-0.143162	0.019689	3.56419e-13	2.51617e-07				109	3730221	3731006
DMR	cg14603657	20	3730445	Island	HSPA12B	-0.143162	0.019689	3.56419e-13	2.51617e-07				109	3730221	3731006
DMR	cg15166036	20	3731006	Island	HSPA12B	-0.143162	0.019689	3.56419e-13	2.51617e-07				109	3730221	3731006
DMR	cg17361896	20	3730680	Island	HSPA12B	-0.143162	0.019689	3.56419e-13	2.51617e-07				109	3730221	3731006
DMR	cg25820062	20	3730325	Island	HSPA12B	-0.143162	0.019689	3.56419e-13	2.51617e-07				109	3730221	3731006
DMR	cg05783384	2	218843735	Island		0.307339	0.0423451	3.92941e-13	2.774e-07				62	218843411	218843735
DMR	cg07616871	2	218843504	Island		0.307339	0.0423451	3.92941e-13	2.774e-07				62	218843411	218843735
DMR	cg13711385	2	218843411	N_Shore		0.307339	0.0423451	3.92941e-13	2.774e-07				62	218843411	218843735
DMR	cg20225999	2	218843435	N_Shore		0.307339	0.0423451	3.92941e-13	2.774e-07				62	218843411	218843735
DMR	cg23262459	2	218843417	N_Shore		0.307339	0.0423451	3.92941e-13	2.774e-07				62	218843411	218843735
CpG&DMR	cg07586008	19	49636535	Island	PPFIA3	0.646549	0.0891303	4.04717e-13	2.85713e-07				186	49636535	49636594
CpG&DMR	cg17292758	19	49636594	Island	PPFIA3	0.646549	0.0891303	4.04717e-13	2.85713e-07				186	49636535	49636594
CpG&DMR	cg06357843	22	50616150	Island	PANX2	0.241776	0.0333696	4.31146e-13	3.0437e-07				133	50615586	50616420
DMR	cg07103675	22	50615586	Island	PANX2	0.241776	0.0333696	4.31146e-13	3.0437e-07				133	50615586	50616420
CpG&DMR	cg07895657	22	50616420	Island	PANX2	0.241776	0.0333696	4.31146e-13	3.0437e-07				133	50615586	50616420
CpG&DMR	cg16926050	22	50615718	Island	PANX2	0.241776	0.0333696	4.31146e-13	3.0437e-07				133	50615586	50616420
CpG&DMR	cg14164099	15	95870475	S_Shore		0.37846	0.0533835	1.34629e-12	9.50423e-07				120	95870440	95870475
CpG&DMR	cg18567924	15	95870450	S_Shore		0.37846	0.0533835	1.34629e-12	9.50423e-07				120	95870440	95870475
CpG&DMR	cg18739950	15	95870440	S_Shore		0.37846	0.0533835	1.34629e-12	9.50423e-07				120	95870440	95870475
DMR	cg22712060	14	83108852	OpenSea		-0.32362	0.0456516	1.35159e-12	9.54167e-07				234	83108852	83108873
CpG&DMR	cg23376847	14	83108873	OpenSea		-0.32362	0.0456516	1.35159e-12	9.54167e-07				234	83108852	83108873
CpG&DMR	cg04436469	10	134598496	Island	NKX6-2	0.217546	0.030753	1.5056e-12	1.06289e-06				79	134597884	134598496
DMR	cg09998430	10	134598359	Island	NKX6-2	0.217546	0.030753	1.5056e-12	1.06289e-06				79	134597884	134598496
DMR	cg11174855	10	134598352	Island	NKX6-2	0.217546	0.030753	1.5056e-12	1.06289e-06				79	134597884	134598496
DMR	cg22794031	10	134598316	Island		0.217546	0.030753	1.5056e-12	1.06289e-06				79	134597884	134598496
CpG&DMR	cg25756406	10	134597884	Island		0.217546	0.030753	1.5056e-12	1.06289e-06				79	134597884	134598496
CpG&DMR	cg00495988	2	220348803	N_Shore	SPEG	0.192786	0.0274719	2.2574e-12	1.59363e-06				130	220348312	220348803
DMR	cg11841522	2	220348592	N_Shore	SPEG	0.192786	0.0274719	2.2574e-12	1.59363e-06				130	220348312	220348803
DMR	cg18131810	2	220348515	N_Shore	SPEG	0.192786	0.0274719	2.2574e-12	1.59363e-06				130	220348312	220348803
DMR	cg27252970	2	220348312	N_Shore	SPEG	0.192786	0.0274719	2.2574e-12	1.59363e-06				130	220348312	220348803
DMR	cg00572586	17	17109740	N_Shore	PLD6	0.391603	0.0561844	3.17039e-12	2.23816e-06				24	17109640	17110120
DMR	cg02880176	17	17109817	N_Shore	PLD6	0.391603	0.0561844	3.17039e-12	2.23816e-06				24	17109640	17110120
DMR	cg03292213	17	17109640	Island	PLD6	0.391603	0.0561844	3.17039e-12	2.23816e-06				24	17109640	17110120
DMR	cg11392858	17	17109651	Island	PLD6	0.391603	0.0561844	3.17039e-12	2.23816e-06				24	17109640	17110120
DMR	cg16340422	17	17110120	Island	PLD6	0.391603	0.0561844	3.17039e-12	2.23816e-06				24	17109640	17110120
DMR	cg23661344	17	17109678	Island	PLD6	0.391603	0.0561844	3.17039e-12	2.23816e-06				24	17109640	17110120
CpG&DMR	cg25393494	17	17109936	Island	PLD6	0.391603	0.0561844	3.17039e-12	2.23816e-06				24	17109640	17110120
CpG&DMR	cg04074404	10	3282585	OpenSea		-0.462539	0.0664938	3.49784e-12	2.46933e-06				203	3282437	3282650
DMR	cg06576532	10	3282437	OpenSea		-0.462539	0.0664938	3.49784e-12	2.46933e-06				203	3282437	3282650
CpG&DMR	cg16175077	10	3282650	OpenSea		-0.462539	0.0664938	3.49784e-12	2.46933e-06				203	3282437	3282650
DMR	cg08476511	6	168435923	Island	KIF25	0.960818	0.138244	3.64822e-12	2.57549e-06				193	168435914	168436353
DMR	cg12003941	6	168436019	Island	KIF25	0.960818	0.138244	3.64822e-12	2.57549e-06				193	168435914	168436353
CpG&DMR	cg14316629	6	168436353	S_Shore	KIF25	0.960818	0.138244	3.64822e-12	2.57549e-06				193	168435914	168436353
CpG&DMR	cg24246628	6	168435914	Island	KIF25	0.960818	0.138244	3.64822e-12	2.57549e-06				193	168435914	168436353
DMR	cg13306335	1	2345376	N_Shore	PEX10	0.0809581	0.0116526	3.71493e-12	2.62258e-06				32	2344979	2345410
DMR	cg14373988	1	2345333	N_Shore	PEX10	0.0809581	0.0116526	3.71493e-12	2.62258e-06				32	2344979	2345410
CpG&DMR	cg16355231	1	2344979	N_Shore	PEX10	0.0809581	0.0116526	3.71493e-12	2.62258e-06				32	2344979	2345410
DMR	cg19098932	1	2345152	N_Shore	PEX10	0.0809581	0.0116526	3.71493e-12	2.62258e-06				32	2344979	2345410
DMR	cg20136951	1	2345400	N_Shore	PEX10	0.0809581	0.0116526	3.71493e-12	2.62258e-06				32	2344979	2345410
DMR	cg20823695	1	2345410	N_Shore	PEX10	0.0809581	0.0116526	3.71493e-12	2.62258e-06				32	2344979	2345410
DMR	cg23626733	1	2345398	N_Shore	PEX10	0.0809581	0.0116526	3.71493e-12	2.62258e-06				32	2344979	2345410
CpG&DMR	cg23629166	1	2345368	N_Shore	PEX10	0.0809581	0.0116526	3.71493e-12	2.62258e-06				32	2344979	2345410
DMR	cg23928726	1	2344998	N_Shore	PEX10	0.0809581	0.0116526	3.71493e-12	2.62258e-06				32	2344979	2345410
DMR	cg24439334	1	2345374	N_Shore	PEX10	0.0809581	0.0116526	3.71493e-12	2.62258e-06				32	2344979	2345410
DMR	cg00489772	1	3775078	Island	KIAA0562	0.117282	0.0169574	4.63726e-12	3.2737e-06				33	3774827	3775206
DMR	cg00889473	1	3774998	S_Shore	CEP104	0.117282	0.0169574	4.63726e-12	3.2737e-06				33	3774827	3775206
DMR	cg04289045	1	3775105	Island	KIAA0562	0.117282	0.0169574	4.63726e-12	3.2737e-06				33	3774827	3775206
DMR	cg06178315	1	3774858	N_Shore	KIAA0562	0.117282	0.0169574	4.63726e-12	3.2737e-06				33	3774827	3775206
DMR	cg16964673	1	3775206	Island	KIAA0562	0.117282	0.0169574	4.63726e-12	3.2737e-06				33	3774827	3775206
DMR	cg22157494	1	3774827	N_Shore	KIAA0562	0.117282	0.0169574	4.63726e-12	3.2737e-06				33	3774827	3775206
DMR	cg22671931	1	3774853	N_Shore	KIAA0562	0.117282	0.0169574	4.63726e-12	3.2737e-06				33	3774827	3775206
DMR	cg03362840	7	134464295	OpenSea	CALD1	0.141111	0.0204433	5.10757e-12	3.60573e-06				69	134464123	134464411
DMR	cg04874031	7	134464411	OpenSea	CALD1	0.141111	0.0204433	5.10757e-12	3.60573e-06				69	134464123	134464411
DMR	cg09337852	7	134464288	OpenSea	CALD1	0.141111	0.0204433	5.10757e-12	3.60573e-06				69	134464123	134464411
DMR	cg14009688	7	134464242	OpenSea	CALD1	0.141111	0.0204433	5.10757e-12	3.60573e-06				69	134464123	134464411
DMR	cg16253634	7	134464123	OpenSea	CALD1	0.141111	0.0204433	5.10757e-12	3.60573e-06				69	134464123	134464411
DMR	cg24956866	7	134464129	OpenSea	CALD1	0.141111	0.0204433	5.10757e-12	3.60573e-06				69	134464123	134464411
DMR	cg02571448	21	47294762	N_Shore	PCBP3	-0.205859	0.0298642	5.45637e-12	3.85196e-06				158	47294739	47295375
DMR	cg13695288	21	47294981	Island	PCBP3	-0.205859	0.0298642	5.45637e-12	3.85196e-06				158	47294739	47295375
DMR	cg20357416	21	47294739	N_Shore	PCBP3	-0.205859	0.0298642	5.45637e-12	3.85196e-06				158	47294739	47295375
DMR	cg20733761	21	47295215	Island	PCBP3	-0.205859	0.0298642	5.45637e-12	3.85196e-06				158	47294739	47295375
DMR	cg21100167	21	47295375	S_Shore	PCBP3	-0.205859	0.0298642	5.45637e-12	3.85196e-06				158	47294739	47295375
DMR	cg05396731	1	43920161	S_Shore	HYI	-0.234138	0.0339942	5.67385e-12	4.0055e-06				71	43920056	43920264
DMR	cg10984490	1	43920056	S_Shore	HYI	-0.234138	0.0339942	5.67385e-12	4.0055e-06				71	43920056	43920264
DMR	cg17592120	1	43920261	S_Shore	HYI	-0.234138	0.0339942	5.67385e-12	4.0055e-06				71	43920056	43920264
DMR	cg20426709	1	43920264	S_Shore	HYI	-0.234138	0.0339942	5.67385e-12	4.0055e-06				71	43920056	43920264
DMR	cg21219903	1	43920090	S_Shore	HYI	-0.234138	0.0339942	5.67385e-12	4.0055e-06				71	43920056	43920264
DMR	cg22797134	1	43920217	S_Shore	HYI	-0.234138	0.0339942	5.67385e-12	4.0055e-06				71	43920056	43920264
DMR	cg25151532	1	43920103	S_Shore	HYI	-0.234138	0.0339942	5.67385e-12	4.0055e-06				71	43920056	43920264
DMR	cg05000474	15	101389867	Island		0.290355	0.0422672	6.44185e-12	4.54767e-06				12	101389568	101390259
DMR	cg07035436	15	101389733	Island		0.290355	0.0422672	6.44185e-12	4.54767e-06				12	101389568	101390259
DMR	cg07882398	15	101389568	N_Shore		0.290355	0.0422672	6.44185e-12	4.54767e-06				12	101389568	101390259
DMR	cg09785344	15	101389974	Island		0.290355	0.0422672	6.44185e-12	4.54767e-06				12	101389568	101390259
DMR	cg10405604	15	101390259	Island		0.290355	0.0422672	6.44185e-12	4.54767e-06				12	101389568	101390259
DMR	cg18304498	15	101389882	Island		0.290355	0.0422672	6.44185e-12	4.54767e-06				12	101389568	101390259
DMR	cg23117796	15	101389700	N_Shore		0.290355	0.0422672	6.44185e-12	4.54767e-06				12	101389568	101390259
DMR	cg06084174	2	220325622	OpenSea	SPEG	0.176371	0.025683	6.54659e-12	4.62161e-06				13	220325369	220326041
DMR	cg07974504	2	220325375	OpenSea	SPEG	0.176371	0.025683	6.54659e-12	4.62161e-06				13	220325369	220326041
DMR	cg14890311	2	220325443	OpenSea	SPEG	0.176371	0.025683	6.54659e-12	4.62161e-06				13	220325369	220326041
DMR	cg17850359	2	220325982	OpenSea	SPEG	0.176371	0.025683	6.54659e-12	4.62161e-06				13	220325369	220326041
DMR	cg18377670	2	220326041	OpenSea	SPEG	0.176371	0.025683	6.54659e-12	4.62161e-06				13	220325369	220326041
DMR	cg18894092	2	220325867	OpenSea	SPEG	0.176371	0.025683	6.54659e-12	4.62161e-06				13	220325369	220326041
DMR	cg18963236	2	220325833	OpenSea	SPEG	0.176371	0.025683	6.54659e-12	4.62161e-06				13	220325369	220326041
DMR	cg19179241	2	220325986	OpenSea	SPEG	0.176371	0.025683	6.54659e-12	4.62161e-06				13	220325369	220326041
DMR	cg21117965	2	220325369	OpenSea	SPEG	0.176371	0.025683	6.54659e-12	4.62161e-06				13	220325369	220326041
DMR	cg00297048	7	27186930	Island	HOXA-AS3	0.168511	0.0245534	6.74068e-12	4.75863e-06				99	27186676	27187560
DMR	cg03529432	7	27187502	Island	HOXA6	0.168511	0.0245534	6.74068e-12	4.75863e-06				99	27186676	27187560
DMR	cg04265576	7	27187372	Island	HOXA6	0.168511	0.0245534	6.74068e-12	4.75863e-06				99	27186676	27187560
DMR	cg05928186	7	27187102	Island	HOXA6	0.168511	0.0245534	6.74068e-12	4.75863e-06				99	27186676	27187560
DMR	cg06237983	7	27187269	Island	HOXA6	0.168511	0.0245534	6.74068e-12	4.75863e-06				99	27186676	27187560
DMR	cg12810523	7	27187374	Island	HOXA6	0.168511	0.0245534	6.74068e-12	4.75863e-06				99	27186676	27187560
DMR	cg14044640	7	27187560	Island	HOXA6	0.168511	0.0245534	6.74068e-12	4.75863e-06				99	27186676	27187560
DMR	cg17994139	7	27187556	Island	HOXA6	0.168511	0.0245534	6.74068e-12	4.75863e-06				99	27186676	27187560
DMR	cg22469274	7	27187553	Island	HOXA6	0.168511	0.0245534	6.74068e-12	4.75863e-06				99	27186676	27187560
DMR	cg23129930	7	27186993	Island	HOXA6	0.168511	0.0245534	6.74068e-12	4.75863e-06				99	27186676	27187560
DMR	cg24362796	7	27187490	Island	HOXA-AS3	0.168511	0.0245534	6.74068e-12	4.75863e-06				99	27186676	27187560
CpG&DMR	cg25316484	7	27186676	N_Shore	HOXA6	0.168511	0.0245534	6.74068e-12	4.75863e-06				99	27186676	27187560
DMR	cg01067216	14	102051021	Island		0.23975	0.0349842	7.22597e-12	5.10122e-06				83	102050490	102051071
DMR	cg15444358	14	102051071	S_Shore		0.23975	0.0349842	7.22597e-12	5.10122e-06				83	102050490	102051071
DMR	cg23012310	14	102050627	N_Shore		0.23975	0.0349842	7.22597e-12	5.10122e-06				83	102050490	102051071
DMR	cg23429749	14	102050815	Island		0.23975	0.0349842	7.22597e-12	5.10122e-06				83	102050490	102051071
DMR	cg24127506	14	102050490	N_Shore		0.23975	0.0349842	7.22597e-12	5.10122e-06				83	102050490	102051071
CpG&DMR	cg07945197	8	93522099	OpenSea		0.225185	0.0329267	7.97552e-12	5.63038e-06				146	93522056	93522271
DMR	cg21542345	8	93522111	OpenSea		0.225185	0.0329267	7.97552e-12	5.63038e-06				146	93522056	93522271
DMR	cg24018262	8	93522271	OpenSea		0.225185	0.0329267	7.97552e-12	5.63038e-06				146	93522056	93522271
DMR	cg26210055	8	93522056	OpenSea		0.225185	0.0329267	7.97552e-12	5.63038e-06				146	93522056	93522271
DMR	cg01443755	12	41221639	OpenSea	CNTN1	0.165451	0.0242603	9.11481e-12	6.43466e-06				51	41221579	41221855
DMR	cg02234487	12	41221734	OpenSea	CNTN1	0.165451	0.0242603	9.11481e-12	6.43466e-06				51	41221579	41221855
DMR	cg04776357	12	41221689	OpenSea	CNTN1	0.165451	0.0242603	9.11481e-12	6.43466e-06				51	41221579	41221855
DMR	cg10514886	12	41221707	OpenSea	CNTN1	0.165451	0.0242603	9.11481e-12	6.43466e-06				51	41221579	41221855
DMR	cg11743675	12	41221855	OpenSea	CNTN1	0.165451	0.0242603	9.11481e-12	6.43466e-06				51	41221579	41221855
DMR	cg26359940	12	41221579	OpenSea	CNTN1	0.165451	0.0242603	9.11481e-12	6.43466e-06				51	41221579	41221855
DMR	cg06118206	13	36271766	OpenSea	LINC00445	0.212929	0.0313901	1.17451e-11	8.29154e-06				52	36271766	36271909
DMR	cg12140530	13	36271801	OpenSea	LINC00445	0.212929	0.0313901	1.17451e-11	8.29154e-06				52	36271766	36271909	Birth weight (gram)	-9.78707e-05	0.012546
DMR	cg16041090	13	36271909	OpenSea	MIR548F5	0.212929	0.0313901	1.17451e-11	8.29154e-06				52	36271766	36271909
DMR	cg05697249	11	111789693	OpenSea	C11orf52	0.154862	0.0228687	1.27189e-11	8.97901e-06				173	111789613	111789693
CpG&DMR	cg11845417	11	111789613	OpenSea	C11orf52	0.154862	0.0228687	1.27189e-11	8.97901e-06				173	111789613	111789693
CpG&DMR	cg17794604	11	111789615	OpenSea	C11orf52	0.154862	0.0228687	1.27189e-11	8.97901e-06				173	111789613	111789693
CpG&DMR	cg00984540	7	155589293	Island		-0.360919	0.0535436	1.57661e-11	1.11302e-05				238	155589293	155589411
CpG&DMR	cg06469163	7	155589411	Island		-0.360919	0.0535436	1.57661e-11	1.11302e-05				238	155589293	155589411
DMR	cg04507071	10	128152124	OpenSea	C10orf90	0.193579	0.0287364	1.62392e-11	1.14641e-05				168	128152075	128152247
CpG&DMR	cg06132862	10	128152075	OpenSea	C10orf90	0.193579	0.0287364	1.62392e-11	1.14641e-05				168	128152075	128152247
DMR	cg14304336	10	128152094	OpenSea	C10orf90	0.193579	0.0287364	1.62392e-11	1.14641e-05				168	128152075	128152247
DMR	cg23266598	10	128152247	OpenSea	C10orf90	0.193579	0.0287364	1.62392e-11	1.14641e-05				168	128152075	128152247
DMR	cg08506869	8	48572447	OpenSea	KIAA0146	-0.193885	0.0288049	1.68516e-11	1.18965e-05				162	48572058	48572557
DMR	cg20019675	8	48572058	OpenSea	SPIDR	-0.193885	0.0288049	1.68516e-11	1.18965e-05				162	48572058	48572557
DMR	cg20190772	8	48572496	OpenSea	KIAA0146	-0.193885	0.0288049	1.68516e-11	1.18965e-05				162	48572058	48572557
CpG&DMR	cg25257799	8	48572557	OpenSea	KIAA0146	-0.193885	0.0288049	1.68516e-11	1.18965e-05				162	48572058	48572557
DMR	cg07485417	8	21882851	Island	NPM2	0.107898	0.0160505	1.78764e-11	1.262e-05				100	21882397	21882942
DMR	cg08781728	8	21882587	Island	NPM2	0.107898	0.0160505	1.78764e-11	1.262e-05				100	21882397	21882942
DMR	cg09860781	8	21882397	Island	NPM2	0.107898	0.0160505	1.78764e-11	1.262e-05				100	21882397	21882942
DMR	cg14374799	8	21882942	S_Shore	NPM2	0.107898	0.0160505	1.78764e-11	1.262e-05				100	21882397	21882942
DMR	cg26401870	8	21882439	Island	NPM2	0.107898	0.0160505	1.78764e-11	1.262e-05				100	21882397	21882942
DMR	cg04436389	19	46417734	Island	NANOS2	0.206525	0.0307953	1.99481e-11	1.40825e-05				58	46417255	46418029
DMR	cg05206559	19	46417255	N_Shore	NANOS2	0.206525	0.0307953	1.99481e-11	1.40825e-05				58	46417255	46418029
CpG&DMR	cg14192299	19	46417639	Island	NANOS2	0.206525	0.0307953	1.99481e-11	1.40825e-05				58	46417255	46418029
DMR	cg19702802	19	46417729	Island	NANOS2	0.206525	0.0307953	1.99481e-11	1.40825e-05				58	46417255	46418029
DMR	cg20446404	19	46418029	S_Shore	NANOS2	0.206525	0.0307953	1.99481e-11	1.40825e-05				58	46417255	46418029
DMR	cg25673584	19	46417551	Island	NANOS2	0.206525	0.0307953	1.99481e-11	1.40825e-05				58	46417255	46418029
CpG&DMR	cg07659054	7	27134225	Island	HOXA1	-0.503271	0.0752921	2.32101e-11	1.63853e-05				213	27134225	27134369
CpG&DMR	cg18805066	7	27134259	Island	HOXA1	-0.503271	0.0752921	2.32101e-11	1.63853e-05				213	27134225	27134369
DMR	cg22154659	7	27134369	N_Shore	HOXA1	-0.503271	0.0752921	2.32101e-11	1.63853e-05				213	27134225	27134369
DMR	cg06938878	11	15094364	N_Shore	CALCB	0.372426	0.0558191	2.52303e-11	1.78115e-05				170	15094338	15094382
CpG&DMR	cg10846356	11	15094382	N_Shore	CALCB	0.372426	0.0558191	2.52303e-11	1.78115e-05				170	15094338	15094382
DMR	cg23721036	11	15094338	N_Shore	CALCB	0.372426	0.0558191	2.52303e-11	1.78115e-05				170	15094338	15094382
DMR	cg00355613	6	32064956	Island	TNXB	0.132492	0.0199319	2.98705e-11	2.10873e-05				26	32063774	32064956
DMR	cg00525277	6	32064239	Island	TNXB	0.132492	0.0199319	2.98705e-11	2.10873e-05				26	32063774	32064956
DMR	cg00872984	6	32063991	Island	TNXB	0.132492	0.0199319	2.98705e-11	2.10873e-05				26	32063774	32064956
DMR	cg01033871	6	32064837	Island	TNXB	0.132492	0.0199319	2.98705e-11	2.10873e-05				26	32063774	32064956
DMR	cg01337207	6	32063835	Island	TNXB	0.132492	0.0199319	2.98705e-11	2.10873e-05				26	32063774	32064956
DMR	cg01485117	6	32064677	Island	TNXB	0.132492	0.0199319	2.98705e-11	2.10873e-05				26	32063774	32064956
DMR	cg01569346	6	32064148	Island	TNXB	0.132492	0.0199319	2.98705e-11	2.10873e-05				26	32063774	32064956
DMR	cg01992382	6	32064212	Island	TNXB	0.132492	0.0199319	2.98705e-11	2.10873e-05				26	32063774	32064956
DMR	cg02989255	6	32063774	Island	TNXB	0.132492	0.0199319	2.98705e-11	2.10873e-05				26	32063774	32064956
DMR	cg03421270	6	32064153	Island	TNXB	0.132492	0.0199319	2.98705e-11	2.10873e-05				26	32063774	32064956
DMR	cg03556669	6	32064497	Island	TNXB	0.132492	0.0199319	2.98705e-11	2.10873e-05				26	32063774	32064956
DMR	cg05889186	6	32064842	Island	TNXB	0.132492	0.0199319	2.98705e-11	2.10873e-05				26	32063774	32064956
DMR	cg07518714	6	32064945	Island	TNXB	0.132492	0.0199319	2.98705e-11	2.10873e-05				26	32063774	32064956
DMR	cg07524919	6	32063901	Island	TNXB	0.132492	0.0199319	2.98705e-11	2.10873e-05				26	32063774	32064956
DMR	cg08516507	6	32064206	Island	TNXB	0.132492	0.0199319	2.98705e-11	2.10873e-05				26	32063774	32064956
DMR	cg08650890	6	32064613	Island	TNXB	0.132492	0.0199319	2.98705e-11	2.10873e-05				26	32063774	32064956
DMR	cg10365886	6	32063874	Island	TNXB	0.132492	0.0199319	2.98705e-11	2.10873e-05				26	32063774	32064956
DMR	cg10890302	6	32064246	Island	TNXB	0.132492	0.0199319	2.98705e-11	2.10873e-05				26	32063774	32064956
DMR	cg10923662	6	32064258	Island	TNXB	0.132492	0.0199319	2.98705e-11	2.10873e-05				26	32063774	32064956
DMR	cg12694372	6	32064582	Island	TNXB	0.132492	0.0199319	2.98705e-11	2.10873e-05				26	32063774	32064956
DMR	cg13400512	6	32064578	Island	TNXB	0.132492	0.0199319	2.98705e-11	2.10873e-05				26	32063774	32064956
DMR	cg13698691	6	32064660	Island	TNXB	0.132492	0.0199319	2.98705e-11	2.10873e-05				26	32063774	32064956
DMR	cg14188106	6	32063895	Island	TNXB	0.132492	0.0199319	2.98705e-11	2.10873e-05				26	32063774	32064956
DMR	cg15014577	6	32064785	Island	TNXB	0.132492	0.0199319	2.98705e-11	2.10873e-05				26	32063774	32064956
DMR	cg15196197	6	32064573	Island	TNXB	0.132492	0.0199319	2.98705e-11	2.10873e-05				26	32063774	32064956
DMR	cg15265085	6	32064588	Island	TNXB	0.132492	0.0199319	2.98705e-11	2.10873e-05				26	32063774	32064956
DMR	cg15745284	6	32064923	Island	TNXB	0.132492	0.0199319	2.98705e-11	2.10873e-05				26	32063774	32064956
DMR	cg15793329	6	32064749	Island	TNXB	0.132492	0.0199319	2.98705e-11	2.10873e-05				26	32063774	32064956
DMR	cg16834823	6	32064218	Island	TNXB	0.132492	0.0199319	2.98705e-11	2.10873e-05				26	32063774	32064956
DMR	cg17662683	6	32064146	Island	TNXB	0.132492	0.0199319	2.98705e-11	2.10873e-05				26	32063774	32064956
DMR	cg18102337	6	32064810	Island	TNXB	0.132492	0.0199319	2.98705e-11	2.10873e-05				26	32063774	32064956
DMR	cg18330047	6	32064783	Island	TNXB	0.132492	0.0199319	2.98705e-11	2.10873e-05				26	32063774	32064956
DMR	cg19267551	6	32064161	Island	TNXB	0.132492	0.0199319	2.98705e-11	2.10873e-05				26	32063774	32064956
DMR	cg20414186	6	32064491	Island	TNXB	0.132492	0.0199319	2.98705e-11	2.10873e-05				26	32063774	32064956
DMR	cg21289669	6	32064764	Island	TNXB	0.132492	0.0199319	2.98705e-11	2.10873e-05				26	32063774	32064956
DMR	cg21342636	6	32064671	Island	TNXB	0.132492	0.0199319	2.98705e-11	2.10873e-05				26	32063774	32064956
DMR	cg21642103	6	32064656	Island	TNXB	0.132492	0.0199319	2.98705e-11	2.10873e-05				26	32063774	32064956
DMR	cg24882324	6	32064508	Island	TNXB	0.132492	0.0199319	2.98705e-11	2.10873e-05				26	32063774	32064956
DMR	cg26266427	6	32063838	Island	TNXB	0.132492	0.0199319	2.98705e-11	2.10873e-05				26	32063774	32064956
DMR	cg27081346	6	32064692	Island	TNXB	0.132492	0.0199319	2.98705e-11	2.10873e-05				26	32063774	32064956
DMR	cg27387193	6	32064032	Island	TNXB	0.132492	0.0199319	2.98705e-11	2.10873e-05				26	32063774	32064956
DMR	cg06167563	19	19639594	Island	YJEFN3	0.351518	0.053006	3.31944e-11	2.34338e-05				89	19639581	19640075
DMR	cg10172584	19	19639581	Island	YJEFN3	0.351518	0.053006	3.31944e-11	2.34338e-05				89	19639581	19640075
DMR	cg11244672	19	19639970	Island	YJEFN3	0.351518	0.053006	3.31944e-11	2.34338e-05				89	19639581	19640075
DMR	cg15839431	19	19639596	Island	YJEFN3	0.351518	0.053006	3.31944e-11	2.34338e-05				89	19639581	19640075
DMR	cg20098710	19	19640075	Island	YJEFN3	0.351518	0.053006	3.31944e-11	2.34338e-05				89	19639581	19640075
DMR	cg02618039	18	11850121	N_Shore	CHMP1B	0.227034	0.0343162	3.69192e-11	2.60633e-05				127	11850121	11850153
DMR	cg02755938	18	11850146	N_Shore	CHMP1B	0.227034	0.0343162	3.69192e-11	2.60633e-05				127	11850121	11850153
CpG&DMR	cg16299091	18	11850139	N_Shore	CHMP1B	0.227034	0.0343162	3.69192e-11	2.60633e-05				127	11850121	11850153
CpG&DMR	cg18848419	18	11850153	N_Shore	CHMP1B	0.227034	0.0343162	3.69192e-11	2.60633e-05				127	11850121	11850153
CpG&DMR	cg00386141	1	205419411	OpenSea	BLACAT1	0.086215	0.0130539	3.98733e-11	2.81488e-05				112	205419148	205419411
CpG&DMR	cg02952078	1	205419204	OpenSea		0.086215	0.0130539	3.98733e-11	2.81488e-05				112	205419148	205419411
CpG&DMR	cg17560662	1	205419158	OpenSea	BLACAT1	0.086215	0.0130539	3.98733e-11	2.81488e-05				112	205419148	205419411
DMR	cg24382100	1	205419148	OpenSea	BLACAT1	0.086215	0.0130539	3.98733e-11	2.81488e-05				112	205419148	205419411
CpG&DMR	cg18555698	11	12699172	S_Shelf	TEAD1	0.255078	0.0386789	4.25929e-11	3.00687e-05				216	12698900	12699172
CpG&DMR	cg21709793	11	12698900	S_Shore	TEAD1	0.255078	0.0386789	4.25929e-11	3.00687e-05				216	12698900	12699172
DMR	cg00794911	6	166260532	OpenSea		-0.146564	0.0222287	4.29639e-11	3.03307e-05				46	166259938	166261046
DMR	cg01152056	6	166260319	OpenSea		-0.146564	0.0222287	4.29639e-11	3.03307e-05				46	166259938	166261046
DMR	cg12532095	6	166260964	OpenSea		-0.146564	0.0222287	4.29639e-11	3.03307e-05				46	166259938	166261046
DMR	cg15553391	6	166260456	OpenSea		-0.146564	0.0222287	4.29639e-11	3.03307e-05				46	166259938	166261046
DMR	cg17345450	6	166259938	OpenSea		-0.146564	0.0222287	4.29639e-11	3.03307e-05				46	166259938	166261046
DMR	cg17586885	6	166259959	OpenSea		-0.146564	0.0222287	4.29639e-11	3.03307e-05				46	166259938	166261046
DMR	cg18132363	6	166260572	OpenSea		-0.146564	0.0222287	4.29639e-11	3.03307e-05				46	166259938	166261046
DMR	cg19042390	6	166261046	OpenSea		-0.146564	0.0222287	4.29639e-11	3.03307e-05				46	166259938	166261046
DMR	cg20418529	6	166260012	OpenSea		-0.146564	0.0222287	4.29639e-11	3.03307e-05				46	166259938	166261046
DMR	cg02111951	11	61544854	Island	C11orf9	0.290079	0.0441096	4.82242e-11	3.40442e-05				81	61544854	61545187
DMR	cg05094984	11	61544890	Island	MYRF	0.290079	0.0441096	4.82242e-11	3.40442e-05				81	61544854	61545187
DMR	cg07136108	11	61545187	Island	C11orf9	0.290079	0.0441096	4.82242e-11	3.40442e-05				81	61544854	61545187
DMR	cg09226904	11	61544986	Island	MYRF	0.290079	0.0441096	4.82242e-11	3.40442e-05				81	61544854	61545187
DMR	cg27438304	11	61544906	Island	MYRF	0.290079	0.0441096	4.82242e-11	3.40442e-05				81	61544854	61545187
DMR	cg03549563	20	61640931	Island		0.315874	0.0480774	5.0279e-11	3.54948e-05				189	61640931	61641454
DMR	cg07462762	20	61641454	S_Shore		0.315874	0.0480774	5.0279e-11	3.54948e-05				189	61640931	61641454
CpG&DMR	cg16443667	20	61641018	Island		0.315874	0.0480774	5.0279e-11	3.54948e-05				189	61640931	61641454
CpG&DMR	cg01784614	5	40841298	OpenSea	CARD6	-0.384723	0.0586514	5.3995e-11	3.81181e-05				210	40841298	40841315
CpG&DMR	cg05305046	5	40841315	OpenSea	CARD6	-0.384723	0.0586514	5.3995e-11	3.81181e-05				210	40841298	40841315
CpG&DMR	cg09290397	14	93698774	OpenSea		0.418762	0.0639593	5.8577e-11	4.13528e-05				119	93698053	93698774
CpG&DMR	cg12944343	14	93698416	OpenSea		0.418762	0.0639593	5.8577e-11	4.13528e-05				119	93698053	93698774
CpG&DMR	cg16602316	14	93698053	OpenSea		0.418762	0.0639593	5.8577e-11	4.13528e-05				119	93698053	93698774
DMR	cg10499172	11	126173246	N_Shore	DCPS	0.083214	0.0127226	6.12453e-11	4.32366e-05				50	126173140	126173585
DMR	cg11635454	11	126173444	N_Shore	DCPS	0.083214	0.0127226	6.12453e-11	4.32366e-05				50	126173140	126173585
DMR	cg13877106	11	126173568	Island	DCPS	0.083214	0.0127226	6.12453e-11	4.32366e-05				50	126173140	126173585
DMR	cg14395112	11	126173140	N_Shore	DCPS	0.083214	0.0127226	6.12453e-11	4.32366e-05				50	126173140	126173585
DMR	cg17494733	11	126173585	Island	DCPS	0.083214	0.0127226	6.12453e-11	4.32366e-05				50	126173140	126173585
DMR	cg17631150	11	126173261	N_Shore	DCPS	0.083214	0.0127226	6.12453e-11	4.32366e-05				50	126173140	126173585
DMR	cg20559217	11	126173516	N_Shore	DCPS	0.083214	0.0127226	6.12453e-11	4.32366e-05				50	126173140	126173585
DMR	cg22911867	11	126173548	Island	DCPS	0.083214	0.0127226	6.12453e-11	4.32366e-05				50	126173140	126173585
DMR	cg05280206	11	1575607	N_Shelf	HCCA2	0.116431	0.017843	6.78612e-11	4.79071e-05				214	1575600	1575781
CpG&DMR	cg10492504	11	1575600	N_Shelf	DUSP8	0.116431	0.017843	6.78612e-11	4.79071e-05				214	1575600	1575781
DMR	cg16941568	11	1575781	N_Shore	HCCA2	0.116431	0.017843	6.78612e-11	4.79071e-05				214	1575600	1575781
CpG&DMR	cg04415610	13	36432082	OpenSea	MIR548F5	0.167388	0.0257932	8.60537e-11	6.07502e-05				219	36431974	36432082
CpG&DMR	cg19409254	13	36431974	OpenSea	MIR548F5	0.167388	0.0257932	8.60537e-11	6.07502e-05				219	36431974	36432082
CpG&DMR	cg01612292	8	144809598	Island	FAM83H	0.634752	0.0980221	9.44393e-11	6.66701e-05				200	144809598	144809621
CpG&DMR	cg07962934	8	144809621	Island	FAM83H	0.634752	0.0980221	9.44393e-11	6.66701e-05				200	144809598	144809621
DMR	cg02343254	2	3583963	OpenSea		-0.126042	0.0194821	9.82468e-11	6.9358e-05				108	3583570	3584477
DMR	cg05351204	2	3584477	OpenSea		-0.126042	0.0194821	9.82468e-11	6.9358e-05				108	3583570	3584477
DMR	cg09045963	2	3584463	OpenSea		-0.126042	0.0194821	9.82468e-11	6.9358e-05				108	3583570	3584477
DMR	cg09414061	2	3583956	OpenSea		-0.126042	0.0194821	9.82468e-11	6.9358e-05				108	3583570	3584477
DMR	cg24996440	2	3583570	OpenSea		-0.126042	0.0194821	9.82468e-11	6.9358e-05				108	3583570	3584477
CpG&DMR	cg07357081	6	31846797	OpenSea	SLC44A4	0.237406	0.0369175	1.27014e-10	8.96661e-05				67	31846769	31846797
CpG&DMR	cg27003765	6	31846769	OpenSea	SLC44A4	0.237406	0.0369175	1.27014e-10	8.96661e-05				67	31846769	31846797
DMR	cg00628697	21	38630342	Island	DSCR3	-0.556131	0.0866372	1.37102e-10	9.67881e-05				157	38629859	38630506
DMR	cg05126444	21	38629859	N_Shore	DSCR3	-0.556131	0.0866372	1.37102e-10	9.67881e-05				157	38629859	38630506
DMR	cg11287055	21	38630234	Island	DSCR3	-0.556131	0.0866372	1.37102e-10	9.67881e-05				157	38629859	38630506
DMR	cg18380783	21	38630506	Island	DSCR3	-0.556131	0.0866372	1.37102e-10	9.67881e-05				157	38629859	38630506
DMR	cg02267483	5	140810404	N_Shore	PCDHGA4	-0.217945	0.0339548	1.3746e-10	9.70409e-05				5	140810051	140811253
DMR	cg02452944	5	140810109	N_Shore	PCDHGA4	-0.217945	0.0339548	1.3746e-10	9.70409e-05				5	140810051	140811253
DMR	cg04080041	5	140811253	Island	PCDHGA4	-0.217945	0.0339548	1.3746e-10	9.70409e-05				5	140810051	140811253
DMR	cg07730329	5	140810137	N_Shore	PCDHGA4	-0.217945	0.0339548	1.3746e-10	9.70409e-05				5	140810051	140811253
DMR	cg07802710	5	140810260	N_Shore	PCDHGA4	-0.217945	0.0339548	1.3746e-10	9.70409e-05				5	140810051	140811253
DMR	cg09639151	5	140810920	Island	PCDHGA4	-0.217945	0.0339548	1.3746e-10	9.70409e-05				5	140810051	140811253
DMR	cg11647681	5	140810161	N_Shore	PCDHGA4	-0.217945	0.0339548	1.3746e-10	9.70409e-05				5	140810051	140811253
DMR	cg12304520	5	140810123	N_Shore	PCDHGA4	-0.217945	0.0339548	1.3746e-10	9.70409e-05				5	140810051	140811253
DMR	cg21185686	5	140810433	N_Shore	PCDHGA4	-0.217945	0.0339548	1.3746e-10	9.70409e-05				5	140810051	140811253
DMR	cg21627409	5	140810106	N_Shore	PCDHGA4	-0.217945	0.0339548	1.3746e-10	9.70409e-05				5	140810051	140811253
DMR	cg22151446	5	140810805	Island	PCDHGA4	-0.217945	0.0339548	1.3746e-10	9.70409e-05				5	140810051	140811253
DMR	cg23082339	5	140810051	N_Shore	PCDHGA4	-0.217945	0.0339548	1.3746e-10	9.70409e-05				5	140810051	140811253
DMR	cg23244790	5	140811102	Island	PCDHGA4	-0.217945	0.0339548	1.3746e-10	9.70409e-05				5	140810051	140811253
DMR	cg24576050	5	140810562	Island	PCDHGA4	-0.217945	0.0339548	1.3746e-10	9.70409e-05				5	140810051	140811253
CpG&DMR	cg12234455	19	49220235	N_Shelf	MAMSTR	0.105749	0.0164755	1.37535e-10	9.7094e-05				185	49220102	49220235
CpG&DMR	cg14103343	19	49220223	N_Shelf	MAMSTR	0.105749	0.0164755	1.37535e-10	9.7094e-05				185	49220102	49220235
DMR	cg15475323	19	49220102	N_Shelf	MAMSTR	0.105749	0.0164755	1.37535e-10	9.7094e-05				185	49220102	49220235
DMR	cg18046677	19	49220142	N_Shelf	MAMSTR	0.105749	0.0164755	1.37535e-10	9.7094e-05				185	49220102	49220235
DMR	cg02458885	4	81119249	Island	PRDM8	0.177642	0.0276792	1.38193e-10	9.75583e-05				4	81118188	81119473
DMR	cg03463411	4	81118188	Island	PRDM8	0.177642	0.0276792	1.38193e-10	9.75583e-05				4	81118188	81119473
DMR	cg04214966	4	81119460	S_Shore	PRDM8	0.177642	0.0276792	1.38193e-10	9.75583e-05				4	81118188	81119473
DMR	cg04235768	4	81118343	Island	PRDM8	0.177642	0.0276792	1.38193e-10	9.75583e-05				4	81118188	81119473
DMR	cg05059566	4	81118647	N_Shore	PRDM8	0.177642	0.0276792	1.38193e-10	9.75583e-05				4	81118188	81119473
DMR	cg06307913	4	81118794	N_Shore	PRDM8	0.177642	0.0276792	1.38193e-10	9.75583e-05				4	81118188	81119473
DMR	cg10694470	4	81118600	Island	PRDM8	0.177642	0.0276792	1.38193e-10	9.75583e-05				4	81118188	81119473
DMR	cg11388320	4	81119299	Island	PRDM8	0.177642	0.0276792	1.38193e-10	9.75583e-05				4	81118188	81119473
DMR	cg18073471	4	81119198	Island	PRDM8	0.177642	0.0276792	1.38193e-10	9.75583e-05				4	81118188	81119473
DMR	cg22902505	4	81119473	S_Shore	PRDM8	0.177642	0.0276792	1.38193e-10	9.75583e-05				4	81118188	81119473
DMR	cg26299084	4	81118588	Island	PRDM8	0.177642	0.0276792	1.38193e-10	9.75583e-05				4	81118188	81119473
DMR	cg27018912	4	81118602	Island	PRDM8	0.177642	0.0276792	1.38193e-10	9.75583e-05				4	81118188	81119473
DMR	cg27242132	4	81119178	Island	PRDM8	0.177642	0.0276792	1.38193e-10	9.75583e-05				4	81118188	81119473
DMR	cg00126148	4	111533517	S_Shore		0.203787	0.0318409	1.55201e-10	0.000109565				92	111533509	111533823
DMR	cg02719154	4	111533823	S_Shore		0.203787	0.0318409	1.55201e-10	0.000109565				92	111533509	111533823
CpG&DMR	cg05103917	4	111533547	S_Shore		0.203787	0.0318409	1.55201e-10	0.000109565				92	111533509	111533823
DMR	cg05722981	4	111533509	S_Shore		0.203787	0.0318409	1.55201e-10	0.000109565				92	111533509	111533823
DMR	cg04855401	2	129659633	N_Shore		0.221513	0.0347095	1.74887e-10	0.000123463				61	129659018	129659946
DMR	cg05034195	2	129659834	Island		0.221513	0.0347095	1.74887e-10	0.000123463				61	129659018	129659946
DMR	cg06829154	2	129659316	Island		0.221513	0.0347095	1.74887e-10	0.000123463				61	129659018	129659946
DMR	cg11942181	2	129659946	Island		0.221513	0.0347095	1.74887e-10	0.000123463				61	129659018	129659946
DMR	cg12948059	2	129659420	Island		0.221513	0.0347095	1.74887e-10	0.000123463				61	129659018	129659946
DMR	cg14637553	2	129659018	N_Shore		0.221513	0.0347095	1.74887e-10	0.000123463				61	129659018	129659946
DMR	cg18478731	2	129659682	Island		0.221513	0.0347095	1.74887e-10	0.000123463				61	129659018	129659946
DMR	cg07475394	17	79466438	S_Shore		-0.212526	0.0333411	1.83815e-10	0.000129765				154	79465866	79466438
DMR	cg09240747	17	79465866	Island		-0.212526	0.0333411	1.83815e-10	0.000129765				154	79465866	79466438
CpG&DMR	cg21186576	17	79466077	Island		-0.212526	0.0333411	1.83815e-10	0.000129765				154	79465866	79466438
DMR	cg26314966	17	79466160	Island		-0.212526	0.0333411	1.83815e-10	0.000129765				154	79465866	79466438
DMR	cg03499017	1	6445893	OpenSea	ACOT7	0.102771	0.0161304	1.87446e-10	0.000132328				163	6445804	6445909
DMR	cg10163234	1	6445901	OpenSea	ACOT7	0.102771	0.0161304	1.87446e-10	0.000132328				163	6445804	6445909
CpG&DMR	cg19056927	1	6445909	OpenSea	ACOT7	0.102771	0.0161304	1.87446e-10	0.000132328				163	6445804	6445909
DMR	cg20414935	1	6445872	OpenSea	ACOT7	0.102771	0.0161304	1.87446e-10	0.000132328				163	6445804	6445909
DMR	cg23095988	1	6445804	OpenSea	ACOT7	0.102771	0.0161304	1.87446e-10	0.000132328				163	6445804	6445909
DMR	cg00003625	17	48912543	OpenSea	WFIKKN2	-0.0975709	0.015315	1.8787e-10	0.000132628				27	48912075	48912556
DMR	cg00463502	17	48912548	OpenSea	WFIKKN2	-0.0975709	0.015315	1.8787e-10	0.000132628				27	48912075	48912556
DMR	cg01234610	17	48912265	OpenSea	WFIKKN2	-0.0975709	0.015315	1.8787e-10	0.000132628				27	48912075	48912556
DMR	cg07168556	17	48912483	OpenSea	WFIKKN2	-0.0975709	0.015315	1.8787e-10	0.000132628				27	48912075	48912556
DMR	cg10408284	17	48912327	OpenSea	WFIKKN2	-0.0975709	0.015315	1.8787e-10	0.000132628				27	48912075	48912556
DMR	cg10690919	17	48912545	OpenSea	WFIKKN2	-0.0975709	0.015315	1.8787e-10	0.000132628				27	48912075	48912556
DMR	cg14074284	17	48912075	OpenSea	WFIKKN2	-0.0975709	0.015315	1.8787e-10	0.000132628				27	48912075	48912556
DMR	cg17203352	17	48912487	OpenSea	WFIKKN2	-0.0975709	0.015315	1.8787e-10	0.000132628				27	48912075	48912556
DMR	cg19085402	17	48912447	OpenSea	WFIKKN2	-0.0975709	0.015315	1.8787e-10	0.000132628				27	48912075	48912556
DMR	cg20493283	17	48912164	OpenSea	WFIKKN2	-0.0975709	0.015315	1.8787e-10	0.000132628				27	48912075	48912556
DMR	cg20889395	17	48912556	OpenSea	WFIKKN2	-0.0975709	0.015315	1.8787e-10	0.000132628				27	48912075	48912556
DMR	cg13700073	17	79495324	Island	FSCN2	-0.209607	0.0329686	2.04704e-10	0.000144512				155	79495320	79495335
CpG&DMR	cg15774065	17	79495320	Island	FSCN2	-0.209607	0.0329686	2.04704e-10	0.000144512				155	79495320	79495335
CpG&DMR	cg18919720	17	79495335	Island	FSCN2	-0.209607	0.0329686	2.04704e-10	0.000144512				155	79495320	79495335
CpG&DMR	cg06697425	17	72915897	Island	USH1G	0.328428	0.0516687	2.06518e-10	0.000145793				224	72915897	72916000
CpG&DMR	cg22674497	17	72916000	Island	USH1G	0.328428	0.0516687	2.06518e-10	0.000145793				224	72915897	72916000
DMR	cg04190813	17	7199099	N_Shore	YBX2	-0.127529	0.020081	2.14268e-10	0.000151264				153	7198721	7199284
DMR	cg14241662	17	7199284	N_Shore	YBX2	-0.127529	0.020081	2.14268e-10	0.000151264				153	7198721	7199284
DMR	cg16009970	17	7198721	N_Shore	YBX2	-0.127529	0.020081	2.14268e-10	0.000151264				153	7198721	7199284
CpG&DMR	cg25555460	17	7199204	N_Shore	YBX2	-0.127529	0.020081	2.14268e-10	0.000151264				153	7198721	7199284
DMR	cg06809326	17	20799526	Island	CCDC144NL	0.304735	0.0480112	2.19307e-10	0.000154822				123	20799408	20799532
DMR	cg08288433	17	20799511	Island	CCDC144NL	0.304735	0.0480112	2.19307e-10	0.000154822				123	20799408	20799532
DMR	cg08458692	17	20799408	Island	CCDC144NL	0.304735	0.0480112	2.19307e-10	0.000154822				123	20799408	20799532
DMR	cg22570042	17	20799532	Island	CCDC144NL	0.304735	0.0480112	2.19307e-10	0.000154822				123	20799408	20799532
DMR	cg00224202	6	138893614	OpenSea	NHSL1	0.0862131	0.0136193	2.448e-10	0.000172818				42	138893111	138893712
DMR	cg01615880	6	138893677	OpenSea	NHSL1	0.0862131	0.0136193	2.448e-10	0.000172818				42	138893111	138893712
DMR	cg02705163	6	138893673	OpenSea	NHSL1	0.0862131	0.0136193	2.448e-10	0.000172818				42	138893111	138893712
DMR	cg04850961	6	138893687	OpenSea	NHSL1	0.0862131	0.0136193	2.448e-10	0.000172818				42	138893111	138893712
DMR	cg16292132	6	138893111	OpenSea	NHSL1	0.0862131	0.0136193	2.448e-10	0.000172818				42	138893111	138893712
DMR	cg21543918	6	138893159	OpenSea	NHSL1	0.0862131	0.0136193	2.448e-10	0.000172818				42	138893111	138893712
DMR	cg25989075	6	138893712	OpenSea	NHSL1	0.0862131	0.0136193	2.448e-10	0.000172818				42	138893111	138893712
DMR	cg06643849	19	57742421	Island	AURKC	-0.298787	0.0472087	2.46641e-10	0.000174118				28	57742112	57742423
DMR	cg08268757	19	57742132	Island	AURKC	-0.298787	0.0472087	2.46641e-10	0.000174118				28	57742112	57742423
DMR	cg14370847	19	57742331	Island	AURKC	-0.298787	0.0472087	2.46641e-10	0.000174118				28	57742112	57742423
DMR	cg18644286	19	57742255	Island	AURKC	-0.298787	0.0472087	2.46641e-10	0.000174118				28	57742112	57742423
DMR	cg19603903	19	57742345	Island	AURKC	-0.298787	0.0472087	2.46641e-10	0.000174118				28	57742112	57742423
DMR	cg23371413	19	57742394	Island	AURKC	-0.298787	0.0472087	2.46641e-10	0.000174118				28	57742112	57742423
DMR	cg25432232	19	57742423	Island	AURKC	-0.298787	0.0472087	2.46641e-10	0.000174118				28	57742112	57742423
DMR	cg25802888	19	57742112	Island	AURKC	-0.298787	0.0472087	2.46641e-10	0.000174118				28	57742112	57742423
DMR	cg26332114	19	57742260	Island	AURKC	-0.298787	0.0472087	2.46641e-10	0.000174118				28	57742112	57742423
DMR	cg15789211	17	935235	S_Shore	ABR	0.30828	0.0488469	2.76962e-10	0.000195523				180	935017	935235
DMR	cg15892620	17	935216	S_Shore	ABR	0.30828	0.0488469	2.76962e-10	0.000195523				180	935017	935235
DMR	cg20699780	17	935017	Island	ABR	0.30828	0.0488469	2.76962e-10	0.000195523				180	935017	935235
DMR	cg00401503	3	126912011	OpenSea	C3orf56	-0.311702	0.0494251	2.85319e-10	0.000201423				74	126911763	126912011
DMR	cg22219795	3	126911763	OpenSea		-0.311702	0.0494251	2.85319e-10	0.000201423				74	126911763	126912011
DMR	cg22524822	3	126911830	OpenSea	C3orf56	-0.311702	0.0494251	2.85319e-10	0.000201423				74	126911763	126912011
DMR	cg23832334	3	126911833	OpenSea	C3orf56	-0.311702	0.0494251	2.85319e-10	0.000201423				74	126911763	126912011
DMR	cg24341311	3	126911844	OpenSea		-0.311702	0.0494251	2.85319e-10	0.000201423				74	126911763	126912011
DMR	cg02101203	10	14050521	OpenSea	FRMD4A	-0.315663	0.0501653	3.12498e-10	0.00022061				72	14050455	14050718
DMR	cg03896078	10	14050591	OpenSea	FRMD4A	-0.315663	0.0501653	3.12498e-10	0.00022061				72	14050455	14050718
DMR	cg05888872	10	14050479	OpenSea	FRMD4A	-0.315663	0.0501653	3.12498e-10	0.00022061				72	14050455	14050718
DMR	cg06981391	10	14050572	OpenSea	FRMD4A	-0.315663	0.0501653	3.12498e-10	0.00022061				72	14050455	14050718
DMR	cg16241033	10	14050455	OpenSea	FRMD4A	-0.315663	0.0501653	3.12498e-10	0.00022061				72	14050455	14050718
DMR	cg27435424	10	14050718	OpenSea	FRMD4A	-0.315663	0.0501653	3.12498e-10	0.00022061				72	14050455	14050718
DMR	cg09045681	6	31127178	S_Shore	TCF19	0.222402	0.0353873	3.28267e-10	0.000231742				41	31127120	31127271
DMR	cg10094358	6	31127271	S_Shore	TCF19	0.222402	0.0353873	3.28267e-10	0.000231742				41	31127120	31127271
DMR	cg20173170	6	31127120	S_Shore	TCF19	0.222402	0.0353873	3.28267e-10	0.000231742				41	31127120	31127271
DMR	cg21863888	6	31127173	S_Shore	TCF19	0.222402	0.0353873	3.28267e-10	0.000231742				41	31127120	31127271
DMR	cg23679615	6	31127159	S_Shore	TCF19	0.222402	0.0353873	3.28267e-10	0.000231742				41	31127120	31127271
DMR	cg00058887	4	184909018	OpenSea	STOX2	-0.147084	0.0234061	3.29944e-10	0.000232926				45	184908648	184909018
DMR	cg06856555	4	184908648	OpenSea	STOX2	-0.147084	0.0234061	3.29944e-10	0.000232926				45	184908648	184909018
DMR	cg09180181	4	184908893	OpenSea	STOX2	-0.147084	0.0234061	3.29944e-10	0.000232926				45	184908648	184909018
DMR	cg13023014	4	184908794	OpenSea	STOX2	-0.147084	0.0234061	3.29944e-10	0.000232926				45	184908648	184909018
DMR	cg13966557	4	184908884	OpenSea	STOX2	-0.147084	0.0234061	3.29944e-10	0.000232926				45	184908648	184909018
DMR	cg18628646	4	184908739	OpenSea	STOX2	-0.147084	0.0234061	3.29944e-10	0.000232926				45	184908648	184909018
DMR	cg03198009	6	29648604	OpenSea		0.947876	0.150977	3.42337e-10	0.000241675				17	29648400	29648628
DMR	cg03449857	6	29648623	OpenSea		0.947876	0.150977	3.42337e-10	0.000241675				17	29648400	29648628
DMR	cg07134666	6	29648400	OpenSea		0.947876	0.150977	3.42337e-10	0.000241675				17	29648400	29648628
DMR	cg11383134	6	29648590	OpenSea		0.947876	0.150977	3.42337e-10	0.000241675				17	29648400	29648628
DMR	cg15570656	6	29648628	OpenSea		0.947876	0.150977	3.42337e-10	0.000241675				17	29648400	29648628
DMR	cg16885113	6	29648507	OpenSea		0.947876	0.150977	3.42337e-10	0.000241675				17	29648400	29648628
DMR	cg27414868	6	29648564	OpenSea		0.947876	0.150977	3.42337e-10	0.000241675				17	29648400	29648628
DMR	cg06864079	14	23352029	N_Shelf	REM2	0.128428	0.0204751	3.55559e-10	0.000251009				53	23351876	23352504
DMR	cg11344156	14	23352504	N_Shelf	REM2	0.128428	0.0204751	3.55559e-10	0.000251009				53	23351876	23352504
DMR	cg17976873	14	23352295	N_Shelf	REM2	0.128428	0.0204751	3.55559e-10	0.000251009				53	23351876	23352504
DMR	cg24129115	14	23352488	N_Shelf	REM2	0.128428	0.0204751	3.55559e-10	0.000251009				53	23351876	23352504
DMR	cg24681208	14	23351876	N_Shelf	REM2	0.128428	0.0204751	3.55559e-10	0.000251009				53	23351876	23352504
DMR	cg25520324	14	23352253	N_Shelf	REM2	0.128428	0.0204751	3.55559e-10	0.000251009				53	23351876	23352504
DMR	cg03780733	5	140552369	N_Shore	PCDHB7	0.231647	0.0369643	3.68616e-10	0.000260227				137	140552347	140552992
DMR	cg13283199	5	140552992	N_Shore	PCDHB7	0.231647	0.0369643	3.68616e-10	0.000260227				137	140552347	140552992
DMR	cg17585889	5	140552600	N_Shore	PCDHB7	0.231647	0.0369643	3.68616e-10	0.000260227				137	140552347	140552992
DMR	cg17735593	5	140552505	N_Shore	PCDHB7	0.231647	0.0369643	3.68616e-10	0.000260227				137	140552347	140552992
DMR	cg22190023	5	140552347	N_Shore	PCDHB7	0.231647	0.0369643	3.68616e-10	0.000260227				137	140552347	140552992
DMR	cg23265105	5	140552971	N_Shore	PCDHB7	0.231647	0.0369643	3.68616e-10	0.000260227				137	140552347	140552992
DMR	cg00941576	6	31696482	Island	DDAH2	0.054806	0.00876244	3.98418e-10	0.000281266				25	31696102	31696867
DMR	cg01066220	6	31696240	Island	DDAH2	0.054806	0.00876244	3.98418e-10	0.000281266				25	31696102	31696867
DMR	cg01945183	6	31696867	Island	DDAH2	0.054806	0.00876244	3.98418e-10	0.000281266				25	31696102	31696867
DMR	cg03608520	6	31696720	Island	DDAH2	0.054806	0.00876244	3.98418e-10	0.000281266				25	31696102	31696867
DMR	cg04074004	6	31696462	Island	DDAH2	0.054806	0.00876244	3.98418e-10	0.000281266				25	31696102	31696867
DMR	cg04161526	6	31696519	Island	DDAH2	0.054806	0.00876244	3.98418e-10	0.000281266				25	31696102	31696867
DMR	cg04665604	6	31696852	Island	DDAH2	0.054806	0.00876244	3.98418e-10	0.000281266				25	31696102	31696867
DMR	cg06493473	6	31696803	Island	DDAH2	0.054806	0.00876244	3.98418e-10	0.000281266				25	31696102	31696867
DMR	cg08021615	6	31696161	Island	DDAH2	0.054806	0.00876244	3.98418e-10	0.000281266				25	31696102	31696867
DMR	cg08509383	6	31696298	Island	DDAH2	0.054806	0.00876244	3.98418e-10	0.000281266				25	31696102	31696867
DMR	cg09632273	6	31696229	Island	DDAH2	0.054806	0.00876244	3.98418e-10	0.000281266				25	31696102	31696867
DMR	cg14016554	6	31696509	Island	DDAH2	0.054806	0.00876244	3.98418e-10	0.000281266				25	31696102	31696867
DMR	cg14293129	6	31696333	Island	DDAH2	0.054806	0.00876244	3.98418e-10	0.000281266				25	31696102	31696867
DMR	cg16359915	6	31696309	Island	DDAH2	0.054806	0.00876244	3.98418e-10	0.000281266				25	31696102	31696867
DMR	cg16704889	6	31696729	Island	DDAH2	0.054806	0.00876244	3.98418e-10	0.000281266				25	31696102	31696867
DMR	cg17309530	6	31696102	Island	DDAH2	0.054806	0.00876244	3.98418e-10	0.000281266				25	31696102	31696867
DMR	cg19008099	6	31696317	Island	DDAH2	0.054806	0.00876244	3.98418e-10	0.000281266				25	31696102	31696867
DMR	cg21286967	6	31696710	Island	DDAH2	0.054806	0.00876244	3.98418e-10	0.000281266				25	31696102	31696867
DMR	cg23348155	6	31696319	Island	DDAH2	0.054806	0.00876244	3.98418e-10	0.000281266				25	31696102	31696867
DMR	cg25095032	6	31696423	Island	DDAH2	0.054806	0.00876244	3.98418e-10	0.000281266				25	31696102	31696867
DMR	cg25845158	6	31696165	Island	DDAH2	0.054806	0.00876244	3.98418e-10	0.000281266				25	31696102	31696867
DMR	cg26111283	6	31696259	Island	DDAH2	0.054806	0.00876244	3.98418e-10	0.000281266				25	31696102	31696867
DMR	cg26978172	6	31696223	Island	DDAH2	0.054806	0.00876244	3.98418e-10	0.000281266				25	31696102	31696867
DMR	cg27506783	6	31696775	Island	DDAH2	0.054806	0.00876244	3.98418e-10	0.000281266				25	31696102	31696867
CpG&DMR	cg04944682	2	92262463	Island		0.496716	0.0795366	4.23472e-10	0.000298953				229	92262463	92262806
DMR	cg05269440	2	92262806	Island		0.496716	0.0795366	4.23472e-10	0.000298953				229	92262463	92262806
DMR	cg01874730	16	57406425	OpenSea	CX3CL1	0.0830963	0.0133202	4.42146e-10	0.000312136				85	57406257	57406425
DMR	cg11823443	16	57406340	OpenSea	CX3CL1	0.0830963	0.0133202	4.42146e-10	0.000312136				85	57406257	57406425
DMR	cg20427865	16	57406353	OpenSea	CX3CL1	0.0830963	0.0133202	4.42146e-10	0.000312136				85	57406257	57406425
DMR	cg20816757	16	57406293	OpenSea	CX3CL1	0.0830963	0.0133202	4.42146e-10	0.000312136				85	57406257	57406425
DMR	cg22549797	16	57406395	OpenSea	CX3CL1	0.0830963	0.0133202	4.42146e-10	0.000312136				85	57406257	57406425
DMR	cg26644853	16	57406257	OpenSea	CX3CL1	0.0830963	0.0133202	4.42146e-10	0.000312136				85	57406257	57406425
DMR	cg03099728	19	58716135	S_Shore	ZNF274	0.111101	0.0178266	4.59496e-10	0.000324384				60	58715251	58716517
DMR	cg07544356	19	58716517	S_Shore	ZNF274	0.111101	0.0178266	4.59496e-10	0.000324384				60	58715251	58716517
DMR	cg07815836	19	58715351	Island	ZNF274	0.111101	0.0178266	4.59496e-10	0.000324384				60	58715251	58716517
DMR	cg14239592	19	58715251	Island	ZNF274	0.111101	0.0178266	4.59496e-10	0.000324384				60	58715251	58716517
DMR	cg19416570	19	58715677	Island	ZNF274	0.111101	0.0178266	4.59496e-10	0.000324384				60	58715251	58716517
DMR	cg22720790	19	58716032	Island	ZNF274	0.111101	0.0178266	4.59496e-10	0.000324384				60	58715251	58716517
DMR	cg26698460	19	58716004	Island	ZNF274	0.111101	0.0178266	4.59496e-10	0.000324384				60	58715251	58716517
DMR	cg02508878	12	1753902	N_Shore	WNT5B	0.0969817	0.0155669	4.66485e-10	0.000329318				217	1753440	1753902
DMR	cg14527250	12	1753866	N_Shore	WNT5B	0.0969817	0.0155669	4.66485e-10	0.000329318				217	1753440	1753902
DMR	cg20921972	12	1753440	N_Shore	WNT5B	0.0969817	0.0155669	4.66485e-10	0.000329318				217	1753440	1753902
DMR	cg11876273	16	17898396	OpenSea		0.148912	0.0239471	5.02408e-10	0.000354679				221	17898054	17898396
DMR	cg25103559	16	17898054	OpenSea		0.148912	0.0239471	5.02408e-10	0.000354679				221	17898054	17898396
DMR	cg13001017	6	74072320	N_Shore	C6orf221	0.187	0.0301372	5.47082e-10	0.000386216				139	74072242	74072376
DMR	cg16074228	6	74072261	N_Shore	C6orf221	0.187	0.0301372	5.47082e-10	0.000386216				139	74072242	74072376
DMR	cg19146112	6	74072255	N_Shore	C6orf221	0.187	0.0301372	5.47082e-10	0.000386216				139	74072242	74072376	Birth weight (gram)	-0.000116646	0.0147151
DMR	cg20048521	6	74072242	N_Shore	C6orf221	0.187	0.0301372	5.47082e-10	0.000386216				139	74072242	74072376
CpG&DMR	cg26550861	6	74072376	N_Shore	C6orf221	0.187	0.0301372	5.47082e-10	0.000386216				139	74072242	74072376
DMR	cg27237745	6	74072271	N_Shore	C6orf221	0.187	0.0301372	5.47082e-10	0.000386216				139	74072242	74072376
CpG&DMR	cg00407546	10	8094860	Island	FLJ45983	-0.170277	0.0274482	5.51954e-10	0.000389656				150	8094482	8094860
DMR	cg00779924	10	8094641	Island	FLJ45983	-0.170277	0.0274482	5.51954e-10	0.000389656				150	8094482	8094860
DMR	cg04729913	10	8094482	Island	FLJ45983	-0.170277	0.0274482	5.51954e-10	0.000389656				150	8094482	8094860
DMR	cg04765277	10	8094679	Island	FLJ45983	-0.170277	0.0274482	5.51954e-10	0.000389656				150	8094482	8094860
DMR	cg24039697	10	8094534	Island	FLJ45983	-0.170277	0.0274482	5.51954e-10	0.000389656				150	8094482	8094860
DMR	cg00685014	11	62212195	Island	AHNAK	0.197266	0.0318291	5.73035e-10	0.000404538				115	62211990	62212431
DMR	cg12857638	11	62212169	Island	AHNAK	0.197266	0.0318291	5.73035e-10	0.000404538				115	62211990	62212431
DMR	cg16509239	11	62212431	S_Shore	AHNAK	0.197266	0.0318291	5.73035e-10	0.000404538				115	62211990	62212431
DMR	cg25272143	11	62211990	Island	AHNAK	0.197266	0.0318291	5.73035e-10	0.000404538				115	62211990	62212431
DMR	cg06416060	4	1402434	Island		0.157804	0.0255028	6.10357e-10	0.000430886				134	1402434	1402892
DMR	cg09883255	4	1402852	N_Shore		0.157804	0.0255028	6.10357e-10	0.000430886				134	1402434	1402892
DMR	cg21230162	4	1402820	N_Shore		0.157804	0.0255028	6.10357e-10	0.000430886				134	1402434	1402892
CpG&DMR	cg24789180	4	1402892	N_Shore		0.157804	0.0255028	6.10357e-10	0.000430886				134	1402434	1402892
DMR	cg01787834	6	31762723	N_Shore	VARS	0.0857638	0.0138881	6.60179e-10	0.000466058				98	31762555	31762776
DMR	cg03078400	6	31762644	N_Shore	VARS	0.0857638	0.0138881	6.60179e-10	0.000466058				98	31762555	31762776
DMR	cg03877020	6	31762680	N_Shore	VARS	0.0857638	0.0138881	6.60179e-10	0.000466058				98	31762555	31762776
DMR	cg04659729	6	31762688	N_Shore	VARS	0.0857638	0.0138881	6.60179e-10	0.000466058				98	31762555	31762776
DMR	cg12670305	6	31762630	N_Shore	VARS	0.0857638	0.0138881	6.60179e-10	0.000466058				98	31762555	31762776
DMR	cg13014333	6	31762776	N_Shore	VARS	0.0857638	0.0138881	6.60179e-10	0.000466058				98	31762555	31762776
DMR	cg16988810	6	31762650	N_Shore	VARS	0.0857638	0.0138881	6.60179e-10	0.000466058				98	31762555	31762776
DMR	cg18274559	6	31762685	N_Shore	VARS	0.0857638	0.0138881	6.60179e-10	0.000466058				98	31762555	31762776
DMR	cg25843346	6	31762555	N_Shore	VARS	0.0857638	0.0138881	6.60179e-10	0.000466058				98	31762555	31762776
DMR	cg26346875	6	31762719	N_Shore	VARS	0.0857638	0.0138881	6.60179e-10	0.000466058				98	31762555	31762776
CpG&DMR	cg13102348	15	97629221	OpenSea		-0.218947	0.035475	6.74921e-10	0.000476465				235	97629221	97629235
CpG&DMR	cg26791307	15	97629235	OpenSea		-0.218947	0.035475	6.74921e-10	0.000476465				235	97629221	97629235
DMR	cg09772075	8	20159446	N_Shore		0.217803	0.0353326	7.07614e-10	0.000499545				145	20159382	20160009
DMR	cg11809339	8	20159382	N_Shore		0.217803	0.0353326	7.07614e-10	0.000499545				145	20159382	20160009
DMR	cg15631458	8	20160009	N_Shore		0.217803	0.0353326	7.07614e-10	0.000499545				145	20159382	20160009
DMR	cg27655507	8	20159789	N_Shore		0.217803	0.0353326	7.07614e-10	0.000499545				145	20159382	20160009
DMR	cg06663305	17	8095813	S_Shelf		0.700446	0.113872	7.69065e-10	0.000542927				222	8095608	8095813
DMR	cg09767236	17	8095608	S_Shore		0.700446	0.113872	7.69065e-10	0.000542927				222	8095608	8095813
DMR	cg08244238	11	790193	N_Shore	CEND1	0.227007	0.036921	7.82443e-10	0.000552371				34	789930	790193
DMR	cg09553358	11	790184	N_Shore	CEND1	0.227007	0.036921	7.82443e-10	0.000552371				34	789930	790193
DMR	cg10141019	11	790169	N_Shore	CEND1	0.227007	0.036921	7.82443e-10	0.000552371				34	789930	790193
DMR	cg14183693	11	790177	N_Shore	CEND1	0.227007	0.036921	7.82443e-10	0.000552371				34	789930	790193
DMR	cg17739936	11	789930	Island	CEND1	0.227007	0.036921	7.82443e-10	0.000552371				34	789930	790193
DMR	cg26325806	11	790142	N_Shore	CEND1	0.227007	0.036921	7.82443e-10	0.000552371				34	789930	790193
DMR	cg11789185	14	23479664	S_Shore	C14orf93	0.222262	0.0362456	8.67232e-10	0.000612229				82	23479657	23479801
DMR	cg14386691	14	23479657	S_Shore	C14orf93	0.222262	0.0362456	8.67232e-10	0.000612229				82	23479657	23479801
DMR	cg23550082	14	23479736	S_Shore	C14orf93	0.222262	0.0362456	8.67232e-10	0.000612229				82	23479657	23479801
DMR	cg24794709	14	23479801	S_Shore	C14orf93	0.222262	0.0362456	8.67232e-10	0.000612229				82	23479657	23479801
CpG&DMR	cg26095391	14	23479779	S_Shore	C14orf93	0.222262	0.0362456	8.67232e-10	0.000612229				82	23479657	23479801
DMR	cg00066750	6	126080132	N_Shore	HEY2	-0.335931	0.0548272	8.94985e-10	0.000631821				211	126080132	126080513
DMR	cg10308749	6	126080335	Island	HEY2	-0.335931	0.0548272	8.94985e-10	0.000631821				211	126080132	126080513
DMR	cg24881607	6	126080513	Island	HEY2	-0.335931	0.0548272	8.94985e-10	0.000631821				211	126080132	126080513
CpG&DMR	cg24864576	18	74499573	Island		0.2266	0.0370107	9.20888e-10	0.000650107				225	74499511	74499573
CpG&DMR	cg25691825	18	74499511	Island		0.2266	0.0370107	9.20888e-10	0.000650107				225	74499511	74499573
DMR	cg01534125	1	231155818	OpenSea	MIR1182	0.277755	0.0453755	9.28429e-10	0.000655431				78	231155818	231155948
DMR	cg01569295	1	231155862	OpenSea	MIR1182	0.277755	0.0453755	9.28429e-10	0.000655431				78	231155818	231155948
DMR	cg15557309	1	231155948	OpenSea	MIR1182	0.277755	0.0453755	9.28429e-10	0.000655431				78	231155818	231155948
DMR	cg20821842	1	231155945	OpenSea	MIR1182	0.277755	0.0453755	9.28429e-10	0.000655431				78	231155818	231155948
DMR	cg01884141	10	120429123	OpenSea		-0.408966	0.0669309	9.94603e-10	0.000702147				204	120429062	120429205
DMR	cg02009353	10	120429205	OpenSea		-0.408966	0.0669309	9.94603e-10	0.000702147				204	120429062	120429205
DMR	cg24441440	10	120429062	OpenSea		-0.408966	0.0669309	9.94603e-10	0.000702147				204	120429062	120429205
CpG&DMR	cg04298434	9	139094581	Island	LHX3	0.181494	0.029718	1.01385e-09	0.000715737				201	139094185	139094581
CpG&DMR	cg14605520	9	139094350	Island	LHX3	0.181494	0.029718	1.01385e-09	0.000715737				201	139094185	139094581
DMR	cg19746397	9	139094185	Island	LHX3	0.181494	0.029718	1.01385e-09	0.000715737				201	139094185	139094581
DMR	cg03444077	10	45359721	N_Shore		0.1529	0.0250972	1.1128e-09	0.000785589				165	45359611	45359721
DMR	cg06188367	10	45359611	N_Shore		0.1529	0.0250972	1.1128e-09	0.000785589				165	45359611	45359721
DMR	cg24969520	10	45359715	N_Shore		0.1529	0.0250972	1.1128e-09	0.000785589				165	45359611	45359721
DMR	cg01560465	7	4764228	N_Shore	FOXK1	-0.0949399	0.0156071	1.17863e-09	0.000832061				77	4764228	4765362
DMR	cg14582057	7	4765312	S_Shore	FOXK1	-0.0949399	0.0156071	1.17863e-09	0.000832061				77	4764228	4765362
DMR	cg15176413	7	4764443	N_Shore	FOXK1	-0.0949399	0.0156071	1.17863e-09	0.000832061				77	4764228	4765362
DMR	cg20349812	7	4764941	Island	FOXK1	-0.0949399	0.0156071	1.17863e-09	0.000832061				77	4764228	4765362
DMR	cg25106671	7	4765362	S_Shore	FOXK1	-0.0949399	0.0156071	1.17863e-09	0.000832061				77	4764228	4765362
DMR	cg26800803	7	4765095	Island	FOXK1	-0.0949399	0.0156071	1.17863e-09	0.000832061				77	4764228	4765362
DMR	cg04475687	11	115024908	Island		0.151513	0.0249726	1.30169e-09	0.000918938				49	115024362	115024943
DMR	cg04852143	11	115024403	N_Shore		0.151513	0.0249726	1.30169e-09	0.000918938				49	115024362	115024943
DMR	cg13808145	11	115024483	N_Shore		0.151513	0.0249726	1.30169e-09	0.000918938				49	115024362	115024943
DMR	cg21933078	11	115024362	N_Shore		0.151513	0.0249726	1.30169e-09	0.000918938				49	115024362	115024943
DMR	cg26265457	11	115024943	Island		0.151513	0.0249726	1.30169e-09	0.000918938				49	115024362	115024943
DMR	cg26706187	11	115024626	Island		0.151513	0.0249726	1.30169e-09	0.000918938				49	115024362	115024943
DMR	cg00500789	1	43751370	OpenSea	C1orf210	0.150417	0.0248443	1.4095e-09	0.000995049				110	43751270	43751504
DMR	cg02990330	1	43751504	OpenSea	C1orf210	0.150417	0.0248443	1.4095e-09	0.000995049				110	43751270	43751504
DMR	cg04289036	1	43751270	OpenSea	C1orf210	0.150417	0.0248443	1.4095e-09	0.000995049				110	43751270	43751504
DMR	cg09462269	1	43751469	OpenSea	C1orf210	0.150417	0.0248443	1.4095e-09	0.000995049				110	43751270	43751504
DMR	cg12752420	1	43751363	OpenSea	C1orf210	0.150417	0.0248443	1.4095e-09	0.000995049				110	43751270	43751504
DMR	cg23800435	1	43751376	OpenSea	C1orf210	0.150417	0.0248443	1.4095e-09	0.000995049				110	43751270	43751504
DMR	cg24464789	1	43751497	OpenSea	C1orf210	0.150417	0.0248443	1.4095e-09	0.000995049				110	43751270	43751504
DMR	cg02749843	22	19712623	Island		0.135243	0.0224135	1.5994e-09	0.00112911				132	19712623	19712750
DMR	cg07825414	22	19712640	Island		0.135243	0.0224135	1.5994e-09	0.00112911				132	19712623	19712750
DMR	cg15381080	22	19712741	Island		0.135243	0.0224135	1.5994e-09	0.00112911				132	19712623	19712750
CpG&DMR	cg23494533	22	19712750	Island		0.135243	0.0224135	1.5994e-09	0.00112911				132	19712623	19712750
DMR	cg05019187	22	32601185	OpenSea	RFPL2	0.201933	0.0335379	1.73297e-09	0.0012234				91	32600722	32601342
DMR	cg06647818	22	32601342	OpenSea	RFPL2	0.201933	0.0335379	1.73297e-09	0.0012234				91	32600722	32601342
DMR	cg22404498	22	32600722	OpenSea	RFPL2	0.201933	0.0335379	1.73297e-09	0.0012234				91	32600722	32601342
DMR	cg25125450	22	32601274	OpenSea	RFPL2	0.201933	0.0335379	1.73297e-09	0.0012234				91	32600722	32601342
DMR	cg26494441	22	32601101	OpenSea	RFPL2	0.201933	0.0335379	1.73297e-09	0.0012234				91	32600722	32601342
CpG&DMR	cg02001279	19	940967	Island	ARID3A	0.156266	0.0259575	1.74341e-09	0.00123077				226	940967	941126
CpG&DMR	cg18598117	19	941126	Island	ARID3A	0.156266	0.0259575	1.74341e-09	0.00123077				226	940967	941126
DMR	cg00649377	6	30881728	Island	VARS2	0.0617894	0.0102823	1.86366e-09	0.00131566				18	30881464	30881766
DMR	cg02186769	6	30881645	Island	VARS2	0.0617894	0.0102823	1.86366e-09	0.00131566				18	30881464	30881766
DMR	cg05103231	6	30881664	Island	VARS2	0.0617894	0.0102823	1.86366e-09	0.00131566				18	30881464	30881766
DMR	cg05267955	6	30881562	Island	VARS2	0.0617894	0.0102823	1.86366e-09	0.00131566				18	30881464	30881766
DMR	cg09424348	6	30881549	Island	VARS2	0.0617894	0.0102823	1.86366e-09	0.00131566				18	30881464	30881766
DMR	cg09723781	6	30881766	Island	GTF2H4	0.0617894	0.0102823	1.86366e-09	0.00131566				18	30881464	30881766
DMR	cg10661769	6	30881484	N_Shore	VARS2	0.0617894	0.0102823	1.86366e-09	0.00131566				18	30881464	30881766
DMR	cg12433575	6	30881464	N_Shore	VARS2	0.0617894	0.0102823	1.86366e-09	0.00131566				18	30881464	30881766
DMR	cg15080939	6	30881560	Island	VARS2	0.0617894	0.0102823	1.86366e-09	0.00131566				18	30881464	30881766
DMR	cg16555181	6	30881643	Island	VARS2	0.0617894	0.0102823	1.86366e-09	0.00131566				18	30881464	30881766
DMR	cg16914989	6	30881764	Island	GTF2H4	0.0617894	0.0102823	1.86366e-09	0.00131566				18	30881464	30881766
DMR	cg18261909	6	30881571	Island	VARS2	0.0617894	0.0102823	1.86366e-09	0.00131566				18	30881464	30881766
DMR	cg24517380	6	30881740	Island	VARS2	0.0617894	0.0102823	1.86366e-09	0.00131566				18	30881464	30881766
DMR	cg26860970	6	30881658	Island	VARS2	0.0617894	0.0102823	1.86366e-09	0.00131566				18	30881464	30881766
DMR	cg27650171	6	30881579	Island	VARS2	0.0617894	0.0102823	1.86366e-09	0.00131566				18	30881464	30881766
DMR	cg01916660	12	66275542	OpenSea	LOC100129940	0.11347	0.0188988	1.92443e-09	0.00135857				35	66275403	66276101
DMR	cg06676313	12	66276080	OpenSea	LOC100129940	0.11347	0.0188988	1.92443e-09	0.00135857				35	66275403	66276101
DMR	cg15394142	12	66275988	OpenSea	HMGA2	0.11347	0.0188988	1.92443e-09	0.00135857				35	66275403	66276101
DMR	cg16139000	12	66276087	OpenSea	LOC100129940	0.11347	0.0188988	1.92443e-09	0.00135857				35	66275403	66276101
DMR	cg20920574	12	66276101	OpenSea	LOC100129940	0.11347	0.0188988	1.92443e-09	0.00135857				35	66275403	66276101
DMR	cg24437180	12	66275880	OpenSea	LOC100129940	0.11347	0.0188988	1.92443e-09	0.00135857				35	66275403	66276101
DMR	cg25311780	12	66275865	OpenSea	LOC100129940	0.11347	0.0188988	1.92443e-09	0.00135857				35	66275403	66276101
DMR	cg27329881	12	66275403	OpenSea	LOC100129940	0.11347	0.0188988	1.92443e-09	0.00135857				35	66275403	66276101
DMR	cg12547085	7	150689873	OpenSea	NOS3	0.0875872	0.014601	1.98899e-09	0.00140414				195	150689873	150689889
DMR	cg13224213	7	150689881	OpenSea	NOS3	0.0875872	0.014601	1.98899e-09	0.00140414				195	150689873	150689889
DMR	cg19475224	7	150689889	OpenSea	NOS3	0.0875872	0.014601	1.98899e-09	0.00140414				195	150689873	150689889
DMR	cg05272827	17	79380706	Island	BAHCC1	0.132527	0.0220979	2.0069e-09	0.00141678				126	79380400	79380706
DMR	cg05668703	17	79380493	Island	BAHCC1	0.132527	0.0220979	2.0069e-09	0.00141678				126	79380400	79380706
DMR	cg14170999	17	79380515	Island	BAHCC1	0.132527	0.0220979	2.0069e-09	0.00141678				126	79380400	79380706
DMR	cg15758702	17	79380400	Island	BAHCC1	0.132527	0.0220979	2.0069e-09	0.00141678				126	79380400	79380706
DMR	cg08886301	1	245710401	OpenSea	KIF26B	0.444497	0.0741605	2.05099e-09	0.00144791				164	245710332	245710401
DMR	cg11912591	1	245710332	OpenSea	KIF26B	0.444497	0.0741605	2.05099e-09	0.00144791				164	245710332	245710401
DMR	cg26072254	1	245710355	OpenSea	KIF26B	0.444497	0.0741605	2.05099e-09	0.00144791				164	245710332	245710401
DMR	cg01564135	7	27281216	N_Shore	EVX1	0.164792	0.0275441	2.19269e-09	0.00154794				142	27280914	27281415
DMR	cg06544111	7	27281344	N_Shore	EVX1	0.164792	0.0275441	2.19269e-09	0.00154794				142	27280914	27281415
DMR	cg09071155	7	27280914	N_Shore	EVX1	0.164792	0.0275441	2.19269e-09	0.00154794				142	27280914	27281415
DMR	cg13389958	7	27280924	N_Shore	EVX1	0.164792	0.0275441	2.19269e-09	0.00154794				142	27280914	27281415
DMR	cg17526483	7	27281404	N_Shore	EVX1	0.164792	0.0275441	2.19269e-09	0.00154794				142	27280914	27281415
CpG&DMR	cg26674479	7	27281415	N_Shore	EVX1	0.164792	0.0275441	2.19269e-09	0.00154794				142	27280914	27281415
DMR	cg15862358	12	65516002	S_Shore	WIF1	-0.164154	0.0274478	2.22345e-09	0.00156966				152	65515483	65516002
CpG&DMR	cg19317877	12	65515525	Island	WIF1	-0.164154	0.0274478	2.22345e-09	0.00156966				152	65515483	65516002
DMR	cg20098478	12	65515862	Island	WIF1	-0.164154	0.0274478	2.22345e-09	0.00156966				152	65515483	65516002
DMR	cg21671595	12	65515483	Island	WIF1	-0.164154	0.0274478	2.22345e-09	0.00156966				152	65515483	65516002
DMR	cg02897667	7	51539131	OpenSea		0.215502	0.036139	2.47434e-09	0.00174678				143	51539131	51539678
DMR	cg07537562	7	51539514	OpenSea		0.215502	0.036139	2.47434e-09	0.00174678				143	51539131	51539678
DMR	cg08767820	7	51539583	OpenSea		0.215502	0.036139	2.47434e-09	0.00174678				143	51539131	51539678
DMR	cg10614809	7	51539190	OpenSea		0.215502	0.036139	2.47434e-09	0.00174678				143	51539131	51539678
DMR	cg16921727	7	51539678	OpenSea		0.215502	0.036139	2.47434e-09	0.00174678				143	51539131	51539678
CpG&DMR	cg07308881	2	178990712	OpenSea	RBM45	0.145587	0.0244209	2.49796e-09	0.00176345				188	178990324	178990729
DMR	cg15924448	2	178990324	OpenSea	RBM45	0.145587	0.0244209	2.49796e-09	0.00176345				188	178990324	178990729
DMR	cg25451497	2	178990729	OpenSea	RBM45	0.145587	0.0244209	2.49796e-09	0.00176345				188	178990324	178990729
DMR	cg01039763	9	139889049	Island		0.120667	0.0202483	2.53216e-09	0.0017876				101	139889049	139890188
DMR	cg04471485	9	139889789	Island	CLIC3	0.120667	0.0202483	2.53216e-09	0.0017876				101	139889049	139890188
DMR	cg06204126	9	139890188	Island	CLIC3	0.120667	0.0202483	2.53216e-09	0.0017876				101	139889049	139890188
DMR	cg13423383	9	139889616	Island	CLIC3	0.120667	0.0202483	2.53216e-09	0.0017876				101	139889049	139890188
DMR	cg14408173	9	139889131	Island	CLIC3	0.120667	0.0202483	2.53216e-09	0.0017876				101	139889049	139890188
DMR	cg00492719	17	33760278	OpenSea	SLFN12	-0.404861	0.0679528	2.55384e-09	0.0018029				43	33759512	33760278
DMR	cg03251655	17	33759512	OpenSea	SLFN12	-0.404861	0.0679528	2.55384e-09	0.0018029				43	33759512	33760278
DMR	cg05174890	17	33759986	OpenSea	SLFN12	-0.404861	0.0679528	2.55384e-09	0.0018029				43	33759512	33760278
DMR	cg11346248	17	33759929	OpenSea	SLFN12	-0.404861	0.0679528	2.55384e-09	0.0018029				43	33759512	33760278
DMR	cg19566405	17	33759965	OpenSea	SLFN12	-0.404861	0.0679528	2.55384e-09	0.0018029				43	33759512	33760278
DMR	cg19963856	17	33759573	OpenSea	SLFN12	-0.404861	0.0679528	2.55384e-09	0.0018029				43	33759512	33760278
DMR	cg21697381	17	33759957	OpenSea	SLFN12	-0.404861	0.0679528	2.55384e-09	0.0018029				43	33759512	33760278
DMR	cg24470734	17	33759648	OpenSea	SLFN12	-0.404861	0.0679528	2.55384e-09	0.0018029				43	33759512	33760278
DMR	cg03909983	8	72758461	S_Shore		0.140226	0.0235954	2.79973e-09	0.00197649				198	72758095	72758701
DMR	cg06700209	8	72758095	S_Shore	MSC	0.140226	0.0235954	2.79973e-09	0.00197649				198	72758095	72758701
DMR	cg22063654	8	72758701	S_Shelf		0.140226	0.0235954	2.79973e-09	0.00197649				198	72758095	72758701
DMR	cg01101380	1	36039173	Island	TFAP2E	0.0933953	0.0157649	3.13745e-09	0.00221491				23	36038514	36039423
DMR	cg01155426	1	36039423	Island	TFAP2E	0.0933953	0.0157649	3.13745e-09	0.00221491				23	36038514	36039423
DMR	cg09364688	1	36038877	N_Shore	TFAP2E	0.0933953	0.0157649	3.13745e-09	0.00221491				23	36038514	36039423
DMR	cg11835197	1	36038514	N_Shore	TFAP2E	0.0933953	0.0157649	3.13745e-09	0.00221491				23	36038514	36039423
DMR	cg13060114	1	36038950	Island	TFAP2E	0.0933953	0.0157649	3.13745e-09	0.00221491				23	36038514	36039423
DMR	cg13263950	1	36039396	Island	TFAP2E	0.0933953	0.0157649	3.13745e-09	0.00221491				23	36038514	36039423
DMR	cg13558810	1	36038708	N_Shore	TFAP2E	0.0933953	0.0157649	3.13745e-09	0.00221491				23	36038514	36039423
DMR	cg15047582	1	36038869	N_Shore	TFAP2E	0.0933953	0.0157649	3.13745e-09	0.00221491				23	36038514	36039423
DMR	cg17583667	1	36039356	Island	TFAP2E	0.0933953	0.0157649	3.13745e-09	0.00221491				23	36038514	36039423
DMR	cg22851880	1	36038701	N_Shore	TFAP2E	0.0933953	0.0157649	3.13745e-09	0.00221491				23	36038514	36039423
DMR	cg26372517	1	36039159	Island	TFAP2E	0.0933953	0.0157649	3.13745e-09	0.00221491				23	36038514	36039423
DMR	cg04127232	17	58226085	N_Shore	CA4	0.178175	0.0300914	3.19783e-09	0.00225753				181	58225949	58226188
CpG&DMR	cg22038626	17	58225949	N_Shore	CA4	0.178175	0.0300914	3.19783e-09	0.00225753				181	58225949	58226188
DMR	cg25577130	17	58226188	N_Shore	CA4	0.178175	0.0300914	3.19783e-09	0.00225753				181	58225949	58226188
DMR	cg07444932	1	117665224	S_Shore	TRIM45	0.0766899	0.0129542	3.21777e-09	0.00227161				111	117665142	117665293
DMR	cg08140601	1	117665235	S_Shore	TRIM45	0.0766899	0.0129542	3.21777e-09	0.00227161				111	117665142	117665293
DMR	cg13085530	1	117665186	S_Shore	TRIM45	0.0766899	0.0129542	3.21777e-09	0.00227161				111	117665142	117665293
DMR	cg13898106	1	117665142	Island	TRIM45	0.0766899	0.0129542	3.21777e-09	0.00227161				111	117665142	117665293
DMR	cg26704915	1	117665293	S_Shore	TRIM45	0.0766899	0.0129542	3.21777e-09	0.00227161				111	117665142	117665293
DMR	cg07716927	7	4911224	OpenSea	RADIL	-0.196348	0.0332026	3.34624e-09	0.0023623				212	4911116	4911224
CpG&DMR	cg21272866	7	4911116	OpenSea	RADIL	-0.196348	0.0332026	3.34624e-09	0.0023623				212	4911116	4911224
CpG&DMR	cg22283115	7	4911121	OpenSea	RADIL	-0.196348	0.0332026	3.34624e-09	0.0023623				212	4911116	4911224
CpG&DMR	cg08269974	19	853054	Island	ELANE	-0.435111	0.0735849	3.35842e-09	0.0023709				206	853054	853334
CpG&DMR	cg26717554	19	853334	Island	ELANE	-0.435111	0.0735849	3.35842e-09	0.0023709				206	853054	853334
DMR	cg02429813	6	30655745	S_Shore	PPP1R18	0.0698619	0.0118434	3.66124e-09	0.00258468				138	30655617	30655896
DMR	cg13357602	6	30655720	S_Shore	KIAA1949	0.0698619	0.0118434	3.66124e-09	0.00258468				138	30655617	30655896
DMR	cg14571710	6	30655896	S_Shore	KIAA1949	0.0698619	0.0118434	3.66124e-09	0.00258468				138	30655617	30655896
DMR	cg21049361	6	30655870	S_Shore	KIAA1949	0.0698619	0.0118434	3.66124e-09	0.00258468				138	30655617	30655896
DMR	cg21369949	6	30655696	S_Shore	PPP1R18	0.0698619	0.0118434	3.66124e-09	0.00258468				138	30655617	30655896
DMR	cg23197007	6	30655617	S_Shore	KIAA1949	0.0698619	0.0118434	3.66124e-09	0.00258468				138	30655617	30655896
DMR	cg27477043	6	30655706	S_Shore	PPP1R18	0.0698619	0.0118434	3.66124e-09	0.00258468				138	30655617	30655896
DMR	cg05080015	4	110768126	OpenSea	LRIT3	0.113179	0.0191965	3.72813e-09	0.0026319				191	110767863	110768159
DMR	cg06760315	4	110767863	OpenSea	LRIT3	0.113179	0.0191965	3.72813e-09	0.0026319				191	110767863	110768159
CpG&DMR	cg12862901	4	110768037	OpenSea	LRIT3	0.113179	0.0191965	3.72813e-09	0.0026319				191	110767863	110768159
DMR	cg27252583	4	110768159	OpenSea	LRIT3	0.113179	0.0191965	3.72813e-09	0.0026319				191	110767863	110768159
DMR	cg00566208	5	19988678	OpenSea	CDH18	-0.132477	0.022495	3.88089e-09	0.00273974				76	19988629	19988848
DMR	cg05676441	5	19988800	OpenSea	CDH18	-0.132477	0.022495	3.88089e-09	0.00273974				76	19988629	19988848
DMR	cg11538311	5	19988838	OpenSea	CDH18	-0.132477	0.022495	3.88089e-09	0.00273974				76	19988629	19988848
DMR	cg11896246	5	19988629	OpenSea	CDH18	-0.132477	0.022495	3.88089e-09	0.00273974				76	19988629	19988848
DMR	cg17523769	5	19988666	OpenSea	CDH18	-0.132477	0.022495	3.88089e-09	0.00273974				76	19988629	19988848
DMR	cg19693760	5	19988706	OpenSea	CDH18	-0.132477	0.022495	3.88089e-09	0.00273974				76	19988629	19988848
DMR	cg27122431	5	19988848	OpenSea	CDH18	-0.132477	0.022495	3.88089e-09	0.00273974				76	19988629	19988848
DMR	cg02486253	17	55122828	Island	RNF126P1	0.232658	0.0395904	4.18719e-09	0.00295598				125	55122747	55122988
DMR	cg04069472	17	55122988	Island	RNF126P1	0.232658	0.0395904	4.18719e-09	0.00295598				125	55122747	55122988
DMR	cg12636325	17	55122747	N_Shore	RNF126P1	0.232658	0.0395904	4.18719e-09	0.00295598				125	55122747	55122988
DMR	cg13961503	17	55122835	Island	RNF126P1	0.232658	0.0395904	4.18719e-09	0.00295598				125	55122747	55122988
DMR	cg00659077	18	77723271	N_Shore	HSBP1L1	0.170119	0.0289804	4.35478e-09	0.00307429				88	77723195	77723271
DMR	cg10501835	18	77723201	N_Shore	HSBP1L1	0.170119	0.0289804	4.35478e-09	0.00307429				88	77723195	77723271
DMR	cg12050135	18	77723228	N_Shore	HSBP1L1	0.170119	0.0289804	4.35478e-09	0.00307429				88	77723195	77723271
DMR	cg16313807	18	77723226	N_Shore	HSBP1L1	0.170119	0.0289804	4.35478e-09	0.00307429				88	77723195	77723271
DMR	cg23074260	18	77723195	N_Shore	HSBP1L1	0.170119	0.0289804	4.35478e-09	0.00307429				88	77723195	77723271
DMR	cg01678878	16	81272429	OpenSea	BCMO1	0.102466	0.0174565	4.36354e-09	0.00308047				121	81272080	81272500
DMR	cg15826568	16	81272104	OpenSea	BCO1	0.102466	0.0174565	4.36354e-09	0.00308047				121	81272080	81272500
DMR	cg17465631	16	81272500	OpenSea	BCMO1	0.102466	0.0174565	4.36354e-09	0.00308047				121	81272080	81272500
DMR	cg22947000	16	81272281	OpenSea	BCMO1	0.102466	0.0174565	4.36354e-09	0.00308047				121	81272080	81272500
DMR	cg25175467	16	81272275	OpenSea	BCO1	0.102466	0.0174565	4.36354e-09	0.00308047				121	81272080	81272500
DMR	cg26781524	16	81272080	OpenSea	BCMO1	0.102466	0.0174565	4.36354e-09	0.00308047				121	81272080	81272500
DMR	cg00859792	6	10556069	OpenSea	GCNT2	0.212165	0.0361509	4.38808e-09	0.00309779				16	10555682	10556523
DMR	cg05869816	6	10556107	OpenSea	GCNT2	0.212165	0.0361509	4.38808e-09	0.00309779				16	10555682	10556523
DMR	cg07264048	6	10556326	OpenSea	GCNT2	0.212165	0.0361509	4.38808e-09	0.00309779				16	10555682	10556523
CpG&DMR	cg08027484	6	10556523	OpenSea	GCNT2	0.212165	0.0361509	4.38808e-09	0.00309779				16	10555682	10556523
DMR	cg12242450	6	10555808	OpenSea	GCNT2	0.212165	0.0361509	4.38808e-09	0.00309779				16	10555682	10556523
DMR	cg12695465	6	10556147	OpenSea	GCNT2	0.212165	0.0361509	4.38808e-09	0.00309779				16	10555682	10556523
DMR	cg13347910	6	10555853	OpenSea	GCNT2	0.212165	0.0361509	4.38808e-09	0.00309779				16	10555682	10556523
DMR	cg26008056	6	10555682	OpenSea	GCNT2	0.212165	0.0361509	4.38808e-09	0.00309779				16	10555682	10556523
CpG&DMR	cg09639679	2	242296473	S_Shore	FARP2	0.381273	0.065013	4.50307e-09	0.00317897				230	242296467	242296473
DMR	cg27444437	2	242296467	S_Shore	FARP2	0.381273	0.065013	4.50307e-09	0.00317897				230	242296467	242296473
DMR	cg02948624	22	19743759	Island	TBX1	0.141259	0.0240912	4.532e-09	0.00319939				63	19743759	19744078
DMR	cg10647101	22	19744026	Island	TBX1	0.141259	0.0240912	4.532e-09	0.00319939				63	19743759	19744078
DMR	cg15487105	22	19744051	Island	TBX1	0.141259	0.0240912	4.532e-09	0.00319939				63	19743759	19744078
DMR	cg16076038	22	19744078	Island	TBX1	0.141259	0.0240912	4.532e-09	0.00319939				63	19743759	19744078
DMR	cg16722536	22	19744067	Island	TBX1	0.141259	0.0240912	4.532e-09	0.00319939				63	19743759	19744078
DMR	cg21910543	22	19744062	Island	TBX1	0.141259	0.0240912	4.532e-09	0.00319939				63	19743759	19744078
DMR	cg26520942	22	19743892	Island	TBX1	0.141259	0.0240912	4.532e-09	0.00319939				63	19743759	19744078
DMR	cg03115379	6	28921288	OpenSea		0.104431	0.017905	5.46114e-09	0.00385533				97	28921288	28922226
DMR	cg05324393	6	28922226	OpenSea		0.104431	0.017905	5.46114e-09	0.00385533				97	28921288	28922226
DMR	cg08234168	6	28921733	OpenSea		0.104431	0.017905	5.46114e-09	0.00385533				97	28921288	28922226
DMR	cg08827322	6	28921485	OpenSea		0.104431	0.017905	5.46114e-09	0.00385533				97	28921288	28922226
DMR	cg09633604	6	28921499	OpenSea		0.104431	0.017905	5.46114e-09	0.00385533				97	28921288	28922226
DMR	cg17372996	6	28921469	OpenSea		0.104431	0.017905	5.46114e-09	0.00385533				97	28921288	28922226
DMR	cg18236617	6	28921848	OpenSea		0.104431	0.017905	5.46114e-09	0.00385533				97	28921288	28922226
DMR	cg19238520	6	28921359	OpenSea		0.104431	0.017905	5.46114e-09	0.00385533				97	28921288	28922226
DMR	cg20841648	6	28921744	OpenSea		0.104431	0.017905	5.46114e-09	0.00385533				97	28921288	28922226
DMR	cg22489957	6	28921805	OpenSea		0.104431	0.017905	5.46114e-09	0.00385533				97	28921288	28922226
DMR	cg00871381	19	3879827	N_Shore	ATCAY	0.293678	0.0504368	5.79026e-09	0.00408768				227	3879827	3879858
CpG&DMR	cg15080396	19	3879858	N_Shore	ATCAY	0.293678	0.0504368	5.79026e-09	0.00408768				227	3879827	3879858
DMR	cg13598480	20	3145356	Island	ProSAPiP1	0.241979	0.0416334	6.16817e-09	0.00435446				90	3145178	3145597
DMR	cg17153082	20	3145597	Island	ProSAPiP1	0.241979	0.0416334	6.16817e-09	0.00435446				90	3145178	3145597
DMR	cg20821980	20	3145359	Island	ProSAPiP1	0.241979	0.0416334	6.16817e-09	0.00435446				90	3145178	3145597
DMR	cg25468662	20	3145236	Island	LZTS3	0.241979	0.0416334	6.16817e-09	0.00435446				90	3145178	3145597
DMR	cg25501930	20	3145178	Island	ProSAPiP1	0.241979	0.0416334	6.16817e-09	0.00435446				90	3145178	3145597
DMR	cg02407415	16	857454	Island	PRR25	-0.585919	0.101068	6.74084e-09	0.00475874				105	857454	858205
DMR	cg03749207	16	857863	Island	PRR25	-0.585919	0.101068	6.74084e-09	0.00475874				105	857454	858205
DMR	cg06531573	16	857576	Island	PRR25	-0.585919	0.101068	6.74084e-09	0.00475874				105	857454	858205
DMR	cg08395793	16	858205	S_Shore	PRR25	-0.585919	0.101068	6.74084e-09	0.00475874				105	857454	858205
DMR	cg14223671	16	857981	Island	PRR25	-0.585919	0.101068	6.74084e-09	0.00475874				105	857454	858205
DMR	cg00457913	6	48036603	S_Shore	C6orf138	-0.134345	0.0231886	6.89125e-09	0.00486492				11	48036280	48036676
DMR	cg01305913	6	48036601	S_Shore	C6orf138	-0.134345	0.0231886	6.89125e-09	0.00486492				11	48036280	48036676
DMR	cg01612730	6	48036280	Island	C6orf138	-0.134345	0.0231886	6.89125e-09	0.00486492				11	48036280	48036676
DMR	cg03709091	6	48036409	Island	C6orf138	-0.134345	0.0231886	6.89125e-09	0.00486492				11	48036280	48036676
DMR	cg08345713	6	48036419	S_Shore	PTCHD4	-0.134345	0.0231886	6.89125e-09	0.00486492				11	48036280	48036676
DMR	cg09816507	6	48036584	S_Shore	C6orf138	-0.134345	0.0231886	6.89125e-09	0.00486492				11	48036280	48036676
DMR	cg20584831	6	48036406	Island	PTCHD4	-0.134345	0.0231886	6.89125e-09	0.00486492				11	48036280	48036676
DMR	cg21292008	6	48036676	S_Shore	C6orf138	-0.134345	0.0231886	6.89125e-09	0.00486492				11	48036280	48036676
DMR	cg23618440	6	48036605	S_Shore	C6orf138	-0.134345	0.0231886	6.89125e-09	0.00486492				11	48036280	48036676
DMR	cg24035447	6	48036613	S_Shore	C6orf138	-0.134345	0.0231886	6.89125e-09	0.00486492				11	48036280	48036676
DMR	cg27250236	6	48036617	S_Shore	C6orf138	-0.134345	0.0231886	6.89125e-09	0.00486492				11	48036280	48036676
DMR	cg06561886	19	10736299	Island	SLC44A2	0.21983	0.0379452	6.89969e-09	0.00487088				56	10736006	10736355
DMR	cg09315367	19	10736006	Island	SLC44A2	0.21983	0.0379452	6.89969e-09	0.00487088				56	10736006	10736355
DMR	cg17826679	19	10736038	Island	SLC44A2	0.21983	0.0379452	6.89969e-09	0.00487088				56	10736006	10736355
DMR	cg17965690	19	10736049	Island	SLC44A2	0.21983	0.0379452	6.89969e-09	0.00487088				56	10736006	10736355
DMR	cg21663431	19	10736355	Island	SLC44A2	0.21983	0.0379452	6.89969e-09	0.00487088				56	10736006	10736355
DMR	cg24041556	19	10736059	Island	SLC44A2	0.21983	0.0379452	6.89969e-09	0.00487088				56	10736006	10736355
DMR	cg25595793	19	10736117	Island	SLC44A2	0.21983	0.0379452	6.89969e-09	0.00487088				56	10736006	10736355
DMR	cg02962952	17	75789439	Island		0.112941	0.0195041	7.01348e-09	0.00495122				87	75789279	75789529
DMR	cg05501509	17	75789529	Island		0.112941	0.0195041	7.01348e-09	0.00495122				87	75789279	75789529
DMR	cg05609335	17	75789393	Island		0.112941	0.0195041	7.01348e-09	0.00495122				87	75789279	75789529
DMR	cg13214295	17	75789279	N_Shore		0.112941	0.0195041	7.01348e-09	0.00495122				87	75789279	75789529
DMR	cg22243109	17	75789365	Island		0.112941	0.0195041	7.01348e-09	0.00495122				87	75789279	75789529
CpG&DMR	cg14573833	9	139096200	N_Shore	LHX3	0.374078	0.0646141	7.06318e-09	0.0049863				232	139096200	139096450
CpG&DMR	cg18297246	9	139096450	N_Shore	LHX3	0.374078	0.0646141	7.06318e-09	0.0049863				232	139096200	139096450
CpG&DMR	cg01602287	11	1578634	Island	DUSP8	0.284595	0.0492116	7.33396e-09	0.00517746				215	1578502	1578634
CpG&DMR	cg19369780	11	1578502	Island	DUSP8	0.284595	0.0492116	7.33396e-09	0.00517746				215	1578502	1578634
DMR	cg00994804	21	36259383	Island	RUNX1	0.271172	0.0469061	7.41881e-09	0.00523736				14	36258596	36259623
DMR	cg02869559	21	36259067	Island	RUNX1	0.271172	0.0469061	7.41881e-09	0.00523736				14	36258596	36259623
DMR	cg06758350	21	36259460	Island	RUNX1	0.271172	0.0469061	7.41881e-09	0.00523736				14	36258596	36259623
DMR	cg09889857	21	36259618	S_Shore	RUNX1	0.271172	0.0469061	7.41881e-09	0.00523736				14	36258596	36259623
DMR	cg12083928	21	36259623	S_Shore	RUNX1	0.271172	0.0469061	7.41881e-09	0.00523736				14	36258596	36259623
DMR	cg12477880	21	36259241	Island	RUNX1	0.271172	0.0469061	7.41881e-09	0.00523736				14	36258596	36259623
DMR	cg14937633	21	36259397	Island	RUNX1	0.271172	0.0469061	7.41881e-09	0.00523736				14	36258596	36259623
DMR	cg20418711	21	36259179	Island	RUNX1	0.271172	0.0469061	7.41881e-09	0.00523736				14	36258596	36259623
DMR	cg26974661	21	36258596	N_Shore	RUNX1	0.271172	0.0469061	7.41881e-09	0.00523736				14	36258596	36259623
DMR	cg01077915	11	66789990	N_Shore	SYT12	0.117039	0.0202619	7.63591e-09	0.00539063				172	66789821	66790027
DMR	cg13986367	11	66789821	N_Shore	SYT12	0.117039	0.0202619	7.63591e-09	0.00539063				172	66789821	66790027
CpG&DMR	cg20485152	11	66790027	N_Shore	SYT12	0.117039	0.0202619	7.63591e-09	0.00539063				172	66789821	66790027
DMR	cg02422300	5	68666567	S_Shore	RAD17	-0.259528	0.0449299	7.63679e-09	0.00539125				159	68666458	68666615
DMR	cg13232194	5	68666460	S_Shore	RAD17	-0.259528	0.0449299	7.63679e-09	0.00539125				159	68666458	68666615
DMR	cg13848429	5	68666583	S_Shore	RAD17	-0.259528	0.0449299	7.63679e-09	0.00539125				159	68666458	68666615
DMR	cg15361299	5	68666615	S_Shore	RAD17	-0.259528	0.0449299	7.63679e-09	0.00539125				159	68666458	68666615
DMR	cg27077143	5	68666458	S_Shore	TAF9	-0.259528	0.0449299	7.63679e-09	0.00539125				159	68666458	68666615
DMR	cg12226717	11	94135006	S_Shore	GPR83	0.139008	0.0240773	7.7695e-09	0.00548493				116	94135006	94135029
DMR	cg17628751	11	94135021	S_Shore	GPR83	0.139008	0.0240773	7.7695e-09	0.00548493				116	94135006	94135029
DMR	cg25812287	11	94135016	S_Shore	GPR83	0.139008	0.0240773	7.7695e-09	0.00548493				116	94135006	94135029
DMR	cg26738987	11	94135029	S_Shore	GPR83	0.139008	0.0240773	7.7695e-09	0.00548493				116	94135006	94135029
DMR	cg16343272	12	56694667	S_Shore	CS	0.140831	0.0243978	7.82088e-09	0.00552121				118	56694490	56694789
DMR	cg17476312	12	56694789	S_Shore	CS	0.140831	0.0243978	7.82088e-09	0.00552121				118	56694490	56694789
DMR	cg22775789	12	56694541	S_Shore	CS	0.140831	0.0243978	7.82088e-09	0.00552121				118	56694490	56694789
DMR	cg22979422	12	56694490	S_Shore	CS	0.140831	0.0243978	7.82088e-09	0.00552121				118	56694490	56694789
DMR	cg11322655	8	1713005	S_Shore	CLN8	0.252376	0.0437309	7.87513e-09	0.0055595				197	1713005	1713012
DMR	cg26702323	8	1713007	S_Shore	CLN8	0.252376	0.0437309	7.87513e-09	0.0055595				197	1713005	1713012
DMR	cg26975524	8	1713012	S_Shore	CLN8	0.252376	0.0437309	7.87513e-09	0.0055595				197	1713005	1713012
DMR	cg01273232	15	93652756	Island		0.164932	0.0286094	8.16719e-09	0.00576568				84	93652756	93653310
DMR	cg02105458	15	93653048	Island		0.164932	0.0286094	8.16719e-09	0.00576568				84	93652756	93653310
DMR	cg02614024	15	93652766	Island		0.164932	0.0286094	8.16719e-09	0.00576568				84	93652756	93653310
DMR	cg03829137	15	93653073	S_Shore		0.164932	0.0286094	8.16719e-09	0.00576568				84	93652756	93653310
DMR	cg11179621	15	93652950	Island		0.164932	0.0286094	8.16719e-09	0.00576568				84	93652756	93653310
DMR	cg23686831	15	93653310	S_Shore		0.164932	0.0286094	8.16719e-09	0.00576568				84	93652756	93653310
DMR	cg00108944	12	75784855	Island	GLIPR1L2	-0.280693	0.0487686	8.63361e-09	0.00609496				73	75784855	75785232
DMR	cg02071292	12	75785097	Island	GLIPR1L2	-0.280693	0.0487686	8.63361e-09	0.00609496				73	75784855	75785232
DMR	cg02415057	12	75784884	Island	GLIPR1L2	-0.280693	0.0487686	8.63361e-09	0.00609496				73	75784855	75785232
DMR	cg07311024	12	75785089	Island	GLIPR1L2	-0.280693	0.0487686	8.63361e-09	0.00609496				73	75784855	75785232
DMR	cg12351126	12	75784864	Island	GLIPR1L2	-0.280693	0.0487686	8.63361e-09	0.00609496				73	75784855	75785232
DMR	cg15942481	12	75785230	Island	GLIPR1L2	-0.280693	0.0487686	8.63361e-09	0.00609496				73	75784855	75785232
DMR	cg21272279	12	75785232	Island	GLIPR1L2	-0.280693	0.0487686	8.63361e-09	0.00609496				73	75784855	75785232
DMR	cg23588049	12	75784862	Island	GLIPR1L2	-0.280693	0.0487686	8.63361e-09	0.00609496				73	75784855	75785232
DMR	cg03885664	16	56554271	S_Shore	BBS2	0.201577	0.0351352	9.62606e-09	0.00679559				179	56554249	56554309
DMR	cg07280206	16	56554249	S_Shore	BBS2	0.201577	0.0351352	9.62606e-09	0.00679559				179	56554249	56554309
DMR	cg21896567	16	56554309	S_Shore	BBS2	0.201577	0.0351352	9.62606e-09	0.00679559				179	56554249	56554309
DMR	cg01754756	10	88728078	Island	C10orf116	0.115591	0.0202095	1.06754e-08	0.00753637				48	88728073	88728572
DMR	cg09573585	10	88728128	Island	C10orf116	0.115591	0.0202095	1.06754e-08	0.00753637				48	88728073	88728572
DMR	cg09715672	10	88728278	Island	C10orf116	0.115591	0.0202095	1.06754e-08	0.00753637				48	88728073	88728572
DMR	cg11805311	10	88728073	Island	C10orf116	0.115591	0.0202095	1.06754e-08	0.00753637				48	88728073	88728572
DMR	cg14753599	10	88728361	Island	C10orf116	0.115591	0.0202095	1.06754e-08	0.00753637				48	88728073	88728572
DMR	cg18602114	10	88728572	Island	C10orf116	0.115591	0.0202095	1.06754e-08	0.00753637				48	88728073	88728572
DMR	cg26395382	10	88728235	Island	C10orf116	0.115591	0.0202095	1.06754e-08	0.00753637				48	88728073	88728572
CpG&DMR	cg05325182	19	13915751	Island	ZSWIM4	0.131463	0.0229977	1.08827e-08	0.00768274				183	13915689	13915817
DMR	cg10546977	19	13915689	Island	ZSWIM4	0.131463	0.0229977	1.08827e-08	0.00768274				183	13915689	13915817
DMR	cg25751484	19	13915817	Island	ZSWIM4	0.131463	0.0229977	1.08827e-08	0.00768274				183	13915689	13915817
DMR	cg02951514	8	134115347	OpenSea	TG	0.0605741	0.0105997	1.09914e-08	0.00775944				199	134115218	134115431
DMR	cg11621211	8	134115218	OpenSea	SLA	0.0605741	0.0105997	1.09914e-08	0.00775944				199	134115218	134115431
DMR	cg17055993	8	134115431	OpenSea	TG	0.0605741	0.0105997	1.09914e-08	0.00775944				199	134115218	134115431
DMR	cg00687674	15	69373260	OpenSea	MIR548H4	0.0824687	0.0144786	1.22728e-08	0.00866406				220	69373153	69373260
DMR	cg24399529	15	69373153	OpenSea	MIR548H4	0.0824687	0.0144786	1.22728e-08	0.00866406				220	69373153	69373260
DMR	cg01512155	10	49514337	Island		0.114347	0.020081	1.2388e-08	0.00874539				166	49514273	49514354
DMR	cg10308810	10	49514273	N_Shore		0.114347	0.020081	1.2388e-08	0.00874539				166	49514273	49514354
DMR	cg16760512	10	49514354	Island	MAPK8	0.114347	0.020081	1.2388e-08	0.00874539				166	49514273	49514354
DMR	cg13424029	10	101297508	Island		0.188184	0.0330505	1.24218e-08	0.00876926				167	101297508	101297642
DMR	cg15903032	10	101297605	Island		0.188184	0.0330505	1.24218e-08	0.00876926				167	101297508	101297642
DMR	cg23615741	10	101297642	Island		0.188184	0.0330505	1.24218e-08	0.00876926				167	101297508	101297642
CpG&DMR	cg06202276	4	154713333	N_Shore		-0.222794	0.0391296	1.2429e-08	0.00877434				208	154712902	154713496
DMR	cg06610376	4	154712902	N_Shore		-0.222794	0.0391296	1.2429e-08	0.00877434				208	154712902	154713496
CpG&DMR	cg17898329	4	154713496	N_Shore		-0.222794	0.0391296	1.2429e-08	0.00877434				208	154712902	154713496
DMR	cg00999950	4	99064541	N_Shore	C4orf37	-0.300444	0.0528001	1.2687e-08	0.00895649				75	99064459	99064904
DMR	cg03467027	4	99064603	Island	C4orf37	-0.300444	0.0528001	1.2687e-08	0.00895649				75	99064459	99064904
DMR	cg07917127	4	99064746	Island	C4orf37	-0.300444	0.0528001	1.2687e-08	0.00895649				75	99064459	99064904
DMR	cg10515332	4	99064459	N_Shore	C4orf37	-0.300444	0.0528001	1.2687e-08	0.00895649				75	99064459	99064904
DMR	cg17366294	4	99064904	S_Shore	C4orf37	-0.300444	0.0528001	1.2687e-08	0.00895649				75	99064459	99064904
DMR	cg18180107	4	99064573	N_Shore	C4orf37	-0.300444	0.0528001	1.2687e-08	0.00895649				75	99064459	99064904
DMR	cg25414656	4	99064526	N_Shore	STPG2	-0.300444	0.0528001	1.2687e-08	0.00895649				75	99064459	99064904
DMR	cg04017512	10	35195138	OpenSea		-0.174616	0.0307	1.28674e-08	0.00908381				151	35195138	35195758
DMR	cg09487134	10	35195634	OpenSea		-0.174616	0.0307	1.28674e-08	0.00908381				151	35195138	35195758
CpG&DMR	cg11495430	10	35195558	OpenSea		-0.174616	0.0307	1.28674e-08	0.00908381				151	35195138	35195758
CpG&DMR	cg23543432	10	35195758	OpenSea		-0.174616	0.0307	1.28674e-08	0.00908381				151	35195138	35195758
DMR	cg03714522	7	150822902	Island	AGAP3	0.3977	0.0701554	1.43763e-08	0.0101491				196	150822655	150822987
DMR	cg07429146	7	150822655	Island	AGAP3	0.3977	0.0701554	1.43763e-08	0.0101491				196	150822655	150822987
DMR	cg25417842	7	150822987	Island	AGAP3	0.3977	0.0701554	1.43763e-08	0.0101491				196	150822655	150822987
DMR	cg02976459	11	61159470	N_Shore	TMEM216	-0.198699	0.0350694	1.46277e-08	0.0103265				104	61159470	61159739
DMR	cg05042743	11	61159739	N_Shore	TMEM216	-0.198699	0.0350694	1.46277e-08	0.0103265				104	61159470	61159739
DMR	cg10489124	11	61159736	N_Shore	TMEM216	-0.198699	0.0350694	1.46277e-08	0.0103265				104	61159470	61159739
DMR	cg16316624	11	61159649	N_Shore	TMEM216	-0.198699	0.0350694	1.46277e-08	0.0103265				104	61159470	61159739
DMR	cg17379860	11	61159602	N_Shore	TMEM216	-0.198699	0.0350694	1.46277e-08	0.0103265				104	61159470	61159739
DMR	cg01717615	12	6427560	OpenSea	PLEKHG6	0.135363	0.0239647	1.61919e-08	0.0114308				175	6427498	6427774
DMR	cg13465542	12	6427498	OpenSea	PLEKHG6	0.135363	0.0239647	1.61919e-08	0.0114308				175	6427498	6427774
DMR	cg17102404	12	6427774	OpenSea	PLEKHG6	0.135363	0.0239647	1.61919e-08	0.0114308				175	6427498	6427774
DMR	cg01461847	6	27648057	S_Shore		0.283362	0.0502475	1.70716e-08	0.0120518				192	27648004	27648411
DMR	cg04274288	6	27648004	Island		0.283362	0.0502475	1.70716e-08	0.0120518				192	27648004	27648411
DMR	cg14558529	6	27648341	S_Shore		0.283362	0.0502475	1.70716e-08	0.0120518				192	27648004	27648411
DMR	cg18902641	6	27648411	S_Shore		0.283362	0.0502475	1.70716e-08	0.0120518				192	27648004	27648411
DMR	cg25106913	6	27648354	S_Shore		0.283362	0.0502475	1.70716e-08	0.0120518				192	27648004	27648411
DMR	cg27641532	6	27648317	S_Shore		0.283362	0.0502475	1.70716e-08	0.0120518				192	27648004	27648411
DMR	cg05933736	13	109248331	OpenSea	MYO16	-0.117024	0.0207569	1.72196e-08	0.0121563				205	109248331	109248503
DMR	cg06211323	13	109248488	OpenSea	MYO16	-0.117024	0.0207569	1.72196e-08	0.0121563				205	109248331	109248503
DMR	cg12862112	13	109248412	OpenSea	MYO16	-0.117024	0.0207569	1.72196e-08	0.0121563				205	109248331	109248503
DMR	cg18946226	13	109248503	OpenSea	MYO16	-0.117024	0.0207569	1.72196e-08	0.0121563				205	109248331	109248503
DMR	cg00642460	5	176827697	Island	PFN3	0.142507	0.0252808	1.7306e-08	0.0122173				65	176827392	176827833
DMR	cg01287088	5	176827392	Island	PFN3	0.142507	0.0252808	1.7306e-08	0.0122173				65	176827392	176827833
DMR	cg06847624	5	176827671	Island	PFN3	0.142507	0.0252808	1.7306e-08	0.0122173				65	176827392	176827833
DMR	cg16463100	5	176827833	N_Shore	PFN3	0.142507	0.0252808	1.7306e-08	0.0122173				65	176827392	176827833
DMR	cg20095656	5	176827793	N_Shore	PFN3	0.142507	0.0252808	1.7306e-08	0.0122173				65	176827392	176827833
DMR	cg01457883	8	335353	OpenSea		-0.134204	0.0238128	1.7427e-08	0.0123027				161	335281	335563
DMR	cg03745316	8	335563	OpenSea		-0.134204	0.0238128	1.7427e-08	0.0123027				161	335281	335563
DMR	cg12126859	8	335281	OpenSea		-0.134204	0.0238128	1.7427e-08	0.0123027				161	335281	335563
DMR	cg14654239	8	335341	OpenSea		-0.134204	0.0238128	1.7427e-08	0.0123027				161	335281	335563
DMR	cg17016678	8	335522	OpenSea		-0.134204	0.0238128	1.7427e-08	0.0123027				161	335281	335563
DMR	cg13325133	17	56616586	OpenSea	SEPT4	0.116849	0.0207398	1.76028e-08	0.0124268				223	56616580	56616586
CpG&DMR	cg26223272	17	56616580	OpenSea	SEPT4	0.116849	0.0207398	1.76028e-08	0.0124268				223	56616580	56616586
CpG&DMR	cg00852398	7	154862969	Island	HTR5A	0.0726708	0.0129319	1.91518e-08	0.0135203				144	154862969	154863338
DMR	cg03024742	7	154863244	Island	HTR5A	0.0726708	0.0129319	1.91518e-08	0.0135203				144	154862969	154863338
DMR	cg09125907	7	154863007	Island	HTR5A	0.0726708	0.0129319	1.91518e-08	0.0135203				144	154862969	154863338
DMR	cg10538202	7	154863338	S_Shore	HTR5A	0.0726708	0.0129319	1.91518e-08	0.0135203				144	154862969	154863338
DMR	cg13892088	7	154863323	S_Shore	HTR5A	0.0726708	0.0129319	1.91518e-08	0.0135203				144	154862969	154863338
DMR	cg25058023	7	154863176	Island	HTR5A	0.0726708	0.0129319	1.91518e-08	0.0135203				144	154862969	154863338
DMR	cg05122245	16	88700548	Island		0.466746	0.0830773	1.92943e-08	0.0136209				122	88700548	88700624
DMR	cg09328979	16	88700622	Island		0.466746	0.0830773	1.92943e-08	0.0136209				122	88700548	88700624
DMR	cg25164886	16	88700624	Island		0.466746	0.0830773	1.92943e-08	0.0136209				122	88700548	88700624
DMR	cg22629528	11	132951861	Island	OPCML	0.238548	0.0426472	2.22515e-08	0.0157086				174	132951838	132951950
DMR	cg24829292	11	132951838	Island	OPCML	0.238548	0.0426472	2.22515e-08	0.0157086				174	132951838	132951950
DMR	cg26283170	11	132951950	Island	OPCML	0.238548	0.0426472	2.22515e-08	0.0157086				174	132951838	132951950
DMR	cg04986934	17	39019908	Island	KRT12	0.198762	0.0355403	2.23712e-08	0.0157931				124	39019545	39019978
DMR	cg09103073	17	39019724	Island	KRT12	0.198762	0.0355403	2.23712e-08	0.0157931				124	39019545	39019978
DMR	cg09735896	17	39019978	Island	KRT12	0.198762	0.0355403	2.23712e-08	0.0157931				124	39019545	39019978
DMR	cg12544557	17	39019545	Island	KRT12	0.198762	0.0355403	2.23712e-08	0.0157931				124	39019545	39019978
DMR	cg24414344	17	39019556	Island	KRT12	0.198762	0.0355403	2.23712e-08	0.0157931				124	39019545	39019978
DMR	cg04492858	10	133558786	OpenSea		0.202982	0.0363006	2.2486e-08	0.0158742				169	133558786	133558971
DMR	cg20568497	10	133558893	OpenSea		0.202982	0.0363006	2.2486e-08	0.0158742				169	133558786	133558971
DMR	cg23460707	10	133558971	OpenSea		0.202982	0.0363006	2.2486e-08	0.0158742				169	133558786	133558971
DMR	cg09662920	1	78511433	N_Shore	GIPC2	-0.145561	0.0261046	2.46043e-08	0.0173696				202	78511344	78511433
DMR	cg09826056	1	78511360	N_Shore	GIPC2	-0.145561	0.0261046	2.46043e-08	0.0173696				202	78511344	78511433
DMR	cg19766489	1	78511344	N_Shore	GIPC2	-0.145561	0.0261046	2.46043e-08	0.0173696				202	78511344	78511433
DMR	cg01413404	4	2819697	Island	SH3BP2	0.13258	0.0237853	2.48907e-08	0.0175718				135	2819614	2819770
DMR	cg01710886	4	2819707	Island	SH3BP2	0.13258	0.0237853	2.48907e-08	0.0175718				135	2819614	2819770
DMR	cg10745272	4	2819770	Island	SH3BP2	0.13258	0.0237853	2.48907e-08	0.0175718				135	2819614	2819770
DMR	cg22198044	4	2819614	Island	SH3BP2	0.13258	0.0237853	2.48907e-08	0.0175718				135	2819614	2819770
DMR	cg25335944	4	2819716	Island	SH3BP2	0.13258	0.0237853	2.48907e-08	0.0175718				135	2819614	2819770
DMR	cg04524513	2	74055599	N_Shore	STAMBP	0.300149	0.0538586	2.50506e-08	0.0176846				187	74055294	74055950
DMR	cg19754094	2	74055942	Island	STAMBP	0.300149	0.0538586	2.50506e-08	0.0176846				187	74055294	74055950
DMR	cg25077660	2	74055294	N_Shore	STAMBP	0.300149	0.0538586	2.50506e-08	0.0176846				187	74055294	74055950
DMR	cg25460985	2	74055950	Island	STAMBP	0.300149	0.0538586	2.50506e-08	0.0176846				187	74055294	74055950
DMR	cg00354258	19	57306738	Island	ZIM2	-0.156038	0.0280121	2.54205e-08	0.0179458				107	57306631	57307081
DMR	cg06244906	19	57307081	S_Shore	ZIM2	-0.156038	0.0280121	2.54205e-08	0.0179458				107	57306631	57307081
DMR	cg09837943	19	57306631	N_Shore	ZIM2	-0.156038	0.0280121	2.54205e-08	0.0179458				107	57306631	57307081
DMR	cg11740068	19	57306983	Island	ZIM2	-0.156038	0.0280121	2.54205e-08	0.0179458				107	57306631	57307081
DMR	cg16008476	19	57306640	N_Shore	ZIM2	-0.156038	0.0280121	2.54205e-08	0.0179458				107	57306631	57307081
DMR	cg16519742	19	57306847	Island	ZIM2	-0.156038	0.0280121	2.54205e-08	0.0179458				107	57306631	57307081
DMR	cg12287936	5	1800606	Island	NDUFS6	-0.316147	0.0570482	2.99461e-08	0.0211407				209	1800542	1800684
DMR	cg15095922	5	1800542	Island	NDUFS6	-0.316147	0.0570482	2.99461e-08	0.0211407				209	1800542	1800684
DMR	cg20742562	5	1800684	Island	NDUFS6	-0.316147	0.0570482	2.99461e-08	0.0211407				209	1800542	1800684
CpG&DMR	cg10503007	2	11796989	Island		-0.266248	0.0480991	3.10527e-08	0.0219219				156	11796989	11797017
CpG&DMR	cg19311448	2	11797017	Island		-0.266248	0.0480991	3.10527e-08	0.0219219				156	11796989	11797017
DMR	cg06796435	14	24780682	Island	LTB4R2	-0.218122	0.0394164	3.13395e-08	0.0221244				20	24779959	24780716
DMR	cg07509935	14	24780167	Island	LTB4R2	-0.218122	0.0394164	3.13395e-08	0.0221244				20	24779959	24780716
DMR	cg07760773	14	24779959	Island	LTB4R2	-0.218122	0.0394164	3.13395e-08	0.0221244				20	24779959	24780716
DMR	cg10193721	14	24780691	Island	LTB4R2	-0.218122	0.0394164	3.13395e-08	0.0221244				20	24779959	24780716
DMR	cg15364618	14	24780551	Island	LTB4R2	-0.218122	0.0394164	3.13395e-08	0.0221244				20	24779959	24780716
DMR	cg20007021	14	24780404	Island	LTB4R2	-0.218122	0.0394164	3.13395e-08	0.0221244				20	24779959	24780716
DMR	cg25448523	14	24780716	Island	LTB4R2	-0.218122	0.0394164	3.13395e-08	0.0221244				20	24779959	24780716
DMR	cg25576711	14	24780557	Island	LTB4R2	-0.218122	0.0394164	3.13395e-08	0.0221244				20	24779959	24780716
DMR	cg26310551	14	24780540	Island	LTB4R2	-0.218122	0.0394164	3.13395e-08	0.0221244				20	24779959	24780716
DMR	cg06675483	6	26987649	Island	LOC100270746	0.229822	0.0416251	3.36594e-08	0.0237621				96	26987575	26987966
DMR	cg07220782	6	26987966	Island	LOC100270746	0.229822	0.0416251	3.36594e-08	0.0237621				96	26987575	26987966
DMR	cg10547057	6	26987810	Island	LOC100270746	0.229822	0.0416251	3.36594e-08	0.0237621				96	26987575	26987966
DMR	cg18278486	6	26987575	N_Shore	LOC100270746	0.229822	0.0416251	3.36594e-08	0.0237621				96	26987575	26987966
DMR	cg03304654	19	58446911	S_Shore	ZNF418	0.144321	0.0261672	3.48125e-08	0.0245761				39	58446770	58446988
DMR	cg11788523	19	58446770	Island	ZNF418	0.144321	0.0261672	3.48125e-08	0.0245761				39	58446770	58446988
DMR	cg15060012	19	58446783	Island	ZNF418	0.144321	0.0261672	3.48125e-08	0.0245761				39	58446770	58446988
DMR	cg18673377	19	58446898	S_Shore	ZNF418	0.144321	0.0261672	3.48125e-08	0.0245761				39	58446770	58446988
DMR	cg21444693	19	58446787	Island	ZNF418	0.144321	0.0261672	3.48125e-08	0.0245761				39	58446770	58446988
DMR	cg21759268	19	58446988	S_Shore	ZNF418	0.144321	0.0261672	3.48125e-08	0.0245761				39	58446770	58446988
DMR	cg26356061	19	58446960	S_Shore	ZNF418	0.144321	0.0261672	3.48125e-08	0.0245761				39	58446770	58446988
DMR	cg00590817	1	8272081	Island		-0.128302	0.0232774	3.55047e-08	0.0250648				149	8271918	8272081
DMR	cg02847588	1	8271997	Island		-0.128302	0.0232774	3.55047e-08	0.0250648				149	8271918	8272081
CpG&DMR	cg20014974	1	8271918	N_Shore		-0.128302	0.0232774	3.55047e-08	0.0250648				149	8271918	8272081	Birth weight (gram)	9.42832e-05	6.66714e-05
DMR	cg04418027	21	40823726	OpenSea	SH3BGR	-0.138369	0.0251839	3.92139e-08	0.0276833				207	40823724	40824019
DMR	cg24146773	21	40824019	OpenSea	SH3BGR	-0.138369	0.0251839	3.92139e-08	0.0276833				207	40823724	40824019
DMR	cg27016308	21	40823724	OpenSea	SH3BGR	-0.138369	0.0251839	3.92139e-08	0.0276833				207	40823724	40824019
DMR	cg00650641	7	27127752	Island		-0.179016	0.0326479	4.17611e-08	0.0294816				160	27127448	27127752
DMR	cg20171559	7	27127448	N_Shore		-0.179016	0.0326479	4.17611e-08	0.0294816				160	27127448	27127752
DMR	cg23178550	7	27127576	Island		-0.179016	0.0326479	4.17611e-08	0.0294816				160	27127448	27127752
DMR	cg24757553	7	27127501	Island		-0.179016	0.0326479	4.17611e-08	0.0294816				160	27127448	27127752
DMR	cg08303550	7	4347708	Island		0.172705	0.0315043	4.20661e-08	0.0296969				140	4347499	4347751
DMR	cg11746156	7	4347510	N_Shore		0.172705	0.0315043	4.20661e-08	0.0296969				140	4347499	4347751
DMR	cg19569074	7	4347499	N_Shore		0.172705	0.0315043	4.20661e-08	0.0296969				140	4347499	4347751
DMR	cg25453625	7	4347751	Island		0.172705	0.0315043	4.20661e-08	0.0296969				140	4347499	4347751
DMR	cg07815521	19	40789857	N_Shore	MIR641	0.146517	0.0267318	4.22965e-08	0.0298595				184	40789857	40790165
DMR	cg09380135	19	40789866	N_Shore	MIR641	0.146517	0.0267318	4.22965e-08	0.0298595				184	40789857	40790165
DMR	cg17359753	19	40790165	N_Shore	AKT2	0.146517	0.0267318	4.22965e-08	0.0298595				184	40789857	40790165
DMR	cg00057722	18	45934156	N_Shore		0.160509	0.0294259	4.90605e-08	0.0346346				182	45934156	45934595
DMR	cg05477405	18	45934454	Island		0.160509	0.0294259	4.90605e-08	0.0346346				182	45934156	45934595
DMR	cg07933552	18	45934595	Island		0.160509	0.0294259	4.90605e-08	0.0346346				182	45934156	45934595
DMR	cg01874869	5	134735701	S_Shore	H2AFY	0.11363	0.0208911	5.35423e-08	0.0377985				95	134735613	134736001
DMR	cg15613420	5	134735637	S_Shore	H2AFY	0.11363	0.0208911	5.35423e-08	0.0377985				95	134735613	134736001
DMR	cg16246489	5	134735675	S_Shore	H2AFY	0.11363	0.0208911	5.35423e-08	0.0377985				95	134735613	134736001
DMR	cg18394340	5	134735613	S_Shore	H2AFY	0.11363	0.0208911	5.35423e-08	0.0377985				95	134735613	134736001
DMR	cg24628744	5	134735654	S_Shore	H2AFY	0.11363	0.0208911	5.35423e-08	0.0377985				95	134735613	134736001
DMR	cg26214742	5	134735914	S_Shore	H2AFY	0.11363	0.0208911	5.35423e-08	0.0377985				95	134735613	134736001
CpG&DMR	cg26585119	5	134736001	S_Shore	H2AFY	0.11363	0.0208911	5.35423e-08	0.0377985				95	134735613	134736001
DMR	cg01663469	3	119421667	N_Shore	C3orf15	0.133177	0.0245144	5.55354e-08	0.0392056				190	119421604	119421667
DMR	cg24514773	3	119421604	N_Shore	C3orf15	0.133177	0.0245144	5.55354e-08	0.0392056				190	119421604	119421667
DMR	cg25955359	3	119421614	N_Shore	C3orf15	0.133177	0.0245144	5.55354e-08	0.0392056				190	119421604	119421667
CpG&DMR	cg10201747	12	132197045	S_Shore	SFSWAP	0.293901	0.0541371	5.67279e-08	0.0400475				218	132197045	132197061
DMR	cg15348609	12	132197061	S_Shore	SFRS8	0.293901	0.0541371	5.67279e-08	0.0400475				218	132197045	132197061
DMR	cg13775636	10	711897	Island	DIP2C	-0.163544	0.0301274	5.6862e-08	0.0401421				103	711676	712165
DMR	cg17333886	10	711676	N_Shore	DIP2C	-0.163544	0.0301274	5.6862e-08	0.0401421				103	711676	712165
DMR	cg24962011	10	712165	Island	DIP2C	-0.163544	0.0301274	5.6862e-08	0.0401421				103	711676	712165
DMR	cg26311782	10	712032	Island	DIP2C	-0.163544	0.0301274	5.6862e-08	0.0401421				103	711676	712165
DMR	cg03251378	19	55485037	OpenSea	NLRP2	-0.4332	0.0798136	5.7101e-08	0.0403108				236	55485037	55485068
DMR	cg27211295	19	55485068	OpenSea	NLRP2	-0.4332	0.0798136	5.7101e-08	0.0403108				236	55485037	55485068
DMR	cg03404272	4	81111507	S_Shore	PRDM8	0.544982	0.100526	5.91645e-08	0.0417676				136	81111177	81111507
DMR	cg10129063	4	81111385	S_Shore	PRDM8	0.544982	0.100526	5.91645e-08	0.0417676				136	81111177	81111507
DMR	cg27111250	4	81111177	S_Shore	PRDM8	0.544982	0.100526	5.91645e-08	0.0417676				136	81111177	81111507
DMR	cg27639662	4	81111393	S_Shore	PRDM8	0.544982	0.100526	5.91645e-08	0.0417676				136	81111177	81111507
DMR	cg00841988	14	100204153	Island		0.216713	0.0399811	5.94732e-08	0.0419855				177	100204072	100204528
DMR	cg03051374	14	100204258	Island		0.216713	0.0399811	5.94732e-08	0.0419855				177	100204072	100204528
DMR	cg05212706	14	100204072	Island		0.216713	0.0399811	5.94732e-08	0.0419855				177	100204072	100204528
DMR	cg06888698	14	100204149	Island		0.216713	0.0399811	5.94732e-08	0.0419855				177	100204072	100204528
DMR	cg19706320	14	100204528	S_Shore		0.216713	0.0399811	5.94732e-08	0.0419855				177	100204072	100204528
DMR	cg00262344	18	23713741	Island	PSMA8	0.103778	0.0192067	6.54612e-08	0.0462128				128	23713595	23713928
DMR	cg01630687	18	23713650	N_Shore	PSMA8	0.103778	0.0192067	6.54612e-08	0.0462128				128	23713595	23713928
DMR	cg03162994	18	23713729	Island	PSMA8	0.103778	0.0192067	6.54612e-08	0.0462128				128	23713595	23713928
DMR	cg06377543	18	23713657	N_Shore	PSMA8	0.103778	0.0192067	6.54612e-08	0.0462128				128	23713595	23713928
DMR	cg11858305	18	23713595	N_Shore	PSMA8	0.103778	0.0192067	6.54612e-08	0.0462128				128	23713595	23713928
DMR	cg15865827	18	23713838	Island	PSMA8	0.103778	0.0192067	6.54612e-08	0.0462128				128	23713595	23713928
DMR	cg22027766	18	23713928	Island	PSMA8	0.103778	0.0192067	6.54612e-08	0.0462128				128	23713595	23713928
DMR	cg24247743	18	23713602	N_Shore	PSMA8	0.103778	0.0192067	6.54612e-08	0.0462128				128	23713595	23713928
DMR	cg25983544	18	23713626	N_Shore	PSMA8	0.103778	0.0192067	6.54612e-08	0.0462128				128	23713595	23713928
DMR	cg14604777	12	101988756	OpenSea	MYBPC1	0.217548	0.0403218	6.84137e-08	0.0482971				176	101988604	101988803
DMR	cg20053885	12	101988604	OpenSea	MYBPC1	0.217548	0.0403218	6.84137e-08	0.0482971				176	101988604	101988803
DMR	cg21339822	12	101988803	OpenSea	MYBPC1	0.217548	0.0403218	6.84137e-08	0.0482971				176	101988604	101988803
CpG&DMR	cg02063488	2	73496909	Island	FBXO41	0.17342	0.0321757	7.05382e-08	0.0497969				228	73496907	73496909
DMR	cg06299447	2	73496907	Island	FBXO41	0.17342	0.0321757	7.05382e-08	0.0497969				228	73496907	73496909

## Sheet: Table S3
Table S3. Overlap between maternal type 1 diabetes-associated CpGs and differential methylated regions (DMRs) and blood expression quantitative trait methylation (eQTM) in childhood
CpG	Type of analysis (CpG/DMR#)	Meta-analysis estimate	Meta-analysis SE	Meta-analysis P-value	Meta-analysis adjusted P-value	Annotated Gene	RNA transcript ID	eQTM log2 fold change	eQTM SE	eQTM P-value	Transcript gene
cg20974609	CpG	0.268582	0.0426879	3.13882e-10	2.25475e-05	HOXA5	TC07000165.hg.1	-0.0661003	0.107342	1.16077e-09	HOTAIRM1
cg20974609	CpG	0.268582	0.0426879	3.13882e-10	2.25475e-05	HOXA5	TC07002209.hg.1	-0.113069	0.200175	2.24224e-08	HOTAIRM1
cg19759481	CpG	0.389904	0.063812	9.95106e-10	6.21146e-05	HOXA5	TC07002209.hg.1	-0.0601378	0.106326	2.15065e-08	HOTAIRM1
cg19759481	CpG	0.389904	0.063812	9.95106e-10	6.21146e-05	HOXA5	TC07000165.hg.1	-0.0359217	0.056957	4.68591e-10	HOTAIRM1
cg09549073	CpG	0.261383	0.043692	2.19892e-09	9.3624e-05	HOXA5	TC07002209.hg.1	-0.0742535	0.125084	4.32542e-09	HOTAIRM1
cg09549073	CpG	0.261383	0.043692	2.19892e-09	9.3624e-05	HOXA5	TC07000165.hg.1	-0.0430615	0.0670779	2.32771e-10	HOTAIRM1
cg10243676	CpG	-0.117547	0.0201893	5.80612e-09	0.00019933	LOC728448	TC01005417.hg.1	-0.0924615	0.0906524	4.63144e-23	PPIEL
cg10243676	CpG	-0.117547	0.0201893	5.80612e-09	0.00019933	LOC728448	TC01002540.hg.1	-0.0834177	0.0704334	5.94397e-30	PPIEL
cg00106345	CpG	-0.20837	0.0358546	6.19064e-09	0.000202411		TC07001218.hg.1	0.0383892	0.041995	4.89259e-19	HOXA1
cg00106345	CpG	-0.20837	0.0358546	6.19064e-09	0.000202411		TC07002209.hg.1	0.126786	0.133476	2.33665e-20	HOTAIRM1
cg00106345	CpG	-0.20837	0.0358546	6.19064e-09	0.000202411		TC07001217.hg.1	0.0636606	0.100569	4.06029e-10	SKAP2
cg00106345	CpG	-0.20837	0.0358546	6.19064e-09	0.000202411		TC07000165.hg.1	0.0765895	0.0707809	1.41206e-25	HOTAIRM1
cg14882265	CpG	0.198967	0.0343413	6.88059e-09	0.000214743	HOXA5	TC07002209.hg.1	-0.10898	0.185373	6.03655e-09	HOTAIRM1
cg14882265	CpG	0.198967	0.0343413	6.88059e-09	0.000214743	HOXA5	TC07000165.hg.1	-0.0659292	0.0991956	5.52246e-11	HOTAIRM1
cg07278425	CpG	-0.134015	0.0232916	8.7261e-09	0.000239661		TC07000165.hg.1	0.110328	0.105583	4.64378e-24	HOTAIRM1
cg07278425	CpG	-0.134015	0.0232916	8.7261e-09	0.000239661		TC07002209.hg.1	0.184468	0.198701	1.47303e-19	HOTAIRM1
cg07278425	CpG	-0.134015	0.0232916	8.7261e-09	0.000239661		TC07001217.hg.1	0.122034	0.146889	4.09423e-16	SKAP2
cg07278425	CpG	-0.134015	0.0232916	8.7261e-09	0.000239661		TC07001218.hg.1	0.0626268	0.0617064	7.32949e-23	HOXA1
cg04863892	CpG	0.337955	0.0589612	9.93533e-09	0.000254932	HOXA5	TC07002209.hg.1	-0.0652088	0.110955	6.10425e-09	HOTAIRM1
cg04863892	CpG	0.337955	0.0589612	9.93533e-09	0.000254932	HOXA5	TC07000165.hg.1	-0.0381807	0.0594762	2.32955e-10	HOTAIRM1
cg26023912	CpG	0.194021	0.0338899	1.03396e-08	0.000254932	HOXA5	TC07002209.hg.1	-0.107842	0.186725	1.09454e-08	HOTAIRM1
cg26023912	CpG	0.194021	0.0338899	1.03396e-08	0.000254932	HOXA5	TC07000165.hg.1	-0.0638972	0.100046	2.85713e-10	HOTAIRM1
cg03045620	CpG	0.0976554	0.0172294	1.44525e-08	0.000300709	SLC44A4	TC06002724.hg.1	-0.106533	0.211056	5.5297e-07	RNF5P1
cg03045620	CpG	0.0976554	0.0172294	1.44525e-08	0.000300709	SLC44A4	TC06000395.hg.1	-0.0774434	0.146729	1.67933e-07	RNF5
cg03045620	CpG	0.0976554	0.0172294	1.44525e-08	0.000300709	SLC44A4	TC06004118.hg.1	-0.0318245	0.0735303	1.69282e-05	DDAH2
cg03045620	CpG	0.0976554	0.0172294	1.44525e-08	0.000300709	SLC44A4	TC06000374.hg.1	-0.0404259	0.0958812	2.76459e-05	PRRC2A
cg03045620	CpG	0.0976554	0.0172294	1.44525e-08	0.000300709	SLC44A4	TC06000389.hg.1	0.0325145	0.0675173	1.75102e-06	SKIV2L
cg03045620	CpG	0.0976554	0.0172294	1.44525e-08	0.000300709	SLC44A4	TC06004075.hg.1	-0.0878353	0.145171	2.20804e-09	LY6G5B
cg03045620	CpG	0.0976554	0.0172294	1.44525e-08	0.000300709	SLC44A4	TC06001549.hg.1	-0.0773373	0.060478	3.12852e-34	SLC44A4
cg02005600	CpG	0.322778	0.0572331	1.70344e-08	0.00033677	HOXA5	TC07000165.hg.1	-0.0468834	0.0739917	3.90644e-10	HOTAIRM1
cg02005600	CpG	0.322778	0.0572331	1.70344e-08	0.00033677	HOXA5	TC07002209.hg.1	-0.0813524	0.137927	5.39928e-09	HOTAIRM1
cg02916332	CpG	0.2486	0.0440908	1.71666e-08	0.00033677	HOXA5	TC07000165.hg.1	-0.0481328	0.0816233	5.4394e-09	HOTAIRM1
cg02916332	CpG	0.2486	0.0440908	1.71666e-08	0.00033677	HOXA5	TC07002209.hg.1	-0.0818063	0.152204	1.00397e-07	HOTAIRM1
cg11724970	CpG	0.214164	0.0386566	3.02157e-08	0.000519053	HOXA5	TC07000165.hg.1	-0.0570235	0.0941167	2.10111e-09	HOTAIRM1
cg11724970	CpG	0.214164	0.0386566	3.02157e-08	0.000519053	HOXA5	TC07002209.hg.1	-0.0960133	0.175596	6.07485e-08	HOTAIRM1
cg22195627	CpG	0.237433	0.043148	3.73919e-08	0.000574881		TC19001195.hg.1	-0.0296068	0.075909	0.000104056	ZNF44
cg22195627	CpG	0.237433	0.043148	3.73919e-08	0.000574881		TC19000216.hg.1	-0.0335918	0.074749	8.01206e-06	ZNF788
cg22195627	CpG	0.237433	0.043148	3.73919e-08	0.000574881		TC19000219.hg.1	-0.0315136	0.0791027	7.39194e-05	LOC100289333
cg22195627	CpG	0.237433	0.043148	3.73919e-08	0.000574881		TC19002625.hg.1	-0.0680869	0.135242	5.91168e-07	ZNF763
cg22195627	CpG	0.237433	0.043148	3.73919e-08	0.000574881		TC19000214.hg.1	-0.105677	0.1684	5.68381e-10	ZNF844
cg22195627	CpG	0.237433	0.043148	3.73919e-08	0.000574881		TC19000210.hg.1	-0.0475234	0.090018	1.66767e-07	ZNF69
cg22195627	CpG	0.237433	0.043148	3.73919e-08	0.000574881		TC19000208.hg.1	-0.0497898	0.0927817	1.05038e-07	ZNF440
cg22195627	CpG	0.237433	0.043148	3.73919e-08	0.000574881		TC19001987.hg.1	-0.0432345	0.103815	3.45479e-05	ZNF788
cg26264232	CpG	-0.267383	0.0488711	4.47049e-08	0.000639486		TC07002209.hg.1	0.238824	0.189673	2.52873e-33	HOTAIRM1
cg26264232	CpG	-0.267383	0.0488711	4.47049e-08	0.000639486		TC07001217.hg.1	0.11384	0.146502	2.37299e-14	SKAP2
cg26264232	CpG	-0.267383	0.0488711	4.47049e-08	0.000639486		TC07000165.hg.1	0.136088	0.100854	1.43726e-37	HOTAIRM1
cg26264232	CpG	-0.267383	0.0488711	4.47049e-08	0.000639486		TC07001218.hg.1	0.0609893	0.0613843	5.0228e-22	HOXA1
cg05076221	CpG	0.213557	0.0391024	4.72161e-08	0.000661624	HOXA5	TC07000165.hg.1	-0.0511854	0.091315	2.85208e-08	HOTAIRM1
cg05076221	CpG	0.213557	0.0391024	4.72161e-08	0.000661624	HOXA5	TC07002209.hg.1	-0.0859409	0.170285	5.55066e-07	HOTAIRM1
cg03207666	CpG	0.162008	0.0302497	8.5237e-08	0.000928977	HOXA5	TC07000165.hg.1	-0.111129	0.260038	2.1532e-05	HOTAIRM1
cg03207666	CpG	0.162008	0.0302497	8.5237e-08	0.000928977	HOXA5	TC07002209.hg.1	-0.202495	0.48341	3.11185e-05	HOTAIRM1
cg16006004	CpG	0.180944	0.034041	1.06381e-07	0.0010145	BRCA1;NBR2	TC17000547.hg.1	-0.05442	0.0725068	1.61733e-13	NBR2
cg16006004	CpG	0.180944	0.034041	1.06381e-07	0.0010145	BRCA1;NBR2	TC17002214.hg.1	-0.0654955	0.0839146	1.84096e-14
cg24900425	CpG	0.291735	0.056114	2.00401e-07	0.00156944	BRCA1;NBR2	TC17002214.hg.1	-0.0854419	0.111215	4.51362e-14
cg24900425	CpG	0.291735	0.056114	2.00401e-07	0.00156944	BRCA1;NBR2	TC17000547.hg.1	-0.07213	0.0959831	1.51283e-13	NBR2
cg27003765	CpG	0.0939145	0.0182296	2.5807e-07	0.00186523	SLC44A4	TC06001549.hg.1	-0.058976	0.0519879	8.81441e-28	SLC44A4
cg27003765	CpG	0.0939145	0.0182296	2.5807e-07	0.00186523	SLC44A4	TC06004075.hg.1	-0.0619066	0.123371	6.42714e-07	LY6G5B
cg25390165	CpG	0.159433	0.0310699	2.87522e-07	0.00201447	HOXA5	TC07002209.hg.1	-0.140578	0.246709	1.69702e-08	HOTAIRM1
cg25390165	CpG	0.159433	0.0310699	2.87522e-07	0.00201447	HOXA5	TC07000165.hg.1	-0.0866297	0.131936	9.23834e-11	HOTAIRM1
cg17432857	CpG	0.21297	0.0419436	3.82387e-07	0.00245378	HOXA5	TC07002209.hg.1	-0.107863	0.165159	1.1554e-10	HOTAIRM1
cg17432857	CpG	0.21297	0.0419436	3.82387e-07	0.00245378	HOXA5	TC07000165.hg.1	-0.0625371	0.0885038	3.44541e-12	HOTAIRM1
cg17840408	CpG	0.186657	0.0371184	4.93814e-07	0.00300454	PKP3	TC11001232.hg.1	0.0177706	0.0371418	2.0375e-06	ANO9
cg23454797	CpG	0.234496	0.0466339	4.9447e-07	0.00300454	HOXA5	TC07002209.hg.1	-0.146838	0.241267	1.78549e-09	HOTAIRM1
cg23454797	CpG	0.234496	0.0466339	4.9447e-07	0.00300454	HOXA5	TC07000165.hg.1	-0.0865878	0.129241	3.91331e-11	HOTAIRM1
cg06973652	CpG	0.120947	0.0242436	6.0752e-07	0.00339135	BRCA1;NBR2	TC17000547.hg.1	-0.15991	0.194761	8.68264e-16	NBR2
cg06973652	CpG	0.120947	0.0242436	6.0752e-07	0.00339135	BRCA1;NBR2	TC17002214.hg.1	-0.196768	0.224824	1.20937e-17
cg06973652	CpG	0.120947	0.0242436	6.0752e-07	0.00339135	BRCA1;NBR2	TC17002649.hg.1	0.199737	0.423569	2.83885e-06
cg03192598	CpG	0.197132	0.0396344	6.56718e-07	0.0035787		TC19000210.hg.1	-0.0956225	0.18358	2.41427e-07	ZNF69
cg03192598	CpG	0.197132	0.0396344	6.56718e-07	0.0035787		TC19000208.hg.1	-0.0818252	0.190308	1.91996e-05	ZNF440
cg15057250	CpG	-0.10585	0.0212956	6.67783e-07	0.00361035	LOC728448	TC01002540.hg.1	-0.103369	0.0878637	1.32134e-29	PPIEL
cg15057250	CpG	-0.10585	0.0212956	6.67783e-07	0.00361035	LOC728448	TC01005417.hg.1	-0.114696	0.113042	7.52162e-23	PPIEL
cg02106682	CpG	0.111071	0.0224191	7.25977e-07	0.0037479	HOXA5	TC07000165.hg.1	-0.085936	0.148789	1.093e-08	HOTAIRM1
cg02106682	CpG	0.111071	0.0224191	7.25977e-07	0.0037479	HOXA5	TC07002209.hg.1	-0.140843	0.277742	4.91085e-07	HOTAIRM1
cg02286533	CpG	0.146531	0.0298096	8.85324e-07	0.00416357	BRCA1;NBR2	TC17002214.hg.1	-0.0638431	0.102113	6.55087e-10
cg02286533	CpG	0.146531	0.0298096	8.85324e-07	0.00416357	BRCA1;NBR2	TC17000547.hg.1	-0.0540198	0.088075	1.34545e-09	NBR2
cg14058329	CpG	0.244832	0.0501741	1.06271e-06	0.00483231	HOXA5	TC07000165.hg.1	-0.114453	0.175372	1.18923e-10	HOTAIRM1
cg14058329	CpG	0.244832	0.0501741	1.06271e-06	0.00483231	HOXA5	TC07002209.hg.1	-0.19438	0.327286	4.25377e-09	HOTAIRM1
cg18805066	CpG	-0.239659	0.0491332	1.07303e-06	0.00484713	HOXA1	TC07001217.hg.1	0.124016	0.144091	3.88975e-17	SKAP2
cg18805066	CpG	-0.239659	0.0491332	1.07303e-06	0.00484713	HOXA1	TC07000165.hg.1	0.110251	0.103646	8.02238e-25	HOTAIRM1
cg18805066	CpG	-0.239659	0.0491332	1.07303e-06	0.00484713	HOXA1	TC07002209.hg.1	0.181609	0.195461	1.38164e-19	HOTAIRM1
cg18805066	CpG	-0.239659	0.0491332	1.07303e-06	0.00484713	HOXA1	TC07001218.hg.1	0.0679265	0.0598654	8.61124e-28	HOXA1
cg07659054	CpG	-0.159379	0.0327293	1.11821e-06	0.00498561	HOXA1	TC07002209.hg.1	0.2017	0.217116	1.3971e-19	HOTAIRM1
cg07659054	CpG	-0.159379	0.0327293	1.11821e-06	0.00498561	HOXA1	TC07001218.hg.1	0.0753827	0.0665065	9.68446e-28	HOXA1
cg07659054	CpG	-0.159379	0.0327293	1.11821e-06	0.00498561	HOXA1	TC07000165.hg.1	0.121437	0.115262	2.07909e-24	HOTAIRM1
cg07659054	CpG	-0.159379	0.0327293	1.11821e-06	0.00498561	HOXA1	TC07001217.hg.1	0.136449	0.160191	7.88879e-17	SKAP2
cg24529722	CpG	0.0602564	0.0123973	1.17114e-06	0.00507131	SLC44A4	TC06004075.hg.1	-0.118307	0.19894	4.0667e-09	LY6G5B
cg24529722	CpG	0.0602564	0.0123973	1.17114e-06	0.00507131	SLC44A4	TC06001549.hg.1	-0.096675	0.0842022	2.26754e-28	SLC44A4
cg24529722	CpG	0.0602564	0.0123973	1.17114e-06	0.00507131	SLC44A4	TC06000389.hg.1	0.0372836	0.0928519	6.48769e-05	SKIV2L
cg17881200	CpG	-0.149315	0.0308498	1.2979e-06	0.00536847		TC07001217.hg.1	0.0866971	0.126835	1.61136e-11	SKAP2
cg17881200	CpG	-0.149315	0.0308498	1.2979e-06	0.00536847		TC07002209.hg.1	0.18648	0.165666	2.08981e-27	HOTAIRM1
cg17881200	CpG	-0.149315	0.0308498	1.2979e-06	0.00536847		TC07000165.hg.1	0.108895	0.0879055	2.15894e-32	HOTAIRM1
cg17881200	CpG	-0.149315	0.0308498	1.2979e-06	0.00536847		TC07001218.hg.1	0.0506269	0.0529366	1.33233e-20	HOXA1
cg01422274	CpG	0.134368	0.0277895	1.33012e-06	0.00546881	TSPAN4	TC11001253.hg.1	-0.0172627	0.0362185	2.22535e-06	CHID1
cg01422274	CpG	0.134368	0.0277895	1.33012e-06	0.00546881	TSPAN4	TC11001251.hg.1	-0.221186	0.180717	1.0163e-31	POLR2L
cg01422274	CpG	0.134368	0.0277895	1.33012e-06	0.00546881	TSPAN4	TC11000034.hg.1	-0.167836	0.165913	9.91047e-23	CD151
cg01422274	CpG	0.134368	0.0277895	1.33012e-06	0.00546881	TSPAN4	TC11002986.hg.1	-0.464094	0.405553	3.30092e-28
cg01422274	CpG	0.134368	0.0277895	1.33012e-06	0.00546881	TSPAN4	TC11001255.hg.1	-0.367671	0.338811	1.04913e-25
cg01784614	CpG	-0.0854135	0.0176898	1.37624e-06	0.00553802	CARD6	TC05000186.hg.1	-0.0728043	0.180408	5.96523e-05	CARD6
cg09343092	CpG	0.142443	0.0295241	1.40249e-06	0.0055987	HOXA6	TC07002209.hg.1	-0.133668	0.27309	1.18924e-06	HOTAIRM1
cg09343092	CpG	0.142443	0.0295241	1.40249e-06	0.0055987	HOXA6	TC07000165.hg.1	-0.0841621	0.14616	1.2075e-08	HOTAIRM1
cg13694927	CpG	0.0727887	0.0153398	2.08405e-06	0.00741426	HOXA5	TC07000165.hg.1	-0.0853095	0.183381	3.83911e-06	HOTAIRM1
cg13694927	CpG	0.0727887	0.0153398	2.08405e-06	0.00741426	HOXA5	TC07002209.hg.1	-0.159871	0.340678	3.16556e-06	HOTAIRM1
cg18303410	CpG	0.0880534	0.0186587	2.36831e-06	0.00801971	USP36	TC17001922.hg.1	-0.0528188	0.135137	0.000100638	USP36
cg26792089	CpG	0.0581536	0.012322	2.36421e-06	0.00801971	IL27	TC16000994.hg.1	-0.145316	0.29024	6.7986e-07	TUFM;MIR4721
cg26792089	CpG	0.0581536	0.012322	2.36421e-06	0.00801971	IL27	TC16001829.hg.1	-0.170478	0.362446	3.00654e-06	TUFM
cg26792089	CpG	0.0581536	0.012322	2.36421e-06	0.00801971	IL27	TC16000314.hg.1	-0.0669576	0.157031	2.24554e-05	LAT
cg16602316	CpG	0.224969	0.0477268	2.43283e-06	0.00815069		TC14001456.hg.1	-0.0159347	0.0376332	2.55694e-05	BTBD7
cg17147440	CpG	0.113984	0.0242319	2.55276e-06	0.00834655	TPM1	TC15000578.hg.1	-0.0288976	0.07606	0.000155988	TPM1
cg00932063	CpG	0.125248	0.0266855	2.68592e-06	0.00873866	LHPP	TC10000905.hg.1	0.0386173	0.0711669	7.60919e-08	LHPP
cg14947218	CpG	0.140974	0.030074	2.76486e-06	0.00875081	BRCA1;NBR2	TC17002214.hg.1	-0.0495501	0.102384	1.5582e-06
cg14947218	CpG	0.140974	0.030074	2.76486e-06	0.00875081	BRCA1;NBR2	TC17000547.hg.1	-0.0409115	0.0883366	4.23306e-06	NBR2
cg17977304	CpG	-0.222739	0.047778	3.13205e-06	0.00951563	MOG	TC06002692.hg.1	-0.0460194	0.101791	7.07625e-06
cg17977304	CpG	-0.222739	0.047778	3.13205e-06	0.00951563	MOG	TC06000323.hg.1	0.0446992	0.0831698	1.00577e-07	HLA-F
cg17977304	CpG	-0.222739	0.047778	3.13205e-06	0.00951563	MOG	TC06001486.hg.1	0.128816	0.0775932	1.77528e-53	ZFP57
cg17485838	CpG	-0.222639	0.0480143	3.53604e-06	0.0103757		TC07001218.hg.1	0.0415895	0.0448132	1.51218e-19	HOXA1
cg17485838	CpG	-0.222639	0.0480143	3.53604e-06	0.0103757		TC07001217.hg.1	0.0718465	0.107164	3.79767e-11	SKAP2
cg17485838	CpG	-0.222639	0.0480143	3.53604e-06	0.0103757		TC07000165.hg.1	0.0881286	0.0747608	1.04276e-29	HOTAIRM1
cg17485838	CpG	-0.222639	0.0480143	3.53604e-06	0.0103757		TC07002209.hg.1	0.15296	0.140435	7.15055e-26	HOTAIRM1
cg25258098	CpG	0.115959	0.0251177	3.90015e-06	0.0109959	PKP3	TC11001232.hg.1	0.0166592	0.0346132	1.77466e-06	ANO9
cg25506432	CpG	0.171163	0.0370763	3.90273e-06	0.0109959	HOXA5	TC07000165.hg.1	-0.0684967	0.108307	4.20684e-10	HOTAIRM1
cg25506432	CpG	0.171163	0.0370763	3.90273e-06	0.0109959	HOXA5	TC07002209.hg.1	-0.112623	0.202333	3.54332e-08	HOTAIRM1
cg01323381	CpG	0.188897	0.0412614	4.69311e-06	0.0122094	HOXA5	TC07000165.hg.1	-0.0742748	0.113366	1.01164e-10	HOTAIRM1
cg01323381	CpG	0.188897	0.0412614	4.69311e-06	0.0122094	HOXA5	TC07002209.hg.1	-0.123711	0.211752	7.46372e-09	HOTAIRM1
cg26550861	CpG	0.130448	0.0285844	5.02829e-06	0.0126466	C6orf221	TC06000733.hg.1	-0.0617165	0.0887767	7.43345e-12	DDX43
cg01794156	CpG	0.100141	0.0219894	5.26165e-06	0.0128568	PKP3	TC11001232.hg.1	0.0185233	0.037569	9.95738e-07	ANO9
cg08027484	CpG	0.0638512	0.014236	7.28454e-06	0.0161346	GCNT2	TC06000071.hg.1	0.136899	0.190056	1.34951e-12	GCNT2
cg08941355	CpG	-0.203051	0.0453764	7.6479e-06	0.0167236	HOXA1	TC07001217.hg.1	0.0793839	0.122795	1.75424e-10	SKAP2
cg08941355	CpG	-0.203051	0.0453764	7.6479e-06	0.0167236	HOXA1	TC07002209.hg.1	0.110922	0.167524	6.49151e-11	HOTAIRM1
cg08941355	CpG	-0.203051	0.0453764	7.6479e-06	0.0167236	HOXA1	TC07001218.hg.1	0.0476512	0.051245	1.29717e-19	HOXA1
cg08941355	CpG	-0.203051	0.0453764	7.6479e-06	0.0167236	HOXA1	TC07000165.hg.1	0.0692501	0.0893045	2.67168e-14	HOTAIRM1
cg05774699	CpG	0.110726	0.0248542	8.38872e-06	0.0178878	HOXA5	TC07002209.hg.1	-0.163463	0.315536	2.79688e-07	HOTAIRM1
cg05774699	CpG	0.110726	0.0248542	8.38872e-06	0.0178878	HOXA5	TC07000165.hg.1	-0.101096	0.168902	3.2416e-09	HOTAIRM1
cg18795569	CpG	-0.133601	0.0300346	8.65826e-06	0.0184054	C19orf77	TC19001042.hg.1	-0.131757	0.153434	4.54845e-17	SMIM24
cg20548231	CpG	0.113085	0.0254353	8.74907e-06	0.0184273	C22orf27	TC22001069.hg.1	-0.0355479	0.0794858	8.84844e-06	MORC2-AS1
cg20548231	CpG	0.113085	0.0254353	8.74907e-06	0.0184273	C22orf27	TC22000660.hg.1	-0.0275296	0.0666574	4.00505e-05	MORC2
cg20548231	CpG	0.113085	0.0254353	8.74907e-06	0.0184273	C22orf27	TC22001302.hg.1	-0.180262	0.120531	7.97194e-45
cg11704876	CpG	-0.0875416	0.019764	9.45219e-06	0.0191677	LOC728448	TC01005417.hg.1	-0.0748152	0.0844095	4.88933e-18	PPIEL
cg11704876	CpG	-0.0875416	0.019764	9.45219e-06	0.0191677	LOC728448	TC01002540.hg.1	-0.0677025	0.0658751	2.27275e-23	PPIEL
cg18372208	CpG	0.191126	0.043502	1.11538e-05	0.0213922	BRCA1;NBR2	TC17002214.hg.1	-0.0822644	0.100873	1.32687e-15
cg18372208	CpG	0.191126	0.043502	1.11538e-05	0.0213922	BRCA1;NBR2	TC17000547.hg.1	-0.0701313	0.0870059	2.72811e-15	NBR2
cg27547543	CpG	0.120425	0.0274942	1.18674e-05	0.0223858		TC06002706.hg.1	-0.0527682	0.113465	3.86506e-06
cg27547543	CpG	0.120425	0.0274942	1.18674e-05	0.0223858		TC06004059.hg.1	-0.0501662	0.0961631	2.31542e-07	HLA-C
cg27547543	CpG	0.120425	0.0274942	1.18674e-05	0.0223858		TC06003588.hg.1	-0.0658389	0.14019	3.11051e-06
cg01545109	CpG	0.0619924	0.0141598	1.19736e-05	0.0224231	WDR86	TC07001017.hg.1	0.0490897	0.0902681	7.13474e-08	WDR86-AS1
cg15148078	CpG	-0.12568	0.028832	1.30625e-05	0.023735	C19orf77	TC19001042.hg.1	-0.12915	0.152414	1.11958e-16	SMIM24
cg15425811	CpG	0.157712	0.0361953	1.317e-05	0.0237968	C22orf27	TC22000660.hg.1	-0.0293304	0.0702978	3.34212e-05	MORC2
cg15425811	CpG	0.157712	0.0361953	1.317e-05	0.0237968	C22orf27	TC22001302.hg.1	-0.191532	0.126883	1.53883e-45
cg15425811	CpG	0.157712	0.0361953	1.317e-05	0.0237968	C22orf27	TC22001069.hg.1	-0.0355025	0.0839519	2.6168e-05	MORC2-AS1
cg06132862	CpG	0.0726346	0.0167173	1.39355e-05	0.0245974	C10orf90	TC10002886.hg.1	0.362842	0.526259	1.08806e-11
cg06132862	CpG	0.0726346	0.0167173	1.39355e-05	0.0245974	C10orf90	TC10002885.hg.1	0.753348	0.954042	9.35582e-15
cg06132862	CpG	0.0726346	0.0167173	1.39355e-05	0.0245974	C10orf90	TC10001744.hg.1	0.591087	0.551193	3.54375e-25	ADAM12
cg24707219	CpG	0.125379	0.028853	1.39004e-05	0.0245974	SLC44A4	TC06000389.hg.1	0.026127	0.0576677	6.76839e-06	SKIV2L
cg24707219	CpG	0.125379	0.028853	1.39004e-05	0.0245974	SLC44A4	TC06000395.hg.1	-0.0604857	0.12547	1.70871e-06	RNF5;RNF5P1
cg24707219	CpG	0.125379	0.028853	1.39004e-05	0.0245974	SLC44A4	TC06001549.hg.1	-0.0686676	0.0511315	2.91458e-37	SLC44A4
cg24707219	CpG	0.125379	0.028853	1.39004e-05	0.0245974	SLC44A4	TC06004118.hg.1	-0.0282128	0.062644	7.66241e-06	DDAH2
cg24707219	CpG	0.125379	0.028853	1.39004e-05	0.0245974	SLC44A4	TC06002724.hg.1	-0.101152	0.179296	2.33008e-08	RNF5P1
cg24707219	CpG	0.125379	0.028853	1.39004e-05	0.0245974	SLC44A4	TC06004075.hg.1	-0.0765815	0.123667	9.41553e-10	LY6G5B
cg06055873	CpG	-0.0762142	0.0175457	1.40065e-05	0.0245975	HOXA2	TC07001218.hg.1	0.0742095	0.144374	3.44671e-07	HOXA1
cg13713218	CpG	-0.2024	0.0469445	1.6218e-05	0.0272927	KIAA1529	TC09002687.hg.1	-0.0191283	0.0291589	9.60072e-11
cg13713218	CpG	-0.2024	0.0469445	1.6218e-05	0.0272927	KIAA1529	TC09002939.hg.1	-0.0376176	0.0392564	1.13095e-20	ANKRD18CP
cg17700835	CpG	0.131695	0.0306528	1.7363e-05	0.0283853		TC06002662.hg.1	0.146749	0.239349	1.36335e-09	ZNF391
cg17700835	CpG	0.131695	0.0306528	1.7363e-05	0.0283853		TC06002661.hg.1	0.134049	0.267102	6.40271e-07	ZNF391
cg17700835	CpG	0.131695	0.0306528	1.7363e-05	0.0283853		TC06000241.hg.1	0.0578998	0.0900472	2.18225e-10	ZNF391
cg01587386	CpG	0.182197	0.0424492	1.76979e-05	0.0285815		TC07000411.hg.1	0.0281698	0.0601672	3.33247e-06
cg26069745	CpG	-0.081783	0.0190848	1.82537e-05	0.0290266	HOXA2	TC07001218.hg.1	0.0781311	0.158341	9.76683e-07	HOXA1
cg08837037	CpG	0.151918	0.035595	1.97262e-05	0.030713	C22orf27	TC22001302.hg.1	-0.199034	0.133005	7.19142e-45
cg08837037	CpG	0.151918	0.035595	1.97262e-05	0.030713	C22orf27	TC22000660.hg.1	-0.0282768	0.0736689	0.000133528	MORC2
cg08837037	CpG	0.151918	0.035595	1.97262e-05	0.030713	C22orf27	TC22001069.hg.1	-0.0400505	0.087677	5.69321e-06	MORC2-AS1
cg16210088	CpG	0.129382	0.0306397	2.41399e-05	0.0351165	C22orf27	TC22000660.hg.1	-0.0341712	0.0653355	2.15972e-07	MORC2
cg16210088	CpG	0.129382	0.0306397	2.41399e-05	0.0351165	C22orf27	TC22001302.hg.1	-0.18846	0.116823	5.81565e-51
cg16210088	CpG	0.129382	0.0306397	2.41399e-05	0.0351165	C22orf27	TC22001069.hg.1	-0.035196	0.0783865	8.15609e-06	MORC2-AS1
cg08494390	CpG	0.0735428	0.0174576	2.52383e-05	0.0364235	AFF1	TC04002095.hg.1	0.116315	0.287586	5.74551e-05	AFF1
cg00157199	CpG	0.423269	0.101221	2.89426e-05	0.0391322		TC20000178.hg.1	-0.128252	0.0643252	3.06594e-72	FRG1BP;FRG1CP
cg00157199	CpG	0.423269	0.101221	2.89426e-05	0.0391322		TC20000180.hg.1	-0.1056	0.0985114	3.68694e-25
cg00157199	CpG	0.423269	0.101221	2.89426e-05	0.0391322		TC20000744.hg.1	-0.0589944	0.0568896	9.69251e-24
cg00157199	CpG	0.423269	0.101221	2.89426e-05	0.0391322		TC20001182.hg.1	-0.162766	0.0784172	4.93971e-77	FRG1BP
cg00157199	CpG	0.423269	0.101221	2.89426e-05	0.0391322		TC20000179.hg.1	-0.0400485	0.100989	7.96978e-05
cg19916129	CpG	-0.115555	0.0276345	2.89522e-05	0.0391322	TUBGCP3	TC13000887.hg.1	-0.031401	0.0510529	1.2126e-09	TUBGCP3
cg21641458	CpG	0.11546	0.0276428	2.95585e-05	0.0395555	HOXA6	TC07000165.hg.1	-0.086425	0.141919	1.74745e-09	HOTAIRM1
cg21641458	CpG	0.11546	0.0276428	2.95585e-05	0.0395555	HOXA6	TC07002209.hg.1	-0.133575	0.265571	6.0539e-07	HOTAIRM1
cg25316484	CpG	0.0654312	0.0157291	3.18422e-05	0.0412823	HOXA6	TC07000165.hg.1	-0.125417	0.198463	4.33532e-10	HOTAIRM1
cg25316484	CpG	0.0654312	0.0157291	3.18422e-05	0.0412823	HOXA6	TC07002209.hg.1	-0.206814	0.370712	3.3042e-08	HOTAIRM1
cg06666376	CpG	-0.106714	0.025813	3.56311e-05	0.0441608	C19orf77	TC19001042.hg.1	-0.158891	0.184246	3.39401e-17	SMIM24
cg08070327	CpG	0.12587	0.0305256	3.73294e-05	0.0453648	HOXA5	TC07000165.hg.1	-0.123955	0.191132	1.54126e-10	HOTAIRM1
cg08070327	CpG	0.12587	0.0305256	3.73294e-05	0.0453648	HOXA5	TC07002209.hg.1	-0.21069	0.356665	5.12409e-09	HOTAIRM1
cg00969405	DMR1	0.246524	0.013558	7.04979e-74	4.97685e-68	HOXA5	TC07002209.hg.1	-0.119778	0.196869	1.80702e-09	HOTAIRM1
cg00969405	DMR1	0.246524	0.013558	7.04979e-74	4.97685e-68	HOXA5	TC07000165.hg.1	-0.0686579	0.10562	1.40056e-10	HOTAIRM1
cg01323381	DMR1	0.246524	0.013558	7.04979e-74	4.97685e-68	HOXA5	TC07000165.hg.1	-0.0742748	0.113366	1.01164e-10	HOTAIRM1
cg01323381	DMR1	0.246524	0.013558	7.04979e-74	4.97685e-68	HOXA5	TC07002209.hg.1	-0.123711	0.211752	7.46372e-09	HOTAIRM1
cg01370449	DMR1	0.246524	0.013558	7.04979e-74	4.97685e-68	HOXA5	TC07000165.hg.1	-0.0532975	0.0807311	7.35042e-11	HOTAIRM1
cg01370449	DMR1	0.246524	0.013558	7.04979e-74	4.97685e-68	HOXA5	TC07002209.hg.1	-0.0922405	0.150549	1.39853e-09	HOTAIRM1
cg01748892	DMR1	0.246524	0.013558	7.04979e-74	4.97685e-68	HOXA5	TC07000165.hg.1	-0.117227	0.217937	9.81754e-08	HOTAIRM1
cg01748892	DMR1	0.246524	0.013558	7.04979e-74	4.97685e-68	HOXA5	TC07002209.hg.1	-0.213066	0.405282	1.8734e-07	HOTAIRM1
cg02005600	DMR1	0.246524	0.013558	7.04979e-74	4.97685e-68	HOXA5	TC07000165.hg.1	-0.0468834	0.0739917	3.90644e-10	HOTAIRM1
cg02005600	DMR1	0.246524	0.013558	7.04979e-74	4.97685e-68	HOXA5	TC07002209.hg.1	-0.0813524	0.137927	5.39928e-09	HOTAIRM1
cg02106682	DMR1	0.246524	0.013558	7.04979e-74	4.97685e-68	HOXA5	TC07000165.hg.1	-0.085936	0.148789	1.093e-08	HOTAIRM1
cg02106682	DMR1	0.246524	0.013558	7.04979e-74	4.97685e-68	HOXA5	TC07002209.hg.1	-0.140843	0.277742	4.91085e-07	HOTAIRM1
cg02916332	DMR1	0.246524	0.013558	7.04979e-74	4.97685e-68	HOXA5	TC07000165.hg.1	-0.0481328	0.0816233	5.4394e-09	HOTAIRM1
cg02916332	DMR1	0.246524	0.013558	7.04979e-74	4.97685e-68	HOXA5	TC07002209.hg.1	-0.0818063	0.152204	1.00397e-07	HOTAIRM1
cg03207666	DMR1	0.246524	0.013558	7.04979e-74	4.97685e-68	HOXA5	TC07000165.hg.1	-0.111129	0.260038	2.1532e-05	HOTAIRM1
cg03207666	DMR1	0.246524	0.013558	7.04979e-74	4.97685e-68	HOXA5	TC07002209.hg.1	-0.202495	0.48341	3.11185e-05	HOTAIRM1
cg03368099	DMR1	0.246524	0.013558	7.04979e-74	4.97685e-68	HOXA5	TC07000165.hg.1	-0.0644501	0.100376	2.30957e-10	HOTAIRM1
cg03368099	DMR1	0.246524	0.013558	7.04979e-74	4.97685e-68	HOXA5	TC07002209.hg.1	-0.109166	0.18732	8.11166e-09	HOTAIRM1
cg03744763	DMR1	0.246524	0.013558	7.04979e-74	4.97685e-68	HOXA5	TC07002209.hg.1	-0.155431	0.32824	2.58292e-06	HOTAIRM1
cg03744763	DMR1	0.246524	0.013558	7.04979e-74	4.97685e-68	HOXA5	TC07000165.hg.1	-0.0897528	0.176274	4.41904e-07	HOTAIRM1
cg04863892	DMR1	0.246524	0.013558	7.04979e-74	4.97685e-68	HOXA5	TC07000165.hg.1	-0.0381807	0.0594762	2.32955e-10	HOTAIRM1
cg04863892	DMR1	0.246524	0.013558	7.04979e-74	4.97685e-68	HOXA5	TC07002209.hg.1	-0.0652088	0.110955	6.10425e-09	HOTAIRM1
cg05774699	DMR1	0.246524	0.013558	7.04979e-74	4.97685e-68	HOXA5	TC07000165.hg.1	-0.101096	0.168902	3.2416e-09	HOTAIRM1
cg05774699	DMR1	0.246524	0.013558	7.04979e-74	4.97685e-68	HOXA5	TC07002209.hg.1	-0.163463	0.315536	2.79688e-07	HOTAIRM1
cg05835726	DMR1	0.246524	0.013558	7.04979e-74	4.97685e-68	HOXA5	TC07002209.hg.1	-0.0317852	0.0800947	7.87738e-05	HOTAIRM1
cg05835726	DMR1	0.246524	0.013558	7.04979e-74	4.97685e-68	HOXA5	TC07000165.hg.1	-0.0225386	0.0427933	1.78087e-07	HOTAIRM1
cg07049592	DMR1	0.246524	0.013558	7.04979e-74	4.97685e-68	HOXA5	TC07000165.hg.1	-0.103938	0.164174	4.03658e-10	HOTAIRM1
cg07049592	DMR1	0.246524	0.013558	7.04979e-74	4.97685e-68	HOXA5	TC07002209.hg.1	-0.174693	0.306439	1.6722e-08	HOTAIRM1
cg08070327	DMR1	0.246524	0.013558	7.04979e-74	4.97685e-68	HOXA5	TC07002209.hg.1	-0.21069	0.356665	5.12409e-09	HOTAIRM1
cg08070327	DMR1	0.246524	0.013558	7.04979e-74	4.97685e-68	HOXA5	TC07000165.hg.1	-0.123955	0.191132	1.54126e-10	HOTAIRM1
cg09343092	DMR1	0.246524	0.013558	7.04979e-74	4.97685e-68	HOXA6	TC07002209.hg.1	-0.133668	0.27309	1.18924e-06	HOTAIRM1
cg09343092	DMR1	0.246524	0.013558	7.04979e-74	4.97685e-68	HOXA6	TC07000165.hg.1	-0.0841621	0.14616	1.2075e-08	HOTAIRM1
cg09549073	DMR1	0.246524	0.013558	7.04979e-74	4.97685e-68	HOXA5	TC07002209.hg.1	-0.0742535	0.125084	4.32542e-09	HOTAIRM1
cg09549073	DMR1	0.246524	0.013558	7.04979e-74	4.97685e-68	HOXA5	TC07000165.hg.1	-0.0430615	0.0670779	2.32771e-10	HOTAIRM1
cg09880291	DMR1	0.246524	0.013558	7.04979e-74	4.97685e-68	HOXA5	TC07000165.hg.1	-0.148683	0.257278	1.07211e-08	HOTAIRM1
cg09880291	DMR1	0.246524	0.013558	7.04979e-74	4.97685e-68	HOXA5	TC07002209.hg.1	-0.264641	0.478885	4.41664e-08	HOTAIRM1
cg12015737	DMR1	0.246524	0.013558	7.04979e-74	4.97685e-68	HOXA5	TC07002209.hg.1	-0.334569	0.788797	2.47706e-05	HOTAIRM1
cg12015737	DMR1	0.246524	0.013558	7.04979e-74	4.97685e-68	HOXA5	TC07000165.hg.1	-0.207691	0.422932	1.09814e-06	HOTAIRM1
cg12128839	DMR1	0.246524	0.013558	7.04979e-74	4.97685e-68	HOXA5	TC07002209.hg.1	-0.0606135	0.103559	7.0138e-09	HOTAIRM1
cg12128839	DMR1	0.246524	0.013558	7.04979e-74	4.97685e-68	HOXA5	TC07000165.hg.1	-0.0358078	0.0554884	1.88624e-10	HOTAIRM1
cg13512268	DMR1	0.246524	0.013558	7.04979e-74	4.97685e-68	HOXA5	TC07000165.hg.1	-0.0977576	0.152665	2.57569e-10	HOTAIRM1
cg13512268	DMR1	0.246524	0.013558	7.04979e-74	4.97685e-68	HOXA5	TC07002209.hg.1	-0.161948	0.285153	1.88637e-08	HOTAIRM1
cg13694927	DMR1	0.246524	0.013558	7.04979e-74	4.97685e-68	HOXA5	TC07000165.hg.1	-0.0853095	0.183381	3.83911e-06	HOTAIRM1
cg13694927	DMR1	0.246524	0.013558	7.04979e-74	4.97685e-68	HOXA5	TC07002209.hg.1	-0.159871	0.340678	3.16556e-06	HOTAIRM1
cg14013695	DMR1	0.246524	0.013558	7.04979e-74	4.97685e-68	HOXA5	TC07003352.hg.1	0.0347601	0.0869951	7.04145e-05	HOXA4
cg14013695	DMR1	0.246524	0.013558	7.04979e-74	4.97685e-68	HOXA5	TC07002209.hg.1	-0.224609	0.353937	3.67856e-10	HOTAIRM1
cg14013695	DMR1	0.246524	0.013558	7.04979e-74	4.97685e-68	HOXA5	TC07000165.hg.1	-0.134924	0.189303	2.26896e-12	HOTAIRM1
cg14058329	DMR1	0.246524	0.013558	7.04979e-74	4.97685e-68	HOXA5	TC07000165.hg.1	-0.114453	0.175372	1.18923e-10	HOTAIRM1
cg14058329	DMR1	0.246524	0.013558	7.04979e-74	4.97685e-68	HOXA5	TC07002209.hg.1	-0.19438	0.327286	4.25377e-09	HOTAIRM1
cg14658493	DMR1	0.246524	0.013558	7.04979e-74	4.97685e-68	HOXA5	TC07002209.hg.1	-0.133971	0.214367	6.65316e-10	HOTAIRM1
cg14658493	DMR1	0.246524	0.013558	7.04979e-74	4.97685e-68	HOXA5	TC07000165.hg.1	-0.0764306	0.115018	5.56775e-11	HOTAIRM1
cg14882265	DMR1	0.246524	0.013558	7.04979e-74	4.97685e-68	HOXA5	TC07000165.hg.1	-0.0659292	0.0991956	5.52246e-11	HOTAIRM1
cg14882265	DMR1	0.246524	0.013558	7.04979e-74	4.97685e-68	HOXA5	TC07002209.hg.1	-0.10898	0.185373	6.03655e-09	HOTAIRM1
cg16997642	DMR1	0.246524	0.013558	7.04979e-74	4.97685e-68	HOXA5	TC07002209.hg.1	-0.3546	0.770312	4.82725e-06	HOTAIRM1
cg16997642	DMR1	0.246524	0.013558	7.04979e-74	4.97685e-68	HOXA5	TC07000165.hg.1	-0.18624	0.414808	8.16613e-06	HOTAIRM1
cg17432857	DMR1	0.246524	0.013558	7.04979e-74	4.97685e-68	HOXA5	TC07002209.hg.1	-0.107863	0.165159	1.1554e-10	HOTAIRM1
cg17432857	DMR1	0.246524	0.013558	7.04979e-74	4.97685e-68	HOXA5	TC07000165.hg.1	-0.0625371	0.0885038	3.44541e-12	HOTAIRM1
cg17569124	DMR1	0.246524	0.013558	7.04979e-74	4.97685e-68	HOXA5	TC07000165.hg.1	-0.044223	0.0672328	8.58345e-11	HOTAIRM1
cg17569124	DMR1	0.246524	0.013558	7.04979e-74	4.97685e-68	HOXA5	TC07002209.hg.1	-0.0746449	0.125515	4.06063e-09	HOTAIRM1
cg19643053	DMR1	0.246524	0.013558	7.04979e-74	4.97685e-68	HOXA5	TC07000165.hg.1	-0.182217	0.319733	1.68839e-08	HOTAIRM1
cg19643053	DMR1	0.246524	0.013558	7.04979e-74	4.97685e-68	HOXA5	TC07002209.hg.1	-0.304169	0.596425	4.23737e-07	HOTAIRM1
cg19759481	DMR1	0.246524	0.013558	7.04979e-74	4.97685e-68	HOXA5	TC07000165.hg.1	-0.0359217	0.056957	4.68591e-10	HOTAIRM1
cg19759481	DMR1	0.246524	0.013558	7.04979e-74	4.97685e-68	HOXA5	TC07002209.hg.1	-0.0601378	0.106326	2.15065e-08	HOTAIRM1
cg20517050	DMR1	0.246524	0.013558	7.04979e-74	4.97685e-68	HOXA5	TC07000165.hg.1	-0.0540491	0.1083	7.37161e-07	HOTAIRM1
cg20517050	DMR1	0.246524	0.013558	7.04979e-74	4.97685e-68	HOXA5	TC07002209.hg.1	-0.0867275	0.20203	1.97847e-05	HOTAIRM1
cg20817131	DMR1	0.246524	0.013558	7.04979e-74	4.97685e-68	HOXA5	TC07000165.hg.1	-0.0609302	0.104647	8.36301e-09	HOTAIRM1
cg20817131	DMR1	0.246524	0.013558	7.04979e-74	4.97685e-68	HOXA5	TC07002209.hg.1	-0.100382	0.195324	3.46186e-07	HOTAIRM1
cg21641458	DMR1	0.246524	0.013558	7.04979e-74	4.97685e-68	HOXA6	TC07002209.hg.1	-0.133575	0.265571	6.0539e-07	HOTAIRM1
cg21641458	DMR1	0.246524	0.013558	7.04979e-74	4.97685e-68	HOXA6	TC07000165.hg.1	-0.086425	0.141919	1.74745e-09	HOTAIRM1
cg23204968	DMR1	0.246524	0.013558	7.04979e-74	4.97685e-68	HOXA5	TC07000165.hg.1	-0.0791082	0.134587	6.07601e-09	HOTAIRM1
cg23204968	DMR1	0.246524	0.013558	7.04979e-74	4.97685e-68	HOXA5	TC07002209.hg.1	-0.142585	0.250404	1.73482e-08	HOTAIRM1
cg23454797	DMR1	0.246524	0.013558	7.04979e-74	4.97685e-68	HOXA5	TC07000165.hg.1	-0.0865878	0.129241	3.91331e-11	HOTAIRM1
cg23454797	DMR1	0.246524	0.013558	7.04979e-74	4.97685e-68	HOXA5	TC07002209.hg.1	-0.146838	0.241267	1.78549e-09	HOTAIRM1
cg24389585	DMR1	0.246524	0.013558	7.04979e-74	4.97685e-68	HOXA5	TC07000165.hg.1	-0.182877	0.370334	9.58379e-07	HOTAIRM1
cg25307665	DMR1	0.246524	0.013558	7.04979e-74	4.97685e-68	HOXA5	TC07002209.hg.1	-0.0761989	0.125324	1.85052e-09	HOTAIRM1
cg25307665	DMR1	0.246524	0.013558	7.04979e-74	4.97685e-68	HOXA5	TC07000165.hg.1	-0.0456012	0.0670782	2.05807e-11	HOTAIRM1
cg25390165	DMR1	0.246524	0.013558	7.04979e-74	4.97685e-68	HOXA5	TC07000165.hg.1	-0.0866297	0.131936	9.23834e-11	HOTAIRM1
cg25390165	DMR1	0.246524	0.013558	7.04979e-74	4.97685e-68	HOXA5	TC07002209.hg.1	-0.140578	0.246709	1.69702e-08	HOTAIRM1
cg25506432	DMR1	0.246524	0.013558	7.04979e-74	4.97685e-68	HOXA5	TC07000165.hg.1	-0.0684967	0.108307	4.20684e-10	HOTAIRM1
cg25506432	DMR1	0.246524	0.013558	7.04979e-74	4.97685e-68	HOXA5	TC07002209.hg.1	-0.112623	0.202333	3.54332e-08	HOTAIRM1
cg26023912	DMR1	0.246524	0.013558	7.04979e-74	4.97685e-68	HOXA5	TC07000165.hg.1	-0.0638972	0.100046	2.85713e-10	HOTAIRM1
cg26023912	DMR1	0.246524	0.013558	7.04979e-74	4.97685e-68	HOXA5	TC07002209.hg.1	-0.107842	0.186725	1.09454e-08	HOTAIRM1
cg27151303	DMR1	0.246524	0.013558	7.04979e-74	4.97685e-68		TC07002209.hg.1	-0.120422	0.228018	1.65083e-07	HOTAIRM1
cg27151303	DMR1	0.246524	0.013558	7.04979e-74	4.97685e-68		TC07000165.hg.1	-0.0708553	0.122295	9.85781e-09	HOTAIRM1
cg00106345	DMR21	-0.388751	0.0288894	2.81968e-41	1.99058e-35		TC07001218.hg.1	0.0383892	0.041995	4.89259e-19	HOXA1
cg00106345	DMR21	-0.388751	0.0288894	2.81968e-41	1.99058e-35		TC07000165.hg.1	0.0765895	0.0707809	1.41206e-25	HOTAIRM1
cg00106345	DMR21	-0.388751	0.0288894	2.81968e-41	1.99058e-35		TC07001217.hg.1	0.0636606	0.100569	4.06029e-10	SKAP2
cg00106345	DMR21	-0.388751	0.0288894	2.81968e-41	1.99058e-35		TC07002209.hg.1	0.126786	0.133476	2.33665e-20	HOTAIRM1
cg07278425	DMR21	-0.388751	0.0288894	2.81968e-41	1.99058e-35		TC07001218.hg.1	0.0626268	0.0617064	7.32949e-23	HOXA1
cg07278425	DMR21	-0.388751	0.0288894	2.81968e-41	1.99058e-35		TC07002209.hg.1	0.184468	0.198701	1.47303e-19	HOTAIRM1
cg07278425	DMR21	-0.388751	0.0288894	2.81968e-41	1.99058e-35		TC07001217.hg.1	0.122034	0.146889	4.09423e-16	SKAP2
cg07278425	DMR21	-0.388751	0.0288894	2.81968e-41	1.99058e-35		TC07000165.hg.1	0.110328	0.105583	4.64378e-24	HOTAIRM1
cg08657654	DMR21	-0.388751	0.0288894	2.81968e-41	1.99058e-35		TC07002209.hg.1	0.197591	0.230723	5.4704e-17	HOTAIRM1
cg08657654	DMR21	-0.388751	0.0288894	2.81968e-41	1.99058e-35		TC07001218.hg.1	0.0642397	0.0720724	3.24932e-18	HOXA1
cg08657654	DMR21	-0.388751	0.0288894	2.81968e-41	1.99058e-35		TC07000165.hg.1	0.118238	0.122826	7.71209e-21	HOTAIRM1
cg08657654	DMR21	-0.388751	0.0288894	2.81968e-41	1.99058e-35		TC07001217.hg.1	0.104105	0.172573	2.45572e-09	SKAP2
cg17485838	DMR21	-0.388751	0.0288894	2.81968e-41	1.99058e-35		TC07001218.hg.1	0.0415895	0.0448132	1.51218e-19	HOXA1
cg17485838	DMR21	-0.388751	0.0288894	2.81968e-41	1.99058e-35		TC07001217.hg.1	0.0718465	0.107164	3.79767e-11	SKAP2
cg17485838	DMR21	-0.388751	0.0288894	2.81968e-41	1.99058e-35		TC07002209.hg.1	0.15296	0.140435	7.15055e-26	HOTAIRM1
cg17485838	DMR21	-0.388751	0.0288894	2.81968e-41	1.99058e-35		TC07000165.hg.1	0.0881286	0.0747608	1.04276e-29	HOTAIRM1
cg17881200	DMR21	-0.388751	0.0288894	2.81968e-41	1.99058e-35		TC07001218.hg.1	0.0506269	0.0529366	1.33233e-20	HOXA1
cg17881200	DMR21	-0.388751	0.0288894	2.81968e-41	1.99058e-35		TC07000165.hg.1	0.108895	0.0879055	2.15894e-32	HOTAIRM1
cg17881200	DMR21	-0.388751	0.0288894	2.81968e-41	1.99058e-35		TC07001217.hg.1	0.0866971	0.126835	1.61136e-11	SKAP2
cg17881200	DMR21	-0.388751	0.0288894	2.81968e-41	1.99058e-35		TC07002209.hg.1	0.18648	0.165666	2.08981e-27	HOTAIRM1
cg26264232	DMR21	-0.388751	0.0288894	2.81968e-41	1.99058e-35		TC07001218.hg.1	0.0609893	0.0613843	5.0228e-22	HOXA1
cg26264232	DMR21	-0.388751	0.0288894	2.81968e-41	1.99058e-35		TC07000165.hg.1	0.136088	0.100854	1.43726e-37	HOTAIRM1
cg26264232	DMR21	-0.388751	0.0288894	2.81968e-41	1.99058e-35		TC07001217.hg.1	0.11384	0.146502	2.37299e-14	SKAP2
cg26264232	DMR21	-0.388751	0.0288894	2.81968e-41	1.99058e-35		TC07002209.hg.1	0.238824	0.189673	2.52873e-33	HOTAIRM1
cg03113871	DMR9	0.177436	0.014753	2.5608e-33	1.80782e-27	C22orf27	TC22001302.hg.1	-0.534583	0.895153	3.5098e-09
cg05450667	DMR9	0.177436	0.014753	2.5608e-33	1.80782e-27	C22orf27	TC22001302.hg.1	-0.193553	0.129876	1.48091e-44
cg05450667	DMR9	0.177436	0.014753	2.5608e-33	1.80782e-27	C22orf27	TC22000660.hg.1	-0.0347437	0.0714866	1.40911e-06	MORC2
cg05450667	DMR9	0.177436	0.014753	2.5608e-33	1.80782e-27	C22orf27	TC22001069.hg.1	-0.0420444	0.0853635	1.02148e-06	MORC2-AS1
cg07459594	DMR9	0.177436	0.014753	2.5608e-33	1.80782e-27	C22orf27	TC22000660.hg.1	-0.0490877	0.103255	2.36061e-06	MORC2
cg07459594	DMR9	0.177436	0.014753	2.5608e-33	1.80782e-27	C22orf27	TC22001302.hg.1	-0.292677	0.184953	2.47112e-49
cg07459594	DMR9	0.177436	0.014753	2.5608e-33	1.80782e-27	C22orf27	TC22001069.hg.1	-0.0569118	0.123446	4.67358e-06	MORC2-AS1
cg08467687	DMR9	0.177436	0.014753	2.5608e-33	1.80782e-27	C22orf27	TC22001302.hg.1	-0.283031	0.22593	4.97485e-33
cg08837037	DMR9	0.177436	0.014753	2.5608e-33	1.80782e-27	C22orf27	TC22000660.hg.1	-0.0282768	0.0736689	0.000133528	MORC2
cg08837037	DMR9	0.177436	0.014753	2.5608e-33	1.80782e-27	C22orf27	TC22001302.hg.1	-0.199034	0.133005	7.19142e-45
cg08837037	DMR9	0.177436	0.014753	2.5608e-33	1.80782e-27	C22orf27	TC22001069.hg.1	-0.0400505	0.087677	5.69321e-06	MORC2-AS1
cg13896476	DMR9	0.177436	0.014753	2.5608e-33	1.80782e-27	C22orf27	TC22000660.hg.1	-0.0336146	0.0710312	2.61928e-06	MORC2
cg13896476	DMR9	0.177436	0.014753	2.5608e-33	1.80782e-27	C22orf27	TC22001302.hg.1	-0.191652	0.12905	2.72394e-44
cg13896476	DMR9	0.177436	0.014753	2.5608e-33	1.80782e-27	C22orf27	TC22001069.hg.1	-0.0378442	0.0849836	9.65356e-06	MORC2-AS1
cg15425811	DMR9	0.177436	0.014753	2.5608e-33	1.80782e-27	C22orf27	TC22000660.hg.1	-0.0293304	0.0702978	3.34212e-05	MORC2
cg15425811	DMR9	0.177436	0.014753	2.5608e-33	1.80782e-27	C22orf27	TC22001069.hg.1	-0.0355025	0.0839519	2.6168e-05	MORC2-AS1
cg15425811	DMR9	0.177436	0.014753	2.5608e-33	1.80782e-27	C22orf27	TC22001302.hg.1	-0.191532	0.126883	1.53883e-45
cg16210088	DMR9	0.177436	0.014753	2.5608e-33	1.80782e-27	C22orf27	TC22001069.hg.1	-0.035196	0.0783865	8.15609e-06	MORC2-AS1
cg16210088	DMR9	0.177436	0.014753	2.5608e-33	1.80782e-27	C22orf27	TC22001302.hg.1	-0.18846	0.116823	5.81565e-51
cg16210088	DMR9	0.177436	0.014753	2.5608e-33	1.80782e-27	C22orf27	TC22000660.hg.1	-0.0341712	0.0653355	2.15972e-07	MORC2
cg17468100	DMR9	0.177436	0.014753	2.5608e-33	1.80782e-27	C22orf27	TC22000660.hg.1	-0.0320146	0.064131	7.32037e-07	MORC2
cg17468100	DMR9	0.177436	0.014753	2.5608e-33	1.80782e-27	C22orf27	TC22001302.hg.1	-0.184633	0.114519	6.54266e-51
cg17468100	DMR9	0.177436	0.014753	2.5608e-33	1.80782e-27	C22orf27	TC22001069.hg.1	-0.0369194	0.0766898	1.76478e-06	MORC2-AS1
cg17940740	DMR9	0.177436	0.014753	2.5608e-33	1.80782e-27	C22orf27	TC22001302.hg.1	-0.261252	0.15835	6.38219e-53
cg17940740	DMR9	0.177436	0.014753	2.5608e-33	1.80782e-27	C22orf27	TC22001069.hg.1	-0.0519548	0.106613	1.32148e-06	MORC2-AS1
cg17940740	DMR9	0.177436	0.014753	2.5608e-33	1.80782e-27	C22orf27	TC22000660.hg.1	-0.0350677	0.0897048	0.000100352	MORC2
cg20548231	DMR9	0.177436	0.014753	2.5608e-33	1.80782e-27	C22orf27	TC22000660.hg.1	-0.0275296	0.0666574	4.00505e-05	MORC2
cg20548231	DMR9	0.177436	0.014753	2.5608e-33	1.80782e-27	C22orf27	TC22001069.hg.1	-0.0355479	0.0794858	8.84844e-06	MORC2-AS1
cg20548231	DMR9	0.177436	0.014753	2.5608e-33	1.80782e-27	C22orf27	TC22001302.hg.1	-0.180262	0.120531	7.97194e-45
cg02286533	DMR38	0.353092	0.0313121	1.71351e-29	1.20967e-23	BRCA1;NBR2	TC17002214.hg.1	-0.0638431	0.102113	6.55087e-10
cg02286533	DMR38	0.353092	0.0313121	1.71351e-29	1.20967e-23	BRCA1;NBR2	TC17000547.hg.1	-0.0540198	0.088075	1.34545e-09	NBR2
cg06973652	DMR38	0.353092	0.0313121	1.71351e-29	1.20967e-23	BRCA1;NBR2	TC17002214.hg.1	-0.196768	0.224824	1.20937e-17
cg06973652	DMR38	0.353092	0.0313121	1.71351e-29	1.20967e-23	BRCA1;NBR2	TC17002649.hg.1	0.199737	0.423569	2.83885e-06
cg06973652	DMR38	0.353092	0.0313121	1.71351e-29	1.20967e-23	BRCA1;NBR2	TC17000547.hg.1	-0.15991	0.194761	8.68264e-16	NBR2
cg14687474	DMR38	0.353092	0.0313121	1.71351e-29	1.20967e-23	BRCA1;NBR2	TC17000547.hg.1	-0.11281	0.122821	3.39633e-19	NBR2
cg14687474	DMR38	0.353092	0.0313121	1.71351e-29	1.20967e-23	BRCA1;NBR2	TC17002214.hg.1	-0.132899	0.142293	9.14269e-20
cg14947218	DMR38	0.353092	0.0313121	1.71351e-29	1.20967e-23	BRCA1;NBR2	TC17002214.hg.1	-0.0495501	0.102384	1.5582e-06
cg14947218	DMR38	0.353092	0.0313121	1.71351e-29	1.20967e-23	BRCA1;NBR2	TC17000547.hg.1	-0.0409115	0.0883366	4.23306e-06	NBR2
cg16006004	DMR38	0.353092	0.0313121	1.71351e-29	1.20967e-23	BRCA1;NBR2	TC17002214.hg.1	-0.0654955	0.0839146	1.84096e-14
cg16006004	DMR38	0.353092	0.0313121	1.71351e-29	1.20967e-23	BRCA1;NBR2	TC17000547.hg.1	-0.05442	0.0725068	1.61733e-13	NBR2
cg18372208	DMR38	0.353092	0.0313121	1.71351e-29	1.20967e-23	BRCA1;NBR2	TC17002214.hg.1	-0.0822644	0.100873	1.32687e-15
cg18372208	DMR38	0.353092	0.0313121	1.71351e-29	1.20967e-23	BRCA1;NBR2	TC17000547.hg.1	-0.0701313	0.0870059	2.72811e-15	NBR2
cg24900425	DMR38	0.353092	0.0313121	1.71351e-29	1.20967e-23	BRCA1;NBR2	TC17002214.hg.1	-0.0854419	0.111215	4.51362e-14
cg24900425	DMR38	0.353092	0.0313121	1.71351e-29	1.20967e-23	BRCA1;NBR2	TC17000547.hg.1	-0.07213	0.0959831	1.51283e-13	NBR2
cg00445443	DMR3	-0.125615	0.0112814	8.50452e-29	6.00383e-23	HOXA2	TC07002209.hg.1	0.104456	0.226891	4.81666e-06	HOTAIRM1
cg00445443	DMR3	-0.125615	0.0112814	8.50452e-29	6.00383e-23	HOXA2	TC07001218.hg.1	0.0425868	0.0704722	2.3071e-09	HOXA1
cg00445443	DMR3	-0.125615	0.0112814	8.50452e-29	6.00383e-23	HOXA2	TC07000165.hg.1	0.067881	0.121367	3.0544e-08	HOTAIRM1
cg01217984	DMR3	-0.125615	0.0112814	8.50452e-29	6.00383e-23	HOXA2	TC07001218.hg.1	0.0737401	0.106917	1.07212e-11	HOXA1
cg01217984	DMR3	-0.125615	0.0112814	8.50452e-29	6.00383e-23	HOXA2	TC07002209.hg.1	0.174028	0.345606	5.88144e-07	HOTAIRM1
cg01217984	DMR3	-0.125615	0.0112814	8.50452e-29	6.00383e-23	HOXA2	TC07000165.hg.1	0.113236	0.184638	1.34947e-09	HOTAIRM1
cg02225599	DMR3	-0.125615	0.0112814	8.50452e-29	6.00383e-23	HOXA2	TC07001218.hg.1	0.0241519	0.0532481	6.61061e-06	HOXA1
cg02225599	DMR3	-0.125615	0.0112814	8.50452e-29	6.00383e-23	HOXA2	TC07000165.hg.1	0.0423687	0.0913679	4.1183e-06	HOTAIRM1
cg04027736	DMR3	-0.125615	0.0112814	8.50452e-29	6.00383e-23	HOXA2	TC07001218.hg.1	0.0330402	0.0615954	1.06327e-07	HOXA1
cg04027736	DMR3	-0.125615	0.0112814	8.50452e-29	6.00383e-23	HOXA2	TC07000165.hg.1	0.0492657	0.106212	4.09358e-06	HOTAIRM1
cg05921905	DMR3	-0.125615	0.0112814	8.50452e-29	6.00383e-23	HOXA2	TC07001218.hg.1	0.0556871	0.12777	1.47917e-05	HOXA1
cg06055873	DMR3	-0.125615	0.0112814	8.50452e-29	6.00383e-23	HOXA2	TC07001218.hg.1	0.0742095	0.144374	3.44671e-07	HOXA1
cg06166490	DMR3	-0.125615	0.0112814	8.50452e-29	6.00383e-23	HOXA2	TC07001218.hg.1	0.0336058	0.0722222	3.81968e-06	HOXA1
cg06166490	DMR3	-0.125615	0.0112814	8.50452e-29	6.00383e-23	HOXA2	TC07000165.hg.1	0.0510251	0.124356	4.48912e-05	HOTAIRM1
cg06401979	DMR3	-0.125615	0.0112814	8.50452e-29	6.00383e-23	HOXA2	TC07000165.hg.1	0.0530666	0.104781	5.07494e-07	HOTAIRM1
cg06401979	DMR3	-0.125615	0.0112814	8.50452e-29	6.00383e-23	HOXA2	TC07001218.hg.1	0.0319595	0.0609639	2.0255e-07	HOXA1
cg06401979	DMR3	-0.125615	0.0112814	8.50452e-29	6.00383e-23	HOXA2	TC07002209.hg.1	0.0886576	0.195294	6.49052e-06	HOTAIRM1
cg06769202	DMR3	-0.125615	0.0112814	8.50452e-29	6.00383e-23	HOXA2	TC07001218.hg.1	0.0625572	0.1357	4.67988e-06	HOXA1
cg10319053	DMR3	-0.125615	0.0112814	8.50452e-29	6.00383e-23	HOXA2	TC07000165.hg.1	0.0597224	0.102368	7.82256e-09	HOTAIRM1
cg10319053	DMR3	-0.125615	0.0112814	8.50452e-29	6.00383e-23	HOXA2	TC07002209.hg.1	0.0880879	0.191695	5.01432e-06	HOTAIRM1
cg10319053	DMR3	-0.125615	0.0112814	8.50452e-29	6.00383e-23	HOXA2	TC07001218.hg.1	0.0371041	0.0594522	7.01296e-10	HOXA1
cg13985518	DMR3	-0.125615	0.0112814	8.50452e-29	6.00383e-23	HOXA2	TC07002209.hg.1	0.153012	0.223745	1.57688e-11	HOTAIRM1
cg13985518	DMR3	-0.125615	0.0112814	8.50452e-29	6.00383e-23	HOXA2	TC07000165.hg.1	0.0943959	0.11931	8.341e-15	HOTAIRM1
cg13985518	DMR3	-0.125615	0.0112814	8.50452e-29	6.00383e-23	HOXA2	TC07001218.hg.1	0.039697	0.0707706	2.79116e-08	HOXA1
cg19432993	DMR3	-0.125615	0.0112814	8.50452e-29	6.00383e-23	HOXA2	TC07001218.hg.1	0.032595	0.0691339	2.84967e-06	HOXA1
cg19598584	DMR3	-0.125615	0.0112814	8.50452e-29	6.00383e-23	HOXA2	TC07001218.hg.1	0.0359245	0.09123	8.93285e-05	HOXA1
cg23206851	DMR3	-0.125615	0.0112814	8.50452e-29	6.00383e-23	HOXA2	TC07001218.hg.1	0.0479215	0.0919039	2.3456e-07	HOXA1
cg26069745	DMR3	-0.125615	0.0112814	8.50452e-29	6.00383e-23	HOXA2	TC07001218.hg.1	0.0781311	0.158341	9.76683e-07	HOXA1
cg03078486	DMR7	0.179392	0.0181423	4.69031e-23	3.31116e-17		TC06002706.hg.1	-0.0461102	0.0997689	4.42884e-06
cg03078486	DMR7	0.179392	0.0181423	4.69031e-23	3.31116e-17		TC06004059.hg.1	-0.045232	0.0844681	1.11648e-07	HLA-C
cg03078486	DMR7	0.179392	0.0181423	4.69031e-23	3.31116e-17		TC06003588.hg.1	-0.0586838	0.123201	2.25792e-06
cg09179646	DMR7	0.179392	0.0181423	4.69031e-23	3.31116e-17		TC06004059.hg.1	-0.0442888	0.0821345	9.1423e-08	HLA-C
cg09179646	DMR7	0.179392	0.0181423	4.69031e-23	3.31116e-17		TC06002706.hg.1	-0.0424266	0.0971706	1.42855e-05
cg09179646	DMR7	0.179392	0.0181423	4.69031e-23	3.31116e-17		TC06003588.hg.1	-0.0560012	0.119889	3.50825e-06
cg09357589	DMR7	0.179392	0.0181423	4.69031e-23	3.31116e-17		TC06002706.hg.1	-0.0486428	0.103497	3.05878e-06
cg09357589	DMR7	0.179392	0.0181423	4.69031e-23	3.31116e-17		TC06004059.hg.1	-0.0476807	0.0876134	6.98312e-08	HLA-C
cg09357589	DMR7	0.179392	0.0181423	4.69031e-23	3.31116e-17		TC06003588.hg.1	-0.0613049	0.127837	1.93137e-06
cg11805138	DMR7	0.179392	0.0181423	4.69031e-23	3.31116e-17		TC06003588.hg.1	-0.0608984	0.12007	4.8872e-07
cg11805138	DMR7	0.179392	0.0181423	4.69031e-23	3.31116e-17		TC06004059.hg.1	-0.0468772	0.0822856	1.70887e-08	HLA-C
cg11805138	DMR7	0.179392	0.0181423	4.69031e-23	3.31116e-17		TC06002706.hg.1	-0.0442676	0.0974531	6.40815e-06
cg11811828	DMR7	0.179392	0.0181423	4.69031e-23	3.31116e-17		TC06003588.hg.1	-0.0450206	0.0993511	6.74212e-06
cg11811828	DMR7	0.179392	0.0181423	4.69031e-23	3.31116e-17		TC06002706.hg.1	-0.0379403	0.0803041	2.71898e-06
cg11811828	DMR7	0.179392	0.0181423	4.69031e-23	3.31116e-17		TC06004059.hg.1	-0.0374138	0.0679616	4.9567e-08	HLA-C
cg14036627	DMR7	0.179392	0.0181423	4.69031e-23	3.31116e-17		TC06003588.hg.1	-0.0488458	0.0982426	8.09652e-07
cg14036627	DMR7	0.179392	0.0181423	4.69031e-23	3.31116e-17		TC06004059.hg.1	-0.0401597	0.0671547	3.34467e-09	HLA-C
cg17931227	DMR7	0.179392	0.0181423	4.69031e-23	3.31116e-17		TC06004059.hg.1	-0.0532798	0.0978953	6.96955e-08	HLA-C
cg17931227	DMR7	0.179392	0.0181423	4.69031e-23	3.31116e-17		TC06003588.hg.1	-0.0665833	0.142952	3.73695e-06
cg22291762	DMR7	0.179392	0.0181423	4.69031e-23	3.31116e-17		TC06002706.hg.1	-0.0474534	0.105128	7.31217e-06
cg22291762	DMR7	0.179392	0.0181423	4.69031e-23	3.31116e-17		TC06003588.hg.1	-0.0612051	0.129777	2.83061e-06
cg22291762	DMR7	0.179392	0.0181423	4.69031e-23	3.31116e-17		TC06004059.hg.1	-0.0477105	0.0889475	1.06423e-07	HLA-C
cg22701603	DMR7	0.179392	0.0181423	4.69031e-23	3.31116e-17		TC06003588.hg.1	-0.0628516	0.127631	1.02581e-06
cg22701603	DMR7	0.179392	0.0181423	4.69031e-23	3.31116e-17		TC06004059.hg.1	-0.0499961	0.0873751	1.48283e-08	HLA-C
cg23457357	DMR7	0.179392	0.0181423	4.69031e-23	3.31116e-17		TC06004059.hg.1	-0.0722451	0.145713	8.68073e-07	HLA-C
cg23457357	DMR7	0.179392	0.0181423	4.69031e-23	3.31116e-17		TC06002706.hg.1	-0.0784602	0.171737	5.67599e-06
cg23457357	DMR7	0.179392	0.0181423	4.69031e-23	3.31116e-17		TC06003588.hg.1	-0.0963481	0.212277	6.51783e-06
cg24427850	DMR7	0.179392	0.0181423	4.69031e-23	3.31116e-17		TC06003588.hg.1	-0.0632427	0.129871	1.34495e-06
cg24427850	DMR7	0.179392	0.0181423	4.69031e-23	3.31116e-17		TC06002706.hg.1	-0.0488399	0.105223	4.03389e-06
cg24427850	DMR7	0.179392	0.0181423	4.69031e-23	3.31116e-17		TC06004059.hg.1	-0.0463635	0.0891837	2.54499e-07	HLA-C
cg26668675	DMR7	0.179392	0.0181423	4.69031e-23	3.31116e-17		TC06003588.hg.1	-0.0454571	0.102381	1.02457e-05
cg26668675	DMR7	0.179392	0.0181423	4.69031e-23	3.31116e-17		TC06004059.hg.1	-0.0361335	0.0701576	3.2694e-07	HLA-C
cg26818629	DMR7	0.179392	0.0181423	4.69031e-23	3.31116e-17		TC06003588.hg.1	-0.0726457	0.146969	9.35997e-07
cg26818629	DMR7	0.179392	0.0181423	4.69031e-23	3.31116e-17		TC06004059.hg.1	-0.0547398	0.100821	7.48255e-08	HLA-C
cg26818629	DMR7	0.179392	0.0181423	4.69031e-23	3.31116e-17		TC06002706.hg.1	-0.0535487	0.119227	8.10863e-06
cg27547543	DMR7	0.179392	0.0181423	4.69031e-23	3.31116e-17		TC06004059.hg.1	-0.0501662	0.0961631	2.31542e-07	HLA-C
cg27547543	DMR7	0.179392	0.0181423	4.69031e-23	3.31116e-17		TC06002706.hg.1	-0.0527682	0.113465	3.86506e-06
cg27547543	DMR7	0.179392	0.0181423	4.69031e-23	3.31116e-17		TC06003588.hg.1	-0.0658389	0.14019	3.11051e-06
cg01794156	DMR80	0.350321	0.0371125	3.74818e-21	2.64605e-15	PKP3	TC11001232.hg.1	0.0185233	0.037569	9.95738e-07	ANO9
cg17840408	DMR80	0.350321	0.0371125	3.74818e-21	2.64605e-15	PKP3	TC11001232.hg.1	0.0177706	0.0371418	2.0375e-06	ANO9
cg25258098	DMR80	0.350321	0.0371125	3.74818e-21	2.64605e-15	PKP3	TC11001232.hg.1	0.0166592	0.0346132	1.77466e-06	ANO9
cg03192598	DMR57	0.266136	0.029281	9.9907e-20	7.05301e-14		TC19000210.hg.1	-0.0956225	0.18358	2.41427e-07	ZNF69
cg03192598	DMR57	0.266136	0.029281	9.9907e-20	7.05301e-14		TC19000208.hg.1	-0.0818252	0.190308	1.91996e-05	ZNF440
cg22195627	DMR57	0.266136	0.029281	9.9907e-20	7.05301e-14		TC19000210.hg.1	-0.0475234	0.090018	1.66767e-07	ZNF69
cg22195627	DMR57	0.266136	0.029281	9.9907e-20	7.05301e-14		TC19000216.hg.1	-0.0335918	0.074749	8.01206e-06	ZNF788
cg22195627	DMR57	0.266136	0.029281	9.9907e-20	7.05301e-14		TC19000208.hg.1	-0.0497898	0.0927817	1.05038e-07	ZNF440
cg22195627	DMR57	0.266136	0.029281	9.9907e-20	7.05301e-14		TC19002625.hg.1	-0.0680869	0.135242	5.91168e-07	ZNF763
cg22195627	DMR57	0.266136	0.029281	9.9907e-20	7.05301e-14		TC19000219.hg.1	-0.0315136	0.0791027	7.39194e-05	LOC100289333
cg22195627	DMR57	0.266136	0.029281	9.9907e-20	7.05301e-14		TC19001195.hg.1	-0.0296068	0.075909	0.000104056	ZNF44
cg22195627	DMR57	0.266136	0.029281	9.9907e-20	7.05301e-14		TC19001987.hg.1	-0.0432345	0.103815	3.45479e-05	ZNF788
cg22195627	DMR57	0.266136	0.029281	9.9907e-20	7.05301e-14		TC19000214.hg.1	-0.105677	0.1684	5.68381e-10	ZNF844
cg10421979	DMR8	0.114834	0.0127295	1.86167e-19	1.31426e-13	CHAD	TC17000667.hg.1	0.0563136	0.134107	2.97676e-05	ACSF2
cg19961043	DMR8	0.114834	0.0127295	1.86167e-19	1.31426e-13	CHAD	TC17000667.hg.1	0.0568561	0.150761	0.000174254	ACSF2
cg25792518	DMR8	0.114834	0.0127295	1.86167e-19	1.31426e-13	ACSF2	TC17001689.hg.1	-0.030963	0.0705628	1.2956e-05	CHAD
cg10243676	DMR102	-0.306551	0.0350049	1.99861e-18	1.41094e-12	LOC728448	TC01005417.hg.1	-0.0924615	0.0906524	4.63144e-23	PPIEL
cg10243676	DMR102	-0.306551	0.0350049	1.99861e-18	1.41094e-12	LOC728448	TC01002540.hg.1	-0.0834177	0.0704334	5.94397e-30	PPIEL
cg11704876	DMR102	-0.306551	0.0350049	1.99861e-18	1.41094e-12	LOC728448	TC01005417.hg.1	-0.0748152	0.0844095	4.88933e-18	PPIEL
cg11704876	DMR102	-0.306551	0.0350049	1.99861e-18	1.41094e-12	LOC728448	TC01002540.hg.1	-0.0677025	0.0658751	2.27275e-23	PPIEL
cg15057250	DMR102	-0.306551	0.0350049	1.99861e-18	1.41094e-12	LOC728448	TC01005417.hg.1	-0.114696	0.113042	7.52162e-23	PPIEL
cg15057250	DMR102	-0.306551	0.0350049	1.99861e-18	1.41094e-12	LOC728448	TC01002540.hg.1	-0.103369	0.0878637	1.32134e-29	PPIEL
cg22862450	DMR102	-0.306551	0.0350049	1.99861e-18	1.41094e-12	LOC728448	TC01002540.hg.1	-0.103603	0.0866387	1.84716e-30	PPIEL
cg22862450	DMR102	-0.306551	0.0350049	1.99861e-18	1.41094e-12	LOC728448	TC01005417.hg.1	-0.106463	0.112574	3.34714e-20	PPIEL
cg02049405	DMR6	0.082964	0.00963032	7.00195e-18	4.94308e-12		TC06002689.hg.1	0.10443	0.198982	1.96427e-07	HLA-G
cg05745631	DMR6	0.082964	0.00963032	7.00195e-18	4.94308e-12		TC06002689.hg.1	0.0894873	0.191057	3.30281e-06	HLA-G
cg05994850	DMR6	0.082964	0.00963032	7.00195e-18	4.94308e-12		TC06002689.hg.1	0.120418	0.223373	9.20895e-08	HLA-G
cg06893296	DMR6	0.082964	0.00963032	7.00195e-18	4.94308e-12		TC06002689.hg.1	0.126386	0.24554	3.32139e-07	HLA-G
cg12860635	DMR6	0.082964	0.00963032	7.00195e-18	4.94308e-12		TC06000328.hg.1	0.0642129	0.128933	7.7644e-07	HLA-A
cg12860635	DMR6	0.082964	0.00963032	7.00195e-18	4.94308e-12		TC06002689.hg.1	0.181096	0.362215	7.04515e-07	HLA-G
cg21697794	DMR6	0.082964	0.00963032	7.00195e-18	4.94308e-12		TC06002689.hg.1	0.16747	0.345285	1.47978e-06	HLA-G
cg26477792	DMR6	0.082964	0.00963032	7.00195e-18	4.94308e-12		TC06002689.hg.1	0.130311	0.24485	1.32992e-07	HLA-G
cg03045620	DMR66	0.154644	0.01818	1.79575e-17	1.26772e-11	SLC44A4	TC06000389.hg.1	0.0325145	0.0675173	1.75102e-06	SKIV2L
cg03045620	DMR66	0.154644	0.01818	1.79575e-17	1.26772e-11	SLC44A4	TC06000395.hg.1	-0.0774434	0.146729	1.67933e-07	RNF5;RNF5P1
cg03045620	DMR66	0.154644	0.01818	1.79575e-17	1.26772e-11	SLC44A4	TC06004075.hg.1	-0.0878353	0.145171	2.20804e-09	LY6G5B
cg03045620	DMR66	0.154644	0.01818	1.79575e-17	1.26772e-11	SLC44A4	TC06002724.hg.1	-0.106533	0.211056	5.5297e-07	RNF5P1
cg03045620	DMR66	0.154644	0.01818	1.79575e-17	1.26772e-11	SLC44A4	TC06000374.hg.1	-0.0404259	0.0958812	2.76459e-05	PRRC2A
cg03045620	DMR66	0.154644	0.01818	1.79575e-17	1.26772e-11	SLC44A4	TC06004118.hg.1	-0.0318245	0.0735303	1.69282e-05	DDAH2
cg03045620	DMR66	0.154644	0.01818	1.79575e-17	1.26772e-11	SLC44A4	TC06001549.hg.1	-0.0773373	0.060478	3.12852e-34	SLC44A4
cg04567302	DMR66	0.154644	0.01818	1.79575e-17	1.26772e-11	SLC44A4	TC06002724.hg.1	-0.05158	0.112652	5.41616e-06	RNF5P1
cg04567302	DMR66	0.154644	0.01818	1.79575e-17	1.26772e-11	SLC44A4	TC06001549.hg.1	-0.0408302	0.0322461	1.19426e-33	SLC44A4
cg04567302	DMR66	0.154644	0.01818	1.79575e-17	1.26772e-11	SLC44A4	TC06004075.hg.1	-0.045763	0.0773496	4.85794e-09	LY6G5B
cg07363637	DMR66	0.154644	0.01818	1.79575e-17	1.26772e-11	SLC44A4	TC06001549.hg.1	-0.0584717	0.0445786	9.00261e-36	SLC44A4
cg07363637	DMR66	0.154644	0.01818	1.79575e-17	1.26772e-11	SLC44A4	TC06002724.hg.1	-0.0830318	0.155983	1.32263e-07	RNF5P1
cg07363637	DMR66	0.154644	0.01818	1.79575e-17	1.26772e-11	SLC44A4	TC06004075.hg.1	-0.067212	0.107308	6.11378e-10	LY6G5B
cg07363637	DMR66	0.154644	0.01818	1.79575e-17	1.26772e-11	SLC44A4	TC06004118.hg.1	-0.0238756	0.0544195	1.29957e-05	DDAH2
cg07363637	DMR66	0.154644	0.01818	1.79575e-17	1.26772e-11	SLC44A4	TC06000389.hg.1	0.021278	0.0501415	2.45467e-05	SKIV2L
cg07363637	DMR66	0.154644	0.01818	1.79575e-17	1.26772e-11	SLC44A4	TC06000395.hg.1	-0.0547191	0.108794	6.05847e-07	RNF5;RNF5P1
cg24529722	DMR66	0.154644	0.01818	1.79575e-17	1.26772e-11	SLC44A4	TC06001549.hg.1	-0.096675	0.0842022	2.26754e-28	SLC44A4
cg24529722	DMR66	0.154644	0.01818	1.79575e-17	1.26772e-11	SLC44A4	TC06004075.hg.1	-0.118307	0.19894	4.0667e-09	LY6G5B
cg24529722	DMR66	0.154644	0.01818	1.79575e-17	1.26772e-11	SLC44A4	TC06000389.hg.1	0.0372836	0.0928519	6.48769e-05	SKIV2L
cg24707219	DMR66	0.154644	0.01818	1.79575e-17	1.26772e-11	SLC44A4	TC06000395.hg.1	-0.0604857	0.12547	1.70871e-06	RNF5;RNF5P1
cg24707219	DMR66	0.154644	0.01818	1.79575e-17	1.26772e-11	SLC44A4	TC06000389.hg.1	0.026127	0.0576677	6.76839e-06	SKIV2L
cg24707219	DMR66	0.154644	0.01818	1.79575e-17	1.26772e-11	SLC44A4	TC06001549.hg.1	-0.0686676	0.0511315	2.91458e-37	SLC44A4
cg24707219	DMR66	0.154644	0.01818	1.79575e-17	1.26772e-11	SLC44A4	TC06002724.hg.1	-0.101152	0.179296	2.33008e-08	RNF5P1
cg24707219	DMR66	0.154644	0.01818	1.79575e-17	1.26772e-11	SLC44A4	TC06004075.hg.1	-0.0765815	0.123667	9.41553e-10	LY6G5B
cg24707219	DMR66	0.154644	0.01818	1.79575e-17	1.26772e-11	SLC44A4	TC06004118.hg.1	-0.0282128	0.062644	7.66241e-06	DDAH2
cg06666376	DMR106	-0.318278	0.0391889	4.59965e-16	3.24716e-10	C19orf77	TC19001042.hg.1	-0.158891	0.184246	3.39401e-17	SMIM24
cg15148078	DMR106	-0.318278	0.0391889	4.59965e-16	3.24716e-10	C19orf77	TC19001042.hg.1	-0.12915	0.152414	1.11958e-16	SMIM24
cg18795569	DMR106	-0.318278	0.0391889	4.59965e-16	3.24716e-10	C19orf77	TC19001042.hg.1	-0.131757	0.153434	4.54845e-17	SMIM24
cg22105158	DMR106	-0.318278	0.0391889	4.59965e-16	3.24716e-10	C19orf77	TC19001042.hg.1	-0.137144	0.16399	2.66783e-16	SMIM24
cg05076221	DMR141	0.386786	0.0497204	7.29722e-15	5.15152e-09	HOXA5	TC07002209.hg.1	-0.0859409	0.170285	5.55066e-07	HOTAIRM1
cg05076221	DMR141	0.386786	0.0497204	7.29722e-15	5.15152e-09	HOXA5	TC07000165.hg.1	-0.0511854	0.091315	2.85208e-08	HOTAIRM1
cg11724970	DMR141	0.386786	0.0497204	7.29722e-15	5.15152e-09	HOXA5	TC07000165.hg.1	-0.0570235	0.0941167	2.10111e-09	HOTAIRM1
cg11724970	DMR141	0.386786	0.0497204	7.29722e-15	5.15152e-09	HOXA5	TC07002209.hg.1	-0.0960133	0.175596	6.07485e-08	HOTAIRM1
cg02976617	DMR30	-0.86554	0.11282	1.69465e-14	1.19635e-08	NUDT12	TC05001649.hg.1	-0.0647551	0.0886726	6.76333e-13	NUDT12
cg07655627	DMR30	-0.86554	0.11282	1.69465e-14	1.19635e-08	NUDT12	TC05001649.hg.1	-0.0418169	0.0689368	2.0135e-09	NUDT12
cg09166085	DMR30	-0.86554	0.11282	1.69465e-14	1.19635e-08	NUDT12	TC05001649.hg.1	-0.0760386	0.0941731	2.45697e-15	NUDT12
cg13665998	DMR30	-0.86554	0.11282	1.69465e-14	1.19635e-08	NUDT12	TC05001649.hg.1	-0.0594541	0.0835537	2.45796e-12	NUDT12
cg00947782	DMR40	0.164166	0.0215909	2.88251e-14	2.03493e-08	RNF39	TC06002692.hg.1	0.0288673	0.055494	2.50259e-07
cg00947782	DMR40	0.164166	0.0215909	2.88251e-14	2.03493e-08	RNF39	TC06000330.hg.1	0.0145682	0.0318778	5.63922e-06	ZNRD1
cg00947782	DMR40	0.164166	0.0215909	2.88251e-14	2.03493e-08	RNF39	TC06000327.hg.1	0.0294286	0.0545323	8.9325e-08	HLA-K
cg01286685	DMR40	0.164166	0.0215909	2.88251e-14	2.03493e-08	RNF39	TC06002692.hg.1	0.031951	0.0696835	5.25507e-06
cg01286685	DMR40	0.164166	0.0215909	2.88251e-14	2.03493e-08	RNF39	TC06000330.hg.1	0.0172713	0.0399365	1.71844e-05	ZNRD1
cg01286685	DMR40	0.164166	0.0215909	2.88251e-14	2.03493e-08	RNF39	TC06000327.hg.1	0.0304037	0.068618	1.06795e-05	HLA-K
cg03293507	DMR40	0.164166	0.0215909	2.88251e-14	2.03493e-08	RNF39	TC06002692.hg.1	0.0687648	0.14684	3.31595e-06
cg03293507	DMR40	0.164166	0.0215909	2.88251e-14	2.03493e-08	RNF39	TC06000327.hg.1	0.0661059	0.144563	5.56582e-06	HLA-K
cg05563515	DMR40	0.164166	0.0215909	2.88251e-14	2.03493e-08	RNF39	TC06000327.hg.1	0.0240063	0.0524231	5.39982e-06	HLA-K
cg05563515	DMR40	0.164166	0.0215909	2.88251e-14	2.03493e-08	RNF39	TC06002692.hg.1	0.025341	0.0532274	2.28379e-06
cg08491487	DMR40	0.164166	0.0215909	2.88251e-14	2.03493e-08	RNF39	TC06000330.hg.1	0.0161345	0.0353133	5.66708e-06	ZNRD1
cg08491487	DMR40	0.164166	0.0215909	2.88251e-14	2.03493e-08	RNF39	TC06002692.hg.1	0.0333356	0.0613849	7.43467e-08
cg08491487	DMR40	0.164166	0.0215909	2.88251e-14	2.03493e-08	RNF39	TC06000327.hg.1	0.0340209	0.0603118	2.34052e-08	HLA-K
cg12736877	DMR40	0.164166	0.0215909	2.88251e-14	2.03493e-08	RNF39	TC06000327.hg.1	0.0395612	0.0969682	4.95409e-05	HLA-K
cg16582419	DMR40	0.164166	0.0215909	2.88251e-14	2.03493e-08	RNF39	TC06002692.hg.1	0.0547444	0.108242	5.25717e-07
cg16582419	DMR40	0.164166	0.0215909	2.88251e-14	2.03493e-08	RNF39	TC06000327.hg.1	0.0516033	0.106636	1.5615e-06	HLA-K
cg23712018	DMR40	0.164166	0.0215909	2.88251e-14	2.03493e-08	RNF39	TC06000330.hg.1	0.0162832	0.0364785	9.19626e-06	ZNRD1
cg23712018	DMR40	0.164166	0.0215909	2.88251e-14	2.03493e-08	RNF39	TC06002692.hg.1	0.0336888	0.0634224	1.40441e-07
cg23712018	DMR40	0.164166	0.0215909	2.88251e-14	2.03493e-08	RNF39	TC06000327.hg.1	0.0346661	0.0622978	3.5752e-08	HLA-K
cg24330456	DMR40	0.164166	0.0215909	2.88251e-14	2.03493e-08	RNF39	TC06000327.hg.1	0.107758	0.277088	0.000108945	HLA-K
cg24330456	DMR40	0.164166	0.0215909	2.88251e-14	2.03493e-08	RNF39	TC06002692.hg.1	0.120194	0.281088	2.12996e-05
cg01422274	DMR114	0.245453	0.0325239	4.45903e-14	3.14789e-08	TSPAN4	TC11001255.hg.1	-0.367671	0.338811	1.04913e-25
cg01422274	DMR114	0.245453	0.0325239	4.45903e-14	3.14789e-08	TSPAN4	TC11000034.hg.1	-0.167836	0.165913	9.91047e-23	CD151
cg01422274	DMR114	0.245453	0.0325239	4.45903e-14	3.14789e-08	TSPAN4	TC11002986.hg.1	-0.464094	0.405553	3.30092e-28
cg01422274	DMR114	0.245453	0.0325239	4.45903e-14	3.14789e-08	TSPAN4	TC11001253.hg.1	-0.0172627	0.0362185	2.22535e-06	CHID1
cg01422274	DMR114	0.245453	0.0325239	4.45903e-14	3.14789e-08	TSPAN4	TC11001251.hg.1	-0.221186	0.180717	1.0163e-31	POLR2L
cg16151451	DMR114	0.245453	0.0325239	4.45903e-14	3.14789e-08	TSPAN4	TC11001251.hg.1	-0.207257	0.183068	1.10425e-27	POLR2L
cg16151451	DMR114	0.245453	0.0325239	4.45903e-14	3.14789e-08	TSPAN4	TC11001255.hg.1	-0.310606	0.346382	2.08414e-18
cg16151451	DMR114	0.245453	0.0325239	4.45903e-14	3.14789e-08	TSPAN4	TC11002986.hg.1	-0.392455	0.415505	3.70721e-20
cg16151451	DMR114	0.245453	0.0325239	4.45903e-14	3.14789e-08	TSPAN4	TC11000034.hg.1	-0.169708	0.165959	3.6432e-23	CD151
cg05064106	DMR64	0.222825	0.0296294	5.4611e-14	3.8553e-08	MOV10L1	TC22000423.hg.1	0.0150131	0.0389834	0.000126857	PPP6R2
cg05064106	DMR64	0.222825	0.0296294	5.4611e-14	3.8553e-08	MOV10L1	TC22000907.hg.1	-0.0493363	0.0904987	6.63514e-08	MLC1
cg12881363	DMR64	0.222825	0.0296294	5.4611e-14	3.8553e-08	MOV10L1	TC22000907.hg.1	-0.0475799	0.0712575	4.52768e-11	MLC1
cg24864161	DMR64	0.222825	0.0296294	5.4611e-14	3.8553e-08	MOV10L1	TC22000907.hg.1	-0.0363373	0.0727806	7.29596e-07	MLC1
cg16340422	DMR24	0.391603	0.0561844	3.17039e-12	2.23816e-06	PLD6	TC17002891.hg.1	-0.0154537	0.0403118	0.000136122	FLCN
cg05928186	DMR99	0.168511	0.0245534	6.74068e-12	4.75863e-06	HOXA6	TC07002209.hg.1	-0.147043	0.330892	1.00698e-05	HOTAIRM1
cg05928186	DMR99	0.168511	0.0245534	6.74068e-12	4.75863e-06	HOXA6	TC07000165.hg.1	-0.0784901	0.178108	1.19008e-05	HOTAIRM1
cg06237983	DMR99	0.168511	0.0245534	6.74068e-12	4.75863e-06	HOXA6	TC07000165.hg.1	-0.0558254	0.141653	8.81668e-05	HOTAIRM1
cg06237983	DMR99	0.168511	0.0245534	6.74068e-12	4.75863e-06	HOXA6	TC07003352.hg.1	0.0251597	0.0637621	8.64241e-05	HOXA4
cg23129930	DMR99	0.168511	0.0245534	6.74068e-12	4.75863e-06	HOXA6	TC07003352.hg.1	0.0205146	0.0561058	0.000272331	HOXA4
cg23129930	DMR99	0.168511	0.0245534	6.74068e-12	4.75863e-06	HOXA6	TC07000165.hg.1	-0.0673662	0.123413	6.38811e-08	HOTAIRM1
cg23129930	DMR99	0.168511	0.0245534	6.74068e-12	4.75863e-06	HOXA6	TC07002209.hg.1	-0.124444	0.229375	7.64819e-08	HOTAIRM1
cg25316484	DMR99	0.168511	0.0245534	6.74068e-12	4.75863e-06	HOXA6	TC07002209.hg.1	-0.206814	0.370712	3.3042e-08	HOTAIRM1
cg25316484	DMR99	0.168511	0.0245534	6.74068e-12	4.75863e-06	HOXA6	TC07000165.hg.1	-0.125417	0.198463	4.33532e-10	HOTAIRM1
cg06132862	DMR168	0.193579	0.0287364	1.62392e-11	1.14641e-05	C10orf90	TC10002885.hg.1	0.753348	0.954042	9.35582e-15
cg06132862	DMR168	0.193579	0.0287364	1.62392e-11	1.14641e-05	C10orf90	TC10002886.hg.1	0.362842	0.526259	1.08806e-11
cg06132862	DMR168	0.193579	0.0287364	1.62392e-11	1.14641e-05	C10orf90	TC10001744.hg.1	0.591087	0.551193	3.54375e-25	ADAM12
cg14304336	DMR168	0.193579	0.0287364	1.62392e-11	1.14641e-05	C10orf90	TC10002885.hg.1	0.755144	0.680285	9.57338e-27
cg14304336	DMR168	0.193579	0.0287364	1.62392e-11	1.14641e-05	C10orf90	TC10001744.hg.1	0.569527	0.385559	6.90956e-44	ADAM12
cg14304336	DMR168	0.193579	0.0287364	1.62392e-11	1.14641e-05	C10orf90	TC10002886.hg.1	0.289845	0.386171	1.61601e-13
cg23266598	DMR168	0.193579	0.0287364	1.62392e-11	1.14641e-05	C10orf90	TC10001744.hg.1	0.169519	0.429333	8.55217e-05	ADAM12
cg08506869	DMR162	-0.193885	0.0288049	1.68516e-11	1.18965e-05	KIAA0146	TC08000343.hg.1	0.0272007	0.0605041	7.94875e-06	SPIDR
cg07659054	DMR213	-0.503271	0.0752921	2.32101e-11	1.63853e-05	HOXA1	TC07000165.hg.1	0.121437	0.115262	2.07909e-24	HOTAIRM1
cg07659054	DMR213	-0.503271	0.0752921	2.32101e-11	1.63853e-05	HOXA1	TC07001217.hg.1	0.136449	0.160191	7.88879e-17	SKAP2
cg07659054	DMR213	-0.503271	0.0752921	2.32101e-11	1.63853e-05	HOXA1	TC07001218.hg.1	0.0753827	0.0665065	9.68446e-28	HOXA1
cg07659054	DMR213	-0.503271	0.0752921	2.32101e-11	1.63853e-05	HOXA1	TC07002209.hg.1	0.2017	0.217116	1.3971e-19	HOTAIRM1
cg18805066	DMR213	-0.503271	0.0752921	2.32101e-11	1.63853e-05	HOXA1	TC07001218.hg.1	0.0679265	0.0598654	8.61124e-28	HOXA1
cg18805066	DMR213	-0.503271	0.0752921	2.32101e-11	1.63853e-05	HOXA1	TC07001217.hg.1	0.124016	0.144091	3.88975e-17	SKAP2
cg18805066	DMR213	-0.503271	0.0752921	2.32101e-11	1.63853e-05	HOXA1	TC07002209.hg.1	0.181609	0.195461	1.38164e-19	HOTAIRM1
cg18805066	DMR213	-0.503271	0.0752921	2.32101e-11	1.63853e-05	HOXA1	TC07000165.hg.1	0.110251	0.103646	8.02238e-25	HOTAIRM1
cg22154659	DMR213	-0.503271	0.0752921	2.32101e-11	1.63853e-05	HOXA1	TC07001217.hg.1	0.129325	0.149572	2.83407e-17	SKAP2
cg22154659	DMR213	-0.503271	0.0752921	2.32101e-11	1.63853e-05	HOXA1	TC07000165.hg.1	0.0983749	0.109585	1.91997e-18	HOTAIRM1
cg22154659	DMR213	-0.503271	0.0752921	2.32101e-11	1.63853e-05	HOXA1	TC07002209.hg.1	0.161832	0.205813	1.19872e-14	HOTAIRM1
cg22154659	DMR213	-0.503271	0.0752921	2.32101e-11	1.63853e-05	HOXA1	TC07001218.hg.1	0.0665339	0.0627103	1.03905e-24	HOXA1
cg00872984	DMR26	0.132492	0.0199319	2.98705e-11	2.10873e-05	TNXB	TC06000389.hg.1	0.00939546	0.021851	1.91843e-05	SKIV2L
cg01337207	DMR26	0.132492	0.0199319	2.98705e-11	2.10873e-05	TNXB	TC06000389.hg.1	0.010928	0.024752	1.14726e-05	SKIV2L
cg10365886	DMR26	0.132492	0.0199319	2.98705e-11	2.10873e-05	TNXB	TC06000389.hg.1	0.00767263	0.0179112	2.05936e-05	SKIV2L
cg26266427	DMR26	0.132492	0.0199319	2.98705e-11	2.10873e-05	TNXB	TC06000389.hg.1	0.0129278	0.028449	6.35706e-06	SKIV2L
cg10172584	DMR89	0.351518	0.053006	3.31944e-11	2.34338e-05	YJEFN3	TC19001305.hg.1	0.0547955	0.121276	7.16604e-06	LPAR2
cg10172584	DMR89	0.351518	0.053006	3.31944e-11	2.34338e-05	YJEFN3	TC19000373.hg.1	-0.0517766	0.093562	4.23269e-08	GATAD2A
cg15839431	DMR89	0.351518	0.053006	3.31944e-11	2.34338e-05	YJEFN3	TC19001305.hg.1	0.0456589	0.110953	4.26636e-05	LPAR2
cg15839431	DMR89	0.351518	0.053006	3.31944e-11	2.34338e-05	YJEFN3	TC19000373.hg.1	-0.0452101	0.085556	1.6247e-07	GATAD2A
cg20098710	DMR89	0.351518	0.053006	3.31944e-11	2.34338e-05	YJEFN3	TC19001305.hg.1	0.0509421	0.124553	4.74595e-05	LPAR2
cg20098710	DMR89	0.351518	0.053006	3.31944e-11	2.34338e-05	YJEFN3	TC19001306.hg.1	0.0468367	0.113044	3.7852e-05	GMIP
cg20098710	DMR89	0.351518	0.053006	3.31944e-11	2.34338e-05	YJEFN3	TC19000373.hg.1	-0.0402133	0.0966459	3.50993e-05	GATAD2A
cg01784614	DMR210	-0.384723	0.0586514	5.3995e-11	3.81181e-05	CARD6	TC05000186.hg.1	-0.0728043	0.180408	5.96523e-05	CARD6
cg16602316	DMR119	0.418762	0.0639593	5.8577e-11	4.13528e-05		TC14001456.hg.1	-0.0159347	0.0376332	2.55694e-05	BTBD7
cg13877106	DMR50	0.083214	0.0127226	6.12453e-11	4.32366e-05	DCPS	TC11001173.hg.1	-0.10738	0.204192	1.85825e-07	DCPS
cg17631150	DMR50	0.083214	0.0127226	6.12453e-11	4.32366e-05	DCPS	TC11001173.hg.1	-0.0777745	0.154885	6.31371e-07	DCPS
cg20559217	DMR50	0.083214	0.0127226	6.12453e-11	4.32366e-05	DCPS	TC11001173.hg.1	-0.0707871	0.138304	3.85696e-07	DCPS
cg22911867	DMR50	0.083214	0.0127226	6.12453e-11	4.32366e-05	DCPS	TC11001173.hg.1	-0.0827859	0.168617	1.1038e-06	DCPS
cg27003765	DMR67	0.237406	0.0369175	1.27014e-10	8.96661e-05	SLC44A4	TC06001549.hg.1	-0.058976	0.0519879	8.81441e-28	SLC44A4
cg27003765	DMR67	0.237406	0.0369175	1.27014e-10	8.96661e-05	SLC44A4	TC06004075.hg.1	-0.0619066	0.123371	6.42714e-07	LY6G5B
cg07730329	DMR5	-0.217945	0.0339548	1.3746e-10	9.70409e-05	PCDHGA4;PCDHGA11;PCDHGA9;PCDHGA1;PCDHGB1;PCDHGB6;PCDHGA12;PCDHGB3;PCDHGB7;PCDHGA6;PCDHGA8;PCDHGA10;PCDHGA5;PCDHGB4;PCDHGA3;PCDHGA2;PCDHGA12;PCDHGB2;PCDHGA7;PCDHGB5	TC05000761.hg.1	0.011293	0.0221292	4.16559e-07	PCDHGC3;PCDHGA12;PCDHGB4;PCDHGA8;PCDHGA1;PCDHGA10;PCDHGA11;PCDHGA2;PCDHGA3;PCDHGA4;PCDHGA5;PCDHGA6;PCDHGA7;PCDHGA9;PCDHGB1;PCDHGB2;PCDHGB3;PCDHGB5;PCDHGB6;PCDHGB7;PCDHGC4;PCDHGC5
cg11647681	DMR5	-0.217945	0.0339548	1.3746e-10	9.70409e-05	PCDHGA4;PCDHGA11;PCDHGA9;PCDHGA1;PCDHGB1;PCDHGB6;PCDHGA12;PCDHGB3;PCDHGB7;PCDHGA6;PCDHGA8;PCDHGA10;PCDHGA5;PCDHGB4;PCDHGA3;PCDHGA2;PCDHGA12;PCDHGB2;PCDHGA7;PCDHGB5	TC05000761.hg.1	0.012295	0.0274013	8.27028e-06	PCDHGC3;PCDHGA12;PCDHGB4;PCDHGA8;PCDHGA1;PCDHGA10;PCDHGA11;PCDHGA2;PCDHGA3;PCDHGA4;PCDHGA5;PCDHGA6;PCDHGA7;PCDHGA9;PCDHGB1;PCDHGB2;PCDHGB3;PCDHGB5;PCDHGB6;PCDHGB7;PCDHGC4;PCDHGC5
cg21627409	DMR5	-0.217945	0.0339548	1.3746e-10	9.70409e-05	PCDHGA4;PCDHGA11;PCDHGA9;PCDHGA1;PCDHGB1;PCDHGB6;PCDHGA12;PCDHGB3;PCDHGB7;PCDHGA6;PCDHGA8;PCDHGA10;PCDHGA5;PCDHGB4;PCDHGA3;PCDHGA2;PCDHGA12;PCDHGB2;PCDHGA7;PCDHGB5	TC05000761.hg.1	0.0173448	0.0407553	2.32684e-05	PCDHGC3;PCDHGA12;PCDHGB4;PCDHGA8;PCDHGA1;PCDHGA10;PCDHGA11;PCDHGA2;PCDHGA3;PCDHGA4;PCDHGA5;PCDHGA6;PCDHGA7;PCDHGA9;PCDHGB1;PCDHGB2;PCDHGB3;PCDHGB5;PCDHGB6;PCDHGB7;PCDHGC4;PCDHGC5
cg22151446	DMR5	-0.217945	0.0339548	1.3746e-10	9.70409e-05	PCDHGA4;PCDHGA11;PCDHGA9;PCDHGA1;PCDHGB1;PCDHGB6;PCDHGA12;PCDHGB3;PCDHGB7;PCDHGA6;PCDHGA8;PCDHGA10;PCDHGA5;PCDHGB4;PCDHGA3;PCDHGA2;PCDHGA12;PCDHGB2;PCDHGA7;PCDHGB5	TC05002663.hg.1	0.0439688	0.0995656	1.14185e-05	PCDHGB8P
cg22151446	DMR5	-0.217945	0.0339548	1.3746e-10	9.70409e-05	PCDHGA4;PCDHGA11;PCDHGA9;PCDHGA1;PCDHGB1;PCDHGB6;PCDHGA12;PCDHGB3;PCDHGB7;PCDHGA6;PCDHGA8;PCDHGA10;PCDHGA5;PCDHGB4;PCDHGA3;PCDHGA2;PCDHGA12;PCDHGB2;PCDHGA7;PCDHGB5	TC05000768.hg.1	0.0451396	0.0947053	2.22467e-06	PCDHGB8P
cg03463411	DMR4	0.177642	0.0276792	1.38193e-10	9.75583e-05	PRDM8	TC04000447.hg.1	0.0316029	0.0371406	8.46655e-17	PRDM8
cg04214966	DMR4	0.177642	0.0276792	1.38193e-10	9.75583e-05	PRDM8	TC04000447.hg.1	0.0363344	0.0561074	1.63569e-10	PRDM8
cg04235768	DMR4	0.177642	0.0276792	1.38193e-10	9.75583e-05	PRDM8	TC04000447.hg.1	0.0361831	0.0473116	5.80967e-14	PRDM8
cg06307913	DMR4	0.177642	0.0276792	1.38193e-10	9.75583e-05	PRDM8	TC04000447.hg.1	0.0286314	0.0340314	1.80019e-16	PRDM8
cg11388320	DMR4	0.177642	0.0276792	1.38193e-10	9.75583e-05	PRDM8	TC04000447.hg.1	0.0493554	0.062675	1.09839e-14	PRDM8
cg18073471	DMR4	0.177642	0.0276792	1.38193e-10	9.75583e-05	PRDM8	TC04000447.hg.1	0.0319312	0.0491362	1.41802e-10	PRDM8
cg22902505	DMR4	0.177642	0.0276792	1.38193e-10	9.75583e-05	PRDM8	TC04000447.hg.1	0.0385178	0.0508698	1.00553e-13	PRDM8
cg26299084	DMR4	0.177642	0.0276792	1.38193e-10	9.75583e-05	PRDM8	TC04000447.hg.1	0.0290127	0.0376713	3.93227e-14	PRDM8
cg27242132	DMR4	0.177642	0.0276792	1.38193e-10	9.75583e-05	PRDM8	TC04000447.hg.1	0.0288194	0.0407118	3.15787e-12	PRDM8
cg14074284	DMR27	-0.0975709	0.015315	1.8787e-10	0.000132628	WFIKKN2	TC17002704.hg.1	-0.0894577	0.233506	0.000137483
cg08458692	DMR123	0.304735	0.0480112	2.19307e-10	0.000154822	CCDC144NL	TC17002110.hg.1	-0.106162	0.154302	1.19904e-11
cg08458692	DMR123	0.304735	0.0480112	2.19307e-10	0.000154822	CCDC144NL	TC17001260.hg.1	-0.0701949	0.0749724	7.5168e-20	CCDC144NL
cg08458692	DMR123	0.304735	0.0480112	2.19307e-10	0.000154822	CCDC144NL	TC17000257.hg.1	-0.187354	0.148027	1.26282e-33	USP32P3
cg08458692	DMR123	0.304735	0.0480112	2.19307e-10	0.000154822	CCDC144NL	TC17002111.hg.1	-0.203097	0.148785	2.51533e-38
cg08458692	DMR123	0.304735	0.0480112	2.19307e-10	0.000154822	CCDC144NL	TC17002108.hg.1	-0.251742	0.213027	7.75083e-30
cg08458692	DMR123	0.304735	0.0480112	2.19307e-10	0.000154822	CCDC144NL	TC17002109.hg.1	-0.0697694	0.116095	2.81084e-09
cg08458692	DMR123	0.304735	0.0480112	2.19307e-10	0.000154822	CCDC144NL	TC17000256.hg.1	-0.0744121	0.151019	1.01145e-06	FAM106CP;FAM106A
cg08458692	DMR123	0.304735	0.0480112	2.19307e-10	0.000154822	CCDC144NL	TC17000255.hg.1	-0.0441103	0.101695	1.62346e-05	USP32P2
cg08458692	DMR123	0.304735	0.0480112	2.19307e-10	0.000154822	CCDC144NL	TC17000254.hg.1	-0.286107	0.218002	8.29582e-36	CCDC144CP
cg06643849	DMR28	-0.298787	0.0472087	2.46641e-10	0.000174118	AURKC	TC19000936.hg.1	0.0220198	0.0465617	2.65986e-06	ZNF805
cg19603903	DMR28	-0.298787	0.0472087	2.46641e-10	0.000174118	AURKC	TC19000936.hg.1	0.0181913	0.0425552	2.14183e-05	ZNF805
cg25432232	DMR28	-0.298787	0.0472087	2.46641e-10	0.000174118	AURKC	TC19000936.hg.1	0.0209509	0.0431232	1.42151e-06	ZNF805
cg26332114	DMR28	-0.298787	0.0472087	2.46641e-10	0.000174118	AURKC	TC19000936.hg.1	0.0206828	0.0528299	9.80405e-05	ZNF805
cg09045681	DMR41	0.222402	0.0353873	3.28267e-10	0.000231742	TCF19;TCF19;CCHCR1	TC06002706.hg.1	-0.150589	0.225562	4.55766e-11
cg09045681	DMR41	0.222402	0.0353873	3.28267e-10	0.000231742	TCF19	TC06000358.hg.1	0.131076	0.134182	2.21597e-21	TCF19
cg09045681	DMR41	0.222402	0.0353873	3.28267e-10	0.000231742	TCF19	TC06000361.hg.1	-0.153281	0.273706	2.93494e-08	HCG27
cg09045681	DMR41	0.222402	0.0353873	3.28267e-10	0.000231742	TCF19	TC06004071.hg.1	0.0375114	0.0701947	1.18411e-07	VARS2
cg10094358	DMR41	0.222402	0.0353873	3.28267e-10	0.000231742	TCF19	TC06002706.hg.1	-0.133026	0.196751	2.62349e-11
cg10094358	DMR41	0.222402	0.0353873	3.28267e-10	0.000231742	TCF19	TC06000358.hg.1	0.107864	0.117887	4.56143e-19	TCF19
cg10094358	DMR41	0.222402	0.0353873	3.28267e-10	0.000231742	TCF19	TC06004071.hg.1	0.0351348	0.0611054	1.26621e-08	VARS2
cg10094358	DMR41	0.222402	0.0353873	3.28267e-10	0.000231742	TCF19	TC06000361.hg.1	-0.148955	0.237792	6.08979e-10	HCG27
cg20173170	DMR41	0.222402	0.0353873	3.28267e-10	0.000231742	TCF19	TC06000361.hg.1	-0.11692	0.20726	2.33573e-08	HCG27
cg20173170	DMR41	0.222402	0.0353873	3.28267e-10	0.000231742	TCF19	TC06002706.hg.1	-0.118424	0.170483	7.71102e-12
cg20173170	DMR41	0.222402	0.0353873	3.28267e-10	0.000231742	TCF19	TC06004071.hg.1	0.0282156	0.0531815	1.45201e-07	VARS2
cg20173170	DMR41	0.222402	0.0353873	3.28267e-10	0.000231742	TCF19	TC06000358.hg.1	0.108669	0.10044	1.42921e-25	TCF19
cg21863888	DMR41	0.222402	0.0353873	3.28267e-10	0.000231742	TCF19	TC06002706.hg.1	-0.129813	0.215341	2.51853e-09
cg21863888	DMR41	0.222402	0.0353873	3.28267e-10	0.000231742	TCF19	TC06004071.hg.1	0.0320721	0.0669133	1.95461e-06	VARS2
cg21863888	DMR41	0.222402	0.0353873	3.28267e-10	0.000231742	TCF19	TC06000361.hg.1	-0.129045	0.261121	9.40495e-07	HCG27
cg21863888	DMR41	0.222402	0.0353873	3.28267e-10	0.000231742	TCF19	TC06000358.hg.1	0.130692	0.126716	1.62669e-23	TCF19
cg23679615	DMR41	0.222402	0.0353873	3.28267e-10	0.000231742	TCF19	TC06004071.hg.1	0.0335586	0.0546621	1.29862e-09	VARS2
cg23679615	DMR41	0.222402	0.0353873	3.28267e-10	0.000231742	TCF19	TC06002706.hg.1	-0.129555	0.175593	3.98733e-13
cg23679615	DMR41	0.222402	0.0353873	3.28267e-10	0.000231742	CCHCR1	TC06000358.hg.1	0.108064	0.104382	1.1367e-23	TCF19
cg23679615	DMR41	0.222402	0.0353873	3.28267e-10	0.000231742	CCHCR1	TC06000361.hg.1	-0.124629	0.213975	8.26652e-09	HCG27
cg03198009	DMR17	0.947876	0.150977	3.42337e-10	0.000241675		TC06003574.hg.1	-0.00756639	0.016357	4.34477e-06	HCG8;ZNRD1-AS1
cg03198009	DMR17	0.947876	0.150977	3.42337e-10	0.000241675		TC06001492.hg.1	-0.00849325	0.0175574	1.57518e-06	ZNRD1-AS1;HCG8
cg03198009	DMR17	0.947876	0.150977	3.42337e-10	0.000241675		TC06001486.hg.1	-0.0613048	0.0232501	4.88698e-111	ZFP57
cg03198009	DMR17	0.947876	0.150977	3.42337e-10	0.000241675		TC06000327.hg.1	0.0170128	0.0352857	1.70282e-06	HLA-K
cg03198009	DMR17	0.947876	0.150977	3.42337e-10	0.000241675		TC06000323.hg.1	-0.0260465	0.0284326	4.15673e-19	HLA-F
cg03198009	DMR17	0.947876	0.150977	3.42337e-10	0.000241675		TC06002692.hg.1	0.0176614	0.0358414	1.00978e-06
cg03198009	DMR17	0.947876	0.150977	3.42337e-10	0.000241675		TC06002690.hg.1	-0.0156369	0.0295715	1.59444e-07
cg03198009	DMR17	0.947876	0.150977	3.42337e-10	0.000241675		TC06000325.hg.1	-0.00909648	0.0211946	1.98658e-05	LOC554223
cg03198009	DMR17	0.947876	0.150977	3.42337e-10	0.000241675		TC06002694.hg.1	-0.0105355	0.0253775	3.65365e-05
cg03449857	DMR17	0.947876	0.150977	3.42337e-10	0.000241675		TC06000323.hg.1	-0.0286147	0.0293498	2.62155e-21	HLA-F
cg03449857	DMR17	0.947876	0.150977	3.42337e-10	0.000241675		TC06002688.hg.1	-0.0155396	0.0350491	1.0545e-05
cg03449857	DMR17	0.947876	0.150977	3.42337e-10	0.000241675		TC06002690.hg.1	-0.0151202	0.0307863	1.09484e-06
cg03449857	DMR17	0.947876	0.150977	3.42337e-10	0.000241675		TC06001492.hg.1	-0.00837096	0.0182629	5.2936e-06	ZNRD1-AS1;HCG8
cg03449857	DMR17	0.947876	0.150977	3.42337e-10	0.000241675		TC06002692.hg.1	0.0198207	0.0371341	1.22457e-07
cg03449857	DMR17	0.947876	0.150977	3.42337e-10	0.000241675		TC06000325.hg.1	-0.00958713	0.0220071	1.49259e-05	LOC554223
cg03449857	DMR17	0.947876	0.150977	3.42337e-10	0.000241675		TC06000327.hg.1	0.019081	0.0365631	2.29295e-07	HLA-K
cg03449857	DMR17	0.947876	0.150977	3.42337e-10	0.000241675		TC06003574.hg.1	-0.00729127	0.0170211	2.05955e-05	HCG8;ZNRD1-AS1
cg03449857	DMR17	0.947876	0.150977	3.42337e-10	0.000241675		TC06001486.hg.1	-0.0662665	0.0232712	4.67708e-124	ZFP57
cg07134666	DMR17	0.947876	0.150977	3.42337e-10	0.000241675		TC06002690.hg.1	-0.0120986	0.0272267	1.00782e-05
cg07134666	DMR17	0.947876	0.150977	3.42337e-10	0.000241675		TC06001486.hg.1	-0.0586626	0.0204512	2.41158e-125	ZFP57
cg07134666	DMR17	0.947876	0.150977	3.42337e-10	0.000241675		TC06002688.hg.1	-0.0142493	0.0308847	4.59788e-06
cg07134666	DMR17	0.947876	0.150977	3.42337e-10	0.000241675		TC06000327.hg.1	0.0171999	0.0322263	1.22697e-07	HLA-K
cg07134666	DMR17	0.947876	0.150977	3.42337e-10	0.000241675		TC06000323.hg.1	-0.0254651	0.0258606	1.10603e-21	HLA-F
cg07134666	DMR17	0.947876	0.150977	3.42337e-10	0.000241675		TC06000325.hg.1	-0.00875694	0.0193949	7.2709e-06	LOC554223
cg07134666	DMR17	0.947876	0.150977	3.42337e-10	0.000241675		TC06002692.hg.1	0.0173515	0.0327627	1.52629e-07
cg11383134	DMR17	0.947876	0.150977	3.42337e-10	0.000241675		TC06002690.hg.1	-0.0139943	0.0327331	2.13695e-05
cg11383134	DMR17	0.947876	0.150977	3.42337e-10	0.000241675		TC06002692.hg.1	0.0207472	0.03936	1.74124e-07
cg11383134	DMR17	0.947876	0.150977	3.42337e-10	0.000241675		TC06000327.hg.1	0.0206362	0.038711	1.26951e-07	HLA-K
cg11383134	DMR17	0.947876	0.150977	3.42337e-10	0.000241675		TC06000325.hg.1	-0.0107488	0.0232836	4.53892e-06	LOC554223
cg11383134	DMR17	0.947876	0.150977	3.42337e-10	0.000241675		TC06000323.hg.1	-0.030961	0.0310174	3.3223e-22	HLA-F
cg11383134	DMR17	0.947876	0.150977	3.42337e-10	0.000241675		TC06002688.hg.1	-0.0188546	0.0369935	4.3061e-07
cg11383134	DMR17	0.947876	0.150977	3.42337e-10	0.000241675		TC06001486.hg.1	-0.070468	0.0245641	2.30556e-125	ZFP57
cg15570656	DMR17	0.947876	0.150977	3.42337e-10	0.000241675		TC06000327.hg.1	0.0171014	0.0336124	4.50633e-07	HLA-K
cg15570656	DMR17	0.947876	0.150977	3.42337e-10	0.000241675		TC06001492.hg.1	-0.0072055	0.0168021	2.01666e-05	ZNRD1-AS1;HCG8
cg15570656	DMR17	0.947876	0.150977	3.42337e-10	0.000241675		TC06002688.hg.1	-0.0143825	0.0321887	9.01412e-06
cg15570656	DMR17	0.947876	0.150977	3.42337e-10	0.000241675		TC06001486.hg.1	-0.0603794	0.0215473	2.99087e-121	ZFP57
cg15570656	DMR17	0.947876	0.150977	3.42337e-10	0.000241675		TC06002692.hg.1	0.0176816	0.034144	2.82543e-07
cg15570656	DMR17	0.947876	0.150977	3.42337e-10	0.000241675		TC06000325.hg.1	-0.00869205	0.0202209	1.92905e-05	LOC554223
cg15570656	DMR17	0.947876	0.150977	3.42337e-10	0.000241675		TC06002690.hg.1	-0.0143756	0.0282488	4.48195e-07
cg15570656	DMR17	0.947876	0.150977	3.42337e-10	0.000241675		TC06000323.hg.1	-0.0258192	0.0270151	1.40761e-20	HLA-F
cg16885113	DMR17	0.947876	0.150977	3.42337e-10	0.000241675		TC06001486.hg.1	-0.0690529	0.0235225	1.70376e-129	ZFP57
cg16885113	DMR17	0.947876	0.150977	3.42337e-10	0.000241675		TC06000325.hg.1	-0.0101069	0.0225774	8.67652e-06	LOC554223
cg16885113	DMR17	0.947876	0.150977	3.42337e-10	0.000241675		TC06002692.hg.1	0.0207859	0.0380915	6.44914e-08
cg16885113	DMR17	0.947876	0.150977	3.42337e-10	0.000241675		TC06002688.hg.1	-0.0176904	0.0358798	9.9579e-07
cg16885113	DMR17	0.947876	0.150977	3.42337e-10	0.000241675		TC06000323.hg.1	-0.0297752	0.0300811	7.01054e-22	HLA-F
cg16885113	DMR17	0.947876	0.150977	3.42337e-10	0.000241675		TC06000327.hg.1	0.0204632	0.0374768	6.3311e-08	HLA-K
cg16885113	DMR17	0.947876	0.150977	3.42337e-10	0.000241675		TC06002690.hg.1	-0.0143661	0.0316719	6.60438e-06
cg17976873	DMR53	0.128428	0.0204751	3.55559e-10	0.000251009	REM2	TC14000138.hg.1	0.0443486	0.0904418	1.13794e-06	LOC101926933
cg17976873	DMR53	0.128428	0.0204751	3.55559e-10	0.000251009	REM2	TC14000941.hg.1	-0.0538176	0.0719144	1.89106e-13	HAUS4;MIR4707
cg24129115	DMR53	0.128428	0.0204751	3.55559e-10	0.000251009	REM2	TC14000941.hg.1	-0.0905827	0.106058	6.5751e-17	HAUS4;MIR4707
cg24129115	DMR53	0.128428	0.0204751	3.55559e-10	0.000251009	REM2	TC14000138.hg.1	0.0615951	0.134944	5.78528e-06	LOC101926933
cg03780733	DMR137	0.231647	0.0369643	3.68616e-10	0.000260227	PCDHB7	TC05000761.hg.1	0.00770446	0.0171149	7.7352e-06	PCDHGC3;PCDHGA12;PCDHGB4;PCDHGA8;PCDHGA1;PCDHGA10;PCDHGA11;PCDHGA2;PCDHGA3;PCDHGA4;PCDHGA5;PCDHGA6;PCDHGA7;PCDHGA9;PCDHGB1;PCDHGB2;PCDHGB3;PCDHGB5;PCDHGB6;PCDHGB7;PCDHGC4;PCDHGC5
cg16704889	DMR25	0.054806	0.00876244	3.98418e-10	0.000281266	DDAH2	TC06004075.hg.1	-0.0929523	0.186643	7.76823e-07	LY6G5B
cg03099728	DMR60	0.111101	0.0178266	4.59496e-10	0.000324384	ZNF274	TC19001907.hg.1	0.117575	0.264116	9.71805e-06	ZNF418
cg03099728	DMR60	0.111101	0.0178266	4.59496e-10	0.000324384	ZNF274	TC19000957.hg.1	0.0828471	0.184264	7.93318e-06	ZNF544
cg07815836	DMR60	0.111101	0.0178266	4.59496e-10	0.000324384	ZNF274	TC19001901.hg.1	0.111155	0.237227	3.27464e-06	ZNF154
cg07815836	DMR60	0.111101	0.0178266	4.59496e-10	0.000324384	ZNF274	TC19001907.hg.1	0.0670238	0.10751	7.31169e-10	ZNF418
cg07815836	DMR60	0.111101	0.0178266	4.59496e-10	0.000324384	ZNF274	TC19001905.hg.1	0.0463732	0.107029	1.65807e-05	ZNF814
cg14239592	DMR60	0.111101	0.0178266	4.59496e-10	0.000324384	ZNF274	TC19001907.hg.1	0.093462	0.140661	5.58995e-11	ZNF418
cg14239592	DMR60	0.111101	0.0178266	4.59496e-10	0.000324384	ZNF274	TC19002668.hg.1	0.0602904	0.150674	6.87564e-05	ZNF776
cg14239592	DMR60	0.111101	0.0178266	4.59496e-10	0.000324384	ZNF274	TC19001905.hg.1	0.0666084	0.140144	2.374e-06	ZNF814
cg14239592	DMR60	0.111101	0.0178266	4.59496e-10	0.000324384	ZNF274	TC19000955.hg.1	0.0494929	0.119098	3.58944e-05	ZNF135
cg14239592	DMR60	0.111101	0.0178266	4.59496e-10	0.000324384	ZNF274	TC19001901.hg.1	0.162118	0.310346	2.23229e-07	ZNF154
cg19416570	DMR60	0.111101	0.0178266	4.59496e-10	0.000324384	ZNF274	TC19001907.hg.1	0.0759841	0.123714	1.27823e-09	ZNF418
cg19416570	DMR60	0.111101	0.0178266	4.59496e-10	0.000324384	ZNF274	TC19002668.hg.1	0.0567215	0.13182	1.89188e-05	ZNF776
cg22720790	DMR60	0.111101	0.0178266	4.59496e-10	0.000324384	ZNF274	TC19001907.hg.1	0.0597264	0.0893452	4.30693e-11	ZNF418
cg22720790	DMR60	0.111101	0.0178266	4.59496e-10	0.000324384	ZNF274	TC19002668.hg.1	0.0417993	0.0955545	1.37713e-05	ZNF776
cg22720790	DMR60	0.111101	0.0178266	4.59496e-10	0.000324384	ZNF274	TC19001901.hg.1	0.109653	0.196744	3.40549e-08	ZNF154
cg22720790	DMR60	0.111101	0.0178266	4.59496e-10	0.000324384	ZNF274	TC19001905.hg.1	0.0455478	0.0888481	3.69691e-07	ZNF814
cg26698460	DMR60	0.111101	0.0178266	4.59496e-10	0.000324384	ZNF274	TC19001905.hg.1	0.0437283	0.0777715	2.59039e-08	ZNF814
cg26698460	DMR60	0.111101	0.0178266	4.59496e-10	0.000324384	ZNF274	TC19000957.hg.1	0.0235394	0.0556298	2.58815e-05	ZNF544
cg26698460	DMR60	0.111101	0.0178266	4.59496e-10	0.000324384	ZNF274	TC19002668.hg.1	0.0341865	0.0840403	5.20947e-05	ZNF776
cg26698460	DMR60	0.111101	0.0178266	4.59496e-10	0.000324384	ZNF274	TC19001907.hg.1	0.049998	0.0786538	3.44295e-10	ZNF418
cg26698460	DMR60	0.111101	0.0178266	4.59496e-10	0.000324384	ZNF274	TC19001901.hg.1	0.0887837	0.173263	3.73989e-07	ZNF154
cg13001017	DMR139	0.187	0.0301372	5.47082e-10	0.000386216	C6orf221	TC06000733.hg.1	-0.0809677	0.146238	4.16912e-08	DDX43
cg16074228	DMR139	0.187	0.0301372	5.47082e-10	0.000386216	C6orf221	TC06000733.hg.1	-0.0766269	0.138386	4.15734e-08	DDX43
cg19146112	DMR139	0.187	0.0301372	5.47082e-10	0.000386216	C6orf221	TC06000733.hg.1	-0.0771194	0.161884	2.25126e-06	DDX43
cg20048521	DMR139	0.187	0.0301372	5.47082e-10	0.000386216	C6orf221	TC06000733.hg.1	-0.0561395	0.0927023	2.13787e-09	DDX43
cg26550861	DMR139	0.187	0.0301372	5.47082e-10	0.000386216	C6orf221	TC06000733.hg.1	-0.0617165	0.0887767	7.43345e-12	DDX43
cg27237745	DMR139	0.187	0.0301372	5.47082e-10	0.000386216	C6orf221	TC06000733.hg.1	-0.0749886	0.160055	3.28132e-06	DDX43
cg25272143	DMR115	0.197266	0.0318291	5.73035e-10	0.000404538	AHNAK	TC11001867.hg.1	0.268425	0.597415	8.04293e-06	AHNAK
cg06416060	DMR134	0.157804	0.0255028	6.10357e-10	0.000430886		TC04000027.hg.1	-0.304102	0.625047	1.37423e-06	CRIPAK
cg08244238	DMR34	0.227007	0.036921	7.82443e-10	0.000552371	CEND1	TC11002986.hg.1	-0.41592	0.712273	7.58998e-09
cg08244238	DMR34	0.227007	0.036921	7.82443e-10	0.000552371	CEND1	TC11001255.hg.1	-0.320724	0.592552	8.19363e-08
cg14183693	DMR34	0.227007	0.036921	7.82443e-10	0.000552371	CEND1	TC11001255.hg.1	-0.562754	1.20348	3.42673e-06
cg14183693	DMR34	0.227007	0.036921	7.82443e-10	0.000552371	CEND1	TC11002986.hg.1	-0.695798	1.44976	1.89567e-06
cg17739936	DMR34	0.227007	0.036921	7.82443e-10	0.000552371	CEND1	TC11001255.hg.1	-0.246086	0.426974	1.17187e-08
cg17739936	DMR34	0.227007	0.036921	7.82443e-10	0.000552371	CEND1	TC11002986.hg.1	-0.295916	0.514764	1.27549e-08
cg26325806	DMR34	0.227007	0.036921	7.82443e-10	0.000552371	CEND1	TC11001255.hg.1	-0.453655	0.989057	5.21647e-06
cg26325806	DMR34	0.227007	0.036921	7.82443e-10	0.000552371	CEND1	TC11002986.hg.1	-0.576316	1.19058	1.55056e-06
cg14582057	DMR77	-0.0949399	0.0156071	1.17863e-09	0.000832061	FOXK1	TC07000043.hg.1	0.0440466	0.102314	1.87451e-05	FOXK1
cg15176413	DMR77	-0.0949399	0.0156071	1.17863e-09	0.000832061	FOXK1	TC07000043.hg.1	0.0251049	0.0641369	9.83249e-05	FOXK1
cg20349812	DMR77	-0.0949399	0.0156071	1.17863e-09	0.000832061	FOXK1	TC07000043.hg.1	0.0222492	0.0569294	0.000100772	FOXK1
cg26800803	DMR77	-0.0949399	0.0156071	1.17863e-09	0.000832061	FOXK1	TC07000043.hg.1	0.0493998	0.10584	3.57015e-06	FOXK1
cg22404498	DMR91	0.201933	0.0335379	1.73297e-09	0.0012234	RFPL2	TC22000241.hg.1	-0.0668287	0.0611432	4.96775e-26
cg22404498	DMR91	0.201933	0.0335379	1.73297e-09	0.0012234	RFPL2	TC22000242.hg.1	-0.202667	0.137096	6.05195e-44
cg25125450	DMR91	0.201933	0.0335379	1.73297e-09	0.0012234	RFPL2	TC22000242.hg.1	-0.160042	0.0973231	1.24453e-52
cg25125450	DMR91	0.201933	0.0335379	1.73297e-09	0.0012234	RFPL2	TC22000241.hg.1	-0.0531137	0.0438486	3.76209e-31
cg26494441	DMR91	0.201933	0.0335379	1.73297e-09	0.0012234	RFPL2	TC22000242.hg.1	-0.288465	0.196499	2.00293e-43
cg26494441	DMR91	0.201933	0.0335379	1.73297e-09	0.0012234	RFPL2	TC22000241.hg.1	-0.0974339	0.0872624	5.07587e-27
cg00649377	DMR18	0.0617894	0.0102823	1.86366e-09	0.00131566	VARS2;VARS2;VARS2;GTF2H4	TC06003588.hg.1	0.0724171	0.176276	4.39449e-05
cg10661769	DMR18	0.0617894	0.0102823	1.86366e-09	0.00131566	VARS2	TC06001511.hg.1	0.0886944	0.140996	5.17779e-10	LINC00243
cg10661769	DMR18	0.0617894	0.0102823	1.86366e-09	0.00131566	VARS2	TC06003579.hg.1	0.0555699	0.134785	4.12872e-05	LINC00243
cg01039763	DMR101	0.120667	0.0202483	2.53216e-09	0.0017876		TC09001748.hg.1	-0.07457	0.16843	1.08503e-05	CLIC3
cg01039763	DMR101	0.120667	0.0202483	2.53216e-09	0.0017876		TC09002865.hg.1	-0.278792	0.573202	1.3845e-06	CLIC3
cg04471485	DMR101	0.120667	0.0202483	2.53216e-09	0.0017876	CLIC3	TC09001748.hg.1	-0.065014	0.11709	3.82142e-08	CLIC3
cg04471485	DMR101	0.120667	0.0202483	2.53216e-09	0.0017876	CLIC3	TC09002865.hg.1	-0.287617	0.394226	7.10017e-13	CLIC3
cg06204126	DMR101	0.120667	0.0202483	2.53216e-09	0.0017876	CLIC3	TC09001748.hg.1	-0.0930197	0.139111	4.25671e-11	CLIC3
cg06204126	DMR101	0.120667	0.0202483	2.53216e-09	0.0017876	CLIC3	TC09002865.hg.1	-0.371642	0.469678	8.2846e-15	CLIC3
cg13423383	DMR101	0.120667	0.0202483	2.53216e-09	0.0017876	CLIC3	TC09002865.hg.1	-0.207045	0.297111	6.6467e-12	CLIC3
cg13423383	DMR101	0.120667	0.0202483	2.53216e-09	0.0017876	CLIC3	TC09001748.hg.1	-0.0506954	0.0878777	1.13652e-08	CLIC3
cg14408173	DMR101	0.120667	0.0202483	2.53216e-09	0.0017876	CLIC3	TC09002865.hg.1	-1.27959	2.78285	4.94649e-06	CLIC3
cg03251655	DMR43	-0.404861	0.0679528	2.55384e-09	0.0018029	SLFN12	TC17001370.hg.1	-0.140115	0.0878813	5.8062e-50	SLFN12
cg05174890	DMR43	-0.404861	0.0679528	2.55384e-09	0.0018029	SLFN12	TC17001370.hg.1	-0.275829	0.196974	4.76425e-40	SLFN12
cg11346248	DMR43	-0.404861	0.0679528	2.55384e-09	0.0018029	SLFN12	TC17001370.hg.1	-0.161305	0.108168	1.32428e-44	SLFN12
cg19566405	DMR43	-0.404861	0.0679528	2.55384e-09	0.0018029	SLFN12	TC17001370.hg.1	-0.152028	0.100763	1.67947e-45	SLFN12
cg19963856	DMR43	-0.404861	0.0679528	2.55384e-09	0.0018029	SLFN12	TC17001370.hg.1	-0.113058	0.0712599	1.50075e-49	SLFN12
cg21697381	DMR43	-0.404861	0.0679528	2.55384e-09	0.0018029	SLFN12	TC17001370.hg.1	-0.145369	0.0930825	3.02557e-48	SLFN12
cg24470734	DMR43	-0.404861	0.0679528	2.55384e-09	0.0018029	SLFN12	TC17001370.hg.1	-0.148298	0.102236	1.5215e-42	SLFN12
cg03909983	DMR198	0.140226	0.0235954	2.79973e-09	0.00197649		TC08001973.hg.1	0.0781417	0.1092	1.86766e-12	MSC-AS1
cg03909983	DMR198	0.140226	0.0235954	2.79973e-09	0.00197649		TC08001320.hg.1	0.0769657	0.11678	7.89556e-11	MSC
cg03909983	DMR198	0.140226	0.0235954	2.79973e-09	0.00197649		TC08000471.hg.1	0.0332337	0.0636178	2.23031e-07	MSC-AS1
cg06700209	DMR198	0.140226	0.0235954	2.79973e-09	0.00197649	MSC	TC08000471.hg.1	0.0700579	0.13985	6.70517e-07	MSC-AS1
cg06700209	DMR198	0.140226	0.0235954	2.79973e-09	0.00197649	MSC	TC08001320.hg.1	0.122209	0.259643	2.96003e-06	MSC
cg06700209	DMR198	0.140226	0.0235954	2.79973e-09	0.00197649	MSC	TC08000472.hg.1	0.23787	0.584112	5.11248e-05
cg06700209	DMR198	0.140226	0.0235954	2.79973e-09	0.00197649	MSC	TC08001973.hg.1	0.14809	0.241665	1.39058e-09	MSC-AS1
cg22063654	DMR198	0.140226	0.0235954	2.79973e-09	0.00197649		TC08001320.hg.1	0.0593016	0.0838406	3.28344e-12	MSC
cg22063654	DMR198	0.140226	0.0235954	2.79973e-09	0.00197649		TC08000471.hg.1	0.0208104	0.0460395	7.10402e-06	MSC-AS1
cg22063654	DMR198	0.140226	0.0235954	2.79973e-09	0.00197649		TC08001973.hg.1	0.0481334	0.079371	2.03298e-09	MSC-AS1
cg22063654	DMR198	0.140226	0.0235954	2.79973e-09	0.00197649		TC08000472.hg.1	0.0779733	0.19176	5.24647e-05
cg00659077	DMR88	0.170119	0.0289804	4.35478e-09	0.00307429	HSBP1L1	TC18000266.hg.1	0.0592638	0.12701	3.59272e-06	HSBP1L1
cg16313807	DMR88	0.170119	0.0289804	4.35478e-09	0.00307429	HSBP1L1	TC18000266.hg.1	0.096235	0.0943797	4.75951e-23	HSBP1L1
cg07264048	DMR16	0.212165	0.0361509	4.38808e-09	0.00309779	GCNT2	TC06000071.hg.1	0.123005	0.150913	1.3734e-15	GCNT2
cg08027484	DMR16	0.212165	0.0361509	4.38808e-09	0.00309779	GCNT2	TC06000071.hg.1	0.136899	0.190056	1.34951e-12	GCNT2
cg12242450	DMR16	0.212165	0.0361509	4.38808e-09	0.00309779	GCNT2	TC06000071.hg.1	0.133478	0.176156	9.66998e-14	GCNT2
cg12695465	DMR16	0.212165	0.0361509	4.38808e-09	0.00309779	GCNT2	TC06000071.hg.1	0.121926	0.128627	2.77155e-20	GCNT2
cg13347910	DMR16	0.212165	0.0361509	4.38808e-09	0.00309779	GCNT2	TC06000071.hg.1	0.0928164	0.139834	5.84356e-11	GCNT2
cg27444437	DMR230	0.381273	0.065013	4.50307e-09	0.00317897	FARP2	TC02001478.hg.1	-0.068745	0.0514864	6.84859e-37	FARP2
cg27444437	DMR230	0.381273	0.065013	4.50307e-09	0.00317897	FARP2	TC02001479.hg.1	-0.185602	0.156251	4.16475e-30
cg13598480	DMR90	0.241979	0.0416334	6.16817e-09	0.00435446	ProSAPiP1	TC20001386.hg.1	-0.0247775	0.0619134	6.85948e-05	AVP
cg17153082	DMR90	0.241979	0.0416334	6.16817e-09	0.00435446	ProSAPiP1	TC20001386.hg.1	-0.0291167	0.0706924	4.20079e-05	AVP
cg00994804	DMR14	0.271172	0.0469061	7.41881e-09	0.00523736	RUNX1	TC21000946.hg.1	0.0279407	0.0703293	7.73639e-05	RUNX1-IT1
cg00994804	DMR14	0.271172	0.0469061	7.41881e-09	0.00523736	RUNX1	TC21000425.hg.1	0.0285984	0.0697454	4.54154e-05	RUNX1-IT1
cg02869559	DMR14	0.271172	0.0469061	7.41881e-09	0.00523736	RUNX1	TC21000425.hg.1	0.0350457	0.0836193	3.08231e-05	RUNX1-IT1
cg02869559	DMR14	0.271172	0.0469061	7.41881e-09	0.00523736	RUNX1	TC21000946.hg.1	0.0339308	0.0843371	6.27903e-05	RUNX1-IT1
cg06758350	DMR14	0.271172	0.0469061	7.41881e-09	0.00523736	RUNX1	TC21000946.hg.1	0.0402422	0.096103	3.13186e-05	RUNX1-IT1
cg06758350	DMR14	0.271172	0.0469061	7.41881e-09	0.00523736	RUNX1	TC21000425.hg.1	0.0406856	0.0953254	2.20557e-05	RUNX1-IT1
cg12477880	DMR14	0.271172	0.0469061	7.41881e-09	0.00523736	RUNX1	TC21000425.hg.1	0.0274296	0.0692756	8.17305e-05	RUNX1-IT1
cg26975524	DMR197	0.252376	0.0437309	7.87513e-09	0.0055595	CLN8	TC08000887.hg.1	-0.0978891	0.160121	1.51629e-09	LOC101927752
cg00108944	DMR73	-0.280693	0.0487686	8.63361e-09	0.00609496	GLIPR1L2	TC12000642.hg.1	-0.123579	0.278272	1.02031e-05	GLIPR1
cg00108944	DMR73	-0.280693	0.0487686	8.63361e-09	0.00609496	GLIPR1L2	TC12000641.hg.1	-0.0747965	0.146399	4.04184e-07	GLIPR1L2
cg02071292	DMR73	-0.280693	0.0487686	8.63361e-09	0.00609496	GLIPR1L2	TC12001745.hg.1	-0.039429	0.0988122	7.19888e-05	CAPS2
cg02415057	DMR73	-0.280693	0.0487686	8.63361e-09	0.00609496	GLIPR1L2	TC12000641.hg.1	-0.0489403	0.106038	4.56285e-06	GLIPR1L2
cg02415057	DMR73	-0.280693	0.0487686	8.63361e-09	0.00609496	GLIPR1L2	TC12000642.hg.1	-0.0792387	0.201493	9.12548e-05	GLIPR1
cg07311024	DMR73	-0.280693	0.0487686	8.63361e-09	0.00609496	GLIPR1L2	TC12000641.hg.1	-0.0586027	0.152848	0.000135846	GLIPR1L2
cg12351126	DMR73	-0.280693	0.0487686	8.63361e-09	0.00609496	GLIPR1L2	TC12000642.hg.1	-0.102695	0.269789	0.000151618	GLIPR1
cg12351126	DMR73	-0.280693	0.0487686	8.63361e-09	0.00609496	GLIPR1L2	TC12000641.hg.1	-0.0671377	0.1418	2.59056e-06	GLIPR1L2
cg15942481	DMR73	-0.280693	0.0487686	8.63361e-09	0.00609496	GLIPR1L2	TC12000641.hg.1	-0.122532	0.253139	1.55168e-06	GLIPR1L2
cg15942481	DMR73	-0.280693	0.0487686	8.63361e-09	0.00609496	GLIPR1L2	TC12001746.hg.1	-0.235056	0.509357	4.57554e-06
cg21272279	DMR73	-0.280693	0.0487686	8.63361e-09	0.00609496	GLIPR1L2	TC12000642.hg.1	-0.0983084	0.190512	3.10663e-07	GLIPR1
cg21272279	DMR73	-0.280693	0.0487686	8.63361e-09	0.00609496	GLIPR1L2	TC12000641.hg.1	-0.0595152	0.100092	4.08571e-09	GLIPR1L2
cg21272279	DMR73	-0.280693	0.0487686	8.63361e-09	0.00609496	GLIPR1L2	TC12001746.hg.1	-0.10095	0.202404	7.48755e-07
cg23588049	DMR73	-0.280693	0.0487686	8.63361e-09	0.00609496	GLIPR1L2	TC12000641.hg.1	-0.0670849	0.136961	1.1691e-06	GLIPR1L2
cg23588049	DMR73	-0.280693	0.0487686	8.63361e-09	0.00609496	GLIPR1L2	TC12000642.hg.1	-0.112111	0.260186	1.84309e-05	GLIPR1
cg03885664	DMR179	0.201577	0.0351352	9.62606e-09	0.00679559	BBS2	TC16001134.hg.1	0.312731	0.122854	2.00887e-105	BBS2
cg03885664	DMR179	0.201577	0.0351352	9.62606e-09	0.00679559	BBS2	TC16001132.hg.1	0.107903	0.128273	1.81761e-16	AMFR
cg07280206	DMR179	0.201577	0.0351352	9.62606e-09	0.00679559	BBS2	TC16001134.hg.1	0.285676	0.14061	1.88585e-74	BBS2
cg07280206	DMR179	0.201577	0.0351352	9.62606e-09	0.00679559	BBS2	TC16001132.hg.1	0.100527	0.135661	3.18222e-13	AMFR
cg17366294	DMR75	-0.300444	0.0528001	1.2687e-08	0.00895649	C4orf37	TC04002113.hg.1	0.0453671	0.10903	3.50889e-05
cg03714522	DMR196	0.3977	0.0701554	1.43763e-08	0.0101491	AGAP3	TC07002023.hg.1	0.108035	0.268312	6.19525e-05	TMEM176B
cg07429146	DMR196	0.3977	0.0701554	1.43763e-08	0.0101491	AGAP3	TC07002023.hg.1	0.110873	0.24718	8.32682e-06	TMEM176B
cg17379860	DMR104	-0.198699	0.0350694	1.46277e-08	0.0103265	TMEM216	TC11000531.hg.1	-0.0411773	0.0960569	2.03186e-05	TMEM216
cg01710886	DMR135	0.13258	0.0237853	2.48907e-08	0.0175718	SH3BP2	TC04000038.hg.1	0.0181085	0.0438473	4.00693e-05	SH3BP2
cg10745272	DMR135	0.13258	0.0237853	2.48907e-08	0.0175718	SH3BP2	TC04000038.hg.1	0.0251053	0.0553	6.4863e-06	SH3BP2
cg22198044	DMR135	0.13258	0.0237853	2.48907e-08	0.0175718	SH3BP2	TC04000038.hg.1	0.0112094	0.0272531	4.30382e-05	SH3BP2
cg06796435	DMR20	-0.218122	0.0394164	3.13395e-08	0.0221244	LTB4R2;LTB4R2;LTB4R2;CIDEB;LTB4R	TC14000974.hg.1	-0.0873552	0.0873338	2.75958e-22	CIDEB
cg07509935	DMR20	-0.218122	0.0394164	3.13395e-08	0.0221244	LTB4R2;LTB4R2;LTB4R2;LTB4R;CIDEB;CIDEB	TC14000974.hg.1	-0.0508228	0.0587428	2.71427e-17	CIDEB
cg07760773	DMR20	-0.218122	0.0394164	3.13395e-08	0.0221244	LTB4R2;LTB4R2;LTB4R2;LTB4R;CIDEB;CIDEB	TC14000974.hg.1	-0.106047	0.121133	1.18433e-17	CIDEB
cg10193721	DMR20	-0.218122	0.0394164	3.13395e-08	0.0221244	LTB4R2;LTB4R2;LTB4R2;CIDEB;LTB4R	TC14000974.hg.1	-0.0763648	0.0768755	5.11673e-22	CIDEB
cg15364618	DMR20	-0.218122	0.0394164	3.13395e-08	0.0221244	LTB4R2;LTB4R2;LTB4R2;CIDEB;CIDEB;LTB4R	TC14000974.hg.1	-0.086656	0.0842873	2.19806e-23	CIDEB
cg20007021	DMR20	-0.218122	0.0394164	3.13395e-08	0.0221244	LTB4R2;LTB4R2;LTB4R2;LTB4R;CIDEB;CIDEB	TC14000974.hg.1	-0.0555965	0.0620933	2.32865e-18	CIDEB
cg25576711	DMR20	-0.218122	0.0394164	3.13395e-08	0.0221244	LTB4R	TC14000974.hg.1	-0.0983425	0.0978929	1.86592e-22	CIDEB
cg26310551	DMR20	-0.218122	0.0394164	3.13395e-08	0.0221244	CIDEB	TC14000974.hg.1	-0.0677764	0.067587	2.19245e-22	CIDEB
cg07220782	DMR96	0.229822	0.0416251	3.36594e-08	0.0237621	LOC100270746;C6orf41	TC06000195.hg.1	0.0995089	0.185062	9.91744e-08	HMGN4
cg07220782	DMR96	0.229822	0.0416251	3.36594e-08	0.0237621	LOC100270746;C6orf41	TC06002655.hg.1	0.255636	0.381702	3.97566e-11
cg07220782	DMR96	0.229822	0.0416251	3.36594e-08	0.0237621	LOC100270746;C6orf41	TC06001377.hg.1	0.108371	0.233612	4.08417e-06
cg07220782	DMR96	0.229822	0.0416251	3.36594e-08	0.0237621	LOC100270746;C6orf41	TC06000208.hg.1	0.109683	0.210229	2.30903e-07
cg07220782	DMR96	0.229822	0.0416251	3.36594e-08	0.0237621	LOC100270746;C6orf41	TC06000207.hg.1	0.108371	0.233612	4.08417e-06
cg10547057	DMR96	0.229822	0.0416251	3.36594e-08	0.0237621	LOC100270746;C6orf41	TC06000207.hg.1	0.137917	0.249025	4.13283e-08
cg10547057	DMR96	0.229822	0.0416251	3.36594e-08	0.0237621	LOC100270746;C6orf41	TC06000206.hg.1	0.130259	0.271137	1.85233e-06
cg10547057	DMR96	0.229822	0.0416251	3.36594e-08	0.0237621	LOC100270746;C6orf41	TC06002655.hg.1	0.312616	0.405684	3.80888e-14
cg10547057	DMR96	0.229822	0.0416251	3.36594e-08	0.0237621	LOC100270746;C6orf41	TC06000208.hg.1	0.154847	0.222526	7.10738e-12
cg10547057	DMR96	0.229822	0.0416251	3.36594e-08	0.0237621	LOC100270746;C6orf41	TC06001377.hg.1	0.137917	0.249025	4.13283e-08
cg10547057	DMR96	0.229822	0.0416251	3.36594e-08	0.0237621	LOC100270746;C6orf41	TC06000195.hg.1	0.107164	0.198323	8.6057e-08	HMGN4
cg18278486	DMR96	0.229822	0.0416251	3.36594e-08	0.0237621	LOC100270746;C6orf41	TC06002655.hg.1	0.141408	0.19	2.53167e-13
cg18278486	DMR96	0.229822	0.0416251	3.36594e-08	0.0237621	LOC100270746;C6orf41	TC06003546.hg.1	-0.029868	0.0740892	6.07013e-05	ZNF204P
cg18278486	DMR96	0.229822	0.0416251	3.36594e-08	0.0237621	LOC100270746;C6orf41	TC06000195.hg.1	0.0452544	0.0929763	1.3606e-06	HMGN4
cg18278486	DMR96	0.229822	0.0416251	3.36594e-08	0.0237621	LOC100270746;C6orf41	TC06000208.hg.1	0.0661015	0.104493	4.16529e-10
cg18278486	DMR96	0.229822	0.0416251	3.36594e-08	0.0237621	LOC100270746;C6orf41	TC06000206.hg.1	0.0567599	0.126929	8.86704e-06
cg18278486	DMR96	0.229822	0.0416251	3.36594e-08	0.0237621	LOC100270746;C6orf41	TC06000207.hg.1	0.0700774	0.115958	2.30302e-09
cg18278486	DMR96	0.229822	0.0416251	3.36594e-08	0.0237621	C6orf41	TC06001377.hg.1	0.0700774	0.115958	2.30302e-09
cg11788523	DMR39	0.144321	0.0261672	3.48125e-08	0.0245761	ZNF418	TC19000946.hg.1	-0.0576125	0.137995	3.30417e-05	ZIK1
cg11788523	DMR39	0.144321	0.0261672	3.48125e-08	0.0245761	ZNF418	TC19001896.hg.1	-0.0853608	0.173349	1.02727e-06	ZNF772
cg11788523	DMR39	0.144321	0.0261672	3.48125e-08	0.0245761	ZNF418	TC19001899.hg.1	-0.0649919	0.152492	2.26528e-05	ZNF416
cg11788523	DMR39	0.144321	0.0261672	3.48125e-08	0.0245761	ZNF418	TC19001902.hg.1	-0.0729891	0.144784	5.71175e-07	ZNF671
cg11788523	DMR39	0.144321	0.0261672	3.48125e-08	0.0245761	ZNF418	TC19002669.hg.1	-0.0864173	0.153423	2.45055e-08	ZNF551
cg11788523	DMR39	0.144321	0.0261672	3.48125e-08	0.0245761	ZNF418	TC19001901.hg.1	-0.305614	0.324061	4.19976e-20	ZNF154
cg11788523	DMR39	0.144321	0.0261672	3.48125e-08	0.0245761	ZNF418	TC19001908.hg.1	-0.075046	0.169642	1.10267e-05	ZNF256
cg11788523	DMR39	0.144321	0.0261672	3.48125e-08	0.0245761	ZNF418	TC19002664.hg.1	-0.042466	0.0983966	1.78747e-05	ZNF211
cg11788523	DMR39	0.144321	0.0261672	3.48125e-08	0.0245761	ZNF418	TC19002668.hg.1	-0.0809243	0.162163	7.38476e-07	ZNF776
cg11788523	DMR39	0.144321	0.0261672	3.48125e-08	0.0245761	ZNF418	TC19000943.hg.1	-0.0457991	0.0942156	1.40271e-06	ZNF419
cg11788523	DMR39	0.144321	0.0261672	3.48125e-08	0.0245761	ZNF418	TC19001905.hg.1	-0.125879	0.147232	6.13056e-17	ZNF814
cg11788523	DMR39	0.144321	0.0261672	3.48125e-08	0.0245761	ZNF418	TC19001907.hg.1	-0.226731	0.13442	6.44416e-55	ZNF418
cg11788523	DMR39	0.144321	0.0261672	3.48125e-08	0.0245761	ZNF418	TC19000955.hg.1	-0.091791	0.126172	8.19938e-13	ZNF135
cg11788523	DMR39	0.144321	0.0261672	3.48125e-08	0.0245761	ZNF418	TC19000957.hg.1	-0.055929	0.107284	2.3597e-07	ZNF544
cg11788523	DMR39	0.144321	0.0261672	3.48125e-08	0.0245761	ZNF418	TC19002265.hg.1	-0.148714	0.244647	1.86645e-09	ZNF135
cg15060012	DMR39	0.144321	0.0261672	3.48125e-08	0.0245761	ZNF418	TC19000946.hg.1	-0.0582947	0.134102	1.556e-05	ZIK1
cg15060012	DMR39	0.144321	0.0261672	3.48125e-08	0.0245761	ZNF418	TC19002664.hg.1	-0.0455064	0.0954691	2.22171e-06	ZNF211
cg15060012	DMR39	0.144321	0.0261672	3.48125e-08	0.0245761	ZNF418	TC19002669.hg.1	-0.0767498	0.149713	3.69714e-07	ZNF551
cg15060012	DMR39	0.144321	0.0261672	3.48125e-08	0.0245761	ZNF418	TC19001899.hg.1	-0.0630869	0.148328	2.35392e-05	ZNF416
cg15060012	DMR39	0.144321	0.0261672	3.48125e-08	0.0245761	ZNF418	TC19001901.hg.1	-0.322443	0.312119	1.3912e-23	ZNF154
cg15060012	DMR39	0.144321	0.0261672	3.48125e-08	0.0245761	ZNF418	TC19001902.hg.1	-0.0746823	0.140588	1.40184e-07	ZNF671
cg15060012	DMR39	0.144321	0.0261672	3.48125e-08	0.0245761	ZNF418	TC19001905.hg.1	-0.137519	0.1415	3.44131e-21	ZNF814
cg15060012	DMR39	0.144321	0.0261672	3.48125e-08	0.0245761	ZNF418	TC19001900.hg.1	-0.0833694	0.204632	5.07431e-05
cg15060012	DMR39	0.144321	0.0261672	3.48125e-08	0.0245761	ZNF418	TC19000955.hg.1	-0.0867371	0.122947	3.71653e-12	ZNF135
cg15060012	DMR39	0.144321	0.0261672	3.48125e-08	0.0245761	ZNF418	TC19002265.hg.1	-0.149113	0.237614	5.6819e-10	ZNF135
cg15060012	DMR39	0.144321	0.0261672	3.48125e-08	0.0245761	ZNF418	TC19002668.hg.1	-0.0828227	0.157467	1.84928e-07	ZNF776
cg15060012	DMR39	0.144321	0.0261672	3.48125e-08	0.0245761	ZNF418	TC19001896.hg.1	-0.0870228	0.168358	2.97006e-07	ZNF772
cg15060012	DMR39	0.144321	0.0261672	3.48125e-08	0.0245761	ZNF418	TC19000943.hg.1	-0.0431064	0.0917239	3.06378e-06	ZNF419
cg15060012	DMR39	0.144321	0.0261672	3.48125e-08	0.0245761	ZNF418	TC19001907.hg.1	-0.210526	0.132768	1.6724e-49	ZNF418
cg15060012	DMR39	0.144321	0.0261672	3.48125e-08	0.0245761	ZNF418	TC19001908.hg.1	-0.0754376	0.164866	5.49197e-06	ZNF256
cg18673377	DMR39	0.144321	0.0261672	3.48125e-08	0.0245761	ZNF418	TC19000943.hg.1	-0.0453685	0.0886372	3.85248e-07	ZNF419
cg18673377	DMR39	0.144321	0.0261672	3.48125e-08	0.0245761	ZNF418	TC19001905.hg.1	-0.125501	0.137976	7.15926e-19	ZNF814
cg18673377	DMR39	0.144321	0.0261672	3.48125e-08	0.0245761	ZNF418	TC19002664.hg.1	-0.0408219	0.0926698	1.19978e-05	ZNF211
cg18673377	DMR39	0.144321	0.0261672	3.48125e-08	0.0245761	ZNF418	TC19002669.hg.1	-0.0799224	0.144666	4.45468e-08	ZNF551
cg18673377	DMR39	0.144321	0.0261672	3.48125e-08	0.0245761	ZNF418	TC19001896.hg.1	-0.0854525	0.163021	2.03148e-07	ZNF772
cg18673377	DMR39	0.144321	0.0261672	3.48125e-08	0.0245761	ZNF418	TC19001902.hg.1	-0.0764314	0.135916	2.57958e-08	ZNF671
cg18673377	DMR39	0.144321	0.0261672	3.48125e-08	0.0245761	ZNF418	TC19002265.hg.1	-0.140284	0.230505	1.78779e-09	ZNF135
cg18673377	DMR39	0.144321	0.0261672	3.48125e-08	0.0245761	ZNF418	TC19000957.hg.1	-0.0519478	0.101136	3.51226e-07	ZNF544
cg18673377	DMR39	0.144321	0.0261672	3.48125e-08	0.0245761	ZNF418	TC19001901.hg.1	-0.306659	0.303083	9.72589e-23	ZNF154
cg18673377	DMR39	0.144321	0.0261672	3.48125e-08	0.0245761	ZNF418	TC19000955.hg.1	-0.0865043	0.118883	8.12383e-13	ZNF135
cg18673377	DMR39	0.144321	0.0261672	3.48125e-08	0.0245761	ZNF418	TC19001908.hg.1	-0.0829305	0.159115	2.37438e-07	ZNF256
cg18673377	DMR39	0.144321	0.0261672	3.48125e-08	0.0245761	ZNF418	TC19001907.hg.1	-0.211017	0.127198	2.05881e-53	ZNF418
cg18673377	DMR39	0.144321	0.0261672	3.48125e-08	0.0245761	ZNF418	TC19002668.hg.1	-0.0802918	0.15254	1.8113e-07	ZNF776
cg21444693	DMR39	0.144321	0.0261672	3.48125e-08	0.0245761	ZNF418	TC19000943.hg.1	-0.0478309	0.0895473	1.19993e-07	ZNF419
cg21444693	DMR39	0.144321	0.0261672	3.48125e-08	0.0245761	ZNF418	TC19002664.hg.1	-0.0428479	0.093666	5.52149e-06	ZNF211
cg21444693	DMR39	0.144321	0.0261672	3.48125e-08	0.0245761	ZNF418	TC19001899.hg.1	-0.0690028	0.144969	2.29563e-06	ZNF416
cg21444693	DMR39	0.144321	0.0261672	3.48125e-08	0.0245761	ZNF418	TC19000955.hg.1	-0.0870248	0.120316	1.09742e-12	ZNF135
cg21444693	DMR39	0.144321	0.0261672	3.48125e-08	0.0245761	ZNF418	TC19001896.hg.1	-0.0896518	0.164713	6.95585e-08	ZNF772
cg21444693	DMR39	0.144321	0.0261672	3.48125e-08	0.0245761	ZNF418	TC19001901.hg.1	-0.311729	0.306436	5.9144e-23	ZNF154
cg21444693	DMR39	0.144321	0.0261672	3.48125e-08	0.0245761	ZNF418	TC19000946.hg.1	-0.0544519	0.131568	3.85939e-05	ZIK1
cg21444693	DMR39	0.144321	0.0261672	3.48125e-08	0.0245761	ZNF418	TC19001908.hg.1	-0.0732232	0.161617	6.76728e-06	ZNF256
cg21444693	DMR39	0.144321	0.0261672	3.48125e-08	0.0245761	ZNF418	TC19002265.hg.1	-0.132169	0.233905	2.21714e-08	ZNF135
cg21444693	DMR39	0.144321	0.0261672	3.48125e-08	0.0245761	ZNF418	TC19000957.hg.1	-0.046869	0.102658	5.75794e-06	ZNF544
cg21444693	DMR39	0.144321	0.0261672	3.48125e-08	0.0245761	ZNF418	TC19001902.hg.1	-0.0831291	0.137084	2.03593e-09	ZNF671
cg21444693	DMR39	0.144321	0.0261672	3.48125e-08	0.0245761	ZNF418	TC19001905.hg.1	-0.127425	0.139535	5.28971e-19	ZNF814
cg21444693	DMR39	0.144321	0.0261672	3.48125e-08	0.0245761	ZNF418	TC19001907.hg.1	-0.207821	0.129825	2.65698e-50	ZNF418
cg21444693	DMR39	0.144321	0.0261672	3.48125e-08	0.0245761	ZNF418	TC19002669.hg.1	-0.0703419	0.147026	2.03932e-06	ZNF551
cg21444693	DMR39	0.144321	0.0261672	3.48125e-08	0.0245761	ZNF418	TC19002668.hg.1	-0.0753735	0.154689	1.32577e-06	ZNF776
cg21759268	DMR39	0.144321	0.0261672	3.48125e-08	0.0245761	ZNF418	TC19001901.hg.1	-0.182637	0.363105	6.05044e-07	ZNF154
cg21759268	DMR39	0.144321	0.0261672	3.48125e-08	0.0245761	ZNF418	TC19001905.hg.1	-0.0959466	0.16258	5.29776e-09	ZNF814
cg21759268	DMR39	0.144321	0.0261672	3.48125e-08	0.0245761	ZNF418	TC19002265.hg.1	-0.120352	0.266855	7.44233e-06	ZNF135
cg21759268	DMR39	0.144321	0.0261672	3.48125e-08	0.0245761	ZNF418	TC19001907.hg.1	-0.180256	0.156444	1.51063e-28	ZNF418
cg21759268	DMR39	0.144321	0.0261672	3.48125e-08	0.0245761	ZNF418	TC19000955.hg.1	-0.0787966	0.137899	1.55094e-08	ZNF135
cg26356061	DMR39	0.144321	0.0261672	3.48125e-08	0.0245761	ZNF418	TC19001896.hg.1	-0.0855717	0.167011	3.7495e-07	ZNF772
cg26356061	DMR39	0.144321	0.0261672	3.48125e-08	0.0245761	ZNF418	TC19001899.hg.1	-0.0626137	0.147097	2.31903e-05	ZNF416
cg26356061	DMR39	0.144321	0.0261672	3.48125e-08	0.0245761	ZNF418	TC19000946.hg.1	-0.0630037	0.132699	2.43162e-06	ZIK1
cg26356061	DMR39	0.144321	0.0261672	3.48125e-08	0.0245761	ZNF418	TC19000943.hg.1	-0.0461375	0.0907592	4.60691e-07	ZNF419
cg26356061	DMR39	0.144321	0.0261672	3.48125e-08	0.0245761	ZNF418	TC19001902.hg.1	-0.0733605	0.139469	1.84661e-07	ZNF671
cg26356061	DMR39	0.144321	0.0261672	3.48125e-08	0.0245761	ZNF418	TC19002668.hg.1	-0.0911551	0.155542	6.71892e-09	ZNF776
cg26356061	DMR39	0.144321	0.0261672	3.48125e-08	0.0245761	ZNF418	TC19000955.hg.1	-0.100161	0.120585	4.14547e-16	ZNF135
cg26356061	DMR39	0.144321	0.0261672	3.48125e-08	0.0245761	ZNF418	TC19001901.hg.1	-0.330091	0.30819	4.01375e-25	ZNF154
cg26356061	DMR39	0.144321	0.0261672	3.48125e-08	0.0245761	ZNF418	TC19000956.hg.1	-0.0482149	0.118046	4.85913e-05	ZNF274
cg26356061	DMR39	0.144321	0.0261672	3.48125e-08	0.0245761	ZNF418	TC19000957.hg.1	-0.0456628	0.103978	1.27499e-05	ZNF544
cg26356061	DMR39	0.144321	0.0261672	3.48125e-08	0.0245761	ZNF418	TC19001908.hg.1	-0.0814793	0.163106	7.19525e-07	ZNF256
cg26356061	DMR39	0.144321	0.0261672	3.48125e-08	0.0245761	ZNF418	TC19002265.hg.1	-0.151459	0.235365	2.1132e-10	ZNF135
cg26356061	DMR39	0.144321	0.0261672	3.48125e-08	0.0245761	ZNF418	TC19002664.hg.1	-0.0456897	0.0946453	1.65367e-06	ZNF211
cg26356061	DMR39	0.144321	0.0261672	3.48125e-08	0.0245761	ZNF418	TC19002669.hg.1	-0.072769	0.148681	1.19109e-06	ZNF551
cg26356061	DMR39	0.144321	0.0261672	3.48125e-08	0.0245761	ZNF418	TC19001905.hg.1	-0.134085	0.140602	1.68649e-20	ZNF814
cg26356061	DMR39	0.144321	0.0261672	3.48125e-08	0.0245761	ZNF418	TC19001907.hg.1	-0.216079	0.130204	1.91517e-53	ZNF418
cg00650641	DMR160	-0.179016	0.0326479	4.17611e-08	0.0294816		TC07001218.hg.1	0.0426933	0.0967523	1.15961e-05	HOXA1
cg20171559	DMR160	-0.179016	0.0326479	4.17611e-08	0.0294816		TC07001217.hg.1	0.122185	0.236329	2.95133e-07	SKAP2
cg20171559	DMR160	-0.179016	0.0326479	4.17611e-08	0.0294816		TC07000165.hg.1	0.0818704	0.174203	3.06208e-06	HOTAIRM1
cg20171559	DMR160	-0.179016	0.0326479	4.17611e-08	0.0294816		TC07001218.hg.1	0.0653708	0.10024	1.22667e-10	HOXA1
cg20171559	DMR160	-0.179016	0.0326479	4.17611e-08	0.0294816		TC07002209.hg.1	0.136627	0.324558	2.845e-05	HOTAIRM1
cg23178550	DMR160	-0.179016	0.0326479	4.17611e-08	0.0294816		TC07001217.hg.1	0.0761936	0.190311	6.81187e-05	SKAP2
cg23178550	DMR160	-0.179016	0.0326479	4.17611e-08	0.0294816		TC07001218.hg.1	0.0382187	0.0811798	2.9446e-06	HOXA1
cg24757553	DMR160	-0.179016	0.0326479	4.17611e-08	0.0294816		TC07001217.hg.1	0.132295	0.191809	1.07028e-11	SKAP2
cg24757553	DMR160	-0.179016	0.0326479	4.17611e-08	0.0294816		TC07000165.hg.1	0.0802181	0.142313	2.39495e-08	HOTAIRM1
cg24757553	DMR160	-0.179016	0.0326479	4.17611e-08	0.0294816		TC07002209.hg.1	0.139807	0.26507	1.71196e-07	HOTAIRM1
cg24757553	DMR160	-0.179016	0.0326479	4.17611e-08	0.0294816		TC07001218.hg.1	0.0442807	0.0830578	1.26622e-07	HOXA1
cg27111250	DMR136	0.544982	0.100526	5.91645e-08	0.0417676	PRDM8	TC04000447.hg.1	0.0284754	0.0349519	1.41315e-15	PRDM8
cg27639662	DMR136	0.544982	0.100526	5.91645e-08	0.0417676	PRDM8	TC04000447.hg.1	0.0339312	0.0394978	4.42483e-17	PRDM8
cg00262344	DMR128	0.103778	0.0192067	6.54612e-08	0.0462128	PSMA8	TC18000113.hg.1	-0.04648	0.0792167	6.45337e-09	PSMA8
cg03162994	DMR128	0.103778	0.0192067	6.54612e-08	0.0462128	PSMA8	TC18000113.hg.1	-0.050607	0.0830498	1.70798e-09	PSMA8
cg06377543	DMR128	0.103778	0.0192067	6.54612e-08	0.0462128	PSMA8	TC18000113.hg.1	-0.0573311	0.0825746	7.89124e-12	PSMA8
cg11858305	DMR128	0.103778	0.0192067	6.54612e-08	0.0462128	PSMA8	TC18000113.hg.1	-0.0578408	0.126147	5.25462e-06	PSMA8
cg15865827	DMR128	0.103778	0.0192067	6.54612e-08	0.0462128	PSMA8	TC18000113.hg.1	-0.0468209	0.0680276	1.17917e-11	PSMA8
cg22027766	DMR128	0.103778	0.0192067	6.54612e-08	0.0462128	PSMA8	TC18000113.hg.1	-0.060683	0.0974353	7.58986e-10	PSMA8
cg25983544	DMR128	0.103778	0.0192067	6.54612e-08	0.0462128	PSMA8	TC18000113.hg.1	-0.0545219	0.0926337	5.80436e-09	PSMA8

## Sheet: Table S4
Table S4. Identified CpGs associated with circulating proteins in the EWAS catalogue that showed significant relations to progression/onset of type 1 diabetes
CpG	Uniprot acession	Gene names	Altered levels pre-seroconversion	Altered levels post-seroconversion	Altered levels after onset	Reference (PubMedID)
cg14016554	O95445	APOM	Yes	Yes		37735622
cg17417856	P02748	C9		Yes		37735622
cg20823695	P05156	CFI	Yes	Yes		37390828
cg08846011	P10909	CLU	Yes	Yes		37390828
cg00179952	P16562	CRISP2		Yes		37735622
cg00262344	P16562	CRISP2		Yes		37735622
cg00401503	P16562	CRISP2		Yes		37735622
cg00525277	P16562	CRISP2		Yes		37735622
cg01569346	P16562	CRISP2		Yes		37735622
cg01696605	P16562	CRISP2		Yes		37735622
cg02897667	P16562	CRISP2		Yes		37735622
cg03162994	P16562	CRISP2		Yes		37735622
cg03556669	P16562	CRISP2		Yes		37735622
cg06188367	P16562	CRISP2		Yes		37735622
cg06377543	P16562	CRISP2		Yes		37735622
cg06829154	P16562	CRISP2		Yes		37735622
cg06938878	P16562	CRISP2		Yes		37735622
cg07035436	P16562	CRISP2		Yes		37735622
cg07280807	P16562	CRISP2		Yes		37735622
cg07537562	P16562	CRISP2		Yes		37735622
cg07882398	P16562	CRISP2		Yes		37735622
cg08650890	P16562	CRISP2		Yes		37735622
cg08767820	P16562	CRISP2		Yes		37735622
cg08846011	P16562	CRISP2		Yes		37735622
cg09284655	P16562	CRISP2		Yes		37735622
cg10399005	P16562	CRISP2		Yes		37735622
cg10405604	P16562	CRISP2		Yes		37735622
cg10846356	P16562	CRISP2		Yes		37735622
cg10890302	P16562	CRISP2		Yes		37735622
cg10923662	P16562	CRISP2		Yes		37735622
cg11538311	P16562	CRISP2		Yes		37735622
cg11858305	P16562	CRISP2		Yes		37735622
cg12532500	P16562	CRISP2		Yes		37735622
cg12694372	P16562	CRISP2		Yes		37735622
cg12948059	P16562	CRISP2		Yes		37735622
cg13400512	P16562	CRISP2		Yes		37735622
cg13698691	P16562	CRISP2		Yes		37735622
cg14637553	P16562	CRISP2		Yes		37735622
cg15196197	P16562	CRISP2		Yes		37735622
cg15265085	P16562	CRISP2		Yes		37735622
cg15865827	P16562	CRISP2		Yes		37735622
cg16921727	P16562	CRISP2		Yes		37735622
cg17662683	P16562	CRISP2		Yes		37735622
cg17908602	P16562	CRISP2		Yes		37735622
cg18478731	P16562	CRISP2		Yes		37735622
cg19267551	P16562	CRISP2		Yes		37735622
cg19319928	P16562	CRISP2		Yes		37735622
cg20475486	P16562	CRISP2		Yes		37735622
cg21642103	P16562	CRISP2		Yes		37735622
cg22027766	P16562	CRISP2		Yes		37735622
cg23117796	P16562	CRISP2		Yes		37735622
cg24969520	P16562	CRISP2		Yes		37735622
cg25125450	P16562	CRISP2		Yes		37735622
cg25983544	P16562	CRISP2		Yes		37735622
cg26717554	P16562	CRISP2		Yes		37735622
cg27122431	P16562	CRISP2		Yes		37735622
cg19643767	P17538	CTRB1			Yes	34758976
cg20823695	P03951	F11	Yes			37390828
cg16592359	P01871	IGHM		Yes		37735622
cg25760325	P01871	IGHM		Yes		37735622
cg20823695	P03952	KLKB1			Yes	37735622
cg25506432	Q8N6C8	LILRA3		Yes		37735622
cg25577130	O15031	PLXNB2		Yes		37735622
cg04524513	Q15063	POSTN		Yes		37735622
cg16522045	P25787	PSMA2	Yes	Yes		37735622
cg08846011	P25787	PSMA2	Yes	Yes		37735622
cg22712060	P18206	VCL		Yes		37390828

## Sheet: Table S5
Table S5. Overlap of CpGs and DMRs with previously published studies on type 1 diabetes
Differentially methylated sites or regions in offspring of maternal type 1 diabetes			Differentially methylated sites or regions in cases prior or post type 1 diabetes development
CpG or DMR	Chromosomal position or region (hg19)	Included CpGs associated with maternal T1D	Chromosomal position or region (hg19)	Nearest Gene	Tissue or cell types	Timepoint of analysis	Study sample	Reference	PubMedID
CpG	chr3:194705954	cg22613854	chr3:194705954	XXYLT1	CD4-CD8-	prior seroconversion	T1D vs controls	Starskaia I et al.	35142878
CpG	chr4:81111507	cg03404272	chr4:81111507	PRDM8	CD8+	prior seroconversion	T1D vs controls	Starskaia I et al.	35142878
DMR	chr4:81117665-81119473	cg03404272, cg10129063, cg27111250, cg27639662	chr4:81109888-81111756	PRDM8	CD8+	prior seroconversion	T1D vs controls	Starskaia I et al.	35142878
DMR	chr8:144787999-144788806	cg09827350, cg16530595, cg18710908, cg11205981	chr8:144787910-144789427	CCDC166	CD8+	prior seroconversion	T1D vs controls	Starskaia I et al.	35142878
DMR	chr8:144787999-144788806	cg09827350, cg16530595, cg18710908, cg11205981	chr8:144787766-144788824	CCDC166	CD4-CD8-	prior seroconversion	T1D vs controls	Starskaia I et al.	35142878
DMR	chr4:81117665-81119473	cg03404272, cg10129063, cg27111250, cg27639662	chr4:81109972-81111756	PRDM8	CD4-CD8-	prior seroconversion	T1D vs controls	Starskaia I et al.	35142878
DMR	chr14:24779959-24780724	cg06796435, cg10193721, cg15364618, cg20007021, cg25448523, cg25576711, cg26310551	chr14:24780404-24780735	LTB4R	Whole blood	preceeding T1D (longitudinal)	T1D vs controls	Johnson R et al.	32111940
DMR	chr6:48036212-48036676	cg00457913, cg01305913, cg03709091, cg08345713, cg09816507, cg23618440, cg24035447, cg27250236	chr6:48036409-48036618	PTCHD4	Whole blood	preceeding T1D (longitudinal)	T1D vs controls	Johnson R et al.	32111940
CpG	chr8:144808965	cg09380067	chr8:144808965	FAM83H	CD4+	preceeding T1D (longitudinal)	T1D vs controls	Starskaia I et al.	35142878
CpG	chr3:194705954	cg22613854	chr3:194705954	XXYLT1	CD4-CD8-	preceeding T1D (longitudinal)	T1D vs controls	Starskaia I et al.	35142878
CpG	chr2:73496203	cg21918313	chr2:73496203	FBXO41	CD4-CD8-	preceeding T1D (longitudinal)	T1D vs controls	Starskaia I et al.	35142878
DMR	chr17:72915897-72916000	cg06697425, cg22674497	chr17:72916000-72916113	USH1G	CD4+	preceeding T1D (longitudinal)	T1D vs controls	Starskaia I et al.	35142878
DMR	chr8:144809598-144809621	cg01612292, cg07962934	chr8:144808903-144809619	FAM83H	CD4+	preceeding T1D (longitudinal)	T1D vs controls	Starskaia I et al.	35142878
DMR	chr8:144787999-144788806	cg09827350, cg16530595, cg18710908, cg11205981	chr8:144787916-144788674	CCDC166	CD4+	preceeding T1D (longitudinal)	T1D vs controls	Starskaia I et al.	35142878
DMR	chr8:144787999-144788806	cg09827350, cg16530595, cg18710908, cg11205981	chr8:144788607-144788806	CCDC166	CD8+	preceeding T1D (longitudinal)	T1D vs controls	Starskaia I et al.	35142878
DMR	chr4:81117665-81119473	cg02458885, cg04214966, cg04235768, cg05059566, cg06307913, cg10694470, cg11388320, cg18073471, cg22902505, cg26299084, cg27018912, cg27242132	chr4:81118267-81119481	PRDM8	CD4-CD8-	preceeding T1D (longitudinal)	T1D vs controls	Starskaia I et al.	35142878
CpG	chr19:58716004	cg26698460	chr19:58716004	ZNF274	Whole blood	after onset	T1D vs healthy family members (3 families)	Dashti et al.	35773317
CpG	chr6:32063874	cg10365886	chr6:32063874	TNXB	Whole blood	after onset	T1D vs healthy MZ twin	Elboudwarej et al.	26782299
CpG	chr6:32063835	cg01337207	chr6:32063835	TNXB	Whole blood	after onset	T1D vs healthy MZ twin	Elboudwarej et al.	26782299

## Sheet: Table S6
Table S6. CpGs used for the methylation propensity scores (MPS) on maternal T1D
CpG	Chr	Position	Annotated Gene	Gene(s) targeted by the CpG in eQTM data from the HELIX study	T1D susceptibility gene or CpG	CpG weight in MPS score
MPS based on 34 of 149 CpGs linked to type 1 diabetes susceptibility genes and methylation loci
cg09639679	2	242296473	FARP2		T1D susceptibility gene
cg27444437	2	242296467	FARP2	FARP2	T1D susceptibility gene
cg16704889	6	31696729	DDAH2	LY6G5B	T1D susceptibility gene	-0.52397
cg02429813	6	30655745	PPP1R18		T1D susceptibility gene
cg21369949	6	30655696	PPP1R18		T1D susceptibility gene
cg27477043	6	30655706	PPP1R18		T1D susceptibility gene	0.0954985
cg00947782	6	30039142	RNF39	ZNRD1	T1D susceptibility gene
cg01286685	6	30039025	RNF39	ZNRD1	T1D susceptibility gene	0.0474579
cg08491487	6	30039130	RNF39	ZNRD1	T1D susceptibility gene
cg23712018	6	30039132	RNF39	ZNRD1	T1D susceptibility gene
cg03045620	6	31846970	SLC44A4	DDAH2, LY6G5B, PRRC2A, RNF5, RNF5P1, SKIV2L, SLC44A4	T1D susceptibility gene
cg04567302	6	31846956	SLC44A4	LY6G5B, RNF5P1 SLC44A4	T1D susceptibility gene
cg07357081	6	31846797	SLC44A4		T1D susceptibility gene	0.123349
cg07363637	6	31846996	SLC44A4	DDAH2, LY6G5B, PRRC2A, RNF5, RNF5P1, SKIV2L, SLC44A4	T1D susceptibility gene	0.19744
cg24529722	6	31846924	SLC44A4	LY6G5B, SKIV2L, SLC44A4	T1D susceptibility gene
cg24707219	6	31847009	SLC44A4	DDAH2, LY6G5B, PRRC2A, RNF5, RNF5P1, SKIV2L, SLC44A4	T1D susceptibility gene
cg27003765	6	31846769	SLC44A4	LY6G5B, SLC44A4	T1D susceptibility gene	-0.0329722
cg09045681	6	31127178	TCF19	VARS2	T1D susceptibility gene
cg10094358	6	31127271	TCF19	VARS2	T1D susceptibility gene
cg20173170	6	31127120	TCF19	VARS2	T1D susceptibility gene
cg21863888	6	31127173	TCF19	VARS2	T1D susceptibility gene
cg23679615	6	31127159	TCF19	VARS2	T1D susceptibility gene
cg00355613	6	32064956	TNXB		T1D susceptibility gene
cg00525277	6	32064239	TNXB		T1D susceptibility gene	-0.203304
cg00872984	6	32063991	TNXB	SKIV2L	T1D susceptibility gene
cg01033871	6	32064837	TNXB		T1D susceptibility gene	-0.208955
cg01337207	6	32063835	TNXB	SKIV2L	T1D susceptibility gene
cg01485117	6	32064677	TNXB		T1D susceptibility gene	0.165982
cg01569346	6	32064148	TNXB		T1D susceptibility gene
cg01992382	6	32064212	TNXB		T1D susceptibility gene
cg02989255	6	32063774	TNXB		T1D susceptibility gene
cg03421270	6	32064153	TNXB		T1D susceptibility gene	0.272591
cg03556669	6	32064497	TNXB		T1D susceptibility gene
cg05889186	6	32064842	TNXB		T1D susceptibility gene
cg07518714	6	32064945	TNXB		T1D susceptibility gene	0.238598
cg07524919	6	32063901	TNXB		T1D susceptibility gene
cg08516507	6	32064206	TNXB		T1D susceptibility gene
cg08650890	6	32064613	TNXB		T1D susceptibility gene	-0.0759793
cg10365886	6	32063874	TNXB	SKIV2L	T1D susceptibility gene
cg10890302	6	32064246	TNXB		T1D susceptibility gene
cg10923662	6	32064258	TNXB		T1D susceptibility gene
cg12694372	6	32064582	TNXB		T1D susceptibility gene
cg13400512	6	32064578	TNXB		T1D susceptibility gene	0.0595769
cg13698691	6	32064660	TNXB		T1D susceptibility gene
cg14188106	6	32063895	TNXB		T1D susceptibility gene
cg15014577	6	32064785	TNXB		T1D susceptibility gene	-0.0288846
cg15196197	6	32064573	TNXB		T1D susceptibility gene
cg15265085	6	32064588	TNXB		T1D susceptibility gene
cg15745284	6	32064923	TNXB		T1D susceptibility gene	-0.0891943
cg15793329	6	32064749	TNXB		T1D susceptibility gene	-0.288086
cg16834823	6	32064218	TNXB		T1D susceptibility gene
cg17662683	6	32064146	TNXB		T1D susceptibility gene
cg18102337	6	32064810	TNXB		T1D susceptibility gene	0.307758
cg18330047	6	32064783	TNXB		T1D susceptibility gene	0.116562
cg19267551	6	32064161	TNXB		T1D susceptibility gene
cg20414186	6	32064491	TNXB		T1D susceptibility gene
cg21289669	6	32064764	TNXB		T1D susceptibility gene	0.0906894
cg21342636	6	32064671	TNXB		T1D susceptibility gene	0.0893842
cg21642103	6	32064656	TNXB		T1D susceptibility gene	-0.218599
cg24882324	6	32064508	TNXB		T1D susceptibility gene
cg26266427	6	32063838	TNXB	SKIV2L	T1D susceptibility gene
cg27081346	6	32064692	TNXB		T1D susceptibility gene
cg27387193	6	32064032	TNXB		T1D susceptibility gene
cg02186769	6	30881645	VARS2		T1D susceptibility gene
cg05103231	6	30881664	VARS2		T1D susceptibility gene
cg05267955	6	30881562	VARS2		T1D susceptibility gene
cg09424348	6	30881549	VARS2		T1D susceptibility gene
cg09723781	6	30881766	VARS2		T1D susceptibility gene
cg10661769	6	30881484	VARS2	LINC00243	T1D susceptibility gene
cg12433575	6	30881464	VARS2		T1D susceptibility gene
cg15080939	6	30881560	VARS2		T1D susceptibility gene
cg16555181	6	30881643	VARS2		T1D susceptibility gene
cg16914989	6	30881764	VARS2		T1D susceptibility gene
cg18261909	6	30881571	VARS2		T1D susceptibility gene
cg00649377	6	30881728	VARS2;GTF2H4		T1D susceptibility gene
cg03078486	6	31148474		HLA-C	T1D susceptibility gene
cg09179646	6	31148383		HLA-C	T1D susceptibility gene
cg09357589	6	31148552		HLA-C	T1D susceptibility gene
cg11805138	6	31148332		HLA-C	T1D susceptibility gene
cg11811828	6	31148666		HLA-C	T1D susceptibility gene	0.160859
cg12860635	6	30095140		HLA-A	T1D susceptibility gene
cg14036627	6	31148657		HLA-C	T1D susceptibility gene
cg17931227	6	31148370		HLA-C	T1D susceptibility gene
cg22291762	6	31148404		HLA-C	T1D susceptibility gene
cg22701603	6	31148483		HLA-C	T1D susceptibility gene
cg23457357	6	31148748		HLA-C	T1D susceptibility gene
cg24427850	6	31148409		HLA-C	T1D susceptibility gene
cg26668675	6	31148463		HLA-C	T1D susceptibility gene
cg26818629	6	31148516		HLA-C	T1D susceptibility gene	0.166693
cg27547543	6	31148524		HLA-C	T1D susceptibility gene
cg07659054	7	27134225	HOXA1	SKAP2	T1D susceptibility gene	-0.0654971
cg08941355	7	27133106	HOXA1	SKAP2	T1D susceptibility gene
cg18805066	7	27134259	HOXA1	SKAP2	T1D susceptibility gene
cg22154659	7	27134369	HOXA1	SKAP2	T1D susceptibility gene
cg00106345	7	27138396		SKAP2	T1D susceptibility gene
cg07278425	7	27137922		SKAP2	T1D susceptibility gene
cg08657654	7	27138974		SKAP2	T1D susceptibility gene	0.0905802
cg17485838	7	27138712		SKAP2	T1D susceptibility gene	0.0540808
cg17881200	7	27138850		SKAP2	T1D susceptibility gene
cg20171559	7	27127448		SKAP2	T1D susceptibility gene
cg23178550	7	27127576		SKAP2	T1D susceptibility gene
cg24757553	7	27127501		SKAP2	T1D susceptibility gene	-0.355061
cg26264232	7	27138751		SKAP2	T1D susceptibility gene	-0.386524
cg26792089	16	28518200	IL27	LAT, TUFM	T1D susceptibility gene
cg01656853	19	49199172	FUT2		T1D susceptibility gene
cg21918313	2	73496203	FBXO41		T1D susceptibility CpG	0.284116
cg22613854	3	194705954			T1D susceptibility CpG	0.338901
cg26698460	19	58716004	ZNF274	ZNF814	T1D susceptibility CpG
cg03404272	4	81111507	PRDM8		T1D susceptibility CpG
cg10129063	4	81111385	PRDM8		T1D susceptibility CpG
cg27111250	4	81111177	PRDM8	PRDM8	T1D susceptibility CpG
cg27639662	4	81111393	PRDM8	PRDM8	T1D susceptibility CpG
cg11205981	8	144790410	LOC100130274		T1D susceptibility CpG	0.400806
cg01612292	8	144809598	FAM83H		T1D susceptibility CpG
cg07962934	8	144809621	FAM83H		T1D susceptibility CpG	0.136284
cg06697425	17	72915897	USH1G		T1D susceptibility CpG
cg22674497	17	72916000	USH1G		T1D susceptibility CpG	0.172085
cg02063488	2	73496909	FBXO41		T1D susceptibility CpG	0.408876
cg08345713	6	48036419	PTCHD4		T1D susceptibility CpG
cg09816507	6	48036584	C6orf138		T1D susceptibility CpG
cg06796435	14	24780682	LTB4R2;CIDEB	CIDEB	T1D susceptibility CpG
cg00457913	6	48036603	C6orf138		T1D susceptibility CpG
cg09380067	8	144808965	FAM83H		T1D susceptibility CpG
cg09827350	8	144788806			T1D susceptibility CpG
cg02458885	4	81119249	PRDM8		T1D susceptibility CpG
cg04214966	4	81119460	PRDM8	PRDM8	T1D susceptibility CpG
cg04235768	4	81118343	PRDM8	PRDM8	T1D susceptibility CpG
cg05059566	4	81118647	PRDM8		T1D susceptibility CpG
cg06307913	4	81118794	PRDM8	PRDM8	T1D susceptibility CpG
cg10694470	4	81118600	PRDM8		T1D susceptibility CpG
cg11388320	4	81119299	PRDM8	PRDM8	T1D susceptibility CpG
cg18073471	4	81119198	PRDM8	PRDM8	T1D susceptibility CpG
cg22902505	4	81119473	PRDM8	PRDM8	T1D susceptibility CpG
cg26299084	4	81118588	PRDM8	PRDM8	T1D susceptibility CpG
cg27018912	4	81118602	PRDM8		T1D susceptibility CpG
cg27242132	4	81119178	PRDM8	PRDM8	T1D susceptibility CpG
cg27250236	6	48036617	C6orf138		T1D susceptibility CpG
cg24035447	6	48036613	C6orf138		T1D susceptibility CpG
cg23618440	6	48036605	C6orf138		T1D susceptibility CpG
cg01305913	6	48036601	C6orf138		T1D susceptibility CpG
cg03709091	6	48036409	C6orf138		T1D susceptibility CpG
cg18710908	8	144787999			T1D susceptibility CpG
cg16530595	8	144788492			T1D susceptibility CpG
cg10193721	14	24780691	LTB4R2;CIDEB	CIDEB	T1D susceptibility CpG
cg15364618	14	24780551	LTB4R2;CIDEB	CIDEB	T1D susceptibility CpG
cg20007021	14	24780404	LTB4R2;CIDEB	CIDEB	T1D susceptibility CpG
cg25448523	14	24780716	LTB4R2		T1D susceptibility CpG
cg25576711	14	24780557	LTB4R	CIDEB	T1D susceptibility CpG
cg26310551	14	24780540	CIDEB	CIDEB	T1D susceptibility CpG
MPS based on 426 CpGs not linked to type 1 diabetes susceptibility genes and methylation loci
cg00033155	2	110925418	NPHP1		non-susceptible	9.68131
cg00071872	16	48417947	SIAH1		non-susceptible	5.29847
cg00157199	20	29551622		FRG1BP;FRG1CP	non-susceptible	0.290195
cg00169419	4	111530900			non-susceptible	1.25036
cg00192136	11	20178496	DBX1		non-susceptible	15.2131
cg00245465	12	8756853	AICDA		non-susceptible	-8.79471
cg00271506	10	94933709			non-susceptible	21.6163
cg00301203	11	118991566	HINFP		non-susceptible	-4.65016
cg00327322	6	74355165	SLC17A5		non-susceptible	2.63701
cg00386141	1	205419411	BLACAT1		non-susceptible	11.7907
cg00495988	2	220348803	SPEG		non-susceptible	10.1416
cg00582628	8	54764515	RGS20		non-susceptible	20.882
cg00647658	16	54227814			non-susceptible	-7.26292
cg00774077	17	76713805	CYTH1		non-susceptible	0.709194
cg00834922	5	178545514	ADAMTS2		non-susceptible	19.3296
cg00852398	7	154862969	HTR5A		non-susceptible	35.7177
cg00932063	10	126234138	LHPP	LHPP	non-susceptible	-3.88792
cg01018274	2	204398331	RAPH1		non-susceptible	-11.8143
cg01088608	15	98502883	ARRDC4		non-susceptible	8.15987
cg01089682	6	43823056			non-susceptible	49.533
cg01126411	7	111997383			non-susceptible	20.5059
cg01209614	1	39851370	MACF1		non-susceptible	17.7929
cg01236038	14	70519904	SLC8A3		non-susceptible	13.3865
cg01262208	8	144790375	LOC100130274		non-susceptible	-10.6934
cg01383287	2	73495839	FBXO41		non-susceptible	-2.18495
cg01397050	4	116894979			non-susceptible	7.70025
cg01401037	3	185839955			non-susceptible	-21.965
cg01422274	11	849088	TSPAN4	CHID1	non-susceptible	7.1337
cg01508548	22	38241384	ANKRD54		non-susceptible	-8.33333
cg01545109	7	151087534	WDR86	WDR86-AS1	non-susceptible	-14.8806
cg01575590	20	62084626	KCNQ2		non-susceptible	10.1327
cg01587386	7	65970924			non-susceptible	-0.843012
cg01602287	11	1578634	DUSP8		non-susceptible	5.48731
cg01784614	5	40841298	CARD6	CARD6	non-susceptible	0.327574
cg03947814	11	2890419	KCNQ1DN		non-susceptible	-7.14407
cg02299557	9	136063640			non-susceptible	5.27581
cg02300452	17	56596626	MTMR4		non-susceptible	2.75545
cg02305687	5	33937182	RXFP3		non-susceptible	7.09287
cg02376827	17	1961510	HIC1		non-susceptible	-8.73254
cg02384984	22	27950783			non-susceptible	1.02813
cg02554627	20	49192614	PTPN1		non-susceptible	3.22485
cg02566812	8	80454754			non-susceptible	-8.49477
cg02754084	12	72338080	TPH2		non-susceptible	-7.7822
cg02756803	6	28909903			non-susceptible	5.97484
cg02878367	6	272080			non-susceptible	-5.40679
cg02952078	1	205419204			non-susceptible	24.3335
cg02973354	14	70316670			non-susceptible	18.4793
cg02973961	16	65152965	CDH11		non-susceptible	-15.4335
cg03032443	19	6280893	MLLT1		non-susceptible	-6.65416
cg03154100	9	93715550			non-susceptible	9.84074
cg03330558	15	31516127			non-susceptible	-2.83864
cg03365758	3	32877651	TRIM71		non-susceptible	23.1441
cg03476948	14	78715384			non-susceptible	5.76245
cg03624321	3	69058454	EOGT		non-susceptible	2.40492
cg03678035	7	72813946			non-susceptible	6.50227
cg03705220	9	139089954	LHX3		non-susceptible	-34.4133
cg03818156	19	3073159			non-susceptible	-0.0399246
cg03835313	7	27137427	HOTAIRM1		non-susceptible	-7.18062
cg03860256	22	50528291	MOV10L1		non-susceptible	-6.65709
cg03930004	7	150778791	FASTK		non-susceptible	11.7611
cg04120369	17	40901759			non-susceptible	6.85514
cg04184987	10	61706072			non-susceptible	4.03952
cg04249191	1	27384423			non-susceptible	-0.251139
cg04270401	10	102806871			non-susceptible	0.988508
cg04298434	9	139094581	LHX3		non-susceptible	5.9136
cg04326960	19	12305655	LOC100289333		non-susceptible	1.24655
cg04362853	19	56151707	ZNF580		non-susceptible	-8.45222
cg04415610	13	36432082	MIR548F5		non-susceptible	17.2484
cg04436469	10	134598496	NKX6-2		non-susceptible	10.8031
cg04472227	3	13932454			non-susceptible	10.3391
cg04578992	7	4671367			non-susceptible	-1.19122
cg04584009	19	1826957	REXO1		non-susceptible	33.0772
cg04610187	17	76360794			non-susceptible	-4.96407
cg04634427	15	27087315			non-susceptible	8.1496
cg04911525	19	3075665			non-susceptible	11.8246
cg04944682	2	92262463			non-susceptible	-6.72149
cg05012452	7	131873310	PLX4		non-susceptible	7.61406
cg05051606	16	22103855	VWA3A		non-susceptible	-6.8813
cg05103917	4	111533547			non-susceptible	0.34125
cg05189964	2	146905177			non-susceptible	18.3828
cg05245170	2	558220			non-susceptible	3.90895
cg05293670	19	54770208			non-susceptible	-9.63619
cg05305046	5	40841315	CARD6		non-susceptible	-16.16
cg05383442	1	48022001			non-susceptible	-7.57032
cg05691543	16	85254100			non-susceptible	-3.67256
cg05695858	9	16666779	BNC2		non-susceptible	-16.4553
cg05711710	10	93793140			non-susceptible	19.5316
cg05764519	1	88151396			non-susceptible	-24.8801
cg05914403	5	178882330			non-susceptible	-3.4574
cg06018748	12	59315217	LRIG3		non-susceptible	-5.45658
cg06055873	7	27142204	HOXA2	HOXA1	non-susceptible	-1.44619
cg06099246	16	1094813			non-susceptible	4.89524
cg06132862	10	128152075	C10orf90		non-susceptible	-7.78328
cg06140588	12	24103841	SOX5		non-susceptible	8.3521
cg06202276	4	154713333			non-susceptible	-2.33004
cg06296542	7	100240370	TFR2		non-susceptible	15.7641
cg06330042	9	89021004			non-susceptible	23.5344
cg06454226	18	2572965	NDC80		non-susceptible	-16.2535
cg06455375	11	1947743	TNNT3		non-susceptible	-4.10175
cg06469163	7	155589411			non-susceptible	-18.8963
cg06578342	16	4349215			non-susceptible	4.80579
cg06687640	5	159560692			non-susceptible	9.26845
cg06724406	5	24208978			non-susceptible	-13.7427
cg06808676	18	53913321			non-susceptible	0.960698
cg06915570	2	31522601			non-susceptible	10.5458
cg06942404	18	77327903			non-susceptible	15.407
cg07040712	19	48572712	PLA2G4C		non-susceptible	-3.04583
cg07082447	11	30771240			non-susceptible	-3.5416
cg07146298	8	80533246	STMN2		non-susceptible	5.51806
cg07308881	2	178990712	RBM45		non-susceptible	5.94481
cg07312357	1	217263805	ESRRG		non-susceptible	-1.0698
cg07320695	4	107423690			non-susceptible	-0.316025
cg07327090	1	27240634	NR0B2		non-susceptible	4.0256
cg07379055	19	12305553			non-susceptible	-6.04199
cg07426546	16	72798511			non-susceptible	-2.33355
cg07575565	2	30121516	ALK		non-susceptible	2.42094
cg07681607	9	37593023	TOMM5		non-susceptible	-1.15045
cg07725303	5	82730775			non-susceptible	30.7627
cg07851807	1	44024223	PTPRF		non-susceptible	18.5502
cg07895657	22	50616420	PANX2		non-susceptible	-2.35686
cg07922154	14	68087339	ARG2		non-susceptible	15.9228
cg07945197	8	93522099			non-susceptible	6.12003
cg07960922	7	83461505			non-susceptible	9.72758
cg02256650	22	31317287	MORC2-AS1		non-susceptible	13.7713
cg07976733	17	56138124			non-susceptible	-0.660057
cg07979757	11	2828652	KCNQ1		non-susceptible	13.1084
cg08027484	6	10556523	GCNT2	GCNT2	non-susceptible	0.0477899
cg08051713	14	57311640	OTX2OS1		non-susceptible	14.5906
cg08070725	13	39991764	LHFP		non-susceptible	-8.57967
cg08118114	9	139093217	LHX3		non-susceptible	17.6865
cg08164046	17	13465848	HS3ST3A1		non-susceptible	3.21699
cg08269974	19	853054	ELANE		non-susceptible	1.39631
cg08285646	16	69432500			non-susceptible	-12.3582
cg08494390	4	87980297	AFF1	AFF1	non-susceptible	-5.58109
cg08566775	6	50678594			non-susceptible	-2.71372
cg08703972	17	63794133	CEP112		non-susceptible	3.2001
cg08748482	10	10408559			non-susceptible	0.447804
cg08782592	18	3424673	TGIF1		non-susceptible	28.5118
cg08795904	22	50695594	MAPK12		non-susceptible	5.49178
cg08806496	5	92918943	NR2F1		non-susceptible	19.3765
cg08813787	3	185300341			non-susceptible	10.3902
cg08834922	17	41003236	AOC3		non-susceptible	23.431
cg08935887	2	174658976			non-susceptible	-8.35365
cg09009538	12	54746090	LOC102724050		non-susceptible	12.8598
cg09195170	3	190861193			non-susceptible	2.53648
cg09254318	1	160079657			non-susceptible	-14.9289
cg09267427	12	124953924	NCOR2		non-susceptible	-8.10787
cg17314888	7	73442282	ELN		non-susceptible	-13.4615
cg09449232	12	106135284			non-susceptible	-13.6251
cg09502866	11	2890473	KCNQ1DN		non-susceptible	-8.32817
cg09645572	17	64297761	PRKCA		non-susceptible	15.6316
cg09656668	19	12305699	LOC100289333		non-susceptible	-8.43667
cg09788125	15	96940323			non-susceptible	13.2443
cg09846177	4	174437333			non-susceptible	-12.8853
cg09849283	4	177674519	VEGFC		non-susceptible	-0.267345
cg09882452	17	73630377	SMIM5		non-susceptible	-9.87154
cg09895893	7	107953712	NRCAM		non-susceptible	2.92057
cg10118294	15	36020701	DPH6-AS1		non-susceptible	11.9861
cg10155058	17	37018229			non-susceptible	20.0799
cg10201747	12	132197045	SFSWAP		non-susceptible	11.6471
cg10210806	1	6514605	ESPN		non-susceptible	2.13539
cg10241017	1	162601752	DDR2		non-susceptible	0.609833
cg10243676	1	40024971	LOC728448	PPIEL	non-susceptible	-14.783
cg10270155	9	93404148	DIRAS2		non-susceptible	8.50073
cg10350492	5	33937673	RXFP3		non-susceptible	1.06825
cg10492504	11	1575600	DUSP8		non-susceptible	2.23881
cg10503007	2	11796989			non-susceptible	-18.7973
cg10524346	6	162256769	PARK2		non-susceptible	-2.72218
cg10592111	7	27182435	HOXA5		non-susceptible	-9.14319
cg10846356	11	15094382	CALCB		non-susceptible	1.4815
cg10922264	20	61954258	COL20A1		non-susceptible	-5.39273
cg10962524	5	83017009	HAPLN1		non-susceptible	-5.15944
cg19196335	7	27184094	HOXA5		non-susceptible	0.373724
cg11218619	3	197144458			non-susceptible	12.9545
cg11333117	1	212457740	PPP2R5A		non-susceptible	15.1188
cg11334576	4	34263219			non-susceptible	36.7459
cg11409361	17	1041006	ABR		non-susceptible	-7.039
cg11495430	10	35195558			non-susceptible	-14.269
cg11580704	9	139093499	LHX3		non-susceptible	-10.1006
cg11704876	1	40025232	LOC728448	PPIEL	non-susceptible	32.6324
cg11845417	11	111789613	C11orf52		non-susceptible	-14.0628
cg11954459	8	31355018			non-susceptible	9.11194
cg12141967	21	31799277	KRTAP13-3		non-susceptible	-13.4308
cg12206079	6	140427339			non-susceptible	6.02695
cg12247560	7	150871832			non-susceptible	18.5225
cg12294769	21	30450130	MAP3K7CL		non-susceptible	-5.84417
cg12491114	17	39685524	KRT19		non-susceptible	-3.33272
cg12532500	13	33859636	STARD13		non-susceptible	-3.02921
cg12612176	21	28105019			non-susceptible	28.4524
cg12680719	3	29964869	RBMS3		non-susceptible	-16.751
cg12738367	5	130056241			non-susceptible	-13.9685
cg12778716	18	6995012	LAMA1		non-susceptible	-6.17519
cg12810523	7	27187374	HOXA6		non-susceptible	27.269
cg12862901	4	110768037	LRIT3		non-susceptible	15.578
cg12912019	5	6774995			non-susceptible	-6.42158
cg12935882	16	69872652	WWP2		non-susceptible	-14.6817
cg13102348	15	97629221			non-susceptible	2.24089
cg13114288	16	228478			non-susceptible	11.2694
cg13308187	20	61953801	COL20A1		non-susceptible	-16.8854
cg13363409	21	35402609			non-susceptible	-0.931949
cg13365972	11	1629275	HCCA2		non-susceptible	11.5716
cg13373343	1	95552972			non-susceptible	8.81307
cg13389502	17	1961440	HIC1		non-susceptible	-45.0347
cg13632630	15	90206329			non-susceptible	23.5226
cg13694927	7	27184712	HOXA5	HOTAIRM1	non-susceptible	26.3611
cg13707224	9	1043825			non-susceptible	2.34895
cg13713218	9	100000033	KIAA1529		non-susceptible	-11.0347
cg13742374	3	185763050			non-susceptible	14.3028
cg13805654	2	233388287			non-susceptible	13.0356
cg13859324	17	33474692	UNC45B		non-susceptible	-9.79753
cg13888387	3	185847230			non-susceptible	11.2197
cg13900431	4	114214118	ANK2		non-susceptible	21.7328
cg13976356	7	150872035			non-susceptible	-13.421
cg14003978	9	18862115	ADAMTSL1		non-susceptible	2.41521
cg14103343	19	49220223	MAMSTR		non-susceptible	-11.7664
cg14144201	9	140096108	C9orf75		non-susceptible	-15.8162
cg14156792	1	870958	SAMD11		non-susceptible	0.688548
cg14164099	15	95870475			non-susceptible	-9.63285
cg14192299	19	46417639	NOS2		non-susceptible	-4.13854
cg14201634	11	111831876	DIXDC1		non-susceptible	18.0216
cg14263957	5	167904257			non-susceptible	-9.15768
cg14326416	4	25892942			non-susceptible	-8.2904
cg14354277	11	1580692	DUSP8		non-susceptible	31.5722
cg14381623	9	139091650	LHX3		non-susceptible	2.5941
cg14391688	6	36812312			non-susceptible	-50.951
cg14573833	9	139096200	LHX3		non-susceptible	-1.00119
cg14605520	9	139094350	LHX3		non-susceptible	4.00664
cg14635586	6	91321898			non-susceptible	-14.0117
cg14863458	12	96381050	HAL		non-susceptible	-0.587105
cg14904647	10	44864378			non-susceptible	-5.56058
cg15057250	1	40025415	LOC728448	PPIEL	non-susceptible	-16.0319
cg15066489	3	121613396	SLC15A2		non-susceptible	-7.01658
cg15080396	19	3879858	ATCAY		non-susceptible	10.0627
cg15472728	1	1288926	MXRA8		non-susceptible	8.87769
cg15501023	17	26899065	PIGS		non-susceptible	-5.39548
cg15538101	18	60544675	PHLPP1		non-susceptible	24.2962
cg15637226	17	78369689	RNF213		non-susceptible	41.4641
cg15703486	12	80450227			non-susceptible	-1.94627
cg15774065	17	79495320	FSCN2		non-susceptible	-25.4051
cg15803221	17	38473166	RARA		non-susceptible	-1.33563
cg15833797	9	139091875	LHX3		non-susceptible	16.1796
cg15971382	20	37100835	RALGAPB		non-susceptible	11.9063
cg15983605	11	7927557			non-susceptible	6.48081
cg16029875	1	204320179	PLEKHA6		non-susceptible	22.6416
cg16037749	20	17986854			non-susceptible	-7.31124
cg16128973	15	42749836	ZNF106		non-susceptible	-19.1716
cg16175077	10	3282650			non-susceptible	0.171857
cg16175822	19	6372283	ALKBH7		non-susceptible	0.0640898
cg16345971	11	64062196	KCNK4		non-susceptible	29.2797
cg16355231	1	2344979	PEX10		non-susceptible	8.12922
cg16359525	4	839698			non-susceptible	-5.07871
cg16429619	16	12755896	CPPED1		non-susceptible	-17.3014
cg16440532	19	12313408	LOC100289333		non-susceptible	-11.3574
cg16443667	20	61641018			non-susceptible	0.451513
cg16474632	1	68786812			non-susceptible	-18.6375
cg16517790	19	53664532			non-susceptible	9.59655
cg16522045	14	58706002			non-susceptible	6.33402
cg16592359	6	46713732	ANKRD66		non-susceptible	8.02239
cg16602316	14	93698053		BTBD7	non-susceptible	9.26782
cg16622517	4	63075650			non-susceptible	-13.8723
cg16705546	16	85936666	IRF8		non-susceptible	-16.855
cg16763508	11	70029817	ANO1		non-susceptible	-1.16676
cg16927164	6	27271440			non-susceptible	2.31627
cg16994941	5	141218887			non-susceptible	4.89261
cg17147440	15	63337352	TPM1	TPM1	non-susceptible	7.78386
cg17214295	2	383401			non-susceptible	4.46091
cg17263665	6	168436795	KIF25		non-susceptible	-2.33309
cg17274064	21	40033892	ERG		non-susceptible	-7.16556
cg17291136	8	26087851			non-susceptible	2.01142
cg17292758	19	49636594	PPFIA3		non-susceptible	4.40229
cg17343922	7	134387989			non-susceptible	-2.17499
cg17560662	1	205419158	BLACAT1		non-susceptible	-29.5857
cg17700835	6	27390890		ZNF391	non-susceptible	-12.241
cg17761001	11	47870644	NUP160		non-susceptible	17.6118
cg17794604	11	111789615	C11orf52		non-susceptible	11.9869
cg17802633	2	68871468	PROKR1		non-susceptible	-5.97209
cg17828850	19	48597832	PLA2G4C		non-susceptible	9.07063
cg17868936	1	76053565	SLC44A5		non-susceptible	9.93244
cg17898329	4	154713496			non-susceptible	-4.79571
cg17977304	6	29623992			non-susceptible	-6.19293
cg18294646	5	33937876	RXFP3		non-susceptible	-0.103546
cg18297246	9	139096450	LHX3		non-susceptible	-0.0333378
cg18303410	17	76835340	USP36	USP36	non-susceptible	0.0442346
cg18362325	20	51649472	TSHZ2		non-susceptible	-10.199
cg18464783	11	45671208	CHST1		non-susceptible	-2.08193
cg18547156	6	5957323			non-susceptible	-7.72294
cg18555698	11	12699172	TEAD1		non-susceptible	-0.433687
cg18567924	15	95870450			non-susceptible	5.36319
cg18598117	19	941126	ARID3A		non-susceptible	23.8087
cg18666075	3	156833184			non-susceptible	10.1626
cg18755531	5	110229987			non-susceptible	-7.76367
cg18765784	17	5979388	WSCD1		non-susceptible	13.4664
cg18770579	19	50191342	C19orf76		non-susceptible	-1.82187
cg18772739	5	126635508	MEGF10		non-susceptible	-52.3083
cg18795569	19	3480508	C19orf77	SMIM24	non-susceptible	1.74077
cg18801773	4	156655240	GUCY1A3		non-susceptible	1.67121
cg18817664	19	2987337	TLE6		non-susceptible	-21.7054
cg18848419	18	11850153	CHMP1B		non-susceptible	-1.76427
cg18919720	17	79495335	FSCN2		non-susceptible	9.29602
cg18925094	21	35551622	C21orf82		non-susceptible	8.44443
cg18977724	12	119347315			non-susceptible	24.0974
cg19010154	5	60240038	NDUFAF2		non-susceptible	-28.2213
cg19056927	1	6445909	ACOT7		non-susceptible	4.8888
cg19139343	3	97466366	EPHA6		non-susceptible	6.11047
cg19144839	22	29874186			non-susceptible	-0.996704
cg19188612	8	104384291	CTHRC1		non-susceptible	-2.9938
cg19268976	19	41129636	LTBP4		non-susceptible	-17.0354
cg19309676	19	50191439	C19orf76		non-susceptible	-25.8805
cg19311448	2	11797017			non-susceptible	16.77
cg19317877	12	65515525	WIF1		non-susceptible	-22.2049
cg19369780	11	1578502	DUSP8		non-susceptible	-4.87083
cg19396767	21	35685663			non-susceptible	-3.4698
cg19409254	13	36431974	MIR548F5		non-susceptible	-19.6129
cg19492274	10	98314184	TM9SF3		non-susceptible	4.2737
cg19544707	14	103746266			non-susceptible	7.69843
cg19557035	7	27138360	HOTAIRM1		non-susceptible	-4.10506
cg19611807	14	58705466			non-susceptible	-5.91621
cg19643767	3	181624406			non-susceptible	-3.01503
cg19664229	5	1405070	SLC6A3		non-susceptible	-0.226557
cg19916129	13	113242878	TUBGCP3	TUBGCP3	non-susceptible	6.86836
cg20014974	1	8271918			non-susceptible	3.35591
cg20152871	8	129121542			non-susceptible	29.7619
cg20345234	10	65801377			non-susceptible	6.56025
cg20351959	9	94472578			non-susceptible	9.90568
cg20360406	6	28109267	ZKSCAN8		non-susceptible	-14.4838
cg20474425	12	54746067			non-susceptible	-31.8006
cg20475486	14	70317075			non-susceptible	-8.20808
cg20548231	22	31318373	C22orf27	MORC2-AS1	non-susceptible	-17.8772
cg20723827	2	69941830			non-susceptible	-12.6289
cg21082935	6	78078628			non-susceptible	-1.06584
cg21151401	7	44260591	CAMK2B		non-susceptible	-1.99576
cg21186576	17	79466077			non-susceptible	3.53706
cg21192468	9	139092501	LHX3		non-susceptible	-0.271358
cg21272866	7	4911116	RADIL		non-susceptible	-3.50565
cg21373546	19	50191788	ADM5		non-susceptible	22.7662
cg21421692	4	154163748	TRIM2		non-susceptible	12.4119
cg21517720	12	109896676	KCTD10		non-susceptible	-29.2159
cg21685814	3	132995688	TMEM108		non-susceptible	1.46582
cg21709793	11	12698900	TEAD1		non-susceptible	1.77491
cg21727049	12	54746176	LOC102724050		non-susceptible	10.3328
cg21854952	17	1961778	HIC1		non-susceptible	13.2529
cg22038626	17	58225949	CA4		non-susceptible	-23.0055
cg22051166	5	115349229	LVRN		non-susceptible	-4.73818
cg22121952	11	8354780			non-susceptible	14.9941
cg22195627	19	12305869		ZNF44	non-susceptible	7.70588
cg22283115	7	4911121	RADIL		non-susceptible	-7.3288
cg22305293	3	93851734			non-susceptible	18.2338
cg22475358	15	23455599			non-susceptible	-5.81769
cg22516230	12	6960564	USP5		non-susceptible	-2.09768
cg14013695	7	27184176	HOXA5		non-susceptible	-8.50699
cg12972319	22	36946958			non-susceptible	-8.3979
cg22691913	7	41639589			non-susceptible	-35.9358
cg22706505	2	202563406	MPP4		non-susceptible	-5.86344
cg22940900	2	105791537			non-susceptible	-17.8447
cg23230557	2	56750301			non-susceptible	6.94076
cg23256343	15	30163825			non-susceptible	-9.98469
cg23258940	19	55995851	T14		non-susceptible	-12.3871
cg23303074	4	155665625	LRAT		non-susceptible	5.49955
cg23394701	7	96353193			non-susceptible	9.8314
cg23445321	1	234367493	SLC35F3		non-susceptible	2.47059
cg23501360	5	24773558			non-susceptible	-40.0116
cg23543432	10	35195758			non-susceptible	-0.191308
cg23605644	3	39543544	MOBP		non-susceptible	-4.88388
cg23629166	1	2345368	PEX10		non-susceptible	-6.74998
cg23654830	4	2188227	POLN		non-susceptible	1.98203
cg23750206	4	7878384	AFAP1		non-susceptible	-7.22895
cg23996706	18	45524064			non-susceptible	-8.26103
cg24050474	3	39544326	MOBP		non-susceptible	4.12431
cg24118130	7	158793909			non-susceptible	3.76338
cg24151112	9	130894448			non-susceptible	2.75021
cg24173182	17	1961286	HIC1		non-susceptible	30.7786
cg24202477	14	102607346	HSP90AA1		non-susceptible	12.8806
cg24215742	1	64180232			non-susceptible	-17.5933
cg24246628	6	168435914	KIF25		non-susceptible	1.55521
cg24328293	8	8953500			non-susceptible	-3.83019
cg24406642	3	190175993			non-susceptible	5.86474
cg24503003	12	110682837			non-susceptible	4.43549
cg24513030	4	57821434			non-susceptible	17.502
cg24603555	5	33380039			non-susceptible	-8.42116
cg24629297	15	34993850			non-susceptible	-44.9944
cg24687970	1	1397896	ATAD3C		non-susceptible	9.20352
cg24730705	10	119496382			non-susceptible	18.9121
cg24780501	11	2890450	KCNQ1DN		non-susceptible	6.64934
cg24787431	14	23706841	RNF212B		non-susceptible	9.50781
cg24789180	4	1402892			non-susceptible	9.68042
cg24830144	12	9244729	A2M		non-susceptible	-13.2179
cg24889334	16	3179887	ZNF213-AS1		non-susceptible	5.96113
cg24900425	17	41278444	BRCA1		non-susceptible	-0.221686
cg25017403	15	31516404			non-susceptible	-6.56438
cg25124397	17	41543568			non-susceptible	-21.9438
cg25257799	8	48572557	KIAA0146		non-susceptible	-5.92462
cg25258098	11	396794	PKP3	ANO9	non-susceptible	7.35644
cg25303446	22	42896103	SERHL		non-susceptible	18.6333
cg25316484	7	27186676	HOXA6	HOTAIRM1	non-susceptible	-33.6487
cg25337691	7	150717629	ATG9B		non-susceptible	-8.69837
cg25393494	17	17109936	PLD6		non-susceptible	0.667042
cg25506432	7	27184065	HOXA5	HOTAIRM1	non-susceptible	-15.7235
cg25555460	17	7199204	YBX2		non-susceptible	-9.17764
cg25649869	10	37625532			non-susceptible	-0.749067
cg25659006	2	178504430	PDE11A		non-susceptible	-28.8204
cg25690958	17	4439481	SPNS2		non-susceptible	1.3869
cg25691825	18	74499511			non-susceptible	4.73437
cg25756406	10	134597884			non-susceptible	0.645452
cg25846038	5	126415771			non-susceptible	5.68467
cg25879142	7	4671391			non-susceptible	23.3612
cg25889685	16	17862243			non-susceptible	-0.441199
cg25952247	9	139092873	LHX3		non-susceptible	-5.31256
cg26002259	14	36976428	SFTA3		non-susceptible	-9.73054
cg26191449	1	147245626	GJA5		non-susceptible	-13.572
cg26223272	17	56616580	SEPT4		non-susceptible	8.03009
cg26550861	6	74072376	C6orf221	DDX43	non-susceptible	8.41322
cg26558914	5	158143751	EBF1		non-susceptible	-1.33181
cg26585119	5	134736001	H2AFY		non-susceptible	-0.688364
cg26674479	7	27281415	EVX1		non-susceptible	18.8067
cg26717554	19	853334	ELANE		non-susceptible	-13.5584
cg26791307	15	97629235			non-susceptible	-25.4696
cg26837192	2	48813184	STON1		non-susceptible	-1.40454
cg26915329	13	60033345			non-susceptible	20.6772
cg27009812	16	3062597	CLDN9		non-susceptible	-4.53139
cg27020193	5	81834713			non-susceptible	7.16628
cg27054655	5	178772969	ADAMTS2		non-susceptible	-26.5003
cg27151303	7	27184821		HOTAIRM1	non-susceptible	3.96825
cg27398720	4	111541173	PITX2		non-susceptible	13.0259
cg27400677	8	54583262			non-susceptible	6.586
cg27416204	17	64702086	PRKCA		non-susceptible	12.0301
cg27438152	15	31515761			non-susceptible	8.25589
