# Supplementary material for: Blood methylome signatures in children exposed to maternal type 1 diabetes are linked to protection against islet autoimmunity
Source: Nat Metab. 2025 Nov 6;7(11):2236–49. doi: 10.1038/s42255-025-01403-w (PMC12638243; doi:10.1038/s42255-025-01403-w)
Supplement: Supplementary file 3 — Statistical source data. [file 42255_2025_1403_MOESM3_ESM.xlsx]

## Sheet: Fig1_abc
chr	pos	CpG	p	label	estimate	FDR
10	65801377	cg20345234	3.30966549677421e-12		-0.259272305256159	1.1362429165303e-06
10	65801432	cg05772155	1.29619733145212e-11		-0.360711402403992	2.96665435972995e-06
20	51649472	cg18362325	1.06810536021702e-10	TSHZ2	-0.234805743466889	1.83345892634393e-05
19	49636594	cg17292758	1.4303158673169e-10	PPFIA3	0.283423007618768	1.96416982226599e-05
11	45671369	cg01425746	2.49509338748432e-10	CHST1	0.258203787292414	2.18275288788462e-05
7	72813978	cg13578160	2.04895887118268e-10		0.23094106021822	2.18275288788462e-05
7	4671367	cg04578992	3.28383210292218e-10		0.108257326471935	2.25474808234053e-05
7	27181671	cg20974609	3.13882090941452e-10	HOXA5	0.268582186612952	2.25474808234053e-05
7	27183401	cg19759481	9.9510619663958e-10	HOXA5	0.389903517558534	6.21146192584423e-05
7	4671391	cg25879142	1.15201772050606e-09		0.151334846233421	6.59166299392993e-05
17	4439481	cg25690958	1.3711083891734e-09	SPNS2	0.167484986894472	7.24178317909715e-05
6	28909903	cg02756803	1.52447624245083e-09		0.183621170029453	7.47669572905594e-05
7	27183274	cg09549073	2.19891690210226e-09	HOXA5	0.261382648470047	9.3623961664857e-05
21	30450130	cg12294769	2.30267469341517e-09	MAP3K7CL	-0.184386404598501	9.3623961664857e-05
11	45671312	cg13731397	2.31802893925844e-09	CHST1	0.218311748494472	9.3623961664857e-05
19	49636535	cg07586008	3.29120093338357e-09	PPFIA3	0.151128972102056	0.000118937246109514
1	40024971	cg10243676	5.80612127807149e-09	LOC728448	-0.117547182412414	0.000199330239903536
7	27138396	cg00106345	6.19063916526736e-09		-0.208369892474327	0.000202410612109288
7	27184375	cg14882265	6.88058832712443e-09	HOXA5	0.198966969875329	0.000214743474443568
14	83108873	cg23376847	7.4459004546762e-09		-0.159798156149491	0.000222283113743053
21	30449989	cg11315777	7.85656779210126e-09	MAP3K7CL	-0.212508478936177	0.000224770184749182
7	27137922	cg07278425	8.72609847279775e-09		-0.134015221289192	0.000239660898379635
12	72338080	cg02754084	1.0395984264694e-08	TPH2	-0.137196114729549	0.000254932182564588
7	27183375	cg04863892	9.93532988518918e-09	HOXA5	0.337955260733484	0.000254932182564588
7	27184369	cg26023912	1.03396436269994e-08	HOXA5	0.194021484435631	0.000254932182564588
11	45671208	cg18464783	1.12109736492743e-08	CHST1	0.247281010796146	0.000265437584070289
17	1961510	cg02376827	1.3673942043028e-08	HIC1	0.0797511265699049	0.000295694426164676
7	44260591	cg21151401	1.37808509166915e-08	CAMK2B	0.141197337528193	0.000295694426164676
6	31846970	cg03045620	1.44525326361744e-08	SLC44A4	0.0976554437261758	0.000300709467005536
7	27183686	cg02005600	1.7034431603073e-08	HOXA5	0.322777561508606	0.000336770439997146
7	27183591	cg02916332	1.71666252560002e-08	HOXA5	0.248600492142759	0.000336770439997146
15	36020701	cg10118294	2.21522067231414e-08	DPH6-AS1	0.181277837848708	0.000417166136211284
1	1288926	cg15472728	2.43875366248891e-08	MXRA8	0.0774550428113187	0.000440657757497842
7	72813946	cg03678035	3.02380871967582e-08		0.0997521324420235	0.000519052641728133
7	27182493	cg11724970	3.0215657490074e-08	HOXA5	0.214164468469894	0.000519052641728133
7	107953712	cg09895893	3.25820262469806e-08	NRCAM	0.152995067260768	0.000539559014484842
6	78078628	cg21082935	3.30043482625253e-08		-0.268555516498647	0.000539559014484842
17	78369689	cg15637226	3.61152111913201e-08	RNF213;LOC100294362	0.0568862916454197	0.000574881092235726
17	1961778	cg21854952	3.76767520227428e-08	HIC1	0.135839410660047	0.000574881092235726
19	12305869	cg22195627	3.73919130553087e-08		0.237432710605386	0.000574881092235726
15	31516127	cg03330558	4.17021784646518e-08		0.114413760545341	0.000614145768930428
3	97466366	cg19139343	4.20389867768829e-08	EPHA6	0.107681482485015	0.000614145768930428
7	27138751	cg26264232	4.4704938774252e-08		-0.267382573350993	0.000639486453460743
7	27182637	cg05076221	4.72161275522616e-08	HOXA5	0.213557316849209	0.000661624177878804
10	67330494	cg00179952	5.40779656319802e-08	LINC01515	-0.261274635802162	0.000673934962352991
10	94933709	cg00271506	5.44029464425662e-08		0.100433712963961	0.000673934962352991
15	98502883	cg01088608	4.97430313831792e-08	ARRDC4	0.115101303298832	0.000673934962352991
1	6514605	cg10210806	5.44623376213556e-08	ESPN	0.235739603905423	0.000673934962352991
11	1575600	cg10492504	5.11972096186834e-08	DUSP8	0.1034940478933	0.000673934962352991
21	31799277	cg12141967	5.34618200365024e-08	KRTAP13-3	0.107088804608012	0.000673934962352991
22	36946958	cg12972319	5.5946865671339e-08		0.108169055689796	0.000673934962352991
6	168436353	cg14316629	5.55950369851475e-08	KIF25	0.285253967586622	0.000673934962352991
14	93698416	cg12944343	6.77418696873508e-08		0.216582444014652	0.000788355767908449
12	24103841	cg06140588	7.73764675954698e-08	SOX5	0.0782064516458242	0.000885471792614484
9	139092873	cg25952247	7.8787576157201e-08	LHX3	0.143481022541821	0.0008868394152235
7	4671479	cg14485097	8.15548590310566e-08		0.113489827132716	0.000903181917141341
7	27183950	cg03207666	8.52370491038701e-08	HOXA5	0.162007558276639	0.000928976950678546
8	144788492	cg16530595	9.12517889916158e-08		0.386217295048062	0.000963929147834034
15	31515761	cg27438152	9.03632531777687e-08		0.216366915580779	0.000963929147834034
1	1289835	cg15386434	9.29617067861338e-08	MXRA8	0.19886857170271	0.000967113031442454
11	2828652	cg07979757	1.01167452626069e-07	KCNQ1	0.158372663627409	0.000992338535565202
12	124953924	cg09267427	1.00293981161275e-07	NCOR2	0.0760083603823337	0.000992338535565202
8	104384291	cg19188612	9.88019733138085e-08	CTHRC1	-0.112751507158767	0.000992338535565202
15	31516404	cg25017403	1.02957444790811e-07		0.171550409800605	0.000995672446474809
17	41278241	cg16006004	1.0638133937969e-07	BRCA1;NBR2	0.180943858032648	0.0010144953003642
5	141218887	cg16994941	1.10927393990002e-07		0.106911445089808	0.00104335723546314
11	66790027	cg20485152	1.2850367000155e-07	SYT12	0.141353242806866	0.00117644424533512
12	54746176	cg21727049	1.27747776887885e-07	LOC102724050	0.107642818184742	0.00117644424533512
5	24208978	cg06724406	1.4111278326307e-07		0.180862976004946	0.00125370282801526
17	56138124	cg07976733	1.42420375411166e-07		0.0814279356747601	0.00125370282801526
17	33474692	cg13859324	1.40346444725023e-07	UNC45B	0.0600919932086268	0.00125370282801526
9	139093217	cg08118114	1.5483008784906e-07	LHX3	0.148980377727554	0.00133596396786718
15	31515750	cg25556225	1.55656639440644e-07		0.167669013471244	0.00133596396786718
4	110768037	cg12862901	1.716889272996e-07	LRIT3	0.0838011131050923	0.00145537312285653
4	154713333	cg06202276	1.81231061202246e-07		-0.289170006055213	0.00147785151028149
15	95870450	cg18567924	1.81085419785292e-07		0.138019940003016	0.00147785151028149
10	98314184	cg19492274	1.82950096740308e-07	TM9SF3	0.0604768692275768	0.00147785151028149
1	48022001	cg05383442	1.87673370536082e-07		0.0793677834122448	0.00149837764361459
7	155589411	cg06469163	2.01145765624171e-07		-0.101749109200044	0.00156944212202993
17	41278444	cg24900425	2.00401049778648e-07	BRCA1;NBR2	0.291734869030996	0.00156944212202993
4	57821434	cg24513030	2.11220252055672e-07		0.0943511297059979	0.00162953101895188
8	144808965	cg09380067	2.17380215108791e-07	FAM83H	0.154873444375607	0.00165842022975792
17	37018229	cg10155058	2.22580170154577e-07		0.132668954253307	0.0016611762936055
15	31516316	cg12689679	2.21798671144165e-07		0.129181488954035	0.0016611762936055
9	139092501	cg21192468	2.32488795344124e-07	LHX3	0.155918509252372	0.00171646977578471
16	69872652	cg12935882	2.43281980683188e-07	WWP2	0.0802291311405684	0.00177704805168799
6	31846769	cg27003765	2.58070238962286e-07	SLC44A4	0.0939144743511822	0.00186522574259499
1	1289806	cg14270725	2.67359169729343e-07	MXRA8	0.123579728402755	0.00191223354665345
7	27184188	cg25390165	2.87521850478684e-07	HOXA5	0.159433389280339	0.00201447490303596
19	3879858	cg15080396	2.98182851694597e-07	ATCAY	0.140071344485477	0.00204738607813396
16	4349215	cg06578342	3.14837897847402e-07		0.139177084995216	0.00214033972532555
19	48597832	cg17828850	3.19055425672156e-07	PLA2G4C	0.11687840888792	0.00214774662186707
11	15094382	cg10846356	3.24609694068182e-07	CALCB	0.175055555405358	0.00216392070631834
3	185839955	cg01401037	3.33138438111766e-07		0.0894090164799989	0.00218780305625135
5	33937876	cg18294646	3.52246418960517e-07	RXFP3	0.121710314252598	0.00228169611729329
7	27184438	cg17432857	3.823865270896e-07	HOXA5	0.212969800042953	0.00245378149174568
17	1961440	cg13389502	4.04846242066945e-07	HIC1	0.0696646513490124	0.00257385121828007
15	31515852	cg10854819	4.29567968331889e-07		0.18786772267806	0.00270596686223862
4	839698	cg16359525	4.34884497255925e-07		0.0905622725133711	0.00271455298536691
6	36812312	cg14391688	4.89851273223456e-07		0.0626376482891562	0.00300454338048351
11	396686	cg17840408	4.93814065433427e-07	PKP3	0.186657111523653	0.00300454338048351
7	27183990	cg23454797	4.94469877843288e-07	HOXA5	0.234496179488194	0.00300454338048351
11	111789613	cg11845417	5.01343749947535e-07	C11orf52	0.0705923145651568	0.00301958900818181
8	144787999	cg18710908	5.2727236676265e-07		0.26591942636187	0.00314814156294728
3	32877651	cg03365758	5.34358496497932e-07	TRIM71	0.106445621102579	0.00316294625193023
19	12305699	cg09656668	5.6533764828738e-07	LOC100289333	0.153851567471117	0.00331771539662162
5	33937182	cg02305687	5.72580623902701e-07	RXFP3	0.106528069434553	0.00333174475054827
2	178990712	cg07308881	5.82604640226592e-07	RBM45	0.0968092263768161	0.00333357150564186
2	558220	cg05245170	5.95981336740088e-07		0.171107794276105	0.00338192811085798
19	50191637	cg17417856	6.01927236089184e-07	PRMT1	0.0876113881908515	0.00338767115385895
17	41278622	cg06973652	6.07520382162144e-07	BRCA1;NBR2	0.120946714838705	0.00339135164488255
17	1961286	cg24173182	6.41896466157049e-07	HIC1	0.0934925670695259	0.00352591674791375
19	12305854	cg03192598	6.56718239141603e-07		0.197131578902086	0.00357870265140989
1	40025415	cg15057250	6.67783294946672e-07	LOC728448	-0.105850070951452	0.00361034672251637
9	16666779	cg05695858	6.87160764257758e-07	BNC2	0.0621838760028432	0.00365751171407307
9	139094350	cg14605520	6.86419506302447e-07	LHX3	0.123084739104195	0.00365751171407307
8	144809598	cg01612292	7.09885074181326e-07	FAM83H	0.286233364279039	0.00372176321682826
7	27182435	cg10592111	7.10072924370944e-07	HOXA5	0.153493705494217	0.00372176321682826
7	27184461	cg02106682	7.2597742347679e-07	HOXA5	0.111070657564213	0.00374790484575231
5	158143751	cg26558914	7.2106354568483e-07	EBF1	0.150676560687547	0.00374790484575231
16	3062975	cg06489965	7.31497471810317e-07	CLDN9	0.0644239205125319	0.00374822034023785
2	92262463	cg04944682	7.80971047288385e-07		0.166651701864534	0.00394287589308969
18	45524064	cg23996706	7.77957576926409e-07		0.0658596639597043	0.00394287589308969
5	40841315	cg05305046	8.58193333557093e-07	CARD6	-0.131978075594009	0.00416196651833012
10	93793140	cg05711710	8.59208797853596e-07		0.0758058269464734	0.00416196651833012
6	31846797	cg07357081	8.66797275529305e-07	SLC44A4	0.0802595417915092	0.00416196651833012
22	50616420	cg07895657	8.65753246708517e-07	PANX2	0.129566670306801	0.00416196651833012
15	96940323	cg09788125	8.31376965612527e-07		0.0869080278761593	0.00416196651833012
17	5979388	cg18765784	8.51937410265878e-07	WSCD1	0.0507482408598132	0.00416196651833012
11	12698900	cg21709793	8.36821231698161e-07	TEAD1	0.109054160138312	0.00416196651833012
17	41278179	cg02286533	8.8532358633912e-07	BRCA1;NBR2	0.146530508227593	0.00416357374092981
9	94472578	cg20351959	8.84341980100743e-07		0.114063947988433	0.00416357374092981
1	76053565	cg17868936	9.17682171953831e-07	SLC44A5	0.0850547359480802	0.0042574314228994
4	2188227	cg23654830	9.14046210484841e-07	POLN	0.118439444213363	0.0042574314228994
19	940967	cg02001279	9.57823787414913e-07	ARID3A	0.0827468927591772	0.00441383843448735
6	27271440	cg16927164	9.82555447650216e-07		0.239654521418593	0.00449762136014026
7	27183946	cg14058329	1.06270912704198e-06	HOXA5	0.244832163243724	0.0048323073080708
7	27134259	cg18805066	1.07302824706944e-06	HOXA1	-0.239659455185542	0.00484712978967807
8	144788806	cg09827350	1.10073139260146e-06		0.210473955541847	0.00493977313411377
7	27134225	cg07659054	1.11820615535623e-06	HOXA1	-0.159379050470919	0.00498560927660292
5	6774995	cg12912019	1.1262163442126e-06		0.15149291535193	0.00498892769341677
2	146905177	cg05189964	1.14832456205315e-06		0.0774739773694996	0.00505425486616344
2	110925418	cg00033155	1.16970768728685e-06	NPHP1	0.0953139946525097	0.00507131321969913
1	88151396	cg05764519	1.18057699093694e-06		0.0851304635541663	0.00507131321969913
1	204320179	cg16029875	1.18912970674005e-06	PLEKHA6	0.0697868437597626	0.00507131321969913
6	31846924	cg24529722	1.17113579646912e-06	SLC44A4	0.0602564001914051	0.00507131321969913
17	56616580	cg26223272	1.18747936929265e-06	SEPT4	0.0566678631728106	0.00507131321969913
8	144790410	cg11205981	1.22513451804833e-06	LOC100130274	0.138931505867552	0.00519261165380779
11	111831876	cg14201634	1.24754233888705e-06	DIXDC1	0.081963894153804	0.00525514581760101
21	28105019	cg12612176	1.27747900950718e-06		0.0661796921050797	0.00534843850601725
11	30771240	cg07082447	1.29325867766199e-06		0.123865011365025	0.00536847462170223
7	27138850	cg17881200	1.29790202630355e-06		-0.149315301748076	0.00536847462170223
11	849088	cg01422274	1.33012330868923e-06	TSPAN4	0.134367978416462	0.00546880596608088
14	57311640	cg08051713	1.34493876494689e-06	OTX2OS1	-0.119516250363719	0.00548523954223082
5	40841298	cg01784614	1.37624321984067e-06	CARD6	-0.0854135265283416	0.00553801722621187
9	139089954	cg03705220	1.37921931557909e-06	LHX3	0.0940646162558672	0.00553801722621187
7	27185282	cg09343092	1.40248637459928e-06	HOXA6	0.142443409806039	0.00559870114542868
6	5957323	cg18547156	1.43879528407722e-06		0.111731273683677	0.00571044541473055
18	6995012	cg12778716	1.46990444103389e-06	LAMA1	0.0957956699515993	0.00576724146975503
4	25892942	cg14326416	1.46983585289893e-06		0.0702452067414832	0.00576724146975503
13	36432082	cg04415610	1.48578117244304e-06	MIR548F5;DCLK1	0.065943581393361	0.00579641224093189
13	36431974	cg19409254	1.50173035655881e-06	MIR548F5;DCLK1	0.068196717583707	0.00582553445847891
11	1580692	cg14354277	1.51902369385429e-06	DUSP8	0.0697450026331641	0.00583233642047377
3	156833184	cg18666075	1.52047231189376e-06		0.0879787619470526	0.00583233642047377
9	18862115	cg14003978	1.6753195904833e-06	ADAMTSL1	0.136462490333828	0.00632038248646832
16	17862243	cg25889685	1.6725696651207e-06		0.124102332090149	0.00632038248646832
22	38241384	cg01508548	1.69817672314743e-06	ANKRD54;MIR658	0.105300277815949	0.00637160546352028
22	29874186	cg19144839	1.7471469729444e-06		0.135942215866394	0.00651971631364161
5	178882330	cg05914403	1.88157664006068e-06		0.133401228746691	0.00694586039879088
12	65515525	cg19317877	1.94137314990921e-06	WIF1	-0.100681755296275	0.00712827579445889
19	6280893	cg03032443	1.97613229715126e-06	MLLT1	0.1341534640679	0.00714133649474892
14	93698774	cg09290397	1.9761003353929e-06		0.129576916604393	0.00714133649474892
7	27138360	cg19557035	1.96670402568374e-06	HOTAIRM1	-0.125664636139573	0.00714133649474892
16	69432500	cg08285646	2.04481161002443e-06		0.0661057651379163	0.00731255516920096
10	37625532	cg25649869	2.03567002155274e-06		0.152242503650888	0.00731255516920096
7	27184712	cg13694927	2.08404813623807e-06	HOXA5	0.0727886747833645	0.00741425500182342
7	27137427	cg03835313	2.19357600864288e-06	HOTAIRM1	-0.195987894571357	0.0076708821177465
18	77327903	cg06942404	2.20087031593275e-06		0.0926123263066445	0.0076708821177465
3	185763050	cg13742374	2.16811149245562e-06		0.0996112686595706	0.0076708821177465
16	3062597	cg27009812	2.19582514346536e-06	CLDN9	0.141229626154372	0.0076708821177465
3	39543544	cg23605644	2.30027057543608e-06	MOBP	-0.177267283441079	0.00790047135766889
18	74499573	cg24864576	2.3012612074693e-06		0.0957176677850673	0.00790047135766889
17	76835340	cg18303410	2.36830831364701e-06	USP36	0.0880534043125892	0.00801971175897857
16	28518200	cg26792089	2.36421419069214e-06	IL27	0.0581536305669067	0.00801971175897857
12	54746090	cg09009538	2.44120542621151e-06	LOC102724050;LOC102724050	0.0941006302298665	0.00815069166577004
9	101470346	cg13249925	2.4453701287153e-06	GABBR2	0.112423049518292	0.00815069166577004
14	93698053	cg16602316	2.43282880696834e-06		0.224968671083345	0.00815069166577004
1	205419204	cg02952078	2.49764262383569e-06		0.0495685832748338	0.00828470471507578
9	93404148	cg10270155	2.52282811026498e-06	DIRAS2	0.116804598587319	0.00832801326874159
22	27950783	cg02384984	2.5474439998186e-06		0.0531886788752772	0.00834655145357957
15	63337352	cg17147440	2.552755894812e-06	TPM1	0.113983718432057	0.00834655145357957
10	126234138	cg00932063	2.68591715517872e-06	LHPP	0.125247761778675	0.00873865996639684
10	10408559	cg08748482	2.6981346519785e-06		0.093345411831638	0.00873865996639684
12	96381050	cg14863458	2.71089169347764e-06	HAL	0.0891096623371505	0.00873875664538644
19	12305655	cg04326960	2.72498976464123e-06	LOC100289333	0.121841704457004	0.00874315512704545
9	136063640	cg02299557	2.76560909140445e-06		0.13180150081099	0.00875080774170145
17	41278197	cg14947218	2.76485792076822e-06	BRCA1;NBR2	0.140973654222912	0.00875080774170145
17	72916000	cg22674497	2.7546851329042e-06	USH1G	0.148555773141087	0.00875080774170145
1	2344979	cg16355231	2.77850875591808e-06	PEX10	0.0794031582280682	0.00875129569035426
6	74355165	cg00327322	2.88358189394e-06	SLC17A5	-0.0891886457364367	0.00904076659177615
16	3062795	cg04715503	2.91890380687162e-06	CLDN9	0.191284683103602	0.00904466522623037
6	140427339	cg12206079	2.95797135532811e-06		0.108278705356839	0.00904466522623037
1	95552972	cg13373343	2.93937621215194e-06		0.0787655600941517	0.00904466522623037
16	12755896	cg16429619	2.9298482114908e-06	CPPED1	0.0749795837514783	0.00904466522623037
11	1578502	cg19369780	2.95098398019135e-06	DUSP8;HCCA2	0.177709846922313	0.00904466522623037
11	8354780	cg22121952	2.96386168774598e-06		0.0803394357919652	0.00904466522623037
6	29623992	cg17977304	3.13205035859563e-06	MOG	-0.222739277407934	0.0095156263242004
5	110229987	cg18755531	3.1482450806643e-06		-0.110747578078443	0.00952269244727226
16	65152965	cg02973961	3.16392414610334e-06	CDH11	-0.116510075827244	0.00952814368912992
7	150717629	cg25337691	3.21073504532033e-06	ATG9B	0.0681328775948413	0.0096268912993576
19	13915751	cg05325182	3.29270855751722e-06	ZSWIM4	0.0694626795766322	0.00982975148900448
10	134597884	cg25756406	3.36252034816317e-06		0.120767779012109	0.00999470599123872
14	70317228	cg09284655	3.46485837915766e-06		0.191005051486098	0.010210491524273
11	70029817	cg16763508	3.46308168388653e-06	ANO1	-0.0685802256171261	0.010210491524273
7	27138712	cg17485838	3.53603920397425e-06		-0.222639400711297	0.0103757212575727
6	91321898	cg14635586	3.5886974263112e-06		0.0912245228568728	0.0104854255980903
12	127755070	cg08220930	3.62548612623278e-06		-0.152480604465981	0.010548029277458
4	111530900	cg00169419	3.64303820024244e-06		0.164037874882381	0.0105543735531167
22	50528291	cg03860256	3.67273702329057e-06	MOV10L1	0.184797470243456	0.0105957074271798
10	44864378	cg14904647	3.80444101817971e-06		0.0949780966169991	0.0109297451729857
2	558188	cg09151880	3.90208702940843e-06		0.189551094827326	0.010995863436708
7	134387989	cg17343922	3.90752784805118e-06		0.059294212889023	0.010995863436708
1	234367145	cg23093692	3.89668151651147e-06	SLC35F3	0.187432594089702	0.010995863436708
11	396794	cg25258098	3.90014970328165e-06	PKP3	0.115959385826512	0.010995863436708
7	27184065	cg25506432	3.90273439554676e-06	HOXA5	0.17116256683621	0.010995863436708
20	37100835	cg15971382	4.0092220740859e-06	RALGAPB	0.0985530690790226	0.0112359839580854
1	234367493	cg23445321	4.07381690480055e-06	SLC35F3	0.242735020829281	0.0113706025893945
8	144809621	cg07962934	4.16708977833618e-06	FAM83H	0.211725371412696	0.0114927622009315
2	56750301	cg23230557	4.1500491496128e-06		0.149911037106307	0.0114927622009315
1	1397896	cg24687970	4.16779822934625e-06	ATAD3C	0.0805449736581348	0.0114927622009315
7	155589293	cg00984540	4.25839816070893e-06		-0.144119064081736	0.0116039424502903
3	190861193	cg09195170	4.2757175209081e-06		0.0940014036399221	0.0116039424502903
1	212457740	cg11333117	4.26855509278112e-06	PPP2R5A	0.119659804285724	0.0116039424502903
2	178504430	cg25659006	4.25375354289013e-06	PDE11A	0.069151617537695	0.0116039424502903
17	72915897	cg06697425	4.313283587376e-06	USH1G	0.105045902329857	0.0116598074411327
17	79466077	cg21186576	4.42805235649142e-06		-0.164983789946291	0.0119231126943784
15	90206329	cg13632630	4.53217113398638e-06		0.0609818759576415	0.0120615654115847
7	4911121	cg22283115	4.49735479625904e-06	RADIL	-0.0973468202393355	0.0120615654115847
16	85254100	cg05691543	4.59775295033237e-06		0.0992072347430181	0.0121797383253674
7	27184264	cg01323381	4.69310675709571e-06	HOXA5	0.188897334396573	0.0122094065217851
17	64297761	cg09645572	4.69441412620829e-06	PRKCA	0.102152480945757	0.0122094065217851
12	54746067	cg20474425	4.68707399866663e-06		0.0878714524622789	0.0122094065217851
9	139096200	cg14573833	4.75155797249115e-06	LHX3	0.209208747057763	0.0122651108519919
2	73496909	cg02063488	4.77562138505727e-06	FBXO41	0.0624370430092565	0.0122810559214585
8	31355018	cg11954459	4.87610610071653e-06		0.176862112768483	0.0124926748021645
2	220348803	cg00495988	4.99150354915902e-06	SPEG	0.126298693271501	0.0126466194740949
1	162601752	cg10241017	4.98110634923079e-06	DDR2	0.0774164740109817	0.0126466194740949
1	68786812	cg16474632	5.0165067641404e-06		0.077954976492687	0.0126466194740949
6	74072376	cg26550861	5.02828651676529e-06	C6orf221	0.130447793158237	0.0126466194740949
16	86029554	cg08787837	5.070377735088e-06		0.14236566222436	0.0126490944467787
8	144678360	cg12428797	5.09551609780192e-06	EEF1D	0.0945287016080992	0.0126490944467787
11	12699172	cg18555698	5.10295951006115e-06	TEAD1	0.108394751847488	0.0126490944467787
1	8271918	cg20014974	5.07192266258487e-06		-0.0648826148568897	0.0126490944467787
4	41191857	cg21956384	5.12247359737293e-06	APBB2	0.111880336425729	0.0126517911651144
11	397077	cg01794156	5.2616473482643e-06	PKP3	0.100141292856152	0.0128567884836747
17	41003236	cg08834922	5.24067640343233e-06	AOC3	0.0749779121661294	0.0128567884836747
9	140096108	cg14144201	5.25967719001181e-06	C9orf75	0.042684372665756	0.0128567884836747
10	3282585	cg04074404	5.31363894003958e-06		-0.187353860698638	0.0128920709634237
1	205419158	cg17560662	5.30057759259035e-06	BLACAT1	0.0766566715175239	0.0128920709634237
9	139094581	cg04298434	5.33938702051163e-06	LHX3	0.148733111257115	0.0129089269556715
14	58706002	cg16522045	5.615382627985e-06		0.16876687712009	0.0135285601242445
19	853334	cg26717554	5.69919980662086e-06	ELANE	-0.149383087282757	0.0136824834630134
11	1578634	cg01602287	5.90070511728859e-06	DUSP8;HCCA2	0.0809305946341736	0.0140480850387797
1	234367443	cg09119043	5.88218378053338e-06	SLC35F3	0.200283439479013	0.0140480850387797
17	39685524	cg12491114	5.91286397620717e-06	KRT19	0.0921750536709443	0.0140480850387797
19	3480603	cg05756792	6.06503861063459e-06	SMIM24	-0.129479186989284	0.01421986074046
7	150871832	cg12247560	6.06800432400811e-06		0.101846078977986	0.01421986074046
2	73496203	cg21918313	6.02201616245212e-06	FBXO41	0.0998025260503005	0.01421986074046
6	168435914	cg24246628	6.0283354138828e-06	KIF25	0.329068146380885	0.01421986074046
11	1947743	cg06455375	6.13046423729379e-06	TNNT3	0.0828570371823473	0.0143173655954929
16	54227814	cg00647658	6.20414394253589e-06		-0.0810757827640204	0.0144403237897218
3	194705841	cg01152897	6.24662317434142e-06		0.169622902893015	0.0144900765222618
2	242296473	cg09639679	6.31288057824662e-06	FARP2	0.146387367335261	0.0145454911930076
5	4866318	cg15758008	6.31073141409146e-06		0.212042041782163	0.0145454911930076
17	79495320	cg15774065	6.43013681880183e-06	FSCN2	-0.0868159279653012	0.0147661102764633
4	156655240	cg18801773	6.46273683474246e-06	GUCY1A3	0.0716621022442256	0.0147915027606923
4	116894979	cg01397050	6.49050263454354e-06		0.151795493875832	0.0148056990346609
11	1629275	cg13365972	6.54928291146288e-06	HCCA2;KRTAP5-3	0.114287207627819	0.014890315172025
7	111997383	cg01126411	6.70796691210195e-06		0.10105993656735	0.0151010850791946
10	102806871	cg04270401	6.7076649769147e-06		0.112213320380074	0.0151010850791946
1	27240634	cg07327090	6.70473781330251e-06	NR0B2	0.0409881199828974	0.0151010850791946
7	150871135	cg03993837	6.87797869701897e-06		0.0923445858366588	0.0154332176827643
7	41639589	cg22691913	7.01903844807111e-06		0.0680751420313854	0.0156984338705311
7	83461505	cg07960922	7.12006716835139e-06		0.104612475044467	0.0158213192207139
19	2987337	cg18817664	7.10311281956454e-06	TLE6	0.0667557482161555	0.0158213192207139
6	10556523	cg08027484	7.284543758766e-06	GCNT2	0.0638511860066533	0.0161345829683473
16	228478	cg13114288	7.48701801457836e-06		0.105761742992716	0.0165297228173241
14	58705466	cg19611807	7.62234134842461e-06		0.119297584864252	0.0167209573130884
7	27133106	cg08941355	7.64789750648624e-06	HOXA1	-0.203050978677473	0.0167235892796213
4	63075650	cg16622517	7.73736240026779e-06		0.0995077809795087	0.0168655095512199
14	70316898	cg10399005	8.04061827893218e-06		0.241659533433419	0.0174710676053756
7	4911116	cg21272866	8.21246536326868e-06	RADIL	-0.0722598619122328	0.0177881740700092
5	72530245	cg18798289	8.27290095108437e-06		0.0679828427956913	0.0178627280626871
7	27184316	cg05774699	8.38871544190918e-06	HOXA5	0.11072592856194	0.0178877893957737
16	3062653	cg06117341	8.37682594195157e-06	CLDN9	0.104977103984387	0.0178877893957737
5	33937673	cg10350492	8.3184286476501e-06	RXFP3	0.132444951068786	0.0178877893957737
14	70317075	cg20475486	8.34183093325617e-06		0.151762457256377	0.0178877893957737
19	3480508	cg18795569	8.65825977509609e-06	C19orf77	-0.133600853236222	0.0184053962385023
10	61706072	cg04184987	8.71379381780474e-06		0.0905073900471445	0.0184272906780352
19	50191439	cg19309676	8.74754784813527e-06	C19orf76;PRMT1	0.0653834592043232	0.0184272906780352
22	31318373	cg20548231	8.74907228447641e-06	C22orf27	0.113085045701764	0.0184272906780352
19	48572712	cg07040712	9.04602186834273e-06	PLA2G4C;PLA2G4C;PLA2G4C	0.106516365306578	0.0188065083593149
19	49220235	cg12234455	8.97173701942525e-06	MAMSTR;MAMSTR	0.0450007315836044	0.0188065083593149
6	28109267	cg20360406	9.01352097610918e-06	ZKSCAN8;ZKSCAN8;ZKSCAN8;ZKSCAN8	0.072735317719204	0.0188065083593149
7	158793909	cg24118130	9.06607031671511e-06		0.10236262548946	0.0188065083593149
2	48813184	cg26837192	8.99983048467031e-06	STON1;STON1-GTF2A1L	0.158957386412858	0.0188065083593149
5	83017009	cg10962524	9.18951474646292e-06	HAPLN1	0.127449343551833	0.0190051620624431
3	29964869	cg12680719	9.29015763068798e-06	RBMS3;RBMS3;RBMS3	0.102364965207377	0.0190412457389272
21	35402609	cg13363409	9.27278182755509e-06		0.078332602575387	0.0190412457389272
19	41062024	cg15407819	9.2533447780813e-06	SPTBN4;SPTBN4	0.147019546234294	0.0190412457389272
7	150778791	cg03930004	9.35815406606139e-06	FASTK;TMUB1;TMUB1;FASTK	0.0594415783264922	0.0190922895097808
8	26087851	cg17291136	9.37067401782954e-06		0.089176375414787	0.0190922895097808
1	27384423	cg04249191	9.46350295958547e-06		0.0844512784894774	0.0191676692200989
1	40025232	cg11704876	9.45219417354242e-06	LOC728448	-0.0875415897312803	0.0191676692200989
1	6445909	cg19056927	9.54276550149001e-06	ACOT7;ACOT7	0.0735924306498079	0.0192148480686175
15	30163825	cg23256343	9.53177799359757e-06		-0.130603681180748	0.0192148480686175
11	111789615	cg17794604	9.95266814535969e-06	C11orf52;C11orf52;HSPB2-C11orf52	0.0837056201962182	0.019981610978465
11	64062196	cg16345971	1.00368900102213e-05	KCNK4	0.0628244390311224	0.020091951765913
16	22103855	cg05051606	1.01060474971956e-05	VWA3A	0.0987172534649525	0.0201131143147013
1	2345368	cg23629166	1.00797428736294e-05	PEX10;PEX10	0.103277310123098	0.0201131143147013
8	8953500	cg24328293	1.02007522324058e-05		-0.0768060473270538	0.0202429210941234
14	102607346	cg24202477	1.03525656110592e-05	HSP90AA1;WDR20;WDR20;WDR20;WDR20;WDR20;WDR20;WDR20;WDR20;WDR20	0.0855419221154974	0.0204849825718475
17	38473166	cg15803221	1.04699030638199e-05	RARA;RARA;RARA	0.123026613367913	0.0206576302056985
12	119347315	cg18977724	1.05753004557679e-05		0.0895542321011207	0.020805797633925
2	558183	cg06216650	1.07208012599012e-05		0.143228891719971	0.0209505101805795
2	31522601	cg06915570	1.06886762416364e-05		0.0758492798743512	0.0209505101805795
15	95870440	cg18739950	1.08283346844456e-05		0.122010317927892	0.0210622152673335
11	397486	cg23012519	1.09926437417375e-05	PKP3;PKP3	0.219195206805641	0.0212613522213959
20	62084626	cg01575590	1.11153980884752e-05	KCNQ2;KCNQ2;KCNQ2;KCNQ2;KCNQ2	0.0937837154061629	0.021392243291844
19	12305553	cg07379055	1.11281946048237e-05		0.0934933941457625	0.021392243291844
17	41278263	cg18372208	1.11537851281568e-05	BRCA1;NBR2;BRCA1;BRCA1;BRCA1;BRCA1	0.19112612232239	0.021392243291844
16	3062368	cg10282491	1.11980447704088e-05	CLDN9	0.107336872666378	0.0214173055663032
17	72916509	cg04585822	1.15629775367134e-05	USH1G	0.162699524300141	0.0219927512444202
11	7927557	cg15983605	1.15409833588138e-05		0.100231166856769	0.0219927512444202
4	7878384	cg23750206	1.15968538217599e-05	AFAP1;AFAP1	-0.153182143002249	0.0219962523976536
3	13932454	cg04472227	1.17499928864816e-05		0.0952563714315931	0.0222253219441016
6	31148524	cg27547543	1.1867426023605e-05		0.120424917516941	0.0223857800103123
7	151087534	cg01545109	1.19736225882855e-05	WDR86	0.0619923969264827	0.0224230802991774
3	39544192	cg05983061	1.19851715426678e-05	MOBP;MOBP	-0.114564427700797	0.0224230802991774
9	139091650	cg14381623	1.19511817405725e-05	LHX3;LHX3	0.152787091662764	0.0224230802991774
3	197144458	cg11218619	1.20779589780192e-05		0.0743405777459762	0.0224927968339616
1	870958	cg14156792	1.20879524974212e-05	SAMD11	0.19178407897079	0.0224927968339616
2	73495839	cg01383287	1.2149860767338e-05	FBXO41	0.124259108016431	0.0225468906754875
22	50616150	cg06357843	1.22596798071823e-05	PANX2;PANX2;PANX2	0.260842789803357	0.0226893628271895
13	60033345	cg26915329	1.23356937194384e-05		0.0675730925210524	0.0227686730035874
18	74499511	cg25691825	1.23883847084364e-05		0.107656754094097	0.0228046249246416
15	27087315	cg04634427	1.24447683021332e-05		0.174477653317303	0.0228471637871096
16	3179887	cg24889334	1.29205437391355e-05	ZNF213-AS1	0.0913697842257794	0.0236573777672239
17	56596626	cg02300452	1.30788333549978e-05	MTMR4;SEPT4-AS1	-0.105218695493078	0.0237349849911648
8	80454754	cg02566812	1.30290520090978e-05		0.101922787756016	0.0237349849911648
19	3480561	cg15148078	1.30624995478674e-05	C19orf77	-0.12568038324412	0.0237349849911648
15	23455599	cg22475358	1.31012003880619e-05		0.146341467630643	0.0237349849911648
22	31318181	cg15425811	1.31699999685608e-05	C22orf27	0.157712391969841	0.0237968382852979
6	164393351	cg26656672	1.32612289550635e-05		0.179963473473363	0.0238987881531618
17	26899065	cg15501023	1.33522879458542e-05	PIGS	0.0673982165500453	0.0239998986954721
2	383401	cg17214295	1.35049514363007e-05		0.0962721959441511	0.0241478730732922
12	9244729	cg24830144	1.34981760837211e-05	A2M	0.0845556743250004	0.0241478730732922
14	70317239	cg07280807	1.35634850115144e-05		0.160794398959705	0.0241895419275092
14	23706841	cg24787431	1.37678940521872e-05	RNF212B	0.117388286021046	0.0244904797461317
19	267602	cg14324693	1.3814476114497e-05		-0.112242484671021	0.0245098434217365
10	128152075	cg06132862	1.39354501379555e-05	C10orf90	0.072634565775941	0.0245973591495454
6	31847009	cg24707219	1.39004359140562e-05	SLC44A4	0.125378534788374	0.0245973591495454
7	27142204	cg06055873	1.40065332317254e-05	HOXA2;HOXA2	-0.0762141525243765	0.0245974903815694
19	49220223	cg14103343	1.40071724272832e-05	MAMSTR;MAMSTR	0.0406915270351426	0.0245974903815694
1	44024223	cg07851807	1.40648085265699e-05	PTPRF;PTPRF	0.0488854588371779	0.0246299340595363
5	130056241	cg12738367	1.40973900964255e-05		0.0671410004311205	0.0246299340595363
11	2890450	cg24780501	1.41418438832123e-05	KCNQ1DN	0.157696276207688	0.0246448908348607
19	12313408	cg16440532	1.45662002312105e-05	LOC100289333	0.111899402929323	0.0251925918613451
21	40033892	cg17274064	1.45618453555628e-05	ERG;ERG	0.0951174451506479	0.0251925918613451
4	154163748	cg21421692	1.4506062970171e-05	TRIM2;TRIM2;TRIM2;TRIM2	0.0737650725129484	0.0251925918613451
18	3424673	cg08782592	1.47497721307906e-05	TGIF1;TGIF1	0.0487634615196836	0.0253822137599388
3	39543547	cg14968361	1.48791382852463e-05	MOBP;MOBP	-0.180238043097771	0.0255408220213852
5	178545514	cg00834922	1.50303464846687e-05	ADAMTS2	0.0672463637713885	0.0256720187404222
21	35551622	cg18925094	1.50178937815749e-05	C21orf82;C21orf82	0.103132950719961	0.0256720187404222
16	48417947	cg00071872	1.51932194519508e-05	SIAH1;MIR548AE2;MIR5095	0.0752257268834372	0.0258858152191511
19	3073159	cg03818156	1.54100817450959e-05		0.120775946926021	0.0261903112324245
3	39543707	cg05633900	1.58888074977778e-05	MOBP;MOBP;MOBP;MOBP;MOBP;MOBP;MOBP	-0.202944545811048	0.0268927567331735
22	50695594	cg08795904	1.59017263288895e-05	MAPK12	0.0504852185274082	0.0268927567331735
17	17109936	cg25393494	1.60450280858141e-05	PLD6	0.155378129901357	0.0270684354528495
9	100000033	cg13713218	1.62179987826471e-05	KIAA1529	-0.202399502396846	0.0272926994209859
9	139096450	cg18297246	1.62574609037347e-05	LHX3;LHX3	0.0936835175135864	0.0272926994209859
6	272080	cg02878367	1.63825026231595e-05		0.10528743623866	0.0273687842667066
5	82730775	cg07725303	1.6610290612702e-05		0.0746624855910297	0.027681976579573
2	204398331	cg01018274	1.67484676323793e-05	RAPH1;RAPH1	0.064590138293834	0.0277774144787727
6	43823056	cg01089682	1.67382732289893e-05		0.0464428528889881	0.0277774144787727
11	118991566	cg00301203	1.68446225368224e-05	HINFP;HINFP;HINFP	0.0438433100312067	0.0278695700502543
9	139093499	cg11580704	1.68852683661093e-05	LHX3;LHX3	0.154771948453922	0.0278696631028998
7	158750244	cg12954512	1.69914592583507e-05		0.249582311371716	0.0279776804494677
5	81834713	cg27020193	1.71237227191033e-05		0.0975581376418082	0.0281280086533814
6	27390890	cg17700835	1.73630386531607e-05		0.131695349890018	0.0283853022930282
17	79495335	cg18919720	1.74724142539293e-05	FSCN2;FSCN2	-0.0923201640005914	0.02849626258301
7	65970924	cg01587386	1.76978805216129e-05		0.182197041260288	0.028581478179482
11	397334	cg05510258	1.77295056129203e-05	PKP3;PKP3	0.1239245696212	0.028581478179482
7	150872035	cg13976356	1.77327953914304e-05		0.109229373559503	0.028581478179482
20	61641018	cg16443667	1.75787640651572e-05		0.216492401071692	0.028581478179482
12	109896676	cg21517720	1.76749655910814e-05	KCTD10	0.0581406288584434	0.028581478179482
19	46417639	cg14192299	1.8016088635749e-05	NANOS2	0.217527841845894	0.0289700814875096
14	78715384	cg03476948	1.8227349719608e-05		0.0942470406303765	0.0290266094875053
18	53913321	cg06808676	1.8262615472877e-05		0.069314535835579	0.0290266094875053
1	1289874	cg16006120	1.82157647802573e-05	MXRA8;MXRA8;MXRA8;MXRA8;MXRA8;MXRA8;MXRA8;MXRA8;MXRA8;MXRA8	0.35167631144327	0.0290266094875053
19	55995851	cg23258940	1.81443244480648e-05	NAT14;ZNF628	0.0665203215446976	0.0290266094875053
7	27142200	cg26069745	1.82536600505529e-05	HOXA2;HOXA2	-0.0817829704722164	0.0290266094875053
19	3075665	cg04911525	1.8353987118017e-05		0.0858798983792757	0.0291044641777366
3	194706051	cg01115389	1.87677558380676e-05		0.205886967361002	0.0296237592673329
20	61953801	cg13308187	1.88879669334216e-05	COL20A1	0.0856806113507139	0.029745125559158
13	33859636	cg12532500	1.90009094860569e-05	STARD13	-0.121704838288806	0.0298545159547503
9	37593023	cg07681607	1.9338972245857e-05	TOMM5;TOMM5;TOMM5	0.151035507372652	0.0303163115580424
17	63794133	cg08703972	1.9601283474143e-05	CEP112;CEP112;CEP112;CEP112	0.0817074015928666	0.0305878474097717
7	96353193	cg23394701	1.95791502968958e-05		0.142642738570077	0.0305878474097717
22	31318179	cg08837037	1.97262160819445e-05	C22orf27	0.151918359942588	0.0307130027492082
8	129121542	cg20152871	1.99453532791642e-05		0.053719225608879	0.0309170078037659
7	27185732	cg06465806	2.01912642499363e-05	HOXA6;HOXA-AS3;HOXA-AS3	0.167809232402584	0.0311544855068663
10	3598486	cg04398416	2.03141194690305e-05		0.152700768155098	0.0312737691119847
20	49192614	cg02554627	2.03717143128768e-05	PTPN1;PTPN1	0.0811703026023655	0.0312922748394223
20	61954258	cg10922264	2.05500707997601e-05	COL20A1	0.116909753124552	0.0314957816129511
5	60240038	cg19010154	2.07342465099084e-05	NDUFAF2;ERCC8;ERCC8;ERCC8;ERCC8	-0.0829792989491688	0.0317072807859239
2	11797017	cg19311448	2.10692061725148e-05		-0.0821212852649913	0.0321479098030629
2	69941830	cg20723827	2.11962066075015e-05		-0.0682243772558083	0.0322699791065394
5	167904257	cg14263957	2.14563917557737e-05		0.0592707159085516	0.032593825583498
7	154862969	cg00852398	2.15589954373596e-05	HTR5A	0.0379023973429436	0.0326054163132055
2	68871468	cg17802633	2.15532794070296e-05	PROKR1	0.0528287109231612	0.0326054163132055
7	131873310	cg05012452	2.18815716033055e-05	PLXNA4	0.0691291915800501	0.0330205419249082
15	97629235	cg26791307	2.2045500201974e-05		-0.11590183923424	0.0331949635837272
8	54764515	cg00582628	2.22447393051209e-05	RGS20	0.0713416443784691	0.0334216742810097
15	42749836	cg16128973	2.23571642139789e-05	ZNF106;ZNF106;ZNF106	0.06289436932613	0.0335172455235074
3	185847230	cg13888387	2.27917282660055e-05		0.0849526905296261	0.0339463758215466
8	80533246	cg07146298	2.29464973020165e-05	STMN2;STMN2	0.0983548214355182	0.0341029154199305
3	190175993	cg24406642	2.33197174694471e-05		0.0689471213045552	0.0345827380747068
7	27281415	cg26674479	2.35846821926911e-05	EVX1	0.0546170840545609	0.0349002975685943
19	54770208	cg05293670	2.39119256104627e-05		0.0693674667074294	0.03493283037145
16	1094813	cg06099246	2.38220499199365e-05		-0.0764382070096362	0.03493283037145
1	217263805	cg07312357	2.36945923920844e-05	ESRRG;ESRRG;ESRRG	0.136405625159552	0.03493283037145
7	65969785	cg18782651	2.37335477173026e-05		0.111653684983246	0.03493283037145
3	93851734	cg22305293	2.3806572890674e-05		0.0769705063946667	0.03493283037145
4	107423690	cg07320695	2.39758814646941e-05		0.0697498706304265	0.0349518974674516
22	31318349	cg16210088	2.41399294917011e-05	C22orf27	0.129381971138477	0.0351164884057655
10	8094860	cg00407546	2.44866785274676e-05	FLJ45983;FLJ45983	-0.117141725035814	0.0355455976685166
4	87980297	cg08494390	2.523832168083e-05	AFF1;AFF1	0.0735428162308717	0.0364235415815789
3	181624406	cg19643767	2.51559632847022e-05		0.10900445238943	0.0364235415815789
10	35195758	cg23543432	2.52506197637875e-05		-0.0995294621303196	0.0364235415815789
2	233388287	cg13805654	2.55754751376408e-05		0.0806385059559506	0.036661082076163
11	5129836	cg02978395	2.57141257193863e-05		-0.0766564916622676	0.0367830389907724
17	58225949	cg22038626	2.58027999192868e-05	CA4	0.0727035266091726	0.0368331481982965
14	70316670	cg02973354	2.60021230310177e-05		0.0813749516870088	0.0370406716134448
6	46713732	cg16592359	2.61916335975204e-05	ANKRD66	0.0614479030064345	0.0372333864438158
17	64702086	cg27416204	2.627765600445e-05	PRKCA	0.0580586813832399	0.0372784926517179
19	49199172	cg01656853	2.68157809970691e-05	FUT2;FUT2	0.0576720606858842	0.037332907740073
17	13465848	cg08164046	2.68597325505571e-05	HS3ST3A1	0.112725314536926	0.037332907740073
19	853054	cg08269974	2.67931855711872e-05	ELANE	-0.0959685502707999	0.037332907740073
2	174658976	cg08935887	2.66006758826051e-05		0.052576037824239	0.037332907740073
11	2890473	cg09502866	2.67117822717811e-05	KCNQ1DN	0.0852223424997871	0.037332907740073
4	174437333	cg09846177	2.67206441567248e-05		0.0893531002675336	0.037332907740073
17	73630377	cg09882452	2.66392711337958e-05	SMIM5;RECQL5	0.0441751969083627	0.037332907740073
2	105791537	cg22940900	2.64633242473176e-05		0.0598129069126458	0.037332907740073
14	36976428	cg26002259	2.67311105890955e-05	SFTA3	0.094707326875437	0.037332907740073
13	39991764	cg08070725	2.72497671271649e-05	LHFP	0.0557301929569086	0.0376464031280102
10	35195558	cg11495430	2.72204710316493e-05		-0.128396000683301	0.0376464031280102
9	130894448	cg24151112	2.7197989381205e-05		0.0576117025439278	0.0376464031280102
18	2572965	cg06454226	2.74928342962853e-05	NDC80;METTL4	0.0561159645723241	0.0378544070173066
20	17986854	cg16037749	2.75409003417676e-05		0.0662865971464969	0.0378544070173066
4	111541173	cg27398720	2.75657218591527e-05	PITX2;PITX2;PITX2	0.0651553198706344	0.0378544070173066
3	121613396	cg15066489	2.77140418826608e-05	SLC15A2;SLC15A2	0.0782198898257703	0.0379821220589111
2	30121516	cg07575565	2.78356790453845e-05	ALK	0.0962843332691551	0.0380728322347031
8	48572557	cg25257799	2.80208871849536e-05	KIAA0146	-0.11408037322969	0.0382499594032207
15	34993850	cg24629297	2.81549724761395e-05		0.0528378861540482	0.0383567368185305
19	1826957	cg04584009	2.83652218363846e-05	REXO1	0.0646350385920496	0.0385666474901391
8	93522099	cg07945197	2.86163231802722e-05		0.104986129105157	0.0388311629216634
20	29551622	cg00157199	2.8942637252661e-05		0.423268871387184	0.0391322257641517
13	113242878	cg19916129	2.89521740351505e-05	TUBGCP3	-0.115555097291397	0.0391322257641517
19	53664532	cg16517790	2.91394341970213e-05		0.0710172934386672	0.0393079517638369
5	24773558	cg23501360	2.93088070199523e-05		0.0804658551530884	0.0394589066369542
3	69058454	cg03624321	2.94882433203385e-05	EOGT;EOGT;EOGT	0.0618395393681447	0.0395454045251057
17	41543568	cg25124397	2.94616344632636e-05		0.0628402758861748	0.0395454045251057
7	27185136	cg21641458	2.95584525371908e-05	HOXA6	0.11545972468972	0.0395555350165906
12	80450227	cg15703486	2.98348313015745e-05		0.0757442578827545	0.0395933814075004
5	126635508	cg18772739	2.98678212996029e-05	MEGF10;MEGF10;MEGF10;MEGF10	0.0469685024306072	0.0395933814075004
5	33380039	cg24603555	2.97917864022073e-05		-0.0700609206609738	0.0395933814075004
22	46368717	cg25890767	2.99276674475332e-05	WNT7B	0.0565570166646506	0.0395933814075004
8	54583262	cg27400677	2.99038522991621e-05		0.0828462495757455	0.0395933814075004
3	39543967	cg02750792	3.013722230774e-05	MOBP;MOBP	-0.116309779017598	0.0397451993574932
19	56151707	cg04362853	3.01581933341013e-05	ZNF580	-0.105015330661897	0.0397451993574932
16	3062382	cg09674170	3.09425498671577e-05	CLDN9	0.0967133205954427	0.0406229532167069
10	134598496	cg04436469	3.12700265798465e-05	NKX6-2	0.0892368237982421	0.0408964893719634
2	11796989	cg10503007	3.12630731419486e-05		-0.0938627904746277	0.0408964893719634
19	50191342	cg18770579	3.138605059907e-05	C19orf76;PRMT1;PRMT1;PRMT1	0.0775718923053523	0.0409701928676503
21	43580161	cg05160449	3.18708911875786e-05		0.0604087154911623	0.0412823413973466
12	132197045	cg10201747	3.18525505675416e-05	SFSWAP;SFSWAP	0.0766027369517318	0.0412823413973466
6	162256769	cg10524346	3.19257979030514e-05	PARK2;PARK2;PARK2	0.0805943930771042	0.0412823413973466
18	11850139	cg16299091	3.17866246462383e-05	CHMP1B;GNAL;GNAL;GNAL	0.104392601550966	0.0412823413973466
7	27186676	cg25316484	3.18422165296025e-05	HOXA6	0.0654311860001596	0.0412823413973466
17	40901759	cg04120369	3.22160517487577e-05		0.0545865297279344	0.0413255803486966
4	177674519	cg09849283	3.21614019483077e-05	VEGFC	-0.0855223535782879	0.0413255803486966
4	154713496	cg17898329	3.22601712835777e-05		-0.112840384933579	0.0413255803486966
4	155665625	cg23303074	3.22048754104853e-05	LRAT	0.0648313766909584	0.0413255803486966
1	147245626	cg26191449	3.22433640964591e-05	GJA5	0.0526383902202937	0.0413255803486966
11	20178496	cg00192136	3.25798943190849e-05	DBX1	0.121774802648988	0.0413494262796015
5	92918943	cg08806496	3.24667938813542e-05	NR2F1	0.0689520999278362	0.0413494262796015
2	202563406	cg22706505	3.23719061629207e-05	MPP4;MPP4	0.0450845146992246	0.0413494262796015
4	1402892	cg24789180	3.25438487644208e-05		0.0850848203728928	0.0413494262796015
8	144790375	cg01262208	3.26718382742698e-05	LOC100130274	0.0733965859562321	0.041389613040069
17	1041006	cg11409361	3.27623715888563e-05	ABR;ABR	0.242673278179021	0.0414278680344606
1	39851370	cg01209614	3.2986721765692e-05	MACF1	0.0691964523622691	0.0416348821424287
19	941126	cg18598117	3.34704576110786e-05	ARID3A	0.0744453231988976	0.0421679249089475
21	35685663	cg19396767	3.44485292457939e-05		0.0575280357885681	0.0433206659327404
22	42896103	cg25303446	3.46013598537739e-05	SERHL	0.0592347217623769	0.0434333095140002
4	34263219	cg11334576	3.46701935816564e-05		0.0594405807750762	0.0434402974219535
22	50615718	cg16926050	3.48719538068584e-05	PANX2;PANX2;PANX2	0.141956744546866	0.0436135078229853
17	76713805	cg00774077	3.49406473124707e-05	CYTH1;CYTH1;CYTH1;CYTH1	0.129691733045078	0.0436199676333381
5	115349229	cg22051166	3.53534943156191e-05	LVRN	0.0803723119400474	0.0440552660988833
12	8756853	cg00245465	3.54200964437944e-05	AICDA	-0.144795385556458	0.0440583007977075
19	3480596	cg06666376	3.56311209392064e-05	C19orf77	-0.106714066732633	0.0441607868057741
14	23479779	cg26095391	3.55962307257272e-05	C14orf93;C14orf93;C14orf93;C14orf93;C14orf93	0.129590182775997	0.0441607868057741
4	114214118	cg13900431	3.61236445623012e-05	ANK2;ANK2;ANK2	0.0743180349840006	0.0446905458612825
5	159560692	cg06687640	3.62503225533845e-05		0.0941374883049908	0.0447666056149774
3	39544326	cg24050474	3.63373340502003e-05	MOBP;MOBP	-0.155471704393972	0.0447934948705253
6	4189186	cg04283864	3.67225002223266e-05		0.0685960949440768	0.0449490443080995
7	100240370	cg06296542	3.66714686625064e-05	TFR2	0.0360467399954418	0.0449490443080995
1	226681652	cg20411127	3.67149864791115e-05		0.0876125446952229	0.0449490443080995
3	194705954	cg22613854	3.67253752169593e-05		0.09845713990074	0.0449490443080995
7	86595378	cg16209827	3.68402686487706e-05	KIAA1324L;KIAA1324L;KIAA1324L;KIAA1324L	0.0938340511000755	0.0450094343414369
9	89021004	cg06330042	3.70608715218052e-05		0.0890738896164778	0.0451985304887627
7	57698643	cg06398636	3.72447125162232e-05		0.105580253145799	0.0453422016890101
7	27184059	cg08070327	3.73293757249783e-05	HOXA5	0.125869913550755	0.0453648376808147
1	234367322	cg04143909	3.76367245519951e-05	SLC35F3	0.151825608038074	0.0454967701560131
14	68087339	cg07922154	3.75148122578642e-05	ARG2	0.0533455203203704	0.0454967701560131
20	62084549	cg20964064	3.76284174100219e-05	KCNQ2;KCNQ2;KCNQ2;KCNQ2;KCNQ2	0.0747703377275189	0.0454967701560131
18	11850153	cg18848419	3.78939073604741e-05	CHMP1B;GNAL;GNAL;GNAL	0.118266046292167	0.0457247583240743
17	7199204	cg25555460	3.79585131312942e-05	YBX2	-0.0484872615085568	0.0457247583240743
3	185300341	cg08813787	3.81918537668061e-05		0.0446984865145626	0.0458449804636681
19	50191788	cg21373546	3.81679155199345e-05	ADM5	0.0939780750521052	0.0458449804636681
1	205419411	cg00386141	3.84219758414347e-05	BLACAT1	0.0502300964523387	0.0460407250859018
5	126415771	cg25846038	3.86454677574655e-05		0.0710434614127779	0.0462278566499978
1	160079657	cg09254318	3.87701059250129e-05		0.0514339939488004	0.0462962937397188
16	72798511	cg07426546	3.97241930978485e-05		0.0783549703561192	0.0467908931452672
6	50678594	cg08566775	3.97135427158056e-05		-0.191127989692605	0.0467908931452672
12	106135284	cg09449232	3.96424104564707e-05		0.0681311039530723	0.0467908931452672
9	139091875	cg15833797	3.96568932150348e-05	LHX3;LHX3	0.0696339492181871	0.0467908931452672
10	3282650	cg16175077	3.925535203276e-05		-0.153211243072198	0.0467908931452672
12	124632549	cg17224596	3.94802919269175e-05		0.052590383900725	0.0467908931452672
3	132995688	cg21685814	3.97294733247174e-05	TMEM108;TMEM108;TMEM108	0.114058458325497	0.0467908931452672
5	134736001	cg26585119	3.98474098050826e-05	H2AFY;H2AFY;H2AFY;H2AFY	0.0811568996258843	0.0468494321366021
15	95870475	cg14164099	3.99599954367381e-05		0.0886383215708302	0.0469014906440488
12	59315217	cg06018748	4.01013075478194e-05	LRIG3	-0.0884356423569749	0.0469069844800533
18	60544675	cg15538101	4.00578449412282e-05	PHLPP1	0.0726773786867318	0.0469069844800533
11	47870644	cg17761001	4.02444947023078e-05	NUP160	0.0647332044475451	0.0469944136003287
10	119496382	cg24730705	4.03834883949832e-05		0.0537549358065363	0.0470766573603595
9	1043825	cg13707224	4.05035588853071e-05		0.0801249079970442	0.0471366001786245
1	64180232	cg24215742	4.05851953302255e-05		0.0486865482735135	0.0471516876528507
14	103746266	cg19544707	4.08010714810767e-05		0.119815663345158	0.0473050990865462
10	131074238	cg04978198	4.13962915458856e-05		0.0903815475353256	0.0477706942815589
12	110682837	cg24503003	4.15856876824228e-05		0.0437895638895634	0.0479087356748202
5	1405070	cg19664229	4.1698445078585e-05	SLC6A3	-0.141604091291356	0.0479581709519315
14	70519904	cg01236038	4.19986490231124e-05	SLC8A3;SLC8A3;SLC8A3;SLC8A3;SLC8A3;SLC8A3;SLC8A3	0.10144588919991	0.0480619239848308
17	76360794	cg04610187	4.18843531185248e-05		0.0842623861255114	0.0480619239848308
6	168436795	cg17263665	4.19361310583063e-05	KIF25;KIF25	0.236971466320984	0.0480619239848308
22	19712750	cg23494533	4.22378996018685e-05		0.117288650007378	0.048175131000888
5	178772969	cg27054655	4.21810600806386e-05	ADAMTS2;ADAMTS2	-0.0726792302545062	0.048175131000888
20	61953935	cg02797871	4.28163745736168e-05	COL20A1	0.139429612768857	0.0486732151094559
19	41129636	cg19268976	4.27949573497162e-05	LTBP4;LTBP4;LTBP4	0.0713398059307499	0.0486732151094559
19	6372283	cg16175822	4.34172557997739e-05	ALKBH7	0.104192666984544	0.0491933986707864
15	97629221	cg13102348	4.36355220128969e-05		-0.102749550994849	0.0492660354538236
16	85936666	cg16705546	4.36966180635002e-05	IRF8	0.128878706697502	0.0492660354538236
12	6960564	cg22516230	4.36292720972434e-05	USP5;USP5;CDCA3	0.0936816857236976	0.0492660354538236
9	93715550	cg03154100	4.41289094863288e-05		0.06211591487805	0.0496718622301845
11	31819444	cg21016855	4.42428801585771e-05	PAX6;PAX6;PAX6	0.0716228752440549	0.0497186425816078
4	111533547	cg05103917	4.45295325404937e-05		0.113654937664781	0.0499590068014482
7	134464123	cg16253634	4.48405198579243e-05	CALD1;CALD1;CALD1	0.0645162387436255	0.0502258443480715
7	73442041	cg04620466	4.49458040080716e-05	ELN;ELN;ELN;ELN;ELN;ELN;ELN;ELN;ELN;ELN;ELN;ELN;ELN	0.0556705876302432	0.0502617799573715
15	26962955	cg06809344	4.51130421844087e-05	GABRB3;GABRB3;GABRB3;GABRB3	0.134371118559442	0.0503667677035787
13	36271766	cg06118206	4.53377188548218e-05	LINC00445;LINC00445;MIR548F5	0.120332372074004	0.0505079211644314
8	11296980	cg02621357	4.58857304615128e-05	FAM167A	0.048105683776731	0.0508983944026081
7	158750384	cg11945929	4.62834219785091e-05		0.176579854056147	0.0512567249714611
10	134597358	cg12880300	4.67063586802019e-05		0.104158184887777	0.0515587889121526
17	7493150	cg13483263	4.66578672419927e-05	SOX15;SOX15	0.0595254844356358	0.0515587889121526
2	131010115	cg15140721	4.6861329584634e-05		0.196719188755156	0.051564059263992
8	93522056	cg26210055	4.67984961305583e-05		0.0854896130675676	0.051564059263992
19	55485037	cg03251378	4.70505126877791e-05	NLRP2;NLRP2;NLRP2;NLRP2	-0.179049737099453	0.0516893921155129
15	40590098	cg15774687	4.74138506178891e-05	PLCB2;PLCB2;PLCB2	0.0703914320737933	0.0520053442893061
14	83108852	cg22712060	4.76806540119879e-05		-0.110226789259328	0.0521314304751037
1	245710401	cg08886301	4.80637554868947e-05	KIF26B	0.171438429608552	0.0523834664383605
12	57573255	cg05943813	4.83609769769263e-05	LRP1	0.0516450510357831	0.0524801302930073
16	4409390	cg08219069	4.85298416806131e-05	CORO7;CORO7;CORO7;CORO7-PAM16;CORO7-PAM16;CORO7;CORO7;CORO7	0.0550409558063326	0.0524801302930073
11	63539183	cg12894427	4.85346104125269e-05		0.0431780637844932	0.0524801302930073
16	81272281	cg22947000	4.8341240689261e-05	BCMO1	0.0993456941641242	0.0524801302930073
11	132951950	cg26283170	4.84923122525705e-05	OPCML	0.0769579120483441	0.0524801302930073
22	30171788	cg01642743	4.86514853709846e-05		0.0564221259828891	0.0525237917247025
13	45306878	cg09253641	4.89013290641057e-05		0.0869373119094092	0.0527106427995688
5	140821687	cg02161292	4.90793158334071e-05	PCDHGA4;PCDHGA12;PCDHGA11;PCDHGA11;PCDHGA9;PCDHGA1;PCDHGB1;PCDHGB6;PCDHGB3;PCDHGB7;PCDHGA6;PCDHGA8;PCDHGA10;PCDHGA5;PCDHGB4;PCDHGA3;PCDHGA2;PCDHGB2;PCDHGA7;PCDHGB5	-0.0959900898165834	0.0527369153628323
11	86793667	cg13169796	4.90162822410205e-05	TMEM135;TMEM135;TMEM135	0.070326171573585	0.0527369153628323
8	20159446	cg09772075	4.94987258315391e-05		0.0702293340799768	0.052867797211381
2	151480611	cg11977691	4.9383294014015e-05		0.0881283517809751	0.052867797211381
12	133086926	cg17862947	4.95091085284575e-05	FBRSL1	0.134131917204626	0.052867797211381
6	26598149	cg06728252	4.96513041812146e-05	ABT1	0.182147407462195	0.0529373107580897
6	78166436	cg01612140	4.97444960442392e-05		-0.0751081106893206	0.0529544428192117
3	182817250	cg07464924	5.0112580936608e-05	MCCC1;MCCC1	-0.141203723255018	0.0532637003642024
4	128981486	cg04760493	5.05357922888431e-05	LARP1B;LARP1B;LARP1B	0.100315957287233	0.0535111622972191
1	207206370	cg14120058	5.05792050212493e-05	C1orf116;C1orf116	0.057962438622984	0.0535111622972191
19	1472936	cg19870717	5.05711384085788e-05	APC2	0.0630970593307012	0.0535111622972191
6	31964315	cg02308296	5.07597518086166e-05	C4B;C4A	-0.0939991177876544	0.0535371913157974
6	117869517	cg11797634	5.07354255356482e-05	DCBLD1	-0.116670859835679	0.0535371913157974
10	133558971	cg23460707	5.0984415862567e-05		0.121698401182305	0.0536916727054779
18	11850121	cg02618039	5.1535727995783e-05	CHMP1B;GNAL;GNAL;GNAL	0.119323657130421	0.0540241101028172
15	89911148	cg12530503	5.14639454586739e-05	MIR9-3	0.0417477885034637	0.0540241101028172
4	17577889	cg17521327	5.15361343701187e-05	LAP3	0.0723749226000977	0.0540241101028172
15	84559114	cg04710700	5.18083748427463e-05	ADAMTSL3;ADAMTSL3	0.172393721022748	0.0541077478830041
2	69171302	cg06912918	5.17775853518377e-05		0.055384194420773	0.0541077478830041
5	1800542	cg15095922	5.19201831909404e-05	NDUFS6;MRPL36	-0.171976148247364	0.0541077478830041
6	31148370	cg17931227	5.19311321018432e-05		0.0858269672294894	0.0541077478830041
15	74612177	cg18468796	5.20425086670534e-05	CCDC33;CCDC33	0.0446030734516829	0.0541416353689104
10	73385566	cg00664646	5.23732958554518e-05	CDH23;CDH23;CDH23;CDH23	0.115240469556316	0.0543700103949523
7	150870871	cg06632943	5.28144178642267e-05		0.126389797378822	0.0543700103949523
1	87989964	cg13228636	5.24324541863778e-05		0.0623100900546257	0.0543700103949523
18	58039932	cg13365022	5.28276488276569e-05	MC4R;MC4R	-0.22734935437581	0.0543700103949523
10	104172866	cg14581419	5.28739742334562e-05	PSD	0.0866181793591501	0.0543700103949523
16	8555425	cg19291695	5.2532064120983e-05		-0.0882344424699657	0.0543700103949523
5	168447388	cg20948548	5.29746933959536e-05	LOC728095;SLIT3;SLIT3	0.0862598364176604	0.0543700103949523
1	205419148	cg24382100	5.26576059438325e-05	BLACAT1	0.0821350044168097	0.0543700103949523
9	14516067	cg27537673	5.29363521755265e-05		0.107788021166916	0.0543700103949523
5	2003402	cg10552275	5.35272296590339e-05		0.0690187530145334	0.0548551044115157
20	39317194	cg02497758	5.36554489324426e-05	MAFB	0.0984937946739287	0.0548741370438268
19	45811621	cg16472138	5.37813293107334e-05	CKM	0.0878506039893017	0.0548741370438268
1	75597887	cg23845450	5.38654779966521e-05	LHX8	0.0887325594174429	0.0548741370438268
17	41832466	cg16182479	5.45139913857797e-05	SOST	0.0327205400975714	0.055452520413771
7	27127576	cg23178550	5.46161191689725e-05		-0.0921374164433883	0.0554742224259158
13	36271909	cg16041090	5.48896747435099e-05	MIR548F5	0.0775725616855617	0.0556697243161943
11	121976583	cg00655788	5.51884824968215e-05	MIR100HG	0.048500146399946	0.0557573842502307
14	104139500	cg23684537	5.52776967620785e-05	KLC1;KLC1;KLC1	-0.0560008374076213	0.0557573842502307
6	31148409	cg24427850	5.53009282768909e-05		0.0961397952374375	0.0557573842502307
7	73442531	cg05822532	5.55241656710628e-05	ELN;ELN;ELN;ELN;ELN	0.102389077601806	0.0559003785296639
11	61286936	cg25506095	5.59816328356137e-05	SYT7	-0.074678370278289	0.0562784256503981
11	134869651	cg08086843	5.64196240271178e-05		0.0748370337721758	0.0566358167677246
12	93708512	cg21964889	5.66593988101652e-05	LOC643339	0.0480836510123207	0.0567934789349408
8	987389	cg13526221	5.68543714294963e-05		0.0738961267158153	0.0569058387249157
3	39543776	cg11235602	5.70019814918587e-05	MOBP;MOBP	-0.143586053867726	0.0569705349838741
1	1290092	cg14793596	5.71989430709502e-05	MXRA8	0.154127336008886	0.0570842957708124
11	105806773	cg09974063	5.76501342346782e-05	GRIA4;GRIA4	0.0712659934600322	0.0574510781108113
22	25497086	cg06108605	5.78991627719569e-05	KIAA1671	0.0389463397341144	0.0575345261718432
3	71114001	cg07696592	5.79014588612111e-05	FOXP1	0.0744088635618865	0.0575345261718432
7	121946608	cg02644510	5.84616273510545e-05		0.0806998019216962	0.0580071980251566
16	17839291	cg06526095	5.85642363348224e-05		0.0851682029250872	0.0580251580323984
2	236443439	cg26182780	5.87324399449129e-05	AGAP1;AGAP1	-0.100088078994749	0.0581079634688992
22	31318240	cg07459594	5.89198159588921e-05	C22orf27	0.0636622107228308	0.0582094718755546
5	58082800	cg07593523	5.94040825564782e-05	RAB3C	0.121660151586936	0.0583885137861193
11	70490364	cg10174221	5.94411926470315e-05	SHANK2;SHANK2;SHANK2	0.0913471238768098	0.0583885137861193
15	53088156	cg23709476	5.92244400656543e-05		0.0319543275777389	0.0583885137861193
1	154908781	cg23803022	5.92713310114563e-05	PMVK	0.0727096725083667	0.0583885137861193
11	119362985	cg00190228	5.95940985182499e-05	USP2-AS1	0.0675006763575958	0.0584550850267132
19	12377078	cg01418618	5.98749996565814e-05		-0.182786261858489	0.0584631318000445
15	74600834	cg03061888	5.97385903519779e-05	CCDC33	0.0719681719183676	0.0584631318000445
13	112190866	cg15689759	5.99428866685279e-05		0.10043885922878	0.0584631318000445
5	113699342	cg04996277	6.00473878996207e-05	KCNN2	0.0523419052272906	0.0584819823078375
1	43751270	cg04289036	6.0260802728995e-05	C1orf210;C1orf210;C1orf210	0.0534184172129426	0.0586067034427553
16	57770913	cg03029127	6.04680129159763e-05	KATNB1	0.0587929990302027	0.0587250459637632
17	935017	cg20699780	6.06076367297856e-05	ABR;ABR;ABR	0.124854099006094	0.0587775086709635
15	48345240	cg20120965	6.07480702540771e-05		0.0711994741251341	0.0588306075400912
1	245710355	cg26072254	6.08789776206724e-05	KIF26B	0.160517388033153	0.0588743443561742
19	2261995	cg19425228	6.13309826276777e-05		0.0600988129723536	0.0592280458829799
4	141664717	cg04283136	6.17128904306779e-05	TBC1D9	0.0574822502811726	0.0595131552533743
11	68266990	cg00206678	6.20869506622198e-05	PPP6R3;PPP6R3;PPP6R3;PPP6R3;PPP6R3;PPP6R3	-0.0642619718985255	0.0597061682782129
1	3775206	cg16964673	6.20552827772585e-05	KIAA0562;DFFB	0.067696281298927	0.0597061682782129
12	70901437	cg10832714	6.24235379796474e-05		0.0871458496453476	0.0597822382100573
6	39196071	cg16181700	6.24769117945308e-05	KCNK5	-0.0767000777094882	0.0597822382100573
7	41772439	cg22138096	6.23732906197722e-05	LOC285954	-0.0560274682708461	0.0597822382100573
12	96251788	cg26164577	6.25143230906441e-05	SNRPF	-0.119180027329756	0.0597822382100573
7	25893925	cg13710556	6.32347908601999e-05		-0.0879063959553159	0.0603871145135206
6	126080132	cg00066750	6.33365481142939e-05	HEY2	-0.0954566289328205	0.0604002833372008
16	1199499	cg01719854	6.35792233294952e-05		0.0461178031826016	0.0605476142881017
1	3447205	cg11835575	6.370751727584e-05	MEGF6	0.0814829156424548	0.0605857606917653
19	9352618	cg06414832	6.40147029223423e-05		0.0743423751311109	0.0607097228387315
6	10720455	cg23853861	6.39875818707186e-05		-0.126151938510285	0.0607097228387315
16	10276580	cg09239744	6.42064366537438e-05	GRIN2A;GRIN2A;GRIN2A;GRIN2A	0.0919042930538339	0.0607238123162951
6	164393643	cg12793096	6.41925108480963e-05		0.151256390063979	0.0607238123162951
5	157398818	cg08899442	6.45273836991169e-05		0.0513798354307828	0.0609434067714874
19	3480672	cg22105158	6.46406561808976e-05	C19orf77	-0.118394858200014	0.0609665274554727
7	150754081	cg07184237	6.50555019710934e-05	CDK5;CDK5	0.0705365915136963	0.0610225543466321
11	62212431	cg16509239	6.50555543476455e-05	AHNAK	0.0809275730091914	0.0610225543466321
11	117774696	cg21530847	6.48769007651617e-05	TMPRSS13;TMPRSS13;TMPRSS13	0.0734706864381076	0.0610225543466321
1	2344998	cg23928726	6.49080883582627e-05	PEX10;PEX10	0.0612227104251174	0.0610225543466321
8	143695343	cg14225847	6.55381841019796e-05	ARC	0.0571934021734004	0.0613913963250823
19	30277294	cg00974800	6.6270169289639e-05		0.0664909832445557	0.0618637537934665
5	177410766	cg04221764	6.63029898249992e-05		0.0760086598147357	0.0618637537934665
14	103569397	cg21143587	6.63127442824955e-05	C14orf73	0.0896064855935174	0.0618637537934665
15	102345708	cg18034577	6.7963364363251e-05	OR4F6	0.0970390629725994	0.0633176027170417
6	13873924	cg01885948	6.8116414939983e-05		0.127176029015152	0.0633742018191139
3	39543684	cg07878407	6.85364736270983e-05	MOBP;MOBP;MOBP;MOBP;MOBP;MOBP;MOBP	-0.207400596131292	0.0636787307960918
20	20493402	cg03498065	6.90318752638605e-05	RALGAPA2	-0.0546252766054685	0.0640523448993881
6	50675610	cg09876519	6.9707379353484e-05		0.0493717714272658	0.0645918360581222
20	56318006	cg14884172	6.98649030333571e-05		0.0569826136262389	0.0646505520022462
8	1103240	cg00912738	7.03793750142438e-05		0.0775801372027319	0.0648394274646284
14	102029069	cg01085461	7.04467426551369e-05	DIO3;DIO3	0.144149206293398	0.0648394274646284
16	25962136	cg08341079	7.0334721563457e-05	HS3ST4	0.0795280489757365	0.0648394274646284
6	128825781	cg13309208	7.02043407007517e-05	PTPRK;PTPRK;PTPRK;PTPRK;PTPRK;PTPRK	0.0853825110669878	0.0648394274646284
16	69832614	cg04709373	7.15854219412143e-05	WWP2;WWP2;WWP2	0.0539319683318575	0.0657113021372975
3	56319608	cg17600785	7.16902170368706e-05	ERC2	0.0440521562884737	0.0657196375328079
19	1826924	cg03924776	7.2100858303146e-05	REXO1	0.0492609795048445	0.0660079512386192
1	1290212	cg07284273	7.23847103851243e-05	MXRA8	0.146583174770646	0.0660915721134899
14	23235291	cg13182010	7.23543327269921e-05	OXA1L	0.0761978333475783	0.0660915721134899
15	65094420	cg09685196	7.27131265682535e-05		0.0365458374033273	0.0663032665038789
2	95709308	cg03566174	7.30533515882115e-05	MAL;MAL;MAL;MAL	0.0705523633814774	0.0665251529454236
3	51430541	cg15035459	7.3609096146336e-05	RBM15B	0.0425896257784422	0.066942451927276
2	59503367	cg05208564	7.37262718405953e-05	LOC101927285	0.0989940330736921	0.0669603260548431
11	75314121	cg16072977	7.39512441890067e-05	MAP6;MAP6	0.0848114744229821	0.0670759276569352
6	41496060	cg01152408	7.43751434953138e-05		0.0634765757019913	0.0672826553384662
2	169655192	cg05624422	7.43332041721797e-05	NOSTRIN	0.0628466486722159	0.0672826553384662
8	335341	cg14654239	7.46698197521494e-05		-0.10428392633238	0.0674603504053165
10	95340738	cg04395613	7.51505745375191e-05	FFAR4;FFAR4	0.0572351266308096	0.0677164864035773
6	17600994	cg10154826	7.54448733686676e-05	FAM8A1	0.0503752622745289	0.0677399052423265
2	179315077	cg15580874	7.53992242870963e-05	DFNB59;PRKRA;MIR548N;PRKRA;PRKRA	0.154547292579182	0.0677399052423265
9	138398388	cg23735848	7.57087469247768e-05	LOC101928525	0.0258664500458674	0.0678632056426073
17	1616635	cg02308706	7.64546349180934e-05	C17orf91;C17orf91;C17orf91;C17orf91	0.047882314946807	0.0683861775879509
9	140062197	cg03206445	7.6748051328939e-05	GRIN1;GRIN1;GRIN1	0.0745437723172382	0.0683861775879509
11	849153	cg16151451	7.65386402711008e-05	TSPAN4;TSPAN4;TSPAN4;TSPAN4;TSPAN4;TSPAN4;TSPAN4	0.100225866642952	0.0683861775879509
7	86547833	cg22616933	7.67077055017039e-05	KIAA1324L;KIAA1324L;KIAA1324L	0.0729848542696346	0.0683861775879509
11	128761419	cg26624134	7.67901694243406e-05	KCNJ5;KCNJ5	0.0840695943763157	0.0683861775879509
6	31148332	cg11805138	7.75654207541799e-05		0.147390615901235	0.0685431747279997
6	167669616	cg12661590	7.75386406283852e-05		0.12708640119072	0.0685431747279997
10	102322694	cg15966747	7.72649637942599e-05		-0.123475246361959	0.0685431747279997
4	190659829	cg17742596	7.72663908465001e-05		-0.0453969652320605	0.0685431747279997
7	150872218	cg21714855	7.73658639212776e-05		0.120918858880837	0.0685431747279997
20	57606607	cg00032609	7.8537566812421e-05	ATP5E;ATP5E	0.0709676095706208	0.0687731564029302
8	86090773	cg00849990	7.82524715399069e-05	E2F5;E2F5	-0.0550137084825425	0.0687731564029302
4	1398599	cg06894334	7.90276155286715e-05		0.102436004836124	0.0687731564029302
11	15094364	cg06938878	7.86431829561049e-05	CALCB	0.160038618775416	0.0687731564029302
12	99473742	cg14507364	7.85131817128368e-05	ANKS1B;ANKS1B;ANKS1B;ANKS1B;ANKS1B;ANKS1B;ANKS1B;ANKS1B	-0.10889065754256	0.0687731564029302
19	58682468	cg14618788	7.88758821374216e-05		0.0876768983699164	0.0687731564029302
15	40674883	cg14916983	7.89945555134872e-05	C15orf23;C15orf23;C15orf23	0.0470644370416014	0.0687731564029302
7	75843928	cg21401485	7.85010063861181e-05	SRRM3;SRRM3	0.0613305468209198	0.0687731564029302
12	49515098	cg21730334	7.83374809624169e-05		0.0964650417789566	0.0687731564029302
10	65189308	cg21861313	7.82527613820109e-05	JMJD1C	0.0815917175816104	0.0687731564029302
22	46731129	cg27032184	7.80796807512448e-05	TRMU	0.0720418494645551	0.0687731564029302
7	73442480	cg27360098	7.87723191177332e-05	ELN;ELN;ELN;ELN;ELN;ELN;ELN;ELN;ELN;ELN	0.143385165555813	0.0687731564029302
22	17090136	cg01024141	7.9240940151724e-05	psiTPTE22	0.0679333730882241	0.0688715108454644
14	50583503	cg07394272	7.9750328449389e-05	VCPKMT;VCPKMT;VCPKMT;VCPKMT	0.0694778982645018	0.069226612225345
11	97224825	cg14215666	8.0158975640218e-05		0.0818659671852137	0.0694934798144724
2	114359188	cg15696973	8.04158845177987e-05	MGC13005;MGC13005	0.066944983266755	0.0696282913537143
2	119750452	cg03345714	8.07736292417688e-05	MARCO	-0.0835359332141293	0.0698499623219302
12	106993938	cg04943586	8.09346341257132e-05	RFX4;RFX4	0.0736237381515415	0.0699011565006683
12	6976179	cg00790693	8.15346534551134e-05	TPI1;TPI1;TPI1	0.0477966069782451	0.0701546432205557
8	79885164	cg01460430	8.14542004567359e-05		0.0744562822155636	0.0701546432205557
11	15672856	cg05190790	8.15121958629645e-05		-0.153550066700057	0.0701546432205557
1	215179151	cg14989033	8.16525725961164e-05	KCNK2;KCNK2	-0.121778970061449	0.0701681740281828
6	28534159	cg15786028	8.17563859149968e-05		0.0897408451214634	0.0701695643166763
1	117317903	cg17908602	8.22607247903259e-05		0.121342180563494	0.0705142835408968
11	67381554	cg03722525	8.27263773078082e-05		0.097731294858975	0.0708250223359907
19	23186755	cg11270748	8.31153886076168e-05	ZNF728	0.110225117716984	0.0710694536004364
17	17110120	cg16340422	8.3687361259758e-05	PLD6	0.135630578290977	0.0714695269596223
4	187219643	cg24549659	8.38059868728467e-05		-0.240016409933799	0.0714819261026346
6	32097507	cg12273368	8.39458474580251e-05	ATF6B;ATF6B;FKBPL	0.0949875939085944	0.0715123842772663
2	121469703	cg17720212	8.46623531063445e-05		0.0765889719972268	0.0718841951743163
11	43942574	cg19731777	8.45061133968566e-05	ALKBH3-AS1	0.0448895844313836	0.0718841951743163
11	57241448	cg19956836	8.47599279545796e-05	RTN4RL2	0.0760873984856249	0.0718841951743163
1	156468722	cg18879793	8.5188207561416e-05	MEF2D	0.0838415123636329	0.0720411651000503
3	85552828	cg21789965	8.51960922564863e-05	CADM2;CADM2;CADM2;CADM2;CADM2;CADM2	-0.0822330449635984	0.0720411651000503
12	65515862	cg20098478	8.5413805242918e-05	WIF1	-0.0877823472209393	0.0721364235789638
2	73496907	cg06299447	8.62490871583576e-05	FBXO41	0.0558469159086226	0.0726804462952514
18	10930	cg23947066	8.62696651145681e-05	LOC102723376	0.103861839366419	0.0726804462952514
1	54163609	cg02927995	8.74934637509004e-05	GLIS1	0.0534722268665853	0.0736211391839546
15	50474129	cg25417405	8.7700911071614e-05	SLC27A2;SLC27A2	0.0524779719503547	0.0737053699643852
22	32706127	cg23479991	8.78816394586981e-05		0.0602154073006419	0.0737669671965413
19	50191497	cg00711496	8.84141051654633e-05	C19orf76;PRMT1;PRMT1;PRMT1	0.111561226252598	0.0741232982940361
11	2890629	cg17239974	8.90004794734265e-05	KCNQ1DN	0.102068633553076	0.0743675681144588
19	1796437	cg19499085	8.91978041129153e-05	ATP8B3	-0.0794200470418586	0.0743675681144588
7	55098896	cg22427313	8.88880903997554e-05	EGFR;EGFR;EGFR;EGFR	0.0702458817779579	0.0743675681144588
12	105380772	cg22851485	8.92470170972255e-05	C12orf45	-0.0927149209584657	0.0743675681144588
15	74423453	cg26115393	8.90635372141657e-05	ISLR2;ISLR2;ISLR2;ISLR2	0.0501677728135239	0.0743675681144588
16	86229872	cg03446244	8.97394332018377e-05		-0.0767018554346426	0.0744685264829085
19	45662154	cg03835140	8.9783655295327e-05	NKPD1	-0.082977446277503	0.0744685264829085
1	226314883	cg21690505	8.96981067626731e-05		-0.109729542388903	0.0744685264829085
11	111847747	cg24601030	8.9802001290156e-05	DIXDC1;DIXDC1	0.0919227657154346	0.0744685264829085
6	53016663	cg01348142	9.03354650219399e-05		0.0608973966163396	0.0746888847329972
3	111431423	cg01367852	9.03940648671111e-05	PLCXD2;PLCXD2	0.0977500525984328	0.0746888847329972
11	78129664	cg12323413	9.0851704383278e-05	GAB2	0.0771153613405481	0.0748867804506011
10	120429062	cg24441440	9.0755078290662e-05		-0.223692105219337	0.0748867804506011
17	16968059	cg24204477	9.12530055055141e-05	MPRIP;MPRIP	-0.0570159887405601	0.0751273739726638
7	158750607	cg00815399	9.19215310661191e-05		0.301306575133477	0.0755371884540501
8	144502809	cg07123730	9.19708100212285e-05		0.106753337284759	0.0755371884540501
12	32437813	cg01161055	9.22252251714784e-05	BICD1;BICD1	0.103665598859023	0.0756556467532445
1	22453144	cg09180977	9.24643359261727e-05	WNT4	-0.0658905903562945	0.0756709830726634
8	144790102	cg15654143	9.24486813248636e-05	CCDC166	0.066809900440441	0.0756709830726634
10	120429123	cg01884141	9.27769915677715e-05		-0.165787391256339	0.0757462909955468
7	134464242	cg14009688	9.27333253700222e-05	CALD1;CALD1;CALD1;CALD1;CALD1;CALD1	0.0872458391824988	0.0757462909955468
19	14708796	cg02507665	9.34053257633429e-05	CLEC17A;CLEC17A;CLEC17A;CLEC17A	0.0753428153807341	0.0759882205935453
17	76724107	cg17623121	9.33551101893103e-05	CYTH1;CYTH1	0.0713180009196155	0.0759882205935453
7	27134369	cg22154659	9.37189907489353e-05	HOXA1;HOXA1	-0.110401727367193	0.076153168221331
7	151000491	cg07219227	9.39766386070496e-05		0.0643586014729294	0.0762722619113605
9	100000026	cg14625636	9.48820452184929e-05	KIAA1529	-0.215129206178679	0.0769161803659584
7	150865930	cg06772449	9.51073398593936e-05	GBX1	0.0457182006371253	0.0770078971716942
9	118435332	cg02555166	9.55864085457893e-05		-0.0956945730912548	0.077213688731904
19	49522954	cg17434634	9.57852886393097e-05		-0.159158571498891	0.0772834202947256
20	5803761	cg13125411	9.59578839298665e-05	C20orf196;C20orf196;C20orf196	0.0327992568417809	0.0772939132818084
7	27208285	cg20884887	9.6023436552891e-05		0.0843395904924025	0.0772939132818084
4	166362112	cg16539111	9.62039651732557e-05	CPE	0.108570380263443	0.077348551254363
22	50528298	cg12881363	9.63893747241228e-05	MOV10L1;MOV10L1;MOV10L1	0.201323543571365	0.0774069811256748
1	224544340	cg02134819	9.67453455505738e-05	CNIH4;CNIH4;CNIH4;CNIH4;CNIH4;CNIH4	0.0930835282752183	0.077602086340281
14	56229661	cg18588266	9.82449847668313e-05		0.0704586360072585	0.0786831548845826
17	16472799	cg22051124	9.83222868088391e-05	ZNF287	0.0882336041335167	0.0786831548845826
2	31133547	cg10582371	9.93514517811434e-05	GALNT14	0.0662899631735202	0.0789665324854963
7	27183806	cg20517050	9.93399237222717e-05	HOXA5	0.151778728522323	0.0789665324854963
2	179269232	cg20587874	9.93664395168059e-05	MIR548N	0.0526246442802278	0.0789665324854963
10	45359715	cg24969520	9.88163876588196e-05		0.0652531541114883	0.0789665324854963
7	101267713	cg04591697	0.000100422798898259	MYL10	0.0401867225976625	0.0793468384376542
1	205317528	cg11841127	0.000100246551075707	KLHDC8A	0.0447493245338719	0.0793468384376542
5	68666460	cg13232194	0.000100370804563407	RAD17;RAD17;RAD17;TAF9;AK6;RAD17;RAD17;RAD17;RAD17;TAF9;AK6;RAD17;RAD17	-0.090075348593833	0.0793468384376542
7	4163656	cg13712544	0.000100308841695023	SDK1	0.170434671770988	0.0793468384376542
3	128787213	cg20264543	0.000100263406103275		-0.134982564384782	0.0793468384376542
7	130985828	cg01919401	0.000101313538470202	MKLN1	0.083252049454578	0.0799586242505156
19	53696886	cg23930923	0.000101781193131434	ZNF665	0.103445059968451	0.0801434685884155
20	36931287	cg24229276	0.000101674721539695	BPI	0.065501959969376	0.0801434685884155
3	158763606	cg06332127	0.000102211411992608		0.0664057884657924	0.08038583296607
1	117318133	cg08846011	0.000102667925222009		0.176396386105374	0.08038583296607
9	96231439	cg08869861	0.000102337339914294	FAM120A;FAM120A;FAM120A;FAM120A	0.036545606520141	0.08038583296607
15	64889554	cg26916780	0.000102674365496021	ZNF609	0.0629089660976928	0.08038583296607
16	22020630	cg07571928	0.000103085592801206	C16orf52	0.086946653924941	0.0806158688095181
2	166326038	cg10859157	0.000103551379329638	CSRNP3	-0.133077135575099	0.0808879995753076
5	177783104	cg10380680	0.00010411895295726	COL23A1	0.0979349428672238	0.0812389313618941
20	36321723	cg22228627	0.000104506750501994	CTNNBL1;CTNNBL1	0.065249588552502	0.081448955205936
17	8095813	cg06663305	0.000104990695088795		0.205688347894394	0.0817333515335187
10	71721291	cg11576408	0.000105368296230664		0.039341796006821	0.0817492485041749
10	49514354	cg16760512	0.000105363139190702	MAPK8	0.0473020425800893	0.0817492485041749
5	83017034	cg24314587	0.000105313666594037	HAPLN1	0.0926414501544615	0.0817492485041749
1	181186066	cg14036704	0.000105788921932825		0.0607628613186323	0.0818026746921412
12	78007586	cg27094834	0.000105851341790376		0.109630042705417	0.0818026746921412
16	88700548	cg05122245	0.000106089798894427		0.186192752029296	0.0818466110187532
18	67963717	cg11634128	0.000106271333724815	SOCS6	0.0772780243245149	0.0818946458288061
6	113817663	cg06295044	0.000106489342992491		0.0725910349914438	0.081970649299156
13	34021438	cg20953324	0.000106812970248792	STARD13	0.0685813888779357	0.0821070963276326
7	134464129	cg24956866	0.000106905766233342	CALD1;CALD1;CALD1	0.0674712923389207	0.0821070963276326
5	159340430	cg00089966	0.000107691578908824		0.0677529386445059	0.0826182118457605
7	27186930	cg00297048	0.000108401222394478	HOXA-AS3;HOXA6;HOXA-AS3	0.0881827361881261	0.0829692878530638
5	140080575	cg03975922	0.000108854594955998	ZMAT2	0.0693231800264061	0.0829692878530638
2	224410707	cg10682011	0.000108888440457893		0.0609866009351361	0.0829692878530638
19	2987082	cg16876823	0.000108572597790914	TLE6;TLE6	0.0491804228714113	0.0829692878530638
6	144290251	cg20862708	0.000108995060802777	PLAGL1;PLAGL1;PLAGL1;PLAGL1;PLAGL1;PLAGL1;PLAGL1;PLAGL1;PLAGL1;PLAGL1;PLAGL1;PLAGL1;PLAGL1;PLAGL1;PLAGL1;PLAGL1;PLAGL1;PLAGL1;PLAGL1;PLAGL1;PLAGL1	0.062524012142811	0.0829692878530638
1	117318185	cg24635754	0.000108924188216557		0.157341027601765	0.0829692878530638
20	19028668	cg26654702	0.000109256857667567		0.0542559973971625	0.0830764705078212
8	81787111	cg24636969	0.00011009047206507	ZNF704	0.0915059560225163	0.083617732322777
1	158688804	cg12811284	0.000110879879192544	OR6K3	0.0788782375731599	0.0840314056634258
2	20190511	cg24713838	0.000110851499967393	WDR35;WDR35;LOC101928222	0.057495810441044	0.0840314056634258
14	70316972	cg02170386	0.000111814262465795		0.110955957503703	0.0842674043490786
6	31148474	cg03078486	0.000111833244332966		0.0861815297895981	0.0842674043490786
1	168876597	cg03372423	0.00011179311934624	LINC00970	0.092748906759963	0.0842674043490786
17	55122988	cg04069472	0.000112541285204072	RNF126P1	0.105003518698222	0.0842674043490786
12	129103970	cg06130322	0.000112501564833303	TMEM132C	0.0761750679350237	0.0842674043490786
21	44864361	cg07856962	0.000112357652177535		-0.0956621043303704	0.0842674043490786
12	54068942	cg12097550	0.000112529277629424	ATP5G2;ATP5G2	0.0554969029281633	0.0842674043490786
22	31318147	cg17468100	0.000112217128127593	C22orf27	0.147859040712066	0.0842674043490786
12	130315506	cg19700087	0.000111780871634474	TMEM132D	0.0788958970388487	0.0842674043490786
18	73628634	cg25285904	0.000112668381550223		0.132585774645247	0.0842706719045704
10	23627313	cg03162820	0.000113193401527152	C10orf67	0.0618694085086352	0.0845229351721195
1	109734115	cg09148471	0.000113300161727484	KIAA1324;KIAA1324;KIAA1324;KIAA1324	0.054995614190608	0.0845229351721195
12	31884655	cg14690649	0.00011337495254809		0.0803218470668632	0.0845229351721195
10	83801048	cg10302781	0.000114342562439022	NRG3;NRG3;NRG3	0.0508780884519455	0.0849537945649616
8	1713005	cg11322655	0.000114362967194885	CLN8	0.113682207040264	0.0849537945649616
14	45314754	cg18155033	0.000114372659686606		0.0779190899586913	0.0849537945649616
20	44828050	cg25484135	0.000114447795760091	CDH22;CDH22	0.122726964072894	0.0849537945649616
20	61640931	cg03549563	0.000114658060326693		0.143497265764587	0.0850179611658469
2	238036564	cg23555395	0.00011486937954381		-0.103210434153668	0.0850582626078829
17	39019978	cg09735896	0.000115130022714594	KRT12	0.122199628215894	0.0850922403943135
3	57529873	cg09244635	0.000115382605090233	DNAH12;DNAH12	0.0460865560459539	0.0851872254727536
6	170732353	cg07257824	0.000116071672274248		-0.18341704930431	0.0856039180328855
15	74596874	cg02283206	0.000116206151640219	CCDC33	0.0818471740133809	0.0856111416795695
3	25426810	cg15607292	0.000117204484620656		0.0776277868123246	0.0862540840672234
2	218843504	cg07616871	0.000117664267346955		0.144889830326089	0.0864072266417472
21	30565636	cg00847857	0.000118233909244607	NCRNA00189	-0.116606446089522	0.086416331670192
2	19556714	cg02101523	0.000118499620826742	OSR1	0.0576471266047114	0.086416331670192
11	30741136	cg03026119	0.000118354132621179		0.0945405209044255	0.086416331670192
5	31701905	cg06337872	0.000118007859722253		0.0920751010438689	0.086416331670192
4	77733007	cg13976134	0.000118373917557786		0.0771023992705385	0.086416331670192
17	79380515	cg14170999	0.000118183777449009	BAHCC1	0.13346635751728	0.086416331670192
7	73843743	cg19699056	0.000118557667815754		0.0769800910244846	0.086416331670192
5	178750205	cg02644405	0.000119207320994089	ADAMTS2;ADAMTS2	0.0947581852454258	0.0865224629474444
5	95583441	cg05061672	0.000119014573260604	LOC101929710	0.0730682268816204	0.0865224629474444
11	63448356	cg17372806	0.000118914189561724	RTN3;RTN3;RTN3;RTN3	0.0538987336227794	0.0865224629474444
12	28116451	cg20905088	0.000119154496883763	PTHLH;PTHLH;PTHLH;PTHLH	-0.137314105493159	0.0865224629474444
5	79136589	cg25747239	0.000119406092244284		0.123486837950462	0.08657521696184
8	514802	cg07745344	0.000119858731823067		-0.0982781515759376	0.0868117323872216
5	149323959	cg18915143	0.000120309416804444	PDE6A	-0.0667364749482297	0.0870463351693194
1	165250694	cg03760040	0.000120701913308664	LMX1A;LMX1A	-0.090012162682475	0.0872383878083244
5	33938909	cg18921954	0.000121214147276202		0.156071624102663	0.0875164868737467
17	11461316	cg11471805	0.000122911728077513	SHISA6	0.0789816518454053	0.0886489218952837
7	158750985	cg00413089	0.000123158449418346		0.326611948378011	0.0887336597041701
2	388372	cg01628881	0.000123289338239368		-0.0608606318936887	0.0887348518985882
2	218843735	cg05783384	0.00012368530500001		0.165733138251669	0.0888869524361633
5	179222195	cg06898156	0.000124003367961803	LTC4S	0.0532288675106909	0.0888869524361633
3	194118613	cg14112754	0.000124018491181954	GP5	0.10671845494405	0.0888869524361633
5	68666615	cg15361299	0.000124738752240086	RAD17;RAD17;RAD17;TAF9;AK6;RAD17;RAD17;RAD17;RAD17;TAF9;AK6;RAD17;RAD17;RAD17	-0.090206145443249	0.0893099549549949
1	64970864	cg07966661	0.000124921698514186	CACHD1;CACHD1	0.0619602921660517	0.0893477724536551
1	109847127	cg19345895	0.000125073886685974	MYBPHL;MYBPHL	0.0391105504940823	0.0893635350158274
20	41921081	cg26326160	0.00012543366947064		-0.077781292274184	0.0895274340598756
4	152595994	cg05381578	0.000126246854285642	GATB	0.076264845253105	0.0900142693005834
14	105370983	cg05071383	0.000126688651807258		0.0669489088637844	0.0901420609249236
4	16901058	cg19861824	0.000126613482686879	LDB2;LDB2	0.0693860065136685	0.0901420609249236
5	83016779	cg18024167	0.000126971255932135	HAPLN1;HAPLN1	0.0856557819221268	0.0902496177219239
11	124671243	cg01438300	0.000128074938633867	MSANTD2;MSANTD2;MSANTD2;LOC100507283	-0.0925403701364695	0.0905909379204945
1	117317838	cg06644660	0.000128111142421802		0.114061062144991	0.0905909379204945
16	71098674	cg16606974	0.000127949559389445	HYDIN;HYDIN	0.068067922333632	0.0905909379204945
8	21882439	cg26401870	0.000127823010832957	NPM2;NPM2	0.0773831231916177	0.0905909379204945
2	242296467	cg27444437	0.000127925691474604	FARP2	0.0985152890115272	0.0905909379204945
14	100288389	cg09209510	0.00012872677926306	EML1;EML1	0.0711411239160618	0.0909326233584172
12	26431039	cg08830374	0.000129009769985427		0.0991900439720846	0.0910388666774552
17	30810854	cg04766061	0.000129320338689294		0.0479501495559044	0.0910708310473659
11	45773308	cg10443972	0.000129316263325913		0.121907873036569	0.0910708310473659
16	87074289	cg01436527	0.00013041870138567		-0.0619494945416746	0.0915885352649302
5	139062493	cg06905511	0.000130507566162225	CXXC5	0.143316113740898	0.0915885352649302
1	190443895	cg15659284	0.000130465380175777	BRINP3	0.133597757120658	0.0915885352649302
15	101359719	cg26539467	0.000130589038238514		0.0686644902968155	0.0915885352649302
15	74596880	cg05351583	0.000130829690010508	CCDC33	0.0661914238382305	0.0916636863109235
5	126432189	cg05606878	0.000131441344746003		0.0807575036652496	0.0918111775898732
6	31148383	cg09179646	0.000131370386502038		0.0820102249222842	0.0918111775898732
22	46275064	cg19916740	0.000131610812269782		0.141733229169891	0.0918361255401321
6	42054212	cg16049371	0.000131998548914021		0.067382695828953	0.0920004879067593
4	184881267	cg18716241	0.000132114341210165	STOX2	0.0984491321958566	0.0920004879067593
17	55122747	cg12636325	0.000132338500047464	RNF126P1	0.082649686851282	0.0920632150365651
2	220325833	cg18963236	0.000132529104215517	SPEG;SPEG	0.0779823154718218	0.0921024960177758
6	27648411	cg18902641	0.000133059214690374		0.0791422994978673	0.0923774024771681
3	181417051	cg26286934	0.000133384588407923	SOX2-OT;SOX2-OT;SOX2-OT;SOX2-OT;SOX2-OT;SOX2-OT	-0.122576583330223	0.0924793201437524
16	57406257	cg26644853	0.000133475390735877	CX3CL1	0.0703124255908216	0.0924793201437524
5	171889512	cg03253266	0.000133691324891711		0.0835701474634041	0.092482120922286
17	47098881	cg13327565	0.000134021975036853	IGF2BP1;IGF2BP1	0.0634985606565692	0.0925777691365986
2	74730755	cg05490924	0.000135554029661565	LOC151534;LBX2	0.0948050296984465	0.0933543063192111
17	35298199	cg15291243	0.000135532317223885	LHX1	0.0760056841895081	0.0933543063192111
7	150689889	cg19475224	0.00013536096366151	NOS3;NOS3;NOS3;NOS3	0.0457179568415821	0.0933543063192111
11	47429333	cg18427176	0.000135717726963651	SLC39A13;SLC39A13	0.0461470604178641	0.0933733881818728
10	8094679	cg04765277	0.000136888840390187	FLJ45983;FLJ45983	-0.0756558171172334	0.0938283478699172
8	119123054	cg08796640	0.00013692561772165	EXT1	0.0846189969998854	0.0938283478699172
7	73587923	cg13668635	0.000136761136992661	EIF4H;EIF4H	0.116989030453705	0.0938283478699172
14	100247918	cg18549882	0.000136519878991911		0.040080429617693	0.0938283478699172
10	133559686	cg04576407	0.000137463254879562		0.0733716812809264	0.0938403344959325
14	38073511	cg08744686	0.000137390531362992	TTC6	-0.084497233694903	0.0938403344959325
22	21369128	cg09854409	0.000137489637132916	P2RX6;P2RX6;TUBA3FP	0.0683460647239547	0.0938403344959325
11	1575781	cg16941568	0.000137489789130988	HCCA2;DUSP8	0.0467864022783307	0.0938403344959325
5	77663650	cg06594397	0.000138528116216094	SCAMP1;SCAMP1;SCAMP1	0.100815279607273	0.0941992905948416
1	204545744	cg07321131	0.000138489649899039		0.04827693058963	0.0941992905948416
1	21966310	cg07499899	0.000138589315410347	RAP1GAP;RAP1GAP;RAP1GAP	0.0743261798499962	0.0941992905948416
3	125820459	cg20177385	0.000138375644522672	SLC41A3	0.0707744509445368	0.0941992905948416
11	27723075	cg20340655	0.000138701675001762	BDNF;BDNF;BDNF;BDNF;BDNF;BDNF;BDNF;BDNF;BDNF;BDNF;BDNF;BDNF;BDNF;BDNF;BDNF	0.10015094847042	0.0941992905948416
5	2592198	cg01982422	0.000139107057112094		-0.0939578825376712	0.0943812516416631
17	7607771	cg18248375	0.000139376183526075	EFNB3	0.0405632224800152	0.0944704980344098
7	582347	cg03364620	0.000140274221913777		0.0745351222718282	0.094891848792768
6	80189716	cg21453319	0.000141181393589018		0.0655615476275562	0.0954115252435877
1	92338262	cg10324998	0.000141625779231812	TGFBR3	0.0604298639521177	0.09543006296558
6	32131615	cg22101249	0.000141500738001281	EGFL8	0.0518910126308113	0.09543006296558
2	31030372	cg24032691	0.000141413788257315	CAPN13	0.0581439239139682	0.09543006296558
8	10502187	cg05143255	0.000142290348371237	RP1L1	0.119327137493371	0.0956969091657082
14	23352504	cg11344156	0.000142300547548339	REM2	0.0640306163424567	0.0956969091657082
3	577964	cg03158780	0.000143458331948083		-0.0614800382328688	0.0961543897920945
22	21798159	cg04903116	0.00014354097753622	HIC2	0.0495733734973341	0.0961543897920945
11	94135016	cg25812287	0.000143173187641211	GPR83	0.0808221153294274	0.0961543897920945
22	50528510	cg27517186	0.000143398925054321	MOV10L1;MOV10L1;MOV10L1;MOV10L1;MOV10L1	0.0505483003302765	0.0961543897920945
21	40823724	cg27016308	0.000144268628343885	SH3BGR;SH3BGR	-0.0570764624611212	0.0964536220663161
6	27638381	cg03530219	0.0001450650810345		0.0670878640634169	0.0968917616780053
8	144790729	cg08435853	0.000145337366027612	CCDC166	0.120956885547872	0.0969792882402769
12	132197061	cg15348609	0.000146066075175448	SFRS8	0.0867725662413491	0.097259407542503
2	175018992	cg18390683	0.000146182112961682	OLA1;OLA1	-0.0816319991931679	0.097259407542503
19	40789857	cg07815521	0.000146413927849969	MIR641;AKT2	0.0624966746813183	0.0973193393555407
12	1611415	cg12905741	0.000146718683379198	LINC00942	-0.0663082933272746	0.097333458068124
15	67054877	cg18778196	0.000146599332213471	SMAD6;SMAD6;SMAD6	0.0589542628979751	0.097333458068124
21	31455846	cg07673926	0.000147446977149761		0.0762077923240136	0.0977221919860483
19	12377156	cg10372770	0.000148228575601911		-0.124803936125909	0.0980415676697202
8	1713012	cg26975524	0.000148357228818867	CLN8	0.113444311542927	0.0980415676697202
4	2086424	cg10868636	0.00014904881700325	POLN	0.0460362253746581	0.0984038920957582
20	3733040	cg26411441	0.000149455766696533	HSPA12B	-0.153769131438562	0.0985754800998233
5	22853901	cg27106290	0.00014959584729278	CDH12	0.0994777726530078	0.0985754800998233
8	48172969	cg07646441	0.000150178035512485	SPIDR;SPIDR;SPIDR;SPIDR	-0.102220910706172	0.0988642309890872
2	129659946	cg11942181	0.000150467829490737		0.108002240044038	0.0989601260083902
10	133558893	cg20568497	0.00015079187887766		0.1276414791273	0.0990783451357491
12	6948997	cg06121113	0.000150970287129826	GNB3;GNB3;P3H3	0.0464562688784064	0.0991007356781723
10	71867155	cg21309109	0.000151325509358656	H2AFY2	0.0631681153936015	0.0992390377854343
19	46417729	cg19702802	0.000151901091630874	NANOS2	0.113292467140106	0.0994265771560365
9	36144152	cg26679027	0.000151799189126839	GLIPR2;GLIPR2;GLIPR2;GLIPR2;GLIPR2;GLIPR2;GLIPR2;GLIPR2;GLIPR2;GLIPR2;GLIPR2	0.0582262304425183	0.0994265771560365
10	44542529	cg27523087	0.00015236859548984		0.0608539991887608	0.0996375975274566
7	2150845	cg09174162	0.00015273640935709	MAD1L1;MAD1L1;MAD1L1	0.0876241978239574	0.0997830886100614
8	56073738	cg18479981	0.000153466390886534	XKR4	0.0708691670278227	0.100069560092026
9	20356459	cg14519664	0.000153768016251549	MLLT3	0.0758960692981477	0.100171109190375
17	39569804	cg00948857	0.000154026158347819		0.117686505210817	0.100211837221152
5	41510742	cg05569203	0.000154122434509776	PLCXD3	0.0742308180003779	0.100211837221152
10	14050591	cg03896078	0.000154868416273631	FRMD4A	-0.171039413452657	0.10060161480626
6	30038955	cg24330456	0.000155125159125886	RNF39;RNF39	0.0960368162467097	0.100673149228899
15	99987871	cg00206639	0.00015597780026568		0.0741806509511267	0.101130909533731
13	113243084	cg16985770	0.00015623759609675	TUBGCP3;TUBGCP3;TUBGCP3;TUBGCP3	-0.109971951921147	0.101203787235421
4	1399516	cg00752195	0.000157870262046054		0.0859903505643892	0.101230186912249
16	57897687	cg01098178	0.000156640580272503		0.0912124864923423	0.101230186912249
12	90322305	cg01307453	0.000156803205793929		-0.0646809178579845	0.101230186912249
12	38531935	cg04348558	0.000156890086567029		-0.0951256090009562	0.101230186912249
5	5079075	cg04459983	0.000157496812101633		0.1555547976049	0.101230186912249
8	110378586	cg04826488	0.000157283911792779	PKHD1L1	0.123319002882383	0.101230186912249
9	125643888	cg05500639	0.000158044153745012	SNORD90;RC3H2;RC3H2	-0.061248189131555	0.101230186912249
1	151137676	cg06902698	0.000158548430458343	SCNM1;LYSMD1;LYSMD1	0.0900721917184177	0.101230186912249
3	15542841	cg07113390	0.000157039398851802	COLQ;COLQ	0.07827024443382	0.101230186912249
7	51539583	cg08767820	0.000157771809282326		0.0952810284201207	0.101230186912249
2	232652112	cg11224703	0.000158499623607147	COPS7B;COPS7B;COPS7B;COPS7B;COPS7B;COPS7B	0.0752730838750531	0.101230186912249
7	128446359	cg12918981	0.000156933662797084	CCDC136;CCDC136	0.0596624307428653	0.101230186912249
11	1947949	cg13058214	0.000158379549726332	TNNT3;TNNT3;TNNT3;TNNT3	0.075504131618454	0.101230186912249
1	203463238	cg17267628	0.00015870482175838	OPTC	0.0554610820647976	0.101230186912249
20	22545407	cg20649298	0.000158023245629099	C20orf56	-0.138677452268474	0.101230186912249
6	36165010	cg21596609	0.000158932135037239	BRPF3	0.0876419347354161	0.101230186912249
8	121073085	cg21833018	0.00015836869376495		0.0555976771118527	0.101230186912249
19	7570267	cg24730915	0.000158845475233775	C19orf45	0.0832635885472397	0.101230186912249
5	79150053	cg11503707	0.000159698545430693		0.0532686579953512	0.101624073180878
18	44776899	cg09358366	0.000160046867278733	SKOR2;SKOR2	0.0660907511512706	0.10165729885087
8	93031570	cg18630503	0.000159920177708573	RUNX1T1;RUNX1T1;RUNX1T1;RUNX1T1;RUNX1T1;RUNX1T1;RUNX1T1;RUNX1T1;RUNX1T1;RUNX1T1;RUNX1T1;RUNX1T1;RUNX1T1;RUNX1T1	0.0529091840774932	0.10165729885087
1	173405989	ch.1.171672612F	0.000160581123636948		0.0635768602930661	0.101902376795494
15	91538575	cg01407062	0.000161046944592677	PRC1;PRC1;PRC1	0.086981729493732	0.102021327561992
20	25850253	cg07262555	0.000161065739435874		0.0786815339065154	0.102021327561992
18	76322683	cg01200150	0.000162019312957442		0.142488480842456	0.102179473748593
7	150822902	cg03714522	0.000161841417575449	AGAP3	0.175892562333494	0.102179473748593
16	29170353	cg07347019	0.000161760578709312		-0.0644611790089592	0.102179473748593
11	5830030	cg12884422	0.000161975711383559		-0.126052481432571	0.102179473748593
15	44117184	cg13981838	0.000162059486838034	MFAP1	0.0478424011748415	0.102179473748593
6	31148657	cg14036627	0.000162474931302493		0.149889469197482	0.10234743101454
6	30655896	cg14571710	0.000162691071420949	KIAA1949;NRM;KIAA1949	0.0568073013741055	0.102389648166933
2	85998588	cg11726701	0.00016353036723827	ATOH8	0.0734319438649347	0.102823611981235
2	143607681	cg05132724	0.000163864352151524		0.0567002095216452	0.10284525168065
1	110992530	cg05648919	0.000163743965528272	PROK1	0.0871607516734947	0.10284525168065
10	124222607	cg03176729	0.00016408516505442	HTRA1	0.115815296958344	0.102889790059206
1	67268315	cg24145020	0.000164244830174047	INSL5	0.0570766282852545	0.102895939360342
6	166610956	cg03136493	0.000165049322505189		0.132667857193199	0.103181832891777
8	145936947	cg16287451	0.000164999193655506		0.129166741009389	0.103181832891777
12	31945286	cg27181199	0.000165152004305233	H3F3C	0.0689323682250855	0.103181832891777
1	162138215	cg18158149	0.000165414783039201	NOS1AP;NOS1AP	0.0581346476307427	0.103252057950145
5	3595970	cg09232937	0.000166328227909585	IRX1	0.0838137616118314	0.103633805966885
20	43405796	cg13362792	0.000166310620884243	RIMS4;RIMS4	-0.0690268075657386	0.103633805966885
3	184069432	cg12445416	0.00016663719176162	CLCN2;CLCN2;CLCN2;CLCN2	0.0412406424650436	0.103732180638763
3	139196813	cg20514239	0.000167160899686217	RBP2	0.0603019372110737	0.103869849867376
2	150716974	cg27343641	0.000167477277528511		-0.0721067216507451	0.10397234699268
4	185940019	cg02106223	0.000168040486661074	HELT	0.0633751097247167	0.10421615687087
11	116447550	cg02195719	0.000168173565639448		0.0918752359047311	0.10421615687087
17	8095608	cg09767236	0.000169051847534569		0.232160082209621	0.104665959067659
17	935235	cg15789211	0.000170436378089025	ABR;ABR;ABR;ABR;ABR	0.164216128813157	0.105428104828707
18	2337880	cg08009642	0.000170650445963478		0.118458480798346	0.105465508422943
12	127768925	cg18205376	0.0001711179798658		0.060190502663217	0.10556705413038
1	38930900	cg19621179	0.000171122251208619		0.0601649934353773	0.10556705413038
1	231155862	cg01569295	0.00017180445669237	MIR1182;FAM89A	0.113529907138222	0.105737837361957
6	13014491	cg07466622	0.000171620687164905	PHACTR1	0.10365098522478	0.105737837361957
5	102898648	cg09166085	0.000172169074599624	NUDT12	-0.260939879251827	0.105737837361957
17	79380400	cg15758702	0.00017201852011221	BAHCC1	0.0726976626457983	0.105737837361957
15	58538589	cg22416867	0.000172107402195123		0.0333195616832014	0.105737837361957
19	55485068	cg27211295	0.00017255658275633	NLRP2;NLRP2;NLRP2;NLRP2	-0.191723342635514	0.105881120115044
8	56598893	cg13603764	0.000173581113885934		0.0545683147634578	0.106414676783459
12	113224098	cg19104032	0.000174124386876722		0.0586717047260432	0.106652507262874
14	95899773	cg00454768	0.000175803084610401	SYNE3	-0.066104400834703	0.107194128751136
9	27282580	cg02388718	0.000175535367023126	NCRNA00032;NCRNA00032	-0.053875009960871	0.107194128751136
17	48546118	cg06958829	0.000175649588133305	ACSF2;CHAD	0.0759074054292351	0.107194128751136
1	222720181	cg14661425	0.000175516644314818	HHIPL2	0.0653393660371907	0.107194128751136
6	128805147	cg15049902	0.000175945365933361	PTPRK;PTPRK;PTPRK;PTPRK;PTPRK;PTPRK	0.0809785541672649	0.107194128751136
12	58282506	cg19184897	0.000175837067102375		0.0714565235145391	0.107194128751136
2	26320882	cg05079689	0.000176825655869629	RAB10	-0.0696627748641891	0.107634936754309
11	6622241	cg24702814	0.000177166780331561	RRP8	-0.0605720112829829	0.107747061008004
15	50474301	cg15660094	0.000178322291061732	SLC27A2;SLC27A2	0.0805814029604886	0.108353831691237
6	140762703	cg26413501	0.000178554212855487		0.0687529010855501	0.108398825981474
8	48172746	cg23536158	0.000178970467074176	KIAA0146	-0.067663920704173	0.108555548651005
6	5853993	cg11384511	0.000179198620125615		0.0504804936956001	0.108598001543928
10	131697193	cg17726092	0.000179451468966817	EBF3	0.0992441132272378	0.108655332516283
1	64282941	cg03184313	0.000179632398487203	ROR1;ROR1	0.105438275004106	0.108669054697517
17	6605395	cg16471775	0.000179805065226792	SLC13A5;SLC13A5;SLC13A5;SLC13A5	0.0946363479030454	0.108677758530885
13	109248331	cg05933736	0.000180152945842298	MYO16	-0.123642879190033	0.10879225666419
17	76265444	cg03029755	0.000180382097349424		0.0409245857441723	0.108834917455324
12	66965991	cg23911229	0.000180735448364152	GRIP1	-0.0527710086375754	0.108952374267992
6	31895203	cg14301635	0.000181701541689787	C2;C2	0.065256106527988	0.109438679172441
20	39309738	cg03229638	0.000184161802965317		0.0782094402426339	0.110167029589839
1	229546573	cg07581556	0.000183715678305663		0.0530974096634404	0.110167029589839
5	102898729	cg07655627	0.000184073683420887	NUDT12	-0.313197159581666	0.110167029589839
22	39973610	cg10463427	0.000184194409971637	CACNA1I;CACNA1I	-0.0699754790261818	0.110167029589839
6	135374879	cg12387540	0.000183939377169421	HBS1L;HBS1L;HBS1L	0.0616927026653346	0.110167029589839
20	23028304	cg20096897	0.000184046195201559	THBD;THBD	0.0979837723508735	0.110167029589839
15	72598623	cg23835597	0.000183385219815323	CELF6;CELF6;CELF6;CELF6	0.0729029239115593	0.110167029589839
6	31148516	cg26818629	0.000183967011155031		0.0919655271828764	0.110167029589839
19	19381324	cg11911689	0.000184888158010631	TM6SF2	0.0483258797190093	0.110485719705324
11	45672100	cg09039751	0.00018635483166137	CHST1	0.121716042228338	0.111265339887097
11	126506851	cg03781234	0.000187522337453938	KIRREL3;KIRREL3;KIRREL3	0.0515296959927882	0.111865138892233
16	14495469	cg11050618	0.00018786736426943		0.0665695691095783	0.111876563332212
7	157352996	cg24258098	0.000187835105985767	PTPRN2;PTPRN2;PTPRN2	-0.0658379271835582	0.111876563332212
1	4663943	cg13959371	0.000188677371465631		0.114630651669201	0.112261564534751
11	15093744	cg05514418	0.000188870283097356	CALCB	0.120562918791411	0.11227904991393
5	159671455	cg06706364	0.00018931248846059		0.0452263092711352	0.112349970966878
4	110768159	cg27252583	0.000189316837685824	LRIT3	0.0681380007902161	0.112349970966878
4	111171418	cg21702311	0.000189781470356139		0.0637577177286446	0.112493134426938
1	871033	cg24997886	0.000189885748907798	SAMD11	0.165664717631032	0.112493134426938
6	32114687	cg14270302	0.00019071035905495		0.0550538533398493	0.112689963377512
16	88700624	cg25164886	0.000190637989061317		0.157563304161413	0.112689963377512
5	140874572	cg21101631	0.000191720321302517	PCDHGA4;PCDHGC3;PCDHGA12;PCDHGA11;PCDHGA11;PCDHGA9;PCDHGA1;PCDHGB1;PCDHGB6;PCDHGB3;PCDHGB7;PCDHGA6;PCDHGA8;PCDHGA10;PCDHGA5;PCDHGB4;PCDHGC4;PCDHGA3;PCDHGA2;PCDHGA7;PCDHGB2;PCDHGC5;PCDHGB5;PCDHGC3	-0.107356582446679	0.113101102169697
13	85937877	cg27103660	0.00019173559055946	LINC00351	0.0507400081821434	0.113101102169697
12	112546657	cg01030173	0.00019232249545836	NAA25	-0.10217687775279	0.113252036146002
6	149286375	cg15408737	0.00019248140979421	UST	-0.0606522783296116	0.113252036146002
3	155742871	cg17053687	0.000192486286004047		0.0660078438028515	0.113252036146002
6	30038975	cg03293507	0.000193713870568486	RNF39;RNF39	0.0749703045419936	0.11358497995184
5	57031063	cg04071854	0.00019367661759562		0.0542292317713929	0.11358497995184
2	16474900	cg14791971	0.000193435912430579		0.0565482111408525	0.11358497995184
17	30847739	cg19277954	0.000193479804450394	MYO1D	-0.0628358013575663	0.11358497995184
8	144097644	cg00241638	0.000194335448126823	LOC100133669	0.0967228474037815	0.113852218198197
19	4558377	cg11545720	0.000194999915987473	SEMA6B	0.0567563386738591	0.113949818991689
16	30905870	cg21469373	0.000194989442082957	BCL7C;BCL7C;MIR762HG;MIR762HG;MIR762HG	0.0411078972703589	0.113949818991689
17	39019545	cg12544557	0.000195447595813785	KRT12	0.06347729758643	0.114017352323923
6	30166168	cg24701662	0.000195283678107132	TRIM26	-0.0571984151383063	0.114017352323923
10	64451393	cg22633096	0.00019633270795695		0.0965775076808777	0.114436468820126
17	73892097	cg01453052	0.000196603134888893	TRIM65	-0.100837636070575	0.114496896590794
15	91882100	cg01606057	0.000196931471147379		0.060615045253813	0.114590918348038
8	97116497	cg18716635	0.000197307865371622		0.116189314650942	0.114615671598417
12	132896743	cg21167716	0.000197229984889841	GALNT9	-0.0475511699394836	0.114615671598417
20	31757047	cg15229628	0.000198050542435653	BPIFA2	0.110951687865521	0.114755832487519
19	46285653	cg18861015	0.00019791198748044	DMPK;DMPK;DMPK;DMPK;DMPK;DMPK	0.0742806497021492	0.114755832487519
12	105932901	cg06162751	0.000199876763498933		-0.0566802032472081	0.115716343364588
5	176829034	cg24935953	0.000200337671836286	PFN3	0.0791197134618523	0.115885469733701
20	21505940	cg13555287	0.000200535366863133		-0.114005988297093	0.115902183611895
5	19988800	cg05676441	0.000201235119680892	CDH18;CDH18	-0.0639088039576734	0.116024088710412
10	45359611	cg06188367	0.000201237000662886		0.0966324209404724	0.116024088710412
12	93490999	cg26422698	0.000201559192436819	LOC643339	-0.0732216285225785	0.116102998548793
12	126346041	cg00254306	0.000202519737218654		-0.0640749347510813	0.116152748514957
17	74136093	cg09101605	0.000202765974525905	FOXJ1;RNF157-AS1	0.0664213363664747	0.116152748514957
1	204078034	cg13652891	0.000202956925062407	SOX13	0.0554027812515126	0.116152748514957
19	42613359	cg17409351	0.000202704305265544	POU2F2;POU2F2;POU2F2;POU2F2	0.0332418266351196	0.116152748514957
11	67982703	cg20092736	0.000202496846209548		0.0716215339644201	0.116152748514957
6	139013092	cg25399239	0.000202930124503469		0.257148780301826	0.116152748514957
21	37529764	cg26205217	0.000202823889788036		-0.0739729347268057	0.116152748514957
12	6427560	cg01717615	0.000203254324535492	PLEKHG6;PLEKHG6;PLEKHG6	0.0637360328191991	0.116169058134605
22	29853967	cg23060323	0.000203534958785021		0.0498814928204199	0.116169058134605
19	12444613	cg24400183	0.000203403563575897	ZNF563	-0.0840458486439876	0.116169058134605
7	116164533	cg04474049	0.000204995493990683	CAV1	0.0702617965114688	0.116905490929715
4	1398383	cg08160091	0.000206265873279547		0.0477800987974533	0.117442742444785
17	79393463	cg13710969	0.000206450705892852	BAHCC1	0.0611894912551275	0.117442742444785
1	117665293	cg26704915	0.000206352883795305	TRIM45;TRIM45	0.0494533562834559	0.117442742444785
9	88969928	cg05065037	0.000207059670199105	ZCCHC6	-0.101756665752267	0.117691653817698
2	27342158	cg06112415	0.000207794042126006	CGREF1;CGREF1;CGREF1	0.040082132887291	0.118011375515798
1	162114714	cg07786995	0.000209534503336483	NOS1AP;NOS1AP	0.0876283778250573	0.118607411554328
19	36335019	cg08736129	0.000209533517895126	NPHS1;NPHS1	0.0450748288545952	0.118607411554328
16	22103791	cg13928411	0.000209325926688854	VWA3A	0.048280169327305	0.118607411554328
14	57359959	cg18347656	0.000210201631343654	OTX2-AS1	-0.105428577505422	0.118887029913353
1	44230412	cg04131063	0.000210390824488901	ST3GAL3;ST3GAL3;ST3GAL3;ST3GAL3;ST3GAL3;ST3GAL3;ST3GAL3;ST3GAL3;ST3GAL3;ST3GAL3	-0.0619897096699982	0.118896097367402
18	68034149	cg05273442	0.000210709265297639		0.0943185214492801	0.118978130302574
14	28590784	cg07921698	0.000211161233685909		0.173382245584505	0.118998677826373
6	160875606	cg26112621	0.000211265586503106		0.0670378017002658	0.118998677826373
20	6594147	cg26447976	0.000211155009517398		0.0755312562027887	0.118998677826373
2	79740322	cg01546568	0.000211924816706313	CTNNA2;CTNNA2;CTNNA2;CTNNA2	0.0677757670821459	0.119133825910666
2	64246939	cg22439972	0.000211971892698576	VPS54;VPS54	0.0442501043347682	0.119133825910666
9	73737339	cg01342341	0.000212637309567627	TRPM3	0.103597235986123	0.119196575702114
2	177003406	cg08182501	0.000212669894066438		0.0753682664594531	0.119196575702114
17	54655325	cg08527324	0.000212832118171148		0.112118955912601	0.119196575702114
11	101787410	cg26682904	0.000212740404538517	ANGPTL5;KIAA1377	-0.0896379843846843	0.119196575702114
6	71610351	cg03039215	0.000213164501880822	B3GAT2	0.0601888534458032	0.119222818514546
16	57563324	cg23127291	0.00021322625019605	CCDC102A	-0.103715666691595	0.119222818514546
19	1466497	cg15709766	0.000213947112383303	APC2	0.0770390432663001	0.119431366058322
8	808496	cg17450190	0.000213855240661228		0.0541134170745188	0.119431366058322
20	20499757	cg06813482	0.00021429550148144	RALGAPA2	0.0771861225454758	0.119528668986749
15	69824154	cg21030410	0.000214845889790901		0.0678645340523038	0.119738392608862
17	46707781	cg10055580	0.00021608239123299		-0.0555375757636089	0.120232339992534
15	86273484	cg08685426	0.000216770152251565	AKAP13;AKAP13;AKAP13	0.0435585940352913	0.120517359278641
1	20005715	cg25276126	0.000217144644155231	HTR6	-0.0647840628197689	0.120627890545719
7	27184176	cg14013695	0.00021792657916678	HOXA5	0.086206690728306	0.120750100536152
15	98065217	cg21880413	0.000217712781433366	LOC101927286	-0.0745980416939197	0.120750100536152
6	92401486	cg23724489	0.000218068082195023		0.0606081030376043	0.120750100536152
6	27648354	cg25106913	0.000218018712361705		0.105616134472311	0.120750100536152
13	25338289	cg00202166	0.000219404211637018	RNF17	0.061944427261721	0.121311778480876
1	151029221	cg01848079	0.000219435800642929	CDC42SE1;CDC42SE1	0.0555091603836913	0.121311778480876
15	73088954	cg25632853	0.000220562285966307		-0.0463616311321909	0.121738502694913
17	49110022	cg05306898	0.000221634348832766	SPAG9;SPAG9;SPAG9;SPAG9	-0.0485981024828879	0.122133866958188
5	175955092	cg06850513	0.000221543948023273	RNF44	-0.0377381765814076	0.122133866958188
6	30039025	cg01286685	0.000222008013215093	RNF39;RNF39	0.098541946042725	0.122222586015609
6	138893673	cg02705163	0.000222186835793063	NHSL1	0.0660422391603906	0.122222586015609
6	5851031	cg11436462	0.000222491091131856		0.0657665796956596	0.122222586015609
1	68212170	cg23232299	0.000222606204141216	GNG12	0.0861041449958579	0.122222586015609
10	44224014	cg24530234	0.000222685375346118		0.104496140055751	0.122222586015609
19	38040009	cg17967673	0.000222901206507328		-0.100272908894245	0.122243330122419
1	165190886	cg06183849	0.000223626123788463	LMX1A	0.0601798544083011	0.122473367070195
1	32929715	cg06846752	0.000223677403263263	ZBTB8B	0.0814520613288624	0.122473367070195
7	73938543	cg26307355	0.000224406103769715	GTF2IRD1;GTF2IRD1	0.0482984066731554	0.122774456873678
7	152219870	cg05212002	0.000226123983267541		0.120503693155824	0.123517482510057
19	44814671	cg26508142	0.000227470003524577		0.0912048506913963	0.124055346536973
17	59531744	cg00037457	0.000227688780844145		0.0568952595204426	0.124076109834911
17	41555665	cg11764371	0.000228258623244061		0.042809233590347	0.124091183016992
6	30039010	cg12736877	0.000228233163592974	RNF39;RNF39	0.109692857572649	0.124091183016992
6	31148404	cg22291762	0.000228153450669739		0.0875601405275103	0.124091183016992
17	3336771	cg14314889	0.000228585194827534	OR1E2	-0.0678259204713155	0.124170407482339
17	64636808	cg26891632	0.000229174958881649	PRKCA	0.0511112014137112	0.124373297026183
9	136075279	cg13912631	0.000229783092945841		-0.0927046194729983	0.124525569898632
1	29798802	cg08024896	0.000230846332600048		0.0882661843634001	0.124904601840959
7	30951425	cg25230363	0.000230817277805575	AQP1	0.0727297412574161	0.124904601840959
12	125028295	cg18648169	0.000231169220042779		0.046057560682887	0.124952263941065
17	10048963	cg21089050	0.000231298383633902	GAS7	-0.0602640033532558	0.124952263941065
8	40958085	cg08525461	0.000232666374870189		0.0723406236079341	0.12539530532162
1	32687427	cg03651246	0.000233130211488096	EIF3I;TMEM234	0.0596908902628223	0.125399976906017
17	79066543	cg07782795	0.000233155243372295	BAIAP2;BAIAP2;BAIAP2;BAIAP2	0.05493273994982	0.125399976906017
8	118614983	cg20424766	0.000233222943237948		0.0949356831304801	0.125399976906017
2	175003153	cg06869761	0.000234214630794629	OLA1;OLA1	-0.109394358642095	0.125539956292614
12	101884189	cg07442594	0.000233991385301595		0.0989811227665695	0.125539956292614
2	16153454	cg14042396	0.000234040439495021		0.107953168937288	0.125539956292614
9	131643293	cg23262467	0.00023391858158721	LRRC8A;LRRC8A;LRRC8A;CCBL1;CCBL1;CCBL1;CCBL1;CCBL1	-0.0686616405347053	0.125539956292614
1	14277362	cg13230996	0.000234799301103371		0.101703824234838	0.125755172326753
11	7042021	cg13203634	0.000235276407208526	ZNF214;NLRP14	0.0521634276337429	0.125912487914205
10	88718164	cg23315423	0.00023613068546901	SNCG;MMRN2	0.0816978020813794	0.126271251859359
19	58715251	cg14239592	0.000236460086584542	ZNF274;ZNF274;ZNF274	0.079246542074721	0.126293561737907
8	21882942	cg14374799	0.000236540275341051	NPM2	0.0507182877022745	0.126293561737907
11	79115706	cg08115371	0.000237124387406268	ODZ4	0.071429342791289	0.12650705827916
8	67406954	cg12796306	0.000237566838865622	C8orf46	0.0541033438064034	0.126629049227817
8	70060832	cg14115176	0.000237721893817194		0.0626571410674104	0.126629049227817
12	54151565	cg16384758	0.000238048473641916	CISTR	0.0783755575918028	0.126704713969369
14	30585046	cg01214012	0.000239029919129503		0.0976320074911591	0.127116285794643
11	66336293	cg24987259	0.00023919198691371	CTSF	0.0663907087814376	0.127116285794643
5	116790518	cg03860562	0.000239644643913573	LINC00992	-0.0755641699546201	0.12725834883881
1	3143334	cg07029287	0.000240178863982129	PRDM16;PRDM16	0.0889897453604557	0.127332394929349
6	149785233	cg17980838	0.000240368877060289	ZC3H12D	-0.0513998589115259	0.127332394929349
3	67048112	cg18838958	0.000240525874133423	KBTBD8	-0.0550890873843668	0.127332394929349
3	11079491	cg24042313	0.000240424020723634	SLC6A1	-0.0552054894905881	0.127332394929349
18	11850146	cg02755938	0.000241499241940278	CHMP1B;GNAL;GNAL;GNAL	0.0913100554162033	0.12765084757527
7	63599766	cg22702743	0.000241469306368663		0.0983503571492754	0.12765084757527
4	111533517	cg00126148	0.000243059639202608		0.0850652324470529	0.128006372776874
11	34646080	cg09570399	0.000243103997840211	EHF;EHF	0.0806192759810865	0.128006372776874
11	1643899	cg11618005	0.000242829923050912	KRTAP5-4	0.0829943061999117	0.128006372776874
1	173990399	cg12420283	0.000242679866979671		0.0669007528476364	0.128006372776874
3	65982605	cg21567337	0.000242372847858676	MAGI1;MAGI1;MAGI1	0.0529437091858677	0.128006372776874
17	44989711	cg07517476	0.000243426194360314		0.0619103028930946	0.128077806128638
9	133308594	cg00070042	0.000243619434175318		0.0712851946061104	0.128081331939427
17	76972110	cg20870340	0.00024415095188542	LGALS3BP	0.0504113264253171	0.128262563683641
15	79724794	cg00462168	0.000244579063625537	KIAA1024	-0.0806371809005308	0.128389236426322
20	23028977	cg07255664	0.000245320005891968	THBD	0.0454493036421657	0.128679807307524
11	61049230	cg24011500	0.000246625132374263	VWCE	0.101497293680259	0.129201167048205
8	20159789	cg27655507	0.000246690284742524		0.0645014761681269	0.129201167048205
4	85302729	cg05513807	0.000247835303587938		0.0677522568266297	0.129504508359858
4	174436918	cg18269963	0.000247795793853461		0.115727218743578	0.129504508359858
2	218843417	cg23262459	0.000247707908488587		0.163830600725191	0.129504508359858
2	23872854	cg07081807	0.000249089512903443	KLHL29	0.0728902557026051	0.129636236130213
12	132956322	cg07134541	0.000249273815803342		-0.0790683372255417	0.129636236130213
7	27138974	cg08657654	0.000249308556196953		-0.128018981163616	0.129636236130213
7	81554437	cg14150541	0.00024962232687293		0.0696195072694376	0.129636236130213
1	7670145	cg14293943	0.000249069251661271	CAMTA1	0.0427201569365174	0.129636236130213
7	13989896	cg19213633	0.000248722210664169	ETV1;ETV1;ETV1;ETV1;ETV1;ETV1;ETV1;ETV1	0.0532900574177834	0.129636236130213
17	75471193	cg19948701	0.00024926086292414	SEPT9;SEPT9;SEPT9;SEPT9;SEPT9;SEPT9;SEPT9	0.101257021467986	0.129636236130213
21	47295215	cg20733761	0.000249786622314598	PCBP3;PCBP3	-0.123193046286679	0.129636236130213
1	20151819	cg25333947	0.000249414549693469		0.0436941389559505	0.129636236130213
6	31649638	cg11679268	0.000250128941017334	LY6G5C	0.057247090076065	0.129715848648235
12	26288686	cg21544415	0.000250812867708147		0.0671909270575264	0.129972363802744
7	23530299	cg03841655	0.00025147524750311	RPS2P32	-0.0845106419601731	0.130034586582934
8	144789164	cg05003908	0.000251501091551433	LOC100130274	0.115427441773785	0.130034586582934
4	108783286	cg05851333	0.000251472234597079	SGMS2	0.0652701121238381	0.130034586582934
19	44417025	cg14251936	0.000252290544399783	ZNF45	-0.0478628142263052	0.130148749726764
11	9200508	cg23173894	0.000253041048004246	DENND5A;DENND5A	0.0638705512031948	0.13043791097727
19	31913207	cg04827341	0.000253309930227866		0.142573560153608	0.130478557841701
2	134119805	cg00113096	0.000254062719186128	NCKAP5;NCKAP5	-0.102236587683671	0.130483157111819
4	5800962	cg03225616	0.00025366091046907	EVC;EVC	-0.0539935546506228	0.130483157111819
19	406256	cg06495184	0.000254079005824904	C2CD4C	-0.0417404092858448	0.130483157111819
5	163768295	cg25135125	0.000253957673914133		0.0687070711057763	0.130483157111819
14	95465135	cg04339491	0.000255516497959142		0.0616335586664054	0.131123313411961
11	2036573	cg02462416	0.000256270207464027		0.106567868521627	0.131281863779874
12	53183773	cg08594888	0.000256306454128974	KRT3	0.12369767297706	0.131281863779874
12	50178129	cg11900294	0.000256399060513457		0.037688107523597	0.131281863779874
16	5530115	cg24115440	0.000257110203212307		0.0581638900824268	0.131547887362025
16	3225593	cg13105997	0.000257316525190605		0.0525283031281186	0.131555420582947
1	59902528	cg00996847	0.000258135070693623	FGGY;FGGY	0.0689969906018328	0.131691679954953
10	126234119	cg09985802	0.000257778882359214	LHPP;LHPP	0.0784850036184937	0.131691679954953
17	59199909	cg01862457	0.000258553955237657	BCAS3;BCAS3	0.0588478568336073	0.131795527319403
11	79143329	cg06531610	0.000259361847786635	TENM4	0.0671173011466926	0.131913549103042
12	6451061	cg14749964	0.000259284379289223	TNFRSF1A;TNFRSF1A	0.0921519532896251	0.131913549103042
17	49713905	cg22785737	0.000261158313261533	CA10;CA10;CA10	0.0908477586133985	0.132728928356734
12	2952343	cg11162650	0.000261733951237141	LOC100507424	0.0683915145628353	0.13280167757921
19	18896853	cg19480198	0.000261757142051163	COMP	0.134347219936077	0.13280167757921
5	98015708	cg20943360	0.000261881695203396		0.0785074571251816	0.13280167757921
15	31568116	cg19146279	0.000262596337217515		-0.0578383814344268	0.133065800484596
2	134326913	cg10362869	0.000263639736079449	NCKAP5;NCKAP5	0.0468047839809667	0.133252919202602
10	45374906	cg20638675	0.000263698466296485		0.154384922404012	0.133252919202602
17	47492438	cg23114746	0.000266022878769269	PHB	0.10833251484679	0.134306540473113
4	87574621	cg18370501	0.000267257536060304	PTPN13;PTPN13;PTPN13;PTPN13	0.0881658212942132	0.134731744983305
1	7637498	cg06336598	0.000267967861805067	CAMTA1	0.0430506770680987	0.134792938637697
16	65635750	cg09225336	0.000267892948678166		0.0766685244831554	0.134792938637697
9	1232682	cg12776836	0.000267606964079121		-0.0657864918481563	0.134792938637697
1	65721125	cg03054432	0.000268863147195539		0.0470890660180274	0.135052180438345
12	113957655	cg21813612	0.000268876615569897		0.0484620527818288	0.135052180438345
1	201978949	cg03254916	0.000269905293397961	ELF3;ELF3	0.0578065740447904	0.135469767878802
7	34764107	cg03823477	0.000270405592597886	NPSR1;NPSR1;NPSR1;NPSR1;NPSR1;NPSR1-AS1;NPSR1-AS1;NPSR1-AS1	0.0532560983364235	0.135621737322975
12	103359368	cg04745673	0.000270766003544863		0.0885771326687786	0.135703375270056
4	122853464	cg05548469	0.000271018519759539	TRPC3;TRPC3	-0.0719939656637426	0.135730858538158
14	81893864	cg03581797	0.000271430877991817		0.0401850907167206	0.135838295100306
16	86337750	cg05831517	0.000271671258742972		-0.092770006993496	0.13585957126683
11	13244914	cg03146937	0.000273076903864743		0.0551117205022005	0.136211295025309
16	13426899	cg08657412	0.000273306322730228		0.0920416623850862	0.136211295025309
11	850296	cg24869272	0.000273509502872387	TSPAN4;TSPAN4;TSPAN4;TSPAN4;TSPAN4;TSPAN4;TSPAN4	0.12021930378922	0.136211295025309
19	50961752	cg11430371	0.000273991740090232	MYBPC2	0.131330633949174	0.136324987371373
19	30001757	cg17996068	0.000274472098128055	LOC284395	0.0406466798124172	0.136465102453862
22	32555286	cg09084256	0.000275802532786062	C22orf42	0.0653194920267268	0.136980016049544
6	30857892	cg17711252	0.000275906740685937	DDR1;DDR1;DDR1;DDR1;DDR1;DDR1;DDR1;DDR1;DDR1;MIR4640	0.0825533764274288	0.136980016049544
2	69614456	cg07690783	0.000276434884540134	GFPT1	0.0933101598221133	0.137044041052586
15	69373153	cg24399529	0.000276434720095917	MIR548H4;TMEM84	0.136144288323323	0.137044041052586
3	192129276	cg17198994	0.000276782657511044	FGF12	-0.114782504103388	0.137117449554755
3	30204115	cg03392438	0.000277340856542625		0.0543648459031073	0.137294921600688
3	10273494	cg06391377	0.000277712364427165	IRAK2	-0.0479069093862336	0.137379784852554
7	27184450	cg07049592	0.00027844725677157	HOXA5	0.0946055471360804	0.137446250101907
5	142984670	cg20210489	0.000278415426900894		-0.0505436235506339	0.137446250101907
2	114359251	cg23636099	0.000278175189369858	MGC13005;MGC13005	0.0304790794615092	0.137446250101907
6	144223298	cg22631825	0.000278936476819432	ZC2HC1B	0.0797753918901866	0.137588823742985
16	58163201	cg06478814	0.000279763214726336	C16orf80;C16orf80	-0.0849655663710317	0.137897557974596
6	157025112	cg07850988	0.000280513052429623		0.0654603442572913	0.137944218918162
6	30117173	cg08464235	0.000280861253669158		0.0455644265371209	0.137944218918162
16	4202451	cg10054083	0.000280862394315919		0.0517645038794141	0.137944218918162
1	198590738	cg10768932	0.000280810496079839		-0.119575680696388	0.137944218918162
19	1510692	cg15002904	0.000280483494798405	ADAMTSL5	0.0855665037323317	0.137944218918162
4	48972614	cg01928545	0.000281450451983699		0.0524491999172099	0.138069425012808
3	9851847	cg18083704	0.000281720577207723	TTLL3	-0.0790865266595766	0.138069425012808
12	56694490	cg22979422	0.000281660366319596	CS	0.0588344335318603	0.138069425012808
14	103570663	cg00224755	0.00028224755471138	EXOC3L4	0.149275002123986	0.138229028718604
6	169588179	cg21015471	0.000283072885019068		0.0450109837212564	0.138534417237831
9	131799655	cg14188862	0.000283392062615668	FAM73B	0.0322587206149885	0.138591838621961
2	151838548	cg05360774	0.000284092750208481		0.122522345610293	0.13883562152377
19	46526641	cg04850152	0.000284543641658378	PGLYRP1	-0.0637326367110217	0.13895706954418
19	57306631	cg09837943	0.000285725163292443	ZIM2;ZIM2;ZIM2	-0.0771273560566819	0.139288017394011
11	128559701	cg17571335	0.000285904816571795		0.063615248138182	0.139288017394011
13	109248503	cg18946226	0.000286032767022208	MYO16;MYO16	-0.0562195997454379	0.139288017394011
7	48964031	cg26162020	0.000285754577718269	CDC14C	0.0391943177553901	0.139288017394011
19	40024487	cg04764399	0.000286795391619339	EID2B	0.102980729411955	0.139560410056033
13	37004721	cg03871460	0.000288268409314518	CCNA1;CCNA1	0.086400830834522	0.140078657800385
21	41415561	cg19242467	0.000289325937815113	DSCAM;DSCAM;DSCAM	0.0768858409674525	0.140493115097985
12	111758873	cg16235197	0.000290566350389226	CUX2	0.0603061560935405	0.14099573008523
5	35370617	cg19159409	0.000291031758257183		0.11076185267549	0.141053857380297
4	35527016	cg24168538	0.000291534537047724		-0.113342258864703	0.141166244966322
5	116790862	cg06226884	0.000292444611874691	LINC00992	-0.12543351833185	0.141431772447962
3	10325711	cg02084912	0.000293472126164425	C3orf42	-0.0463783879375144	0.141505705575241
12	119519948	cg12689803	0.000293236960101117	SRRM4	0.0694880962763181	0.141505705575241
19	36103534	cg17890828	0.000293451213023467	HAUS5	-0.076173563482461	0.141505705575241
1	109632151	cg22680931	0.000293347509534687	TMEM167B	-0.188500193687975	0.141505705575241
4	1004783	cg06222114	0.000294116844975977	FGFRL1;FGFRL1;FGFRL1	0.0958451046615109	0.141604726628087
1	6516324	cg07017737	0.000294363358642847	ESPN	0.0753842012484954	0.141604726628087
4	7755806	cg07032359	0.000294708659291715	LOC84740	-0.0806195708652527	0.141604726628087
4	88141802	cg27171798	0.000294638921564777	KLHL8	0.0724483910335036	0.141604726628087
7	28973253	cg27487796	0.000293918814894144		0.108072061397459	0.141604726628087
6	32049516	cg10303653	0.000295909483133146	TNXB	0.078166395424963	0.142082283369485
3	4431884	cg02750728	0.000296205301518195	SUMF1;SUMF1;SUMF1	0.0566400655519584	0.142124933846069
7	150871692	cg01696605	0.000296981232192748		0.0982466656079373	0.142312884029306
4	3705147	cg05254651	0.000297011543215247		0.0652177555889588	0.142312884029306
12	128642958	cg07724140	0.000297857661482494		0.098015898619677	0.142618776418948
10	8809772	cg04304978	0.000298581327506994		0.0897003384965993	0.142865651340892
12	101988803	cg21339822	0.000299008957483435	MYBPC1;MYBPC1;MYBPC1;MYBPC1;MYBPC1;MYBPC1;MYBPC1;MYBPC1	0.109845187131552	0.142970633284285
19	52855076	cg16285786	0.000299710696361438	ZNF610;ZNF610;ZNF610;ZNF610	0.0966390619625994	0.143206442621007
1	78511433	cg09662920	0.000300153462712265	GIPC2	-0.0740545547694939	0.143318268929734
14	57360595	cg24930480	0.00030081379115143	OTX2-AS1	-0.114008256324227	0.143533749891721
17	46017593	cg03745114	0.000301300479742218	PNPO	-0.0397001678932821	0.143581768640535
20	34019948	cg26735503	0.000301332654566363		0.0488313722124464	0.143581768640535
9	99019237	cg24030880	0.000301716728220937	HSD17B3	0.110541201460955	0.14366507742565
15	30001036	cg17689498	0.000302375660673207	TJP1;TJP1;TJP1;TJP1	-0.0498747723128013	0.143879056484475
3	113462252	cg04378385	0.000303390121275529	NAA50;NAA50	0.0723751726267711	0.144002941860478
13	111199494	cg07206531	0.000303013915424348	RAB20	-0.0616185842518157	0.144002941860478
15	74426086	cg13242000	0.000303471299447784	ISLR2;ISLR2;ISLR2;ISLR2	0.0609620787743789	0.144002941860478
3	128226565	cg18453551	0.000303659488090296	LOC90246	0.0697630075749343	0.144002941860478
6	31798138	cg19860840	0.000303684652543356		-0.144707958930983	0.144002941860478
16	86470722	cg05273533	0.000304153948422378		0.0681043161253487	0.144026543599808
2	242448802	cg08129953	0.000304078576744379	STK25	0.0338225303520243	0.144026543599808
12	109711293	cg12751521	0.00030495167985879		0.0880386041369676	0.144304774208354
19	30942096	cg15633073	0.000306285403241899	ZNF536	0.123010795648301	0.144836081170355
7	68697651	cg04598670	0.000306881556526199		0.0890471533970944	0.144842119575162
11	133889708	cg22292220	0.000306993805259187		-0.0513591706355254	0.144842119575162
6	125850052	cg23188430	0.000307232161647357		0.0655557589290636	0.144842119575162
20	55836676	cg09513276	0.000307722123913947	BMP7	0.0921405334061607	0.144916647766748
14	32363503	cg12816876	0.000308485503411593		0.0486589336725902	0.145170902452625
7	54360134	cg13098432	0.000308684875034164		0.115916311505121	0.145170902452625
9	112969867	cg03310603	0.000308969409154479	C9orf152;C9orf152	0.0552210261195272	0.145205259878889
19	50962411	cg10687087	0.00031090266630553	MYBPC2	0.142325024690107	0.146013884843618
14	63513183	cg03642486	0.00031313068449083	KCNH5;KCNH5	0.0576867195769629	0.146461096022903
5	55530180	cg05633605	0.000313023299035121	ANKRD55	0.0632130492526014	0.146461096022903
3	99085706	cg07747428	0.000312829274479701		0.11315384507934	0.146461096022903
5	157117513	cg14444751	0.000312848604262113		0.0654415004308029	0.146461096022903
2	38978557	cg15444281	0.000312802235145601	SFRS7;SFRS7	-0.0700727267929521	0.146461096022903
7	55620604	cg18693822	0.00031313474094387	VOPP1	-0.0880676243141467	0.146461096022903
7	73121744	cg16680451	0.000313390881604882	STX1A;STX1A	0.0528233773580469	0.146481116758629
4	103789516	cg10792923	0.000313651484617121	UBE2D3;CISD2;UBE2D3	-0.109863857241813	0.146503194570947
8	3009580	cg08668247	0.000314342584941939	CSMD1	0.0681488589812305	0.146726186278327
9	135467740	cg19390260	0.000314844353728359		0.061547820654389	0.146731210635955
6	32122583	cg24283914	0.00031499445032616	PPT2;PPT2	0.0897159431728448	0.146731210635955
3	4887466	cg27059813	0.000314986918509835	ITPR1;ITPR1;ITPR1	0.0570238712649895	0.146731210635955
12	56216289	cg11503414	0.000315291733705347	DNAJC14	0.0577529928976373	0.146737252657769
10	123909426	cg19392379	0.000315434839486218	TACC2;TACC2	-0.115255091243806	0.146737252657769
21	22737526	cg13161850	0.000316269598376501	NCAM2	0.150505772636682	0.14692648708178
11	66862565	cg17482801	0.000316099435646035		0.0405078953472302	0.14692648708178
8	97507958	cg03276479	0.000317900881122134	SDC2	0.05319852742563	0.147484743849298
14	85938115	cg06864351	0.000317835529447253		0.14379648898323	0.147484743849298
7	5394889	cg20655099	0.000318974825491857	TNRC18	-0.0438520788826424	0.14768362350239
19	46417551	cg25673584	0.000318923110671687	NANOS2	0.129299054070845	0.14768362350239
17	35403981	cg05744497	0.00032013589982165	AATF	0.0562986111359904	0.147754640273437
7	11012871	cg14336854	0.000320204166092901	PHF14;PHF14;PHF14	-0.0839298016823326	0.147754640273437
12	120394073	cg19402934	0.000319530031164082		0.0919018284828602	0.147754640273437
22	31545276	cg22408435	0.000320147602766251		0.0386131306419508	0.147754640273437
2	55497012	cg27478579	0.000319845000516615	MTIF2;MTIF2	0.0429005077217313	0.147754640273437
13	43230376	cg06096913	0.000320423152976194		0.0545319317821416	0.147756390678084
7	150871421	cg22941054	0.000320891318860082		0.115942545658251	0.147803724365918
10	35901430	cg23030522	0.000320956325293844		0.0596113551553415	0.147803724365918
1	113265679	cg10806711	0.000321622020158305	FAM19A3;FAM19A3	0.0795951596183977	0.147911877497063
7	45921668	cg20592075	0.000321420469800016		-0.095214382377784	0.147911877497063
3	126380918	cg07530829	0.000322302437603446	NUP210P1	0.0571513379195045	0.148125583674509
3	154042611	cg15277914	0.000322593409912254	DHX36;DHX36	-0.0968340800628385	0.148153985113246
2	239067613	cg23282051	0.000322795780684563		0.0756006295366889	0.148153985113246
7	115323157	cg02865795	0.000324039447460591		0.0506509618963389	0.148255897136178
16	68406468	cg04713743	0.000324169993444476	SMPD3	-0.0568015828847929	0.148255897136178
8	37005684	cg14684255	0.000324313351177052	MIR1268A	-0.0958301575221356	0.148255897136178
1	71555947	cg14989977	0.000324105716406255		0.0529207360307258	0.148255897136178
12	99288663	cg15097794	0.000323601885024675	ANKS1B;ANKS1B;ANKS1B;ANKS1B;ANKS1B;ANKS1B;ANKS1B;ANKS1B;ANKS1B;ANKS1B;ANKS1B;ANKS1B;ANKS1B;ANKS1B;ANKS1B;ANKS1B	-0.096024706581993	0.148255897136178
11	2169138	cg20622142	0.000323441538255207	INS-IGF2;IGF2;IGF2-AS;IGF2-AS;INS-IGF2	0.0356504316928163	0.148255897136178
13	45629698	cg06968164	0.000324824720824906		0.0680165843415513	0.148390868022301
7	127255970	cg18170071	0.000325057313738851	PAX4	0.0694838981706285	0.148398389505774
19	4285049	cg01301992	0.000325964519461679	SHD	0.121437575440943	0.148568187248926
11	43946758	cg17210903	0.000326019376909356		0.0437166642744406	0.148568187248926
7	110082468	cg22055479	0.000326078372470593		0.109305233713771	0.148568187248926
18	8662015	cg12964033	0.000326515591013196		0.0579791094509296	0.148668741125379
19	15590532	cg07408456	0.000327341408427462	PGLYRP2	0.048185973106004	0.148748832029035
6	159046220	cg08528309	0.000327028707379337	TMEM181;TMEM181	0.0514606217330918	0.148748832029035
1	117317982	cg19319928	0.000327203183357561		0.109004358763745	0.148748832029035
17	58226188	cg25577130	0.000327611309504774	CA4	0.0758494330705153	0.148773019142512
16	2029938	cg17944412	0.00032795394649589	NOXO1;NOXO1;NOXO1	0.0952845175346587	0.148830182879679
11	115375226	cg10193817	0.000328520046463062	CADM1;CADM1;CADM1;CADM1	0.0608916147958796	0.148988614810115
19	56425633	cg04467738	0.000329828358330953	NLRP13	0.07733604412662	0.148991498174709
2	133343274	cg05062023	0.000329460429420609	GPR39	0.140236965355066	0.148991498174709
17	47034075	cg09978957	0.000328996907964714		0.0673629419721499	0.148991498174709
7	73843685	cg16003341	0.000329566256263769		0.0555499181327092	0.148991498174709
6	49874487	cg21780117	0.000329613261065224		0.0678740004656569	0.148991498174709
6	157981447	cg26175495	0.000329206960871692	ZDHHC14;ZDHHC14	0.0578325617701325	0.148991498174709
1	151168668	cg04499083	0.00033041132038657		0.0692112129470403	0.149146910332006
2	219221133	cg25072895	0.000330606837724616	C2orf62	0.0793543789775198	0.149146910332006
11	73059375	cg22916005	0.000331022699443913	ARHGEF17	0.0740973813280183	0.149236465472672
11	61159602	cg17379860	0.000332569263272053	TMEM216	-0.0685287691910283	0.149737075486636
2	241458974	cg24539848	0.000332390270757384	ANKMY1;ANKMY1	0.137270796664322	0.149737075486636
10	134201930	cg10468738	0.000333928919771026		0.0689735019835825	0.149881118335547
16	17898396	cg11876273	0.000333874356666021		0.0776874326283112	0.149881118335547
11	2890457	cg13081704	0.000333275995112632	KCNQ1DN	0.0606354836805547	0.149881118335547
4	81119473	cg22902505	0.000333398997440612	PRDM8;PRDM8	0.159669868210035	0.149881118335547
3	133795060	cg25036067	0.000333980625488278		0.0627753078520629	0.149881118335547
18	37716523	ch.18.734816F	0.000335702361902793		0.105090877243101	0.150457109289855
1	245710332	cg11912591	0.000336759657940151	KIF26B	0.18262213263685	0.150832519957289
16	2029256	cg02156899	0.000337003107858771	NOXO1;NOXO1;NOXO1	0.0508536543498662	0.150843162269294
2	16154325	cg01601949	0.000337258233279147		0.0760337051325363	0.150856578449206
7	27186993	cg23129930	0.000337472498653523	HOXA6	0.0645584558910611	0.150856578449206
6	33268071	cg03637976	0.00033799688289612	TAPBP;TAPBP;RGL2;RGL2	-0.099790543637438	0.150859747954847
13	99913409	cg04430472	0.000338797868615107	UBAC2;UBAC2;UBAC2;MIR548AN	-0.0561726307221287	0.150859747954847
14	101924858	cg11795222	0.000338458060034748		0.0604067210353431	0.150859747954847
12	101988604	cg20053885	0.000338697664462545	MYBPC1;MYBPC1;MYBPC1;MYBPC1	0.0628626339916305	0.150859747954847
1	3774853	cg22671931	0.000337984267970766	KIAA0562;DFFB	0.0645890003064881	0.150859747954847
11	790142	cg26325806	0.000338481608135613	CEND1	0.0841979400636693	0.150859747954847
1	52499477	cg07918569	0.000339666696065102	TXNDC12;KTI12	-0.0806347627659049	0.151148597873569
2	101179574	cg00238137	0.000342038726459768	PDCL3	0.0796200140115955	0.151281494786796
4	154679462	cg00288763	0.000341852670945765	RNF175	0.0494435237913332	0.151281494786796
8	141108113	cg00766368	0.000340704590921973	TRAPPC9;TRAPPC9	0.0677252658034608	0.151281494786796
2	124751406	cg03580331	0.000341648669222593		-0.125214136990205	0.151281494786796
10	43858053	cg03612747	0.000342041441243868		0.104746880227791	0.151281494786796
12	100798750	cg04072153	0.000342014583585368	SLC17A8;SLC17A8	0.0855983308581495	0.151281494786796
17	72983414	cg05776388	0.000342168621996552	CDR2L	0.0589451188978033	0.151281494786796
2	206551844	cg19795793	0.000341990028608781	NRP2;NRP2;NRP2;NRP2;NRP2;NRP2	0.110965297981132	0.151281494786796
7	20818844	cg23243400	0.000340522813216966		-0.14372565260074	0.151281494786796
11	64397734	cg27466845	0.000341636778514582	NRXN2;NRXN2;NRXN2	0.0920243873617827	0.151281494786796
21	47294739	cg20357416	0.000342622548826142	PCBP3;PCBP3	-0.0703909915470264	0.151384708556985
19	4959621	cg00176635	0.000343688820499087	UHRF1;UHRF1;UHRF1;UHRF1;UHRF1	0.0333996132214417	0.151395047702371
8	1015962	cg07671011	0.000343490307321554		0.0656326115654295	0.151395047702371
2	241326045	cg14671102	0.000343748413415839		0.0521707447268328	0.151395047702371
11	15094338	cg23721036	0.000343401685394581	CALCB	0.114366720814016	0.151395047702371
1	243967381	cg24739596	0.000344436752071754	AKT3;AKT3	-0.054525032206049	0.151478946886641
13	112282523	cg26726652	0.000344561618980681		0.0585171065662862	0.151478946886641
4	996052	cg08160350	0.000345474897744163	IDUA	-0.115127464438456	0.151766039516312
6	26501812	cg03051449	0.000346381027643333	BTN1A1	0.0565151184365355	0.151867082944962
4	100325677	cg04736120	0.000346077346242266		0.0602712205666127	0.151867082944962
22	19712640	cg07825414	0.000346186337985864		0.0910206019991329	0.151867082944962
2	239049701	cg12404679	0.000346589630924127	KLHL30	0.0471869032429587	0.151867082944962
5	140866439	cg17115609	0.000347834752333747	PCDHGC4;PCDHGC4;PCDHGA8;PCDHGB5;PCDHGA9;PCDHGB6;PCDHGA10;PCDHGB7;PCDHGA11;PCDHGA11;PCDHGA12;PCDHGC3;PCDHGC3;PCDHGA1;PCDHGA2;PCDHGA3;PCDHGB1;PCDHGA4;PCDHGB2;PCDHGA5;PCDHGB3;PCDHGA6;PCDHGA7;PCDHGB4	-0.0454165811890272	0.152218384628521
20	36931157	cg18493415	0.000349552024153151	BPI	0.0866630935761798	0.152872458838255
19	37267026	cg03601372	0.000349844228499712		0.244543353322287	0.152902860608976
3	183543587	cg09738156	0.000350639048157011	MAP6D1	0.0875118563779898	0.152958153675105
3	53290327	cg19378537	0.000350404324244891	TKT;TKT;TKT	0.0505040597560673	0.152958153675105
5	1356382	cg22739207	0.000350578320416008		0.0580294516286536	0.152958153675105
7	150689873	cg12547085	0.000351159742371762	NOS3;NOS3;NOS3;NOS3	0.0448619305528678	0.153002163664169
17	41609256	cg13649058	0.000351185603025148	ETV4;ETV4;ETV4;ETV4;ETV4	0.0436071530708006	0.153002163664169
1	41889466	cg17016894	0.000351854183512574		-0.0639680855539068	0.153196240543809
3	141560204	cg05279738	0.000352787487403771		0.0683149149636231	0.153408041411441
17	79466160	cg26314966	0.00035264880974053		-0.0932009970974203	0.153408041411441
6	31148666	cg11811828	0.000354007338896979		0.187362136129955	0.153673191293156
17	7198721	cg16009970	0.0003538441027913	YBX2	-0.134867442216586	0.153673191293156
10	712032	cg26311782	0.000354068676352417	DIP2C	-0.101168503614238	0.153673191293156
15	81225713	cg13165281	0.000354726703455167	CEMIP;CEMIP;CEMIP	-0.0564078702871286	0.153861531176936
13	43381883	cg17133858	0.00035547828805176		0.0382897891012137	0.154090187891659
18	32073462	cg00119057	0.000356056881534536	DTNA;DTNA;DTNA;DTNA;DTNA;DTNA	0.0818375162519162	0.154243616439195
7	35827622	cg10008353	0.000356361795104045	SEPT7-AS1;SEPT7-AS1	0.0736081542296628	0.154278368295167
6	84563910	cg21985590	0.000356961370439664	RIPPLY2	0.0470848065551562	0.154440562780499
3	194083521	cg14327630	0.000357601628991483	LRRC15;LRRC15	0.0630989219043759	0.154620143639648
16	29908373	cg02176915	0.000358105334857201	SEZ6L2;SEZ6L2;SEZ6L2;SEZ6L2	0.0512999115935152	0.154740492841401
2	92262806	cg05269440	0.000358992834864919		0.132087877318362	0.154928987597602
2	168785087	cg12783569	0.000358847913412884	LOC105616981	0.0505619493430202	0.154928987597602
18	55586428	cg01131228	0.000360003071788294		0.0486243227100903	0.154975341162602
11	93811048	cg03409868	0.000359665113538841	HEPHL1	0.0423516101272958	0.154975341162602
19	3932959	cg03695693	0.000359835407005308	ITGB1BP3	0.0852412180338383	0.154975341162602
16	67412708	cg18720818	0.000359975773120017	LRRC36;LRRC36	0.0676033707826845	0.154975341162602
20	52574082	cg21438795	0.000362137858607798	BCAS1	0.0539554355855639	0.15569909744217
10	57428083	cg10741583	0.000363186693575846		0.0610205803962305	0.155954728411345
11	2393214	cg23051604	0.000363114411198377	CD81-AS1	-0.0587213774037739	0.155954728411345
9	131266349	cg19061781	0.000363490196183141	GLE1;GLE1;MIR1268A	0.0727940905216807	0.155987501245915
5	61601529	cg01131866	0.000364376759972574	KIF2A;KIF2A	0.0601665660923477	0.156224104050508
15	28359911	cg27374167	0.000364496592281496	HERC2	-0.0525003591557077	0.156224104050508
1	205641542	cg17723122	0.000365056634204707	SLC45A3	0.0740046797819206	0.156366532273406
11	120080945	cg01146320	0.000366876418851245	OAF	0.0603062520573839	0.156829726188392
17	35298618	cg02633371	0.00036717055014819	LHX1	0.0537962301890952	0.156829726188392
3	141623203	cg14816594	0.000367280056553665	ATP1B3	0.0680131077334382	0.156829726188392
3	119421614	cg25955359	0.000366710250955855	C3orf15	0.0632647059085493	0.156829726188392
11	94135006	cg12226717	0.000367711737781306	GPR83	0.064521265089009	0.156916470545145
21	44863962	cg12111500	0.00036862938105311		-0.0570809253460891	0.157015306605501
15	83240728	cg16536341	0.000368267063173581	CPEB1;CPEB1;CPEB1;CPEB1;CPEB1;CPEB1	0.0531331333173615	0.157015306605501
1	36771714	cg02865595	0.000369642225163018	C1orf113;C1orf113	0.0468445856247107	0.157349109909273
16	21694626	cg08964929	0.000370049634104345	OTOA;OTOA	0.0516857306973581	0.157424937929591
8	67261068	cg00422474	0.000370694339002366		0.107780808088195	0.157516345930943
4	22870879	cg05662956	0.000370841756112545		0.0577319203747431	0.157516345930943
16	58131312	cg16594273	0.000370952725550681		0.0467695061349994	0.157516345930943
1	203014565	cg10067954	0.000372245801350508	PPFIA4;PPFIA4	0.0490678403188104	0.157908198675764
17	6605412	cg19593245	0.000372565479143134	SLC13A5;SLC13A5;SLC13A5;SLC13A5	0.0600465936756782	0.157908198675764
19	1473179	cg23291200	0.00037236781902258	APC2	0.0559287013580696	0.157908198675764
14	58772826	cg13173871	0.000373042371425085	ARID4A;ARID4A;ARID4A;ARID4A;ARID4A;ARID4A	0.0501867646868336	0.157941356763388
18	29032045	cg16153776	0.000373103765643952	DSG3	0.0824780606822258	0.157941356763388
7	150689881	cg13224213	0.000373456898812312	NOS3;NOS3;NOS3;NOS3	0.0358435600542247	0.157993437658292
1	229760606	cg15589354	0.000374233924323737	URB2;TAF5L;TAF5L	0.0371740350127288	0.158127305448055
3	150496799	cg22298236	0.000374101272617072		-0.0746615202053047	0.158127305448055
15	86296274	cg20519328	0.000374971555734432		0.117983148218635	0.158341540325911
2	27503441	cg07346747	0.000375483207609775	DNAJC5G;DNAJC5G;DNAJC5G;DNAJC5G	0.0581237536778853	0.15840589534083
7	893586	cg08207871	0.000375965891019564	UNC84A;UNC84A	-0.0640703470226577	0.15840589534083
5	140579296	cg18417245	0.000375831479991313	PCDHB11	0.107903721667827	0.15840589534083
14	59278982	cg00298742	0.000377394032747678		0.0811492701480074	0.158607311034115
3	170282058	cg01289541	0.000377143655896646	SLC7A14	0.0454554349380253	0.158607311034115
17	79495324	cg13700073	0.000377448907373564	FSCN2;FSCN2	-0.0475995869795058	0.158607311034115
7	140241567	cg18967180	0.000376850207427726	DENND2A	0.0609909109670168	0.158607311034115
19	15306892	cg17075538	0.000377975453305351	NOTCH3	-0.106931635633727	0.158731427354112
10	13574427	cg24843701	0.00037882974521723		-0.079280228921836	0.158992945287775
19	34991972	cg19875498	0.000379467649147539	WTIP	-0.161530329647385	0.159066212897028
4	81111177	cg27111250	0.000379295267579577	PRDM8	0.285202518589228	0.159066212897028
11	68951380	cg10473466	0.000379736507800433		0.0404251291612056	0.159081794217475
6	170732253	cg18217622	0.000380277161098512		-0.129202917500348	0.159211149165013
17	55618039	cg02329938	0.000384368042369119	MSI2;MSI2	0.0527342982880968	0.159769338979944
20	59906962	cg03215161	0.00038377084743473	CDH4	0.0813987911202568	0.159769338979944
4	111533509	cg05722981	0.000382774913705235		0.0774121118515408	0.159769338979944
20	10849177	cg07763782	0.000385754845903144		0.0862012410396163	0.159769338979944
17	57295577	cg08611508	0.000384126561245272		0.0748550736798804	0.159769338979944
11	2890577	cg10300188	0.000385222685504816	KCNQ1DN	0.0619145772218198	0.159769338979944
12	111251005	cg12503588	0.000383038797061313		0.0563511456792364	0.159769338979944
1	2324224	cg13102658	0.000384657194772342	MORN1;RER1	0.0644818959052332	0.159769338979944
4	169770406	cg14648920	0.000385272970358841	PALLD;PALLD;PALLD;PALLD	0.144920945374967	0.159769338979944
18	57489327	cg15097580	0.000382780134739362		0.14103976534074	0.159769338979944
1	179696814	cg15209440	0.000382992109660159		0.0492131935906991	0.159769338979944
21	46331472	cg16015397	0.000382194041113756	ITGB2;ITGB2;ITGB2	0.0623064026703115	0.159769338979944
6	151042035	cg16540391	0.00038577633175466	PLEKHG1	0.0800533363746157	0.159769338979944
10	104000957	cg20023259	0.000384037207222656	PITX3	0.0593863180039259	0.159769338979944
11	20184350	cg21635854	0.000383972447667415		0.0638613500141811	0.159769338979944
6	165966128	cg23478663	0.000381971928902613	PDE10A;PDE10A	0.0777012836503426	0.159769338979944
6	32820860	cg25110530	0.000385637296149156	PSMB9;PSMB9;TAP1	-0.102733050408663	0.159769338979944
1	62759698	cg14808144	0.000387787624648755	KANK4	0.0486869890535945	0.160496158302563
4	7622574	cg09557749	0.000388068140111785	SORCS2	0.0434394951746943	0.160509597092819
4	116585561	cg14368930	0.000388287629960592		0.115292583464294	0.160509597092819
7	23375935	cg15581537	0.000388708450091453	IGF2BP3	0.0671940231522479	0.160586874073552
11	68968321	cg15588323	0.000389095726451816		-0.0636322371750137	0.160650208534018
14	66480697	cg03275880	0.000390838189286168		0.0968469390574442	0.160987101566454
12	52345261	cg14378593	0.000390849534621399	ACVR1B;ACVR1B;ACVR1B	-0.0932834766409623	0.160987101566454
10	15901712	cg15270419	0.00039056054363839	FAM188A	0.0641384866035557	0.160987101566454
18	34802732	cg21107889	0.000390258335529031	KIAA1328	0.0538340448110966	0.160987101566454
11	32094133	cg01435464	0.000392153636215585		-0.0607116322565449	0.161427411182243
20	58568926	cg02409888	0.000393575761242652	CDH26	0.073399231429302	0.161432128291631
19	10677826	cg07474825	0.000392584664431965	KRI1;CDKN2D;CDKN2D	0.0320596978372983	0.161432128291631
19	52104632	cg08461949	0.000393375496261698		-0.0831793578092646	0.161432128291631
1	214445695	cg14212967	0.000393386204235807		0.0905790247681807	0.161432128291631
2	131009681	cg14417784	0.000393417959035626		0.158153846497965	0.161432128291631
9	132444182	cg18824142	0.000393083381364679	PRRX2	-0.0405593103113586	0.161432128291631
17	53531409	cg01621943	0.000394410947698751		0.0582321164915441	0.161587249738525
19	45910448	cg26047186	0.000394424625174248	PPP1R13L;CD3EAP;CD3EAP	0.0577980356461255	0.161587249738525
6	170571810	cg22734014	0.000394969900815416	LOC154449	-0.101339715152844	0.161714149235409
11	55431626	cg07748880	0.000395887504050377	OR4C6	0.105836280819645	0.161933875496795
11	126173246	cg10499172	0.000395978242668254	DCPS	0.0954430065610054	0.161933875496795
6	81175499	cg25021969	0.000396456063050655		0.0670851159203462	0.162032772897562
2	162774437	cg06049597	0.000397068403162431	SLC4A10;SLC4A10;SLC4A10	0.0896958653054644	0.16218649854122
3	48471522	cg09264411	0.000397978835196396	PLXNB1;PLXNB1	0.0564593556047388	0.162277816753006
10	85995194	cg12973994	0.000398195931956882	LRIT1	0.0726195517563544	0.162277816753006
3	10152713	cg13280957	0.000398237340874828		0.101782114396117	0.162277816753006
7	131808868	cg16179670	0.000398213661874284	PLXNA4	0.0730856981849832	0.162277816753006
22	50631079	cg03660710	0.000398818296421378	TRABD	-0.120309589418177	0.162321883525277
3	179964589	cg21365902	0.000398793353208452		0.087590379483371	0.162321883525277
2	107159385	cg07586193	0.000399564243912856		-0.0659281682444778	0.162336805159579
20	3732920	cg18282375	0.000399233662439108	HSPA12B	-0.117422784804646	0.162336805159579
10	102807443	cg07426618	0.000400332857429974		0.0620841284514743	0.162552895861281
5	140579303	cg14065590	0.000400901120547526	PCDHB11	0.10368940972148	0.162660152109032
13	46279429	cg17364031	0.000401070805467049	SPERT;SPERT;SPERT	0.0745306102262948	0.162660152109032
5	152869009	cg07633435	0.000402020622978843	GRIA1;GRIA1	0.0592216276408138	0.162949115803044
20	25064901	cg12737228	0.000402762884707644		0.114564683844613	0.162961375757718
2	218843435	cg20225999	0.000402671878508787		0.146295487853791	0.162961375757718
16	9026061	cg25248588	0.00040245165979136	USP7;USP7;USP7	0.0648727337170054	0.162961375757718
12	498496	cg11214164	0.000404336337786051	KDM5A;KDM5A;KDM5A;CCDC77;CCDC77;KDM5A	0.0846288892377246	0.163405427067096
8	67039178	cg27465837	0.00040425133232552	TRIM55;TRIM55;TRIM55;TRIM55	0.0374309889011125	0.163405427067096
3	48329502	cg00826536	0.000404986409451046		0.0641271667054972	0.163475704552432
1	54719216	cg10444618	0.000404819704204043	SSBP3;SSBP3;SSBP3	0.0569562672522802	0.163475704552432
16	8347712	cg12714140	0.000405702799440252		0.0822472534518492	0.16366866148911
1	190443981	cg05777089	0.000406411685395983	BRINP3	0.0804856666606096	0.163858366317249
14	73020007	cg02132051	0.000406693402511967	RGS6	0.0617711987683165	0.163875722257142
4	133045178	cg14561596	0.000407248212794982		-0.120154796807382	0.163906902179076
2	173939243	cg15004929	0.00040720260304001	ZAK;ZAK	0.0409454601534281	0.163906902179076
16	81039458	cg06002197	0.000407680863927853	CENPN;CENPN;CENPN;C16orf61	0.100081750907645	0.163984910644995
20	7339590	cg10499525	0.000408417186793059	LOC101929312	0.0800380940083939	0.164079357303672
13	30743810	cg14624096	0.000408598449963393		0.0578280985945541	0.164079357303672
11	65387182	cg20969529	0.000408632565839495	PCNXL3	-0.0625309114456904	0.164079357303672
12	129417818	cg04873833	0.000408892996841901	GLT1D1	0.180278206674425	0.164087971002094
12	104026551	cg12092507	0.000409273257386069	STAB2	0.129835186489183	0.164144633913365
16	3031707	cg02510853	0.000411101914023524	PKMYT1;PKMYT1	0.0372893424318567	0.164685651872081
11	46166409	cg17677848	0.000411628152618764		0.0347384395664732	0.164800311241544
22	46368649	cg17851496	0.000413160247730707	WNT7B	0.0727809668926083	0.165317309124188
15	44117159	cg05992753	0.000414411376212331	MFAP1	0.0761168043188591	0.165663264947442
10	79709078	cg11124260	0.000414507405365849		0.0648873760295757	0.165663264947442
2	37543459	cg09212058	0.000415946492971279	PRKD3	-0.0543130750970591	0.165948632742843
10	127557231	cg23861834	0.0004158506229994	DHX32	0.0657328445346834	0.165948632742843
16	858205	cg08395793	0.000416956376462646	PRR25	-0.207734422186488	0.166017150929312
1	36342676	cg21510141	0.00041684135148482		0.0884416007632116	0.166017150929312
5	140552347	cg22190023	0.000417085386775328	PCDHB7;PCDHB7	0.131652355763972	0.166017150929312
17	70118162	cg25638997	0.000416369192536335	SOX9	0.086830712600662	0.166017150929312
10	135044856	cg00646347	0.000417390898779043	UTF1	0.0755982543669725	0.166042500759308
3	183543862	cg05902884	0.000419226649294224	MAP6D1	0.058407160847543	0.166125313499096
10	33654419	cg09821400	0.000417878317924152		0.0831802876240816	0.166125313499096
8	80700792	cg11873223	0.000419676247963797	LINC01607;LOC101927040	0.0711103161285868	0.166125313499096
2	29997122	cg12846778	0.000419892873259166	ALK	0.0843389747639388	0.166125313499096
3	50263989	cg14035970	0.000419260981608553	MIR5787;GNAI2;GNAI2	-0.137708441482958	0.166125313499096
20	17519424	cg16739092	0.000419629760574256	BFSP1;BFSP1;BFSP1;BFSP1	0.057282817220097	0.166125313499096
12	45342645	cg17339243	0.000418803365084991		0.163508113576125	0.166125313499096
13	39199366	cg24289524	0.000418867618785916		-0.110511823841553	0.166125313499096
20	10517097	cg24704148	0.000419160669886775	SLX4IP	-0.0507978267226124	0.166125313499096
4	95542652	cg23155066	0.000420292981676053	PDLIM5;PDLIM5;PDLIM5;PDLIM5;PDLIM5;PDLIM5	0.0839038498132838	0.166138161986985
11	6518485	cg04292941	0.000421205564493299	DNHD1;DNHD1	0.0700003390920024	0.166403098905612
3	9343967	cg17763743	0.00042189938953326		0.0458125330983728	0.166581357527727
17	63369985	cg23186913	0.00042232985739316		0.0671693299301247	0.166655487938591
16	1069622	cg02195151	0.000422598866005574		-0.0780642478796671	0.166665856390358
6	33358866	cg09985560	0.000425922712982987	KIFC1	-0.0649166714948394	0.16778802364306
4	15726991	cg23815673	0.000426177342716719	BST1	-0.0507466100940169	0.16778802364306
20	62451399	cg22344709	0.000426819017483697	ZBTB46-AS1	0.0976526379878899	0.167944355646804
22	46810112	cg04487945	0.000428193292602349	CELSR1	-0.0861830917034215	0.168348420381051
8	13134569	cg07270499	0.000428581471912565	DLC1	0.0786691895573942	0.168348420381051
5	33938225	cg07917609	0.000428917123596488	RXFP3	0.105214639203393	0.168383936146909
6	138893614	cg00224202	0.000430986621842939	NHSL1;NHSL1	0.075866483056339	0.168459955757859
15	66895942	cg06877185	0.000431289270749353	LINC01169	0.0602043983056894	0.168459955757859
6	55106177	cg08244163	0.000431168184401717	HCRTR2	-0.123002841269818	0.168459955757859
14	103748217	cg09389931	0.000429667433840507		0.10516848489948	0.168459955757859
5	134467635	cg19640770	0.000431318882210587	C5orf66	0.0686517842323414	0.168459955757859
12	124118049	cg20171218	0.000430613991199187	GTF2H3;GTF2H3;GTF2H3;GTF2H3;EIF2B1	0.0737584884986584	0.168459955757859
19	2428567	cg25629768	0.000430969483521265	LMNB2;TIMM13	0.128108692273741	0.168459955757859
19	44406241	cg25786696	0.000430389837280799		-0.0813043489018458	0.168459955757859
1	79728608	cg26518660	0.000429793385809509		0.0730775557608788	0.168459955757859
5	55754353	cg08769026	0.000431598717380478	LOC102467147	0.0661176991284557	0.168473418377772
12	16762102	cg15401526	0.000432569502075275	LMO3;LMO3;LMO3;LMO3;LMO3	-0.135162710779749	0.168660592892917
10	119293207	cg26288991	0.000432440771970195	EMX2OS	-0.0882176476957518	0.168660592892917
3	147108916	cg15105326	0.000432904506513329	ZIC4;ZIC4;ZIC4;ZIC4;ZIC4	0.0624439804985155	0.168695417234216
8	94669067	cg07296597	0.00043420415410949		0.0768887411922329	0.168868932382232
14	24779959	cg07760773	0.000433906555777769	LTB4R2;LTB4R2;LTB4R2;LTB4R;CIDEB;CIDEB	-0.157932564470324	0.168868932382232
14	68184318	cg07873768	0.000434333547309247	RDH12	0.0729893071396114	0.168868932382232
18	9403985	cg06903008	0.00043723888283803		-0.057174695092015	0.169902319735784
7	27187560	cg14044640	0.000438850657596469	HOXA6	0.153410580361009	0.170432170457888
9	79517525	cg12018436	0.000439562608539265	PRUNE2;PRUNE2;PRUNE2;PRUNE2	-0.0939533091494244	0.170554897128693
4	155664223	cg22888418	0.000439663464877693	LRAT	0.0682030385827265	0.170554897128693
10	132066277	cg00508509	0.000440568645910966		0.051095960240462	0.170713140081283
20	1310451	cg27415945	0.000440544332194364	FKBP1A-SDCBP2;SDCBP2-AS1;SDCBP2-AS1;SDCBP2-AS1;SDCBP2	-0.0630122991002768	0.170713140081283
6	31721319	cg07039908	0.000441359739213246	MSH5-SAPCD1;MSH5;MSH5;MSH5;MSH5	-0.0493296783574622	0.170923217991166
18	10456115	cg14623989	0.00044246240176428	APCDD1	0.048962362030027	0.171023076536393
18	60052386	cg17804850	0.000441969326139896	TNFRSF11A	-0.11662354959111	0.171023076536393
11	44656344	cg19104719	0.000442613912194894		0.039723950068613	0.171023076536393
19	22611500	cg10815291	0.000443262512054119		0.0383437568932337	0.171177361804899
10	91061294	cg06092948	0.000445667658728063	IFIT2	-0.100127555429198	0.172009428613559
11	64062895	cg01775103	0.000445954334276497	KCNK4	0.0928633456363391	0.172023376941159
3	52321266	cg17386185	0.000446314608283852	GLYCTK;GLYCTK;GLYCTK;GLYCTK;GLYCTK;GLYCTK	0.0364538568133868	0.172065683691447
12	4550927	cg13422817	0.00044720998658926	FGF6	0.0357019198768477	0.172217480763827
5	140579298	cg16049600	0.000448088216371462	PCDHB11	0.120203193422727	0.172362341295905
12	47985234	cg20004315	0.000447957357352215		0.0397377241291601	0.172362341295905
12	118257180	cg03552265	0.00044859301437364	KSR2	0.0685643806356809	0.172363393465161
8	72758461	cg03909983	0.00044841194181375		0.0718515690635731	0.172363393465161
5	140652517	cg12188634	0.000449065066250051		0.10141065006321	0.172448268933823
8	80580478	cg25554557	0.000449392336290661		0.0951485800014741	0.172477482021369
2	85359694	cg21507551	0.000449663082482193	TCF7L1	-0.0556017163136236	0.172484980646372
4	184978254	cg15236509	0.000450822078697934		0.0482868033271914	0.172725226110551
10	72482588	cg17340810	0.000450794075679679	ADAMTS14;ADAMTS14	-0.0574767663696019	0.172725226110551
18	60052048	cg19524723	0.000451044070041868	TNFRSF11A	-0.0937370944892443	0.172725226110551
2	5593580	cg00914384	0.000452910346098026		-0.101628034096105	0.172884732196131
16	85648749	cg01011769	0.000453223128848428	KIAA0182;KIAA0182	0.0493168140217288	0.172884732196131
7	100812981	cg03654001	0.000453002730539399		0.0656900973106832	0.172884732196131
19	41152083	cg06486732	0.000452918855661505		-0.0637741114094647	0.172884732196131
11	124671093	cg07602229	0.000452140308961977	MSANTD2;MSANTD2;MSANTD2;LOC100507283	-0.151133331114607	0.172884732196131
10	88728073	cg11805311	0.00045266215900017	C10orf116	0.0521087277681942	0.172884732196131
19	6372363	cg20752312	0.000452183035538224	ALKBH7	0.0775752592055803	0.172884732196131
6	30095195	cg05068206	0.000453552977341655		0.0708007684008828	0.172914491313328
3	50330513	cg24732750	0.000455020241978049	IFRD2;HYAL3;HYAL3;HYAL3;HYAL3;HYAL3	0.0595168403042153	0.17337761019268
8	112163550	cg26727221	0.00045593313617437		0.0916447816889121	0.173629099219735
7	27143403	cg04027736	0.000457326536605772	HOXA2	-0.0906079285870077	0.174063195061415
7	129466143	cg23616524	0.000458840557101708		-0.0385311058276155	0.174542693716195
1	44296989	cg01349429	0.000459804581240495	ST3GAL3;ST3GAL3;ST3GAL3;ST3GAL3;ST3GAL3;ST3GAL3;ST3GAL3;ST3GAL3;ST3GAL3;ST3GAL3;ST3GAL3;ST3GAL3;ST3GAL3;ST3GAL3;ST3GAL3;ST3GAL3;ST3GAL3;ST3GAL3;ST3GAL3;ST3GAL3;ST3GAL3;ST3GAL3;ST3GAL3;ST3GAL3;ST3GAL3	0.0439839151969783	0.174812558901401
9	86088428	cg08111847	0.000461416683014078	FRMD3;FRMD3	0.0757326266047716	0.175265704981613
1	7845070	cg25514503	0.000461506995280884	PER3	-0.0536674799227488	0.175265704981613
1	10399783	cg08718293	0.000462391649483107	KIF1B	0.0559625365676421	0.175504597434903
20	33508654	cg15979225	0.000463269854668656	ACSS2;ACSS2;ACSS2	-0.0512770376272794	0.175740779493065
2	177430993	cg03304483	0.000464821955391126		0.102052889859036	0.175755666218052
8	101994357	cg16819172	0.00046484492879184		0.0391352029363833	0.175755666218052
2	221370176	cg17053746	0.000464733715782531		0.0290303489379706	0.175755666218052
10	80630082	cg21685384	0.000464569443428431		0.0515075645678329	0.175755666218052
8	144790395	cg24063962	0.000464764526781866	LOC100130274	0.0788087985707955	0.175755666218052
10	78939316	cg24706363	0.000463850263845029	KCNMA1;KCNMA1;KCNMA1;KCNMA1;KCNMA1;KCNMA1	0.0657428787850934	0.175755666218052
19	5396750	cg02266315	0.000465798001254847		0.0814223813866762	0.175922271407923
15	60942667	cg21241560	0.000465757649052381	RORA	0.0505656864962554	0.175922271407923
9	139889616	cg13423383	0.000466097068194949	CLIC3	0.048318457925269	0.175923739671577
2	197662178	cg26347007	0.000466314322169391	GTF3C3	-0.0567540885593783	0.175923739671577
19	47958766	cg27531982	0.000466597840398957	SLC8A2	0.100746364998124	0.175934033922335
14	106410734	cg14506667	0.000468549426527599		-0.067331712094041	0.176476070099729
3	184123029	cg22897259	0.000468956934468272		0.0608389475500455	0.176532718915318
11	116658840	cg06541888	0.000470480768295822	ZNF259	-0.0698743116823518	0.176846730603727
19	13182850	cg18480977	0.000470470008373184	NFIX;NFIX;NFIX	0.0539100322946311	0.176846730603727
12	29860019	cg22798822	0.000470563785280395	TMTC1;TMTC1	0.0502893819433375	0.176846730603727
2	16512381	cg16399069	0.000471804399512781		0.0375201332516912	0.177119086166137
22	46856996	cg26180255	0.000471668206440721	CELSR1	-0.0964457645076304	0.177119086166137
5	140578896	cg17347682	0.000472652437381172	PCDHB11	0.141832030001606	0.177340485905518
9	37484887	cg04373646	0.000473372749711012	POLR1E;POLR1E	-0.0610228830161238	0.177513747012193
9	73085509	cg05359453	0.000473690707901874		0.0507577162950948	0.177536019405182
2	128424060	cg20840054	0.000474562293302925	LIMS2;LIMS2;LIMS2	0.0672295655248653	0.177668722131924
22	46277129	cg24261273	0.000474538514275574		0.078587446382651	0.177668722131924
11	2890551	cg05290058	0.000475444237639973	KCNQ1DN	0.17251677883589	0.177727501242458
5	40436872	cg05335423	0.000475698543973328		-0.205096620301629	0.177727501242458
16	67695670	cg09321029	0.000475608459165961	PARD6A;ACD;ACD;PARD6A;ACD	0.0285504601553699	0.177727501242458
7	156741808	cg21724654	0.000475754670019759	NOM1	-0.0783279209684087	0.177727501242458
1	3269252	cg27187555	0.000476043478361311	PRDM16;PRDM16	0.0753928903190992	0.177738689046178
16	56554309	cg21896567	0.000477255883156276	BBS2	0.0931378977898903	0.178094517254699
12	58160843	cg24722099	0.000478324570195676	CYP27B1;CYP27B1	0.045209763826841	0.178396357801372
10	130062280	cg00308909	0.000478658950281265		-0.095816679318436	0.178424151520669
10	44223934	cg26132114	0.000479555649350935		0.112067739273058	0.178661410479104
1	43751370	cg00500789	0.000480296922768143	C1orf210;C1orf210	0.0859786171329454	0.17874042976608
17	71344800	cg07482238	0.000480548706416179	SDK2	0.0400991866148163	0.17874042976608
8	145018822	cg07898713	0.000480454616384011	PLEC1;PLEC1;PLEC1;PLEC1;PLEC1;PLEC1	0.0406405493862113	0.17874042976608
19	54406516	cg04021514	0.000481220273543741	PRKCG	0.106829781740706	0.178796507273202
6	27598506	cg20041614	0.00048100600959078		0.0615199204451673	0.178796507273202
1	111933757	cg16966139	0.000481645955388908	LOC441897	0.081763823432935	0.178857884010323
16	11760837	cg20397178	0.000482781468477917	SNN	-0.0683745598811392	0.179085842608199
12	28055023	cg27195337	0.000482624529031918		0.0640848442501898	0.179085842608199
13	44988847	cg09590147	0.000483382955965564		0.0554687046703498	0.179212142876907
11	12936357	cg10550314	0.000483735971709712	TEAD1	0.0332163111238462	0.179246236714136
17	4806453	cg03433048	0.000485185085368098	CHRNE	0.0817304005393352	0.17958078071053
7	57711465	cg08158188	0.000485423441751336		0.0722533681373003	0.17958078071053
2	142369345	cg15664504	0.000485181094385215	LRP1B	0.0883565750152248	0.17958078071053
1	18081674	cg17572348	0.000486005488231448	ACTL8	-0.0615543493659321	0.179699286125452
10	134202158	cg06192313	0.000487383847420626		0.0752561749266418	0.18008842928164
16	3285489	cg08389017	0.00048833632357975	ZNF200;ZNF200;ZNF200;ZNF200;ZNF200;ZNF200	0.0820689795584565	0.18008842928164
6	27831707	cg09043250	0.000488369355616001	HIST1H2AL	-0.0552217552103408	0.18008842928164
19	1560658	cg10592521	0.000488032454632044	MEX3D	0.0642630998264861	0.18008842928164
8	140115753	cg20538594	0.000488230410475204		0.0719631729759331	0.18008842928164
16	27187381	cg06515519	0.000491734444485539		-0.0505492464208882	0.181134761806387
16	19849514	cg00232483	0.000492018949158565	IQCK	0.0359698303432758	0.181142382246758
17	18247645	cg15685697	0.00049287346741519	SHMT1;SHMT1;SHMT1	0.0650288891730516	0.181262599394797
8	11559334	cg01182865	0.000493493341239557		0.0384839926976531	0.181342577440718
7	27187102	cg05928186	0.000493653344401222	HOXA6	0.0656147531672194	0.181342577440718
11	6378377	cg05980569	0.00049419426884971		0.064983662206804	0.181342577440718
9	126349160	cg06526832	0.000494411480232944	DENND1A;DENND1A	-0.0552717792299386	0.181342577440718
19	1851995	cg11434705	0.000496206120382411		0.195675010754262	0.181832555414258
5	138897467	cg21554217	0.000496276998295012		0.0538150765394833	0.181832555414258
3	16259775	cg16858307	0.00049714406706247	GALNT15	0.0757679525321763	0.182053096784267
6	168053081	cg10934407	0.000497439883796474		-0.0826495170592297	0.182064323268773
22	38215204	cg02917321	0.000498748098060776		0.106340598828876	0.182348731543444
16	1748093	cg04480495	0.00049871117327691	HN1L	-0.0466399879839098	0.182348731543444
4	13052302	cg10051404	0.000499396208245053		-0.0522247598270546	0.182449364104604
11	57430537	cg10592944	0.000500351944681229		0.040311728150264	0.182449364104604
12	308722	cg10941635	0.000499963392066018	SLC6A12;SLC6A12;SLC6A12;SLC6A12	0.0626501498401911	0.182449364104604
8	126780328	cg14094499	0.000500334783191505		0.0562950987369201	0.182449364104604
7	27130090	cg20307885	0.000499597403062979		-0.131784049760041	0.182449364104604
6	6646264	cg11691834	0.000500809017160968	LY86	0.0681807745998372	0.182519102002166
5	54703007	cg02549466	0.000501753574829175	SKIV2L2	0.0617995822735588	0.182680677571082
11	12884884	cg12399536	0.000501784474839919	TEAD1	0.0687368581322092	0.182680677571082
6	91650637	cg04128572	0.000502477524286543		-0.130747704368699	0.182716318704039
18	76266437	cg07175288	0.00050282212545146		0.109689223878372	0.182716318704039
7	155639944	cg19685567	0.000503031147619059		0.0666428890737728	0.182716318704039
17	46720386	cg20454400	0.000503212920474814		0.0579013454555758	0.182716318704039
1	11072021	cg24257725	0.000502681492558419	TARDBP	-0.105612796875868	0.182716318704039
15	96884187	cg07016184	0.000504157412077875		0.066549819141434	0.182962508688331
17	42227654	cg10682170	0.000504808733487704	C17orf53;C17orf53	-0.0529075917644547	0.183102101107269
15	101667972	cg10161996	0.000505323238317266		0.0931934562890286	0.183191946788088
18	69828285	cg00988236	0.000506049570809175		-0.0997365072217255	0.183196480507308
10	93519412	cg02298342	0.000506136170496334		0.0611118970625074	0.183196480507308
4	189059515	cg17597740	0.000505790950716274	TRIML1	-0.123528286262212	0.183196480507308
2	228481216	cg02653032	0.000506408587464427	C2orf83;C2orf83	0.0455857739477431	0.18319850934321
12	93328735	cg10040213	0.000506825020977298		-0.0480954266332084	0.183252608071855
3	65893203	cg12560770	0.000507266687756824	MAGI1-AS1;MAGI1;MAGI1;MAGI1	0.0730444551069669	0.183315768639094
12	40229852	cg26713533	0.000509053546183613	SLC2A13	0.0768204642257732	0.183864731685502
16	15982627	cg00269416	0.000509981855280906	C16orf63	0.0770625391984274	0.184024836524474
16	67283238	cg08638180	0.000510032847678812	SLC9A5	0.0295187126732581	0.184024836524474
18	21032577	cg10735689	0.000511858099557741	RIOK3	0.0744313396590623	0.184586407655691
15	91838184	cg24516362	0.00051257487508187	SV2B;SV2B	0.0628200750044248	0.184747860001884
4	78096856	cg22412032	0.000513144477280536		0.0448637040172664	0.18485612493958
21	34733262	cg25758859	0.000513671461193019		-0.0825508983818297	0.184948931492298
1	180194263	cg10705391	0.000514831098463236		0.0663381826193135	0.185269310093252
13	21644106	cg02684341	0.000515822903349122		0.0577459624101069	0.18530059057706
17	45335202	cg10753610	0.000515586406851193	ITGB3	0.0931809748533967	0.18530059057706
20	47407881	cg21765178	0.000515661058368875	PREX1	0.0588901592653575	0.18530059057706
7	149095099	cg23800808	0.000515997514179348		-0.0603926471578119	0.18530059057706
1	9666902	cg03890628	0.000516453571619699	TMEM201	0.0465337233092979	0.185367416518081
11	70952555	cg02389631	0.000518098628910393		-0.0682860750179342	0.185666700773008
11	69720517	cg20777554	0.000517851692476661		0.0528338898705741	0.185666700773008
17	31149877	cg01050010	0.000520329443624232	MYO1D	-0.322006900825595	0.185871489584989
7	154474258	cg06978282	0.000521041803036147	DPP6;DPP6;DPP6;DPP6	0.0438297962453255	0.185871489584989
16	11004059	cg09293534	0.000521725137393799	CIITA	-0.054748345960331	0.185871489584989
20	61954200	cg09947261	0.000519027333379985	COL20A1	0.0941621414036091	0.185871489584989
11	10519767	cg09956430	0.000520230705907009	AMPD3;AMPD3;AMPD3;AMPD3;AMPD3	0.0468087113310547	0.185871489584989
7	22652368	cg10410483	0.000521581235481918		0.060145293782896	0.185871489584989
17	73149526	cg14095299	0.000519495853020523	HN1;HN1;HN1;HN1;HN1;HN1;HN1;HN1	0.10371748657564	0.185871489584989
12	120242490	cg14132388	0.000521324695753483	CIT	0.0731658587254606	0.185871489584989
12	91826056	cg15147792	0.000519987205837081		0.0463213667020654	0.185871489584989
2	38302674	cg16439198	0.000522011699335247	CYP1B1	0.0910296436822479	0.185871489584989
2	119877925	cg16596295	0.000521979178835654		-0.0500979443921682	0.185871489584989
8	48572496	cg20190772	0.000522189247648184	KIAA0146	-0.0888853607060857	0.185871489584989
2	186605359	cg21396278	0.000521554039342937	LOC101927196;FSIP2	0.0595190529578694	0.185871489584989
16	81272104	cg15826568	0.000523091524108202	BCO1	0.0681837922089349	0.185999805994147
12	117815915	cg24211294	0.000523074000348745		0.0598119659267887	0.185999805994147
15	37388828	cg13181164	0.000524173644135533	MEIS2;MEIS2;MEIS2;MEIS2;MEIS2;MEIS2;MEIS2	-0.0949782624767297	0.18628811165113
1	27111162	cg12593873	0.0005254589150336		-0.0483625397515604	0.186648280237602
20	3145178	cg25501930	0.000525779669334146	ProSAPiP1	0.113065812005812	0.186665647537684
10	101296221	cg16363784	0.000526730396832767	NKX2-3	0.0680987737728395	0.186906538399851
5	133766065	cg10171468	0.000527368580600081	LOC102546229	0.0684468721108914	0.186968358934588
12	133215533	cg16725944	0.000527685419165751	POLE	0.0286390940517528	0.186968358934588
8	117468045	cg22235484	0.000527721522667136		0.0590986357633941	0.186968358934588
10	132099553	cg07040013	0.000529574809476231		0.219094026047883	0.187191810859533
22	48231823	cg11823722	0.000528906233267797	LOC284930	0.0710859946648584	0.187191810859533
19	14016603	cg14269716	0.000529715357526311	C19orf57;CC2D1A	0.0493697783435985	0.187191810859533
5	172654402	cg19042949	0.000529365292338205		0.0668778516985602	0.187191810859533
2	222506138	cg22968887	0.000528844078158736		0.0996900929117535	0.187191810859533
2	242011086	cg26464998	0.000530050880879914	SNED1	0.0408690796606118	0.187214025658769
1	156031159	cg06588870	0.000531631576673022	RAB25;RAB25	0.0384361394262772	0.187675786533063
5	32320048	cg02833162	0.000532657941993836		0.0688807806516761	0.187715702643564
10	14050572	cg06981391	0.000532298846248822	FRMD4A	-0.166718488383813	0.187715702643564
8	24802149	cg14253670	0.000532838209801778		-0.083022246398016	0.187715702643564
5	91880514	cg23799059	0.000532830273569543		-0.0582669535219143	0.187715702643564
19	3879827	cg00871381	0.000536162799959451	ATCAY	0.108348428332356	0.188596638253565
20	36986320	cg02000109	0.000535946425281857	LBP	-0.112795982996168	0.188596638253565
2	220348592	cg11841522	0.000537337718924937	SPEG	0.04834569351088	0.188719878212767
17	7199284	cg14241662	0.000537110722167693	YBX2	-0.0832860257334342	0.188719878212767
17	2454989	cg14827832	0.0005373327994279		0.0612162349982164	0.188719878212767
11	8361190	cg01677628	0.000538680969484868		0.145237798655734	0.189094921241651
12	20741103	cg02202052	0.000539556711787385	PDE3A;PDE3A	0.0728282452636867	0.189208870788645
11	19692025	cg06966678	0.000539355824490819	NAV2	0.0323947847545071	0.189208870788645
16	67572595	cg03615565	0.000541610524695991	FAM65A	0.0505933864634916	0.189264463884108
17	1040975	cg07200871	0.000540890332017803	ABR;ABR	0.123728042714198	0.189264463884108
3	183488469	cg10831846	0.000540638740118717	YEATS2	-0.0488275547493584	0.189264463884108
1	18589627	cg15564444	0.000541774297845001	IGSF21	0.0640982280534724	0.189264463884108
10	711676	cg17333886	0.000540831947912494	DIP2C	-0.0668033646297637	0.189264463884108
16	50840069	cg23118350	0.000540240253944072		-0.0428340105645255	0.189264463884108
7	158793935	cg27062215	0.000541920413148091		0.0825287941417428	0.189264463884108
2	236760940	cg07642035	0.000542451783401945	AGAP1;AGAP1	-0.0488478144552763	0.189348681228218
14	21324319	cg14580435	0.000542713090128517		0.0691247045355638	0.189348681228218
19	52772371	cg26713179	0.000543814812973611	ZNF766	0.0670542776294767	0.189636704265492
6	26246970	cg01518846	0.000545413480026588	HIST1H4G	0.0634655555990396	0.190049164395623
2	131513144	cg16146322	0.000545551189118557	FAM123C;FAM123C;FAM123C;FAM123C;FAM123C	0.0617959271879919	0.190049164395623
14	28764188	cg00683285	0.000546170634970098		-0.101590683659344	0.190168472390367
3	48471901	cg01189606	0.000546679822444407	PLXNB1;PLXNB1	0.0571006579030789	0.19019595923327
1	173211023	cg07221309	0.000547118865611979	LOC100506023	-0.0475642797075071	0.190209267152082
9	140189618	cg18798099	0.000547781858565196		-0.0893159622058154	0.190318889853947
15	69339228	cg20189274	0.000547988548618893	NOX5;NOX5;NOX5;NOX5;NOX5;MIR548H4	0.0469312130627725	0.190318889853947
2	228020341	cg00230967	0.000550384261541359	COL4A4	0.0563687235530455	0.190380550148005
14	47131012	cg00776091	0.000549145817412783		0.0968782972626353	0.190380550148005
11	20620181	cg04592728	0.00054912231212456	SLC6A5	0.0666238315767615	0.190380550148005
20	576394	cg09224452	0.000550182276298795		0.0743667905216991	0.190380550148005
15	73612965	cg09860265	0.000549777384534678	HCN4	-0.0470374726637905	0.190380550148005
10	102504022	cg16443970	0.000550329871750836	PAX2;PAX2;PAX2;PAX2;PAX2	-0.0761540620355918	0.190380550148005
8	81914384	cg23345570	0.000549005683329671	PAG1	-0.0539646696704463	0.190380550148005
2	85359745	cg27337894	0.000550204655042937	TCF7L1	-0.131127733565073	0.190380550148005
13	100548780	cg27053299	0.000551370504875944	CLYBL	-0.0626160403084863	0.190625663357717
2	74729100	cg11985480	0.000552017429010947	LOC151534;LBX2	0.0783483228866702	0.190736973653781
20	36226820	cg20859731	0.000552525833898717		0.0605943553008622	0.190736973653781
3	9791044	cg25207828	0.000552313558185243	OGG1;OGG1;OGG1;OGG1;OGG1;OGG1;OGG1;OGG1	0.0317895426079392	0.190736973653781
7	27165187	cg14573448	0.000554292079160994	HOXA3	0.0566362331422243	0.191145580487422
19	48774401	cg21067540	0.000554309192448405	ZNF114	-0.0855602697244671	0.191145580487422
6	75884860	cg12488810	0.000554977973645127	COL12A1;COL12A1	0.0915543267856453	0.191198961988054
1	18643557	cg10121824	0.000555635163851757	IGSF21	0.0711825233815222	0.191300511577006
2	97597669	cg26603326	0.000556215115389611	FAM178B	0.0689363189011028	0.191337163699364
10	104172924	cg01344797	0.000558511802302569	PSD	0.0553795016022059	0.19136024561317
1	161129076	cg02807409	0.00055711707735954	USP21;USP21	0.0913082051166513	0.19136024561317
1	13911964	cg08306178	0.000558479102558058	PDPN;PDPN;PDPN;PDPN	0.0729956800747655	0.19136024561317
6	28984234	cg09012858	0.000558253267893214		-0.0859740097056544	0.19136024561317
11	64703430	cg12374682	0.000558504234778232	GPHA2	0.0519241631936134	0.19136024561317
20	55583586	cg12705989	0.000558354744483683		0.0705877859194019	0.19136024561317
7	56147257	cg19956914	0.000557433543912767	SUMF2;SUMF2;SUMF2;SUMF2;SUMF2	0.0574072734498035	0.19136024561317
5	131347979	cg01185278	0.000560352310667818	ACSL6;ACSL6	0.0440549206998026	0.191799433650572
8	54755678	cg15767155	0.000560247197155951	ATP6V1H;ATP6V1H;ATP6V1H;ATP6V1H;ATP6V1H	-0.0793246684567289	0.191799433650572
17	79503642	cg09699056	0.000560892502381739	FSCN2;FSCN2	0.0509141172468528	0.191888675076159
13	20169780	cg05207413	0.000561248822056292		-0.0471823802298895	0.191914953908921
9	34620794	cg00910115	0.000562775399978528	DCTN3;DCTN3;DCTN3;DCTN3;DCTN3	0.0578337546674697	0.191958970645135
4	1858883	cg02481307	0.000562615444795363	LETM1	0.0344027942565685	0.191958970645135
10	95276808	cg09036354	0.000562222015286689	CEP55;CEP55	0.0815459929528101	0.191958970645135
19	7554359	cg17045432	0.000562059217869936	PEX11G;PEX11G;PEX11G	0.0700644590205168	0.191958970645135
1	11118889	cg19757631	0.000562266177840987	SRM	0.0780742383664756	0.191958970645135
1	78511360	cg09826056	0.000563635813036543	GIPC2	-0.042116590867482	0.192061630562265
6	50682340	cg11038322	0.000563520032615747	TFAP2D	0.0733289075610506	0.192061630562265
1	94528818	cg23238308	0.0005645003401706	ABCA4	0.0485748928865709	0.19226080757355
5	1779542	cg12389685	0.000565183167569845		0.068438973761667	0.192319487469328
13	114294977	cg16919971	0.000565232822347561	TFDP1;TFDP1	0.062913722858738	0.192319487469328
2	95425206	cg07106991	0.000565681428015209	FAM95A	-0.0748848852810881	0.192376794346325
20	3140853	cg25188442	0.000566688659504001	UBOX5;FASTKD5;UBOX5	-0.0564929859664497	0.192623927761038
6	35262113	cg01205011	0.000567040108818454	ZNF76	0.0599387175624052	0.19264684796424
15	49447245	cg14482068	0.000567317234083569	GALK2;COPS2;COPS2	0.0898396206049504	0.19264684796424
1	43751376	cg23800435	0.000568185080994933	C1orf210;C1orf210	0.0714863465954439	0.192846173256462
11	62573612	cg13169967	0.000568682884512013	NXF1;NXF1	0.0647297214506505	0.192919768204804
17	3416525	cg18493677	0.000569542200785985	TRPV3	0.0716089623841217	0.193115869355987
22	24115022	cg02836840	0.000569971811914243	MMP11	0.0568200032933833	0.193166147812621
5	68259026	cg06163657	0.000570440406050516		0.0567526035455981	0.193229581668876
22	24627294	cg06889422	0.000571293175510423	GGT5;GGT5;GGT5	0.0672134777569808	0.193423023403423
12	88428894	cg08743634	0.000572660063820817	C12orf29	0.0718442892446448	0.193790254155108
4	111533823	cg02719154	0.000574025538474868		0.0839591993344994	0.194156644952292
7	2402223	cg02965892	0.000574707362958296	EIF3B;EIF3B	-0.054260829351985	0.194195937136707
17	39852911	cg06448424	0.00057460641249701		0.0502139234846195	0.194195937136707
15	81156401	cg13990531	0.000575293219036664	KIAA1199	0.044106390245001	0.194203324891384
3	52487733	cg26738080	0.000575294904800575	TNNC1	0.0536146738253176	0.194203324891384
12	97856995	cg14529331	0.000575579547327956		0.119829815716349	0.194203933349321
1	229570582	cg00061145	0.000576905769610603	ACTA1	0.066852709619123	0.194460292801081
12	44904546	cg19848478	0.000576796486913847	NELL2;NELL2;NELL2;NELL2;NELL2	0.0722015306995601	0.194460292801081
4	2388906	cg03814389	0.000577796597558123	ZFYVE28	-0.0663502939044222	0.194474155692135
1	207227076	cg08929303	0.000577339078056455	PFKFB2;PFKFB2	0.032054682072362	0.194474155692135
19	8008578	cg26224499	0.000577746273291111	TIMM44	-0.072153264455789	0.194474155692135
19	4284361	cg14307506	0.00057822454087576	SHD	0.0918299538094752	0.194522838060096
11	125809038	cg08011023	0.000579095565717644		0.0632489241506918	0.194720458584042
9	80046634	cg09455369	0.00057970254776849	GNA14	-0.0533392793063491	0.194829144910107
10	95536738	cg02300379	0.000580908969071995	LGI1	0.0652078991765017	0.19485310075876
19	49401756	cg04543418	0.000580277659930805	TULP2	-0.0519362798662568	0.19485310075876
22	45603816	cg08039650	0.000580552173588651	KIAA0930;KIAA0930	-0.0492189392502137	0.19485310075876
22	31318444	cg17940740	0.00058066164469938	C22orf27	0.0710408546925597	0.19485310075876
1	74934071	cg08295400	0.000581752230565337	FPGT-TNNI3K;TNNI3K	0.0850272528595373	0.195040672999513
9	139889049	cg01039763	0.000582270954066129		0.077038574889214	0.195119309298116
3	146262174	cg05452836	0.000583844265688971	PLSCR1	-0.0956921884259923	0.195291864991344
22	21322008	cg18720232	0.000583923589326907	AIFM3;AIFM3;AIFM3;AIFM3	0.0813489618384423	0.195291864991344
6	30655870	cg21049361	0.000583274734810381	KIAA1949;KIAA1949;NRM	0.0310072993612019	0.195291864991344
2	50876837	cg25565504	0.00058366054092636	NRXN1;NRXN1	0.0544585653164416	0.195291864991344
11	58189993	cg17013303	0.000584389919864	OR5B2	0.0458636935327849	0.195352673401626
2	220325369	cg21117965	0.000585199943910934	SPEG	0.0860721413154344	0.195462216407681
17	46238178	cg22884793	0.000585286958794142	SKAP1;SKAP1	0.0588377237864699	0.195462216407681
9	126135998	cg15922174	0.000585703809080245	CRB2	-0.101767644900438	0.19550633694433
4	153904424	cg09422518	0.000586572773672619		0.0542364431747715	0.195615668310906
11	1581473	cg13811168	0.000586601775182632	DUSP8;HCCA2	0.0434832264207441	0.195615668310906
8	102613838	cg15748304	0.000587170931836891	GRHL2	-0.0519266390634019	0.195615668310906
8	101348488	cg19235198	0.000587157827274131	RNF19A	0.110115663918051	0.195615668310906
1	162602533	cg21880888	0.000588365673755461	DDR2;DDR2	0.0739605237571167	0.195728792286651
20	48956351	cg24170529	0.00058826316059871		0.0603709296560624	0.195728792286651
5	133520153	cg27225224	0.000588329900222676		0.0534420298678202	0.195728792286651
6	126080513	cg24881607	0.000589214856930235	HEY2	-0.0924547845395373	0.195916365268908
8	48812543	cg06180822	0.000589909302205351	PRKDC;PRKDC	0.0671541823245932	0.195972663880006
7	4347510	cg11746156	0.000589955006095024		0.105014815809624	0.195972663880006
1	1017115	cg00305285	0.000591403724029409		-0.0795744249122785	0.196249064070507
19	50084552	cg06468619	0.000591644535523891	NOSIP;PRRG2	0.0623119962364238	0.196249064070507
1	26605913	cg24859158	0.000591348789476031	SH3BGRL3	0.0633804806689661	0.196249064070507
17	31994196	cg02845345	0.000592721925631693	ASIC2	-0.0739190229310062	0.196286350162513
16	58417718	cg06782828	0.000592501825049039		0.0438662453266205	0.196286350162513
8	2087568	cg16209909	0.000592900435956738	MYOM2	-0.0562133180782661	0.196286350162513
19	2354290	cg22453911	0.000592431784887465	SPPL2B;SPPL2B	-0.0448774589523289	0.196286350162513
8	120651069	cg06193397	0.000593951545815239	ENPP2;ENPP2;ENPP2;ENPP2;ENPP2;ENPP2	0.197363433523981	0.196444896117151
10	135164596	cg19085407	0.000593920620269425	PRAP1;PRAP1	-0.0557325199865556	0.196444896117151
4	1401710	cg09827139	0.000594309061942154	NKX1-1	0.0639707370941478	0.196468503813088
4	152198109	cg12996417	0.000596027037157351	PRSS48	-0.0943316001553112	0.196941617074118
8	93522111	cg21542345	0.000596619345885003		0.113243543349785	0.196981579167024
11	75143724	cg22129122	0.000596721749942706		0.0641996442440662	0.196981579167024
8	54825962	cg12369512	0.000597275003417373	RGS20;RGS20;RGS20;RGS20;RGS20;RGS20;RGS20	0.0660438962415294	0.197069466660952
1	871057	cg01727431	0.000598158387575512	SAMD11	0.147860935574202	0.197076828327968
1	3555737	cg02192677	0.000598158034620639	WDR8	-0.0545114017587455	0.197076828327968
14	51794932	cg16015593	0.000597884916632595		0.0567777367885719	0.197076828327968
7	56103233	cg11091333	0.000599498289275902	PSPH	-0.0534280766825123	0.197125282441156
3	13060915	cg13878677	0.000598675644649204	IQSEC1	0.0620510655120185	0.197125282441156
8	19674847	cg16998718	0.000600315116468119	INTS10	-0.0892477426405669	0.197125282441156
22	46370644	cg20539366	0.000600161400865201	WNT7B	0.136918246736759	0.197125282441156
13	27520978	cg22209472	0.000599521972683623		0.0450556138596933	0.197125282441156
1	147097078	cg25004385	0.000600150282556362	BCL9	-0.11665059254809	0.197125282441156
15	66947568	cg26099834	0.000600288688357482		-0.335249834370239	0.197125282441156
16	27281070	cg24052613	0.000601078497738746	NSMCE1;FLJ21408	0.049947573747939	0.197281605734166
20	2516919	cg07300076	0.000601491926233401	TMC2	0.0768394955286654	0.197322975576829
11	34675716	cg05683379	0.000602335791187042	EHF;EHF;EHF	0.0560879921287068	0.197411171017011
3	65387520	cg17184538	0.000602261793358246	MAGI1;MAGI1;MAGI1	0.0719554140641671	0.197411171017011
11	2890389	cg13885561	0.000603322407609955	KCNQ1DN	0.116751860658602	0.197640188375742
4	99898047	cg05948344	0.00060531850680033		0.055483426395533	0.198086428060482
6	5906089	cg13828497	0.000605167584781827		0.0379891952639454	0.198086428060482
7	73442282	cg17314888	0.000605550096048551	ELN;ELN;ELN;ELN;ELN	0.0505659014204129	0.198086428060482
20	57471654	cg21971807	0.000606713078317907	GNAS;GNAS;GNAS;GNAS;GNAS;GNAS;GNAS;GNAS	-0.059546503546625	0.198277934577687
11	865749	cg23938637	0.000606480655488732	TSPAN4;TSPAN4;TSPAN4;TSPAN4;TSPAN4;TSPAN4;TSPAN4	0.0578562835341003	0.198277934577687
22	31536549	cg00727590	0.000608719717306827	PLA2G3	0.0508755449771275	0.198461415487622
2	242051808	cg10648547	0.000608486621889717	PASK	-0.0861977330959926	0.198461415487622
4	189333296	cg15939523	0.000608452510635939		0.211570430404466	0.198461415487622
15	83777021	cg22831436	0.00060796899855287	TM6SF1;TM6SF1	-0.0865441012253302	0.198461415487622
7	54624609	cg25807280	0.000607875614757147	VSTM2A-OT1;VSTM2A;VSTM2A	0.0809394138302391	0.198461415487622
1	3774858	cg06178315	0.000610165091543542	KIAA0562;DFFB	0.064987867546124	0.198656975015772
4	119199352	cg17718401	0.000609745306123802	SNORA24;SNHG8	-0.0509837121964801	0.198656975015772
5	171043406	cg22697108	0.000610187512919446		0.0632964963498027	0.198656975015772
6	133870627	cg21524510	0.000610543183034983	TARID	-0.0560789444529372	0.198678564397471
7	105072454	cg04646546	0.000612778061908484		0.0450820161710349	0.198976158346352
22	29866414	cg06513695	0.000613196437424548		0.0798769969950994	0.198976158346352
16	17727172	cg06998847	0.00061304747777364		-0.0947620845220007	0.198976158346352
13	46426238	cg08605991	0.000613007035167655	SIAH3	0.0602473386715264	0.198976158346352
17	8191344	cg16696476	0.000613190566984165	RANGRF;SLC25A35	0.037977346904453	0.198976158346352
5	141704734	cg25040733	0.000612061281358386	SPRY4;SPRY4	0.0940687030270822	0.198976158346352
1	34329547	cg00618054	0.000614185605903665	HMGB4;HMGB4;CSMD2;CSMD2	0.0669135982070355	0.199014976362048
2	88471674	cg00972338	0.000613914831447128	THNSL2;THNSL2;THNSL2	-0.0490353210992281	0.199014976362048
22	31644452	cg05977840	0.000613884520195171	LIMK2;LIMK2;LIMK2;LIMK2;LIMK2	0.0366952971703457	0.199014976362048
5	141529052	cg03477586	0.00061907813914917	NDFIP1	0.0493881373742741	0.199097255947013
7	57832834	cg06853230	0.000615386568684114		0.0816727751813247	0.199097255947013
7	25766144	cg07326071	0.000616771985584471		0.0718802026153231	0.199097255947013
11	77733523	cg07840015	0.00061775345997081	KCTD14;NDUFC2-KCTD14;NDUFC2-KCTD14;NDUFC2-KCTD14;KCTD14	0.0609758467458809	0.199097255947013
12	104115030	cg08726084	0.000619348837860748	STAB2	0.0586535881126486	0.199097255947013
20	44827392	cg13584095	0.000616842410737711	CDH22	0.0572637151101348	0.199097255947013
10	37593290	cg14666779	0.000617558328688412		0.103365583966528	0.199097255947013
12	77598141	cg15452097	0.000618165286856995		0.0635985688617365	0.199097255947013
13	61758710	cg15508935	0.000614899257863449		-0.133568172395508	0.199097255947013
12	49119867	cg18319262	0.000619658932597121	LINC00935;LINC00935	0.0507264802724786	0.199097255947013
1	26735846	cg19924431	0.000617010789994785	LIN28	0.058438776417713	0.199097255947013
2	74347274	cg20260610	0.000619596632190445		-0.185803056854069	0.199097255947013
13	42728131	cg22899750	0.000619243715046393	DGKH;DGKH;DGKH;DGKH;DGKH;DGKH;DGKH;DGKH	-0.0504087705993583	0.199097255947013
4	183698078	cg23625823	0.000618554859897208	ODZ3	0.0476816535706252	0.199097255947013
1	114618759	cg23991358	0.000616713075702968		0.0653994026381848	0.199097255947013
12	66275880	cg24437180	0.000615047892948817	LOC100129940;LOC100129940;LOC100129940;LOC100129940;LOC100129940;HMGA2;HMGA2;HMGA2;HMGA2	0.0727144628668339	0.199097255947013
15	97244292	cg27234929	0.000619310822731922		0.0617756276720356	0.199097255947013
21	38067101	cg22274813	0.000620310369935614		0.0562503996524297	0.199213342617194
7	56175459	cg01414460	0.000621895519742735	CHCHD2	-0.111762173574741	0.199548779568065
9	93683605	cg19952829	0.00062193610197716		0.0409330347361888	0.199548779568065
[truncated: 649,272+ more rows]

## Sheet: Fig1_d
CpG	Estimate_BABYDIAB_BABYDIET	Estimate_POINT
cg00033155	0.122444428919551	0.0516747906704037
cg00071872	0.081588212881699	0.0630690655736696
cg00106345	-0.230755849272576	-0.169440484095561
cg00157199	0.449665283235822	0.376905112910241
cg00169419	0.172912718861008	0.142619252530548
cg00179952	-0.24935302454278	-0.292676153077842
cg00192136	0.141810659343789	0.0669484145066105
cg00245465	-0.158939868829633	-0.122626316034821
cg00271506	0.111365501730732	0.0750541613133916
cg00301203	0.047516915317208	0.0388699369890847
cg00327322	-0.0708469272239085	-0.107909562969333
cg00386141	0.0453822352551959	0.0539403919927329
cg00407546	-0.137967310040631	-0.0907102529058671
cg00495988	0.116089043520156	0.140421779504592
cg00582628	0.0753130957454457	0.0658508875173251
cg00647658	-0.0802063226627737	-0.0830456696346363
cg00774077	0.130188285727006	0.128802789107798
cg00834922	0.0868484073145536	0.0338737511583866
cg00852398	0.0303705332759668	0.0481991038554604
cg00932063	0.125097484511546	0.125478093991437
cg00984540	-0.191487958009539	-0.0953655334263016
cg01018274	0.0618245104657041	0.0683165875518094
cg01088608	0.112529836999962	0.119462165877885
cg01089682	0.0609613462310225	0.0246510902458377
cg01115389	0.207201642127926	0.202943843507284
cg01126411	0.108452722442615	0.0872554581223671
cg01152897	0.191786265242456	0.135973470448481
cg01209614	0.0888676717377507	0.0498113318382908
cg01236038	0.131233302996286	0.0583536962774418
cg01262208	0.0900153928292241	0.0523456620610744
cg01323381	0.215277733028258	0.129019579453513
cg01383287	0.132571553233041	0.105668385869856
cg01397050	0.161075841021976	0.136523913697286
cg01401037	0.100038282085014	0.0721524759375526
cg01422274	0.123227247311702	0.148524738601164
cg01425746	0.256910786666694	0.261161572957106
cg01508548	0.128859824595347	0.0685884985742531
cg01545109	0.0643369924209859	0.0587991987263278
cg01575590	0.0934574659539013	0.094134474962276
cg01587386	0.164405599735937	0.221934593052472
cg01602287	0.084637004450664	0.076800099072657
cg01612292	0.324469648253848	0.239673702526228
cg01656853	0.0313422942849889	0.0806803508660454
cg01784614	-0.0979104277080298	-0.0631924833227625
cg01794156	0.0995025958053862	0.100822506170054
cg02001279	0.0528080011850242	0.103748565487805
cg02005600	0.399253168758581	0.162794211442278
cg02063488	0.0777823257377771	0.0506704156393458
cg02106682	0.132902490031614	0.0749161544560749
cg02286533	0.145573272138772	0.147737550457714
cg02299557	0.136242061658308	0.123263721127096
cg02300452	-0.110314398402	-0.0962852446636394
cg02305687	0.110061819437931	0.100490881834783
cg02376827	0.0766025598931745	0.0833734506265392
cg02384984	0.054221381520874	0.0520655757042414
cg02554627	0.103145977249261	0.0513946723034892
cg02566812	0.124824110556447	0.0618415393052358
cg02750792	-0.148577170976957	-0.0669463460407877
cg02754084	-0.150027370552822	-0.11161129830613
cg02756803	0.179501360390784	0.191831324412812
cg02797871	0.161451652831999	0.118969944175253
cg02878367	0.102778281278144	0.107560846509957
cg02916332	0.31026157011441	0.155299864207153
cg02952078	0.0321778915535929	0.064672441370182
cg02973354	0.0952538409241156	0.0622156607114577
cg02973961	-0.134267505798937	-0.0890676915225731
cg02978395	-0.0829052736592349	-0.0667090345629864
cg03032443	0.140176691701638	0.126948230765744
cg03045620	0.0683259942834094	0.131854688204566
cg03154100	0.0590705226937303	0.0683738421689462
cg03192598	0.174954106088346	0.230577322660279
cg03207666	0.165159905701232	0.154961389437707
cg03330558	0.118538551823926	0.10758200014435
cg03365758	0.123683230885739	0.0841929806364556
cg03476948	0.0778835741578946	0.120275626111738
cg03624321	0.0466314368535611	0.0827262436365997
cg03678035	0.120127657066475	0.0712115618747628
cg03705220	0.0950646194665051	0.0927351427653996
cg03818156	0.125302612631504	0.116463249856619
cg03835313	-0.206754640781944	-0.180803624621269
cg03860256	0.155262375454701	0.218095718299114
cg03930004	0.0706853920819192	0.0411163722937757
cg03993837	0.0888696845352766	0.115617184740184
cg04074404	-0.223204823246188	-0.11552278357655
cg04120369	0.0526691712226358	0.0578757694830105
cg04143909	0.150625285139475	0.153086258016638
cg04184987	0.0991260744620362	0.0662468682169309
cg04249191	0.0856926158329447	0.0823634014330815
cg04270401	0.0956712795185175	0.124366929856434
cg04283864	0.0632235936238343	0.0784836191370772
cg04298434	0.139454563064876	0.160432045332705
cg04326960	0.114412934125793	0.139787933534414
cg04362853	-0.113277651683521	-0.0912423082912387
cg04398416	0.148491237869263	0.163225402306061
cg04415610	0.0677046857014651	0.0635226153257115
cg04436469	0.0860892247541107	0.09303313132248
cg04472227	0.0758806853319737	0.127510684880155
cg04578992	0.110269839410803	0.105351911038338
cg04584009	0.0677356819283648	0.0588480614025643
cg04585822	0.134373279675746	0.217796913281
cg04610187	0.0757366035902242	0.100542083719228
cg04634427	0.221224631508164	0.0606043450348345
cg04715503	0.215206757038909	0.146510924730718
cg04863892	0.383772122256687	0.230569909831315
cg04911525	0.10991222193274	0.0271947833935064
cg04944682	0.181303822951021	0.147794789226263
cg04978198	0.128169882306096	0.0569306571959268
cg05012452	0.0796875120074114	0.0544403631208286
cg05051606	0.106494906511313	0.0832243192357427
cg05076221	0.26576274386927	0.150355672305625
cg05103917	0.101684461634816	0.131122846333383
cg05160449	0.0354465799623326	0.086614785524847
cg05189964	0.0884900779081465	0.0626618096435376
cg05245170	0.179783919462812	0.150574278466431
cg05293670	0.0755644541836044	0.0601073057730607
cg05305046	-0.134714481194803	-0.127227609978192
cg05325182	0.081350624192784	0.0595223008746997
cg05383442	0.084156809990801	0.072726091264464
cg05510258	0.120529850843667	0.127827819730828
cg05633900	-0.253658631782929	-0.115296339127291
cg05691543	0.100484979647514	0.0965943196253649
cg05695858	0.0463328239157789	0.0804436638082122
cg05711710	0.0898394391922402	0.0579973655189264
cg05756792	-0.108387582693785	-0.157424386537736
cg05764519	0.0847228219707904	0.085932778451145
cg05772155	-0.331037160627991	-0.422937402720276
cg05774699	0.119556418837891	0.0918107174121911
cg05914403	0.14757667956008	0.108772222162925
cg05983061	-0.13422940248118	-0.069005590437915
cg06018748	-0.104535446601748	-0.0724081192698786
cg06055873	-0.0738799919152311	-0.0789326353507249
cg06099246	-0.0543094189486548	-0.0917633222846385
cg06117341	0.127395898330587	0.0769832945676503
cg06132862	0.0889872096593988	0.0597622137697485
cg06140588	0.0849024084370665	0.0658039607091106
cg06202276	-0.346460234941258	-0.222816845567609
cg06216650	0.155117928621762	0.123396947092461
cg06296542	0.0370188436077682	0.0348800092284631
cg06330042	0.0961822864373309	0.0802284685109615
cg06357843	0.241712838150228	0.33703038984528
cg06398636	0.144142534952488	0.060569846802857
cg06454226	0.0523171471608489	0.0621804249149748
cg06455375	0.0786288802147584	0.0885784641337566
cg06465806	0.186285063383778	0.131316838898923
cg06469163	-0.101891822822791	-0.101519413171856
cg06489965	0.0923343087187607	0.0409987561320743
cg06578342	0.151893963040799	0.122005436092337
cg06666376	-0.0908178998432873	-0.131308257721918
cg06687640	0.0881662400348092	0.103743374074696
cg06697425	0.0858844769288662	0.133599317616543
cg06724406	0.158162171547747	0.202249469415098
cg06808676	0.062721133587699	0.079518374902513
cg06915570	0.104280693324743	0.0472589511395462
cg06942404	0.101769198745641	0.073881503595967
cg06973652	0.122448194045281	0.118588736569916
cg07040712	0.119273016448333	0.0872745645631465
cg07082447	0.153485212033424	0.0864189561403416
cg07146298	0.0989154982663654	0.0971048286957667
cg07278425	-0.133159072630583	-0.13527953348151
cg07280807	0.147456507203706	0.187440314714393
cg07308881	0.107999567855235	0.0677767889425049
cg07312357	0.173842196905064	0.0367908644478589
cg07320695	0.0760165955107917	0.0562953893063293
cg07327090	0.051948255758362	0.0289072537685206
cg07357081	0.0775590109589523	0.0845136719117817
cg07379055	0.0845187406326063	0.109768326303641
cg07426546	0.0751493900054428	0.0829834844769333
cg07575565	0.115063465409806	0.0714044289097855
cg07586008	0.122445685805679	0.188632053445747
cg07659054	-0.155179978870282	-0.167565749540338
cg07681607	0.146443621522882	0.158878610018364
cg07725303	0.0883440374390912	0.0524720001181519
cg07851807	0.0568038537590726	0.0400013617715095
cg07895657	0.160325569390701	0.0839705279758519
cg07922154	0.053259845420592	0.0534615367902162
cg07945197	0.0974434839318862	0.11743124317788
cg07960922	0.102170315724933	0.108762787852468
cg07962934	0.26438388361371	0.171110758622335
cg07976733	0.075073749556245	0.0936353360921459
cg07979757	0.144380985595947	0.195357265291816
cg08027484	0.0813605101726895	0.0405410705598001
cg08051713	-0.104367020914562	-0.146446237192676
cg08070327	0.179322718003609	0.0581689007694427
cg08070725	0.0471455135679783	0.0689266886989672
cg08118114	0.157495706257152	0.132950775913957
cg08164046	0.132119398219742	0.0720700876200559
cg08220930	-0.172547231668857	-0.114736150603265
cg08269974	-0.105782946743971	-0.0831187208803338
cg08285646	0.0644864198604974	0.067734362333153
cg08494390	0.0997927610439779	0.0414681071094166
cg08566775	-0.204585969227896	-0.160850427606535
cg08703972	0.0779397734816075	0.0872756014455953
cg08748482	0.0931227591930218	0.0935860210102225
cg08782592	0.0533650635958332	0.0441471360791774
cg08787837	0.139231545715166	0.146694074081019
cg08795904	0.0477347164707338	0.0533091995691066
cg08806496	0.0473248063603891	0.089682219591806
cg08813787	0.0622131445124569	0.0235378668579866
cg08834922	0.0733025449027874	0.0785214153634183
cg08837037	0.15694980587928	0.14413246011649
cg08935887	0.0538642518720089	0.0498899454593142
cg08941355	-0.213789097441061	-0.187007688816422
cg09009538	0.111679377847254	0.0744194091769664
cg09119043	0.180078734147757	0.237735604003588
cg09151880	0.188773176190293	0.190706889597044
cg09195170	0.0815112533502798	0.114424132564538
cg09254318	0.0537370743275183	0.0474733335619117
cg09267427	0.0848228139403649	0.0659682687910985
cg09284655	0.183191854310627	0.205814061262523
cg09290397	0.135098597161013	0.120720777092437
cg09343092	0.172500226930305	0.0782437188033485
cg09380067	0.152268837468207	0.1616892219719
cg09449232	0.0866530164434777	0.0390244083119019
cg09502866	0.115554165081667	0.052378083870224
cg09549073	0.31960467907795	0.163881100787989
cg09639679	0.17943701772601	0.0902072106247581
cg09645572	0.125597942859761	0.0593634315309701
cg09656668	0.146510567592827	0.163254214957816
cg09674170	0.125474786816378	0.0694548045522734
cg09788125	0.101588367619905	0.0570001227767581
cg09827350	0.237136517040598	0.163360927665396
cg09846177	0.103202803891789	0.0618192216965633
cg09849283	-0.0833212725366127	-0.0897415560548995
cg09882452	0.0464223665211237	0.0419032024947021
cg09895893	0.18404128112083	0.0849294474608448
cg10118294	0.211685231018906	0.143779262856708
cg10155058	0.156083767737833	0.0989583337221762
cg10201747	0.0918278873265444	0.0510022877206293
cg10210806	0.225698879948663	0.25055218493186
cg10241017	0.0940618644795365	0.0289139755313357
cg10243676	-0.141952799562911	-0.0771525873495871
cg10270155	0.111208266281474	0.126047569252887
cg10282491	0.115444196415952	0.0945654162320891
cg10350492	0.151112385906634	0.102290507711776
cg10399005	0.187308850869645	0.340213258215021
cg10492504	0.108642119187524	0.096357274917097
cg10503007	-0.0921968365725598	-0.0974536842092503
cg10524346	0.0753688727553741	0.0912129926494471
cg10592111	0.172912713129954	0.108998177041074
cg10846356	0.215765354100285	0.0885176945088442
cg10854819	0.161802017605283	0.254321611863936
cg10922264	0.116382067966534	0.117665541527126
cg10962524	0.152686669666334	0.0884636717675422
cg11205981	0.152801582561785	0.11440083700452
cg11218619	0.070612561466433	0.0824411019425954
cg11315777	-0.243716402889106	-0.158361216285301
cg11333117	0.106353052752628	0.143654158222153
cg11334576	0.0662741766425526	0.0454571914371213
cg11409361	0.248693988718158	0.230605581927267
cg11495430	-0.155783305161607	-0.061210164232545
cg11580704	0.152811016122099	0.157866499644778
cg11704876	-0.116705670723733	-0.0461668640992514
cg11724970	0.269840868374034	0.129433984196717
cg11845417	0.0663650433697682	0.0772721096217476
cg11954459	0.219958272151321	0.110272129389122
cg12141967	0.0898901992628946	0.156261896306466
cg12206079	0.137094905677804	0.0799377161311867
cg12234455	0.0497896653437679	0.0375323367992883
cg12247560	0.11703473413923	0.0812547604252958
cg12294769	-0.202341001654899	-0.149014080060241
cg12428797	0.0886786858442968	0.099791814825174
cg12491114	0.113042530617249	0.0462212726258913
cg12532500	-0.0934585720246701	-0.16142839493458
cg12612176	0.0787169931646377	0.0439708069000515
cg12680719	0.140009872115822	0.0524414825892728
cg12689679	0.12382485122328	0.139259024833227
cg12738367	0.0675429187279882	0.0665652948731654
cg12778716	0.110883315058151	0.0802771806546572
cg12862901	0.0765673382197309	0.0952413934185078
cg12912019	0.132413064978768	0.184699273125943
cg12935882	0.0860445352974417	0.0720356883255809
cg12944343	0.231626324450445	0.185277922351095
cg12954512	0.308761365388467	0.124517034836684
cg12972319	0.112229565725596	0.104059767199773
cg13102348	-0.116824815331575	-0.0720760094386373
cg13114288	0.128958370122898	0.0539405118419034
cg13249925	0.14515584097925	0.0728308829365484
cg13308187	0.0817936240364901	0.0908947839495703
cg13363409	0.102518080350513	0.0359990102594138
cg13365972	0.136970955818254	0.0905688786315155
cg13373343	0.097531052557179	0.0592368445889708
cg13389502	0.0862780271235019	0.0560753766638455
cg13578160	0.201239947449988	0.287708664239207
cg13632630	0.0630903366447506	0.0579266244530564
cg13694927	0.0951024903992306	0.0396317448170779
cg13707224	0.077688052085214	0.0850523400121564
cg13713218	-0.218485444708206	-0.174538110416418
cg13731397	0.219339588776531	0.216380801959863
cg13742374	0.110660430276368	0.0767682595870668
cg13805654	0.0853629546737956	0.0747768271989412
cg13859324	0.0710825160132251	0.0436160531601856
cg13888387	0.102067442617127	0.0580516086142304
cg13900431	0.0709319631583381	0.0814021451557498
cg13976356	0.10426918934204	0.117532167101266
cg14003978	0.13068921055827	0.154064057380055
cg14058329	0.28266602416204	0.183456558838997
cg14103343	0.0477576851146594	0.0325922084939651
cg14144201	0.0500708821862788	0.0354378627416686
cg14156792	0.23640466715199	0.126572204041442
cg14164099	0.0864574128326906	0.0934835069266932
cg14192299	0.192841588030187	0.248595806498594
cg14201634	0.0863915481471456	0.07318564020635
cg14263957	0.0626878268155045	0.0558123352180739
cg14270725	0.116838238116765	0.130392678154493
cg14316629	0.356515713199252	0.131640310050896
cg14324693	-0.0974768275054475	-0.136301117248092
cg14326416	0.0873428261557874	0.0449360245851933
cg14354277	0.0719687830123831	0.0669945092098527
cg14381623	0.139315833675543	0.172322488919961
cg14391688	0.055594120235125	0.0749999368640163
cg14485097	0.114792112667296	0.111476331866861
cg14573833	0.230027593814977	0.178873188219524
cg14605520	0.147475512754283	0.101441920210952
cg14635586	0.0875091721457031	0.0969414323839059
cg14863458	0.0955445274915663	0.0809198953177303
cg14882265	0.23479912856744	0.122045727357813
cg14904647	0.100685488979087	0.0872592085863985
cg14947218	0.13188957393825	0.153648605348585
cg14968361	-0.220170654813944	-0.108168883147058
cg15057250	-0.13500397115621	-0.053129558690011
cg15066489	0.10045479574765	0.0476701564872926
cg15080396	0.147363437627406	0.126433362785659
cg15148078	-0.110939947570092	-0.153063320492125
cg15386434	0.18918679252692	0.212471690831811
cg15407819	0.162303343309237	0.124395061932303
cg15425811	0.142840224075546	0.180463673650092
cg15472728	0.0885388883607704	0.0662508762898262
cg15501023	0.0519127744134018	0.0824852689322111
cg15538101	0.0735882347343854	0.0709273268581225
cg15637226	0.0519890419221474	0.0627503398835351
cg15703486	0.0969619202030998	0.0148391609739645
cg15758008	0.214338077282415	0.207701990959133
cg15774065	-0.0871414386893259	-0.0863803626108756
cg15803221	0.118329546020917	0.129964326352752
cg15833797	0.0837080167634448	0.0504744504043573
cg15971382	0.129885413025613	0.0626334044558802
cg15983605	0.0850836048943356	0.129968673314587
cg16006004	0.208596032483806	0.156893008397088
cg16006120	0.315805415612486	0.393390847402445
cg16029875	0.0630732322083205	0.0759255487138181
cg16037749	0.0628544621958171	0.0744885589968769
cg16128973	0.0815949792817095	0.0242184755845394
cg16175077	-0.199038492234331	-0.0756326326288066
cg16175822	0.137024359252718	0.0593293944222825
cg16209827	0.0940633728742777	0.0929407771317419
cg16210088	0.130484045228001	0.127907737575651
cg16299091	0.10170262539898	0.107663194912626
cg16345971	0.0691453358423544	0.0547940513509998
cg16355231	0.083011615902081	0.0763117508997945
cg16359525	0.104855166250212	0.0675671919638645
cg16429619	0.0675376041970149	0.0863987034750937
cg16440532	0.152518882010362	0.0708460650902581
cg16443667	0.212124234158534	0.224944164066395
cg16474632	0.0697373759443572	0.0892267429233731
cg16517790	0.0611440385308823	0.0829356249595648
cg16522045	0.169492334963151	0.167047831785492
cg16530595	0.386321535503321	0.385932440957222
cg16592359	0.0706847459205289	0.0445049785998996
cg16602316	0.218094358312893	0.243493734864087
cg16622517	0.0862827400815009	0.1332098663755
cg16705546	0.117100956927456	0.146923875399911
cg16763508	-0.0687575076690645	-0.0683487899293331
cg16926050	0.180050628085831	0.0849831592622315
cg16927164	0.232532665060303	0.25586502706772
cg16994941	0.104503063366699	0.110502956490698
cg17147440	0.126702679617958	0.095025120480174
cg17214295	0.115530941056612	0.0636269049679973
cg17224596	0.0554103522390704	0.0478943111264479
cg17263665	0.317716870708879	0.0797672284875409
cg17274064	0.0805947455652673	0.112193080759151
cg17291136	0.100348456753465	0.0734765056141044
cg17292758	0.231560665798899	0.386050293369671
cg17343922	0.0699983940476626	0.0425864026016467
cg17417856	0.0744301522286551	0.108874232066245
cg17432857	0.272436455507072	0.0981199755533198
cg17485838	-0.265268425512568	-0.152415423361264
cg17560662	0.0545655082361884	0.101332499875303
cg17700835	0.124621721077318	0.137583146895118
cg17761001	0.0765830522538474	0.0417182289448214
cg17794604	0.0832965798175936	0.0842917727635397
cg17802633	0.0705536994236337	0.027751229148703
cg17828850	0.124629022278895	0.106269117811061
cg17840408	0.184336138339397	0.19004080467226
cg17868936	0.0861308097818768	0.0833241713634401
cg17881200	-0.177823567924314	-0.0921324565086191
cg17898329	-0.0917127769629528	-0.124809566514869
cg17977304	-0.225136790167064	-0.219120582445139
cg18294646	0.139910658098665	0.100741962947131
cg18297246	0.10873309648772	0.07377739980027
cg18303410	0.090852680620853	0.0850768735801022
cg18362325	-0.274127929766978	-0.171955604500113
cg18372208	0.178068316916603	0.219941806231921
cg18464783	0.244962264329149	0.254421614081403
cg18547156	0.102092270694227	0.125111498369152
cg18555698	0.108541717337408	0.10821200336848
cg18567924	0.139204305490868	0.13682952644831
cg18598117	0.0329849920644253	0.103661828096029
cg18666075	0.0845591900794784	0.0961847618098818
cg18710908	0.29069620228784	0.194815379960379
cg18739950	0.140672481631748	0.099901405751481
cg18755531	-0.085761925095597	-0.147641815009103
cg18765784	0.0529674903748802	0.0461842590051866
cg18770579	0.080447851490555	0.074882915940083
cg18772739	0.0520858620510905	0.0403734861163903
cg18782651	0.0954430315058017	0.132774585141719
cg18795569	-0.102565481198292	-0.193197172186492
cg18798289	0.0698393264803625	0.0635477240917142
cg18801773	0.0701954682315693	0.073165110656891
cg18805066	-0.242964611652535	-0.233188201680945
cg18817664	0.045845779013729	0.0817990426527798
cg18848419	0.114367250056118	0.1233059329726
cg18919720	-0.0905185364337679	-0.0942974570863743
cg18925094	0.0821441033887589	0.14323003852511
cg18977724	0.0956341246693165	0.0799155346957646
cg19010154	-0.0623708815706898	-0.126978644317216
cg19056927	0.0789203190121977	0.0655712823799611
cg19139343	0.101047115830085	0.118398097255979
cg19144839	0.143716184176266	0.126024152084165
cg19188612	-0.084957495266907	-0.153414806875692
cg19268976	0.077880652697013	0.0686337368594374
cg19309676	0.0549195447464625	0.0830733605013884
cg19311448	-0.0711995363599233	-0.0994908250404478
cg19317877	-0.100765532198819	-0.100496969319126
cg19369780	0.19792644491206	0.15178147220136
cg19396767	0.0586693252149328	0.0559195736908374
cg19409254	0.0778913331167616	0.0595243313723546
cg19492274	0.0797032319415416	0.0357631552549588
cg19544707	0.118889988165695	0.121319558991764
cg19557035	-0.166626976823134	-0.0684544850655421
cg19611807	0.129046247847865	0.0995870570934766
cg19643767	0.128281529691023	0.0764126870411159
cg19664229	-0.113288431015858	-0.18231652652114
cg19759481	0.461209158192344	0.244235101757056
cg19916129	-0.148501976544376	-0.0596137287447518
cg20014974	-0.0906092707167726	-0.0383987198978956
cg20152871	0.0685014626199421	0.0334661134579286
cg20345234	-0.249909269491068	-0.275856967477175
cg20351959	0.131221086474299	0.0868721886450994
cg20360406	0.0585014435393804	0.0887424209373902
cg20411127	0.091506500194763	0.084487442269137
cg20474425	0.117643903139905	0.060889479415622
cg20475486	0.142440486912931	0.164805236602133
cg20485152	0.130420269042425	0.163040088460145
cg20548231	0.105725776322256	0.12197768506516
cg20723827	-0.0682387420263383	-0.0682054280313362
cg20964064	0.0732384929567407	0.0762152144605318
cg20974609	0.326946728854236	0.190880789373408
cg21016855	0.0854021319578965	0.0585780774813162
cg21082935	-0.234042121866912	-0.348851081262385
cg21151401	0.179207288665834	0.0906551469776464
cg21186576	-0.149214497003397	-0.197446737452799
cg21192468	0.17408039882666	0.127544392271399
cg21272866	-0.088451772088321	-0.0444419262762615
cg21373546	0.0876597666134438	0.111174413632456
cg21421692	0.0855675711506162	0.0557099822591159
cg21517720	0.0416547837973914	0.0797775059665168
cg21641458	0.126286796731693	0.0885757378702458
cg21685814	0.131535523171911	0.073887712416591
cg21709793	0.118563505544175	0.100024121992304
cg21727049	0.127099517565687	0.0812746697869789
cg21854952	0.122215646976293	0.159644350534324
cg21918313	0.13714818232165	0.0615381428133312
cg21956384	0.105459279228292	0.123048359098088
cg22038626	0.0769939960832504	0.0673863558210747
cg22051166	0.088046338121807	0.0696848909285705
cg22121952	0.0782892864296847	0.0826377035056005
cg22195627	0.233373225218494	0.243832238431911
cg22283115	-0.124005758523795	-0.0656331363732303
cg22305293	0.0849422152138444	0.0656111340161585
cg22475358	0.167239073926642	0.106865045922186
cg22516230	0.0910016057584866	0.0967882123993693
cg22613854	0.0963419493561027	0.103906759915206
cg22674497	0.122398031175144	0.203733903868744
cg22691913	0.0720207167230232	0.0610007591034066
cg22706505	0.059215287454046	0.02586586738666
cg22940900	0.0539243921935514	0.0690850821127758
cg23012519	0.212605489383428	0.230155154675505
cg23093692	0.155436193573817	0.238774673458036
cg23230557	0.144090527725794	0.160825176600908
cg23256343	-0.174151453885705	-0.0534077280973724
cg23258940	0.0552285117131122	0.0802077156646048
cg23303074	0.0642580870920107	0.0655620131359594
cg23376847	-0.16345755596333	-0.155172559734089
cg23394701	0.127114709460022	0.169996107299881
cg23445321	0.21524028974864	0.290436836066463
cg23454797	0.256170624877222	0.187538596228218
cg23494533	0.0942304216900119	0.166044419991933
cg23501360	0.0756839113574949	0.0886047152772843
cg23543432	-0.107639987355028	-0.0820668051789067
cg23605644	-0.209820036854497	-0.11903080076852
cg23629166	0.132445641664767	0.0690129728050932
cg23654830	0.132540671201994	0.106917013174831
cg23750206	-0.171873610434209	-0.114448509283305
cg23996706	0.0581892085721245	0.0759265605431338
cg24050474	-0.18146481823831	-0.086192381127685
cg24118130	0.0918932116366508	0.120990945841954
cg24151112	0.0632915701579573	0.0465575974056084
cg24173182	0.0857250932660327	0.106002209969443
cg24202477	0.0958999719770303	0.0713622875279238
cg24215742	0.0606040603834614	0.0355965633614201
cg24246628	0.395065112546258	0.189822781480948
cg24328293	-0.0963511432674631	-0.0595497882099813
cg24406642	0.0905717541218596	0.0360286227603768
cg24503003	0.0248770010986984	0.0678895378616228
cg24513030	0.102355343982541	0.0820326515240837
cg24529722	0.0549468295067704	0.0687284949465939
cg24603555	-0.0929470190919507	-0.0290697146915493
cg24629297	0.0479610173263456	0.0586183300215782
cg24687970	0.091870793261419	0.0616623248992695
cg24707219	0.0836525176719118	0.192836781199423
cg24730705	0.0597865982997975	0.0453457762610593
cg24780501	0.196568712397219	0.115711246373206
cg24787431	0.14517236473962	0.0713529053303198
cg24789180	0.10640319752942	0.0563369744356748
cg24830144	0.105235583401645	0.0484648237774453
cg24864576	0.114042057114104	0.0680819440570664
cg24889334	0.0912771383698426	0.0915170635451798
cg24900425	0.279930514319248	0.312903772944687
cg25017403	0.191190261571767	0.147145839776213
cg25124397	0.0555169198258179	0.0705272367535271
cg25257799	-0.125763608804389	-0.0974632632853513
cg25258098	0.123189119206199	0.109887389581747
cg25303446	0.0775151475004419	0.0339204006778826
cg25316484	0.0727350726481167	0.0509990268191406
cg25337691	0.0739961968512768	0.0595516162257028
cg25390165	0.182055332049224	0.110478171090404
cg25393494	0.183201926841399	0.104030625172139
cg25506432	0.20970557748044	0.104478117355318
cg25555460	-0.045537567000532	-0.0515126582935077
cg25556225	0.150791766973627	0.188928441893725
cg25649869	0.139044824540231	0.176826867108418
cg25659006	0.0784757496162037	0.053437649879479
cg25690958	0.176519613005004	0.159582925223588
cg25691825	0.111333132795335	0.100334782281369
cg25756406	0.123305490692878	0.117924624052031
cg25846038	0.1028453608587	0.0461714817568557
cg25879142	0.145017146324811	0.162215321257886
cg25889685	0.127956706578101	0.119212298160827
cg25890767	0.0515810427821544	0.0634245252256141
cg25952247	0.150323513385677	0.131337986069345
cg26002259	0.088088837233637	0.111035784298804
cg26023912	0.241651329469092	0.10491420722485
cg26069745	-0.0908098645407995	-0.0701579149484099
cg26095391	0.185290436840299	0.0695657591015068
cg26191449	0.0641887358691675	0.0410297140731257
cg26223272	0.0695530108086396	0.042833309371284
cg26264232	-0.32717336956385	-0.158035429283605
cg26550861	0.129208524015659	0.132392568904791
cg26558914	0.160964506528798	0.136055538842926
cg26585119	0.0766656369089908	0.0874340585620829
cg26656672	0.206791689599906	0.122439533100121
cg26674479	0.0700698633814881	0.0321410828058693
cg26717554	-0.179791185708451	-0.110084256943537
cg26791307	-0.138484371042111	-0.0640912703848054
cg26792089	0.0759895615923626	0.0379854965417072
cg26837192	0.194074851968472	0.0887243311750996
cg26915329	0.0915783427465849	0.0393872566815699
cg27003765	0.0771724775628769	0.111245315126568
cg27009812	0.176553726029312	0.0857971598742429
cg27020193	0.112031422866071	0.0602829235947803
cg27054655	-0.0787926741245002	-0.0637860743721428
cg27398720	0.0531987578637037	0.0797927805633751
cg27400677	0.0857378278472213	0.0791855053860896
cg27416204	0.0541548141438163	0.0652036597906334
cg27438152	0.188553349429845	0.272391283189196
cg27547543	0.101480149288621	0.145824685723581
