# Supplementary material for: Blood methylome signatures in children exposed to maternal type 1 diabetes are linked to protection against islet autoimmunity
Source: Nat Metab. 2025 Nov 6;7(11):2236–49. doi: 10.1038/s42255-025-01403-w (PMC12638243; doi:10.1038/s42255-025-01403-w)
Supplement: Supplementary file 4 — Statistical source data. [file 42255_2025_1403_MOESM4_ESM.xlsx]

## Sheet: Fig2_abc
DMRnumber	chr	start	end	nCpG	estimate	se	p.value	FDR	UCSC_RefGene_Name
1	7	27183274	27185732	27	0.246523761527192	0.0135579961862084	7.04979030683289e-74	4.97684881564083e-68	HOXA5;HOXA5
33	7	27137109	27138974	9	-0.388750706612612	0.0288894421884857	2.81968346512595e-41	1.99057527998992e-35	HOTAIRM1;HOTAIRM1;HOXA1;HOXA1
15	22	31317287	31318546	13	0.177435940025043	0.0147530446193025	2.5608012377308e-33	1.80781555938472e-27	MORC2-AS1
2	11	2890258	2891098	23	0.145423789923749	0.0121521142965575	5.29366895017758e-33	3.73710265106051e-27	KCNQ1DN
99	15	31515750	31516404	6	0.303496700710702	0.0259990287146303	1.74343068869035e-31	1.23078709869577e-25
60	17	41278179	41278622	6	0.353092347953535	0.031312114127785	1.713511606844e-29	1.20966551343277e-23	BRCA1;NBR2;BRCA1;BRCA1;BRCA1;BRCA1
5	7	27142100	27143788	18	-0.125614955128686	0.0112814108186425	8.5045199046543e-29	6.00382535833004e-23	HOXA2
125	7	73441989	73442531	7	0.0555677990978913	0.00532751715343275	1.80247940361504e-25	1.27247295233786e-19	ELN;ELN;ELN;ELN;ELN;ELN;ELN;ELN;ELN;ELN;ELN;ELN;ELN
624	11	45671208	45671369	3	0.474835051608699	0.0461171478087979	7.32392025712171e-25	5.17037277295687e-19	CHST1
178	17	1961286	1961778	4	0.180074814746212	0.0181497947394678	3.35371864725537e-23	2.36758115506046e-17	HIC1;HIC1
13	6	31148332	31148748	13	0.179391967097501	0.0181422822735985	4.6903103606094e-23	3.31115743124473e-17
16	7	150870852	150872218	11	0.18726766093374	0.019494200675428	7.51833556756853e-22	5.30762162227397e-16
43	3	39543544	39544326	8	-0.262343645411409	0.0275068184931413	1.46452130822033e-21	1.0338890691873e-15	MOBP;MOBP;MOBP;MOBP;MOBP;MOBP;MOBP;MOBP;MOBP;MOBP;MOBP;MOBP
154	11	396686	397486	5	0.350321251889294	0.0371125483837766	3.74817635390442e-21	2.6460513342733e-15	PKP3
30	8	144790089	144790729	9	0.187432646120961	0.0200609184240649	9.34888760495876e-21	6.59991264693387e-15	CCDC166
471	8	144787999	144789164	4	0.413008307707337	0.0450244449777453	4.60122269242731e-20	3.24826536827791e-14
103	19	12305553	12305869	5	0.266136475861175	0.0292809963038356	9.9907027462148e-20	7.05300653860956e-14
477	9	139092501	139093499	4	0.339139399425482	0.0375306652832586	1.620230857325e-19	1.14381331534459e-13	LHX3;LHX3
14	17	48545571	48547118	13	0.114834186059697	0.012729474700957	1.86167037506973e-19	1.3142592329731e-13	ACSF2;ACSF2;ACSF2;ACSF2;ACSF2;ACSF2;ACSF2;CHAD
55	14	70316670	70317582	7	0.207870143410542	0.0231654032890522	2.87757600893751e-19	2.0314449265415e-13
977	7	4671367	4671479	3	0.338729593890605	0.0379293967660669	4.23974875649226e-19	2.99308031288701e-13
56	16	3062296	3062795	6	0.274982280283255	0.0307979503525545	4.31471689894035e-19	3.04600459782524e-13	CLDN9
3392	10	65801377	65801432	2	-0.807795473064881	0.0915058820965834	1.06756325611169e-18	7.53653753594838e-13
236	1	40024971	40025415	4	-0.306550649340085	0.0350048818148512	1.9986142837307e-18	1.41093574389967e-12	LOC728448
12	6	30094960	30095349	14	0.0829639864691161	0.0096303209206696	7.00194972669322e-18	4.94307542320716e-12
34	1	1289806	1290712	8	0.29558924323313	0.0344559893501168	9.59114976545731e-18	6.77093931497295e-12	MXRA8
208	5	33937182	33938225	5	0.180403287578448	0.0212003515554441	1.74763459197321e-17	1.23375487364563e-11	RXFP3
122	6	31846924	31847009	3	0.154644373880764	0.0181799858807734	1.79575360137882e-17	1.26772482516859e-11	SLC44A4
252	19	3480508	3480672	5	-0.318278134421559	0.039188949544118	4.59965120276684e-16	3.24715596415167e-10	C19orf77;C19orf77
100	15	50474129	50474301	6	0.129356623003796	0.0160955693030918	9.22266088512375e-16	6.51080201047931e-10	SLC27A2;SLC27A2
127	7	158750244	158751184	5	0.528180865736328	0.0658086848681767	1.00697721573816e-15	7.10882614290866e-10
79	3	182817190	182817479	9	-0.226142281003413	0.0283837338928003	1.62152841682933e-15	1.14472933655958e-09	MCCC1
108	19	50191342	50191637	4	0.248316105534785	0.0313729590606767	2.47307919466834e-15	1.74588756903048e-09	C19orf76;PRMT1;PRMT1;PRMT1
303	12	54746067	54746176	3	0.271445223319992	0.0343993440112268	2.99774673264983e-15	2.11628029014127e-09
88	1	117317903	117318232	5	0.317950092954109	0.0406516205920481	5.2264514516944e-15	3.68964998748382e-09
456	7	27182435	27182637	4	0.386785978238773	0.0497203962734643	7.29721698925497e-15	5.15152141408347e-09	HOXA5;HOXA-AS3
46	1	870958	871546	6	0.484202690676045	0.0624196895335285	8.68175492709375e-15	6.12894566306632e-09	SAMD11
283	1	234367145	234367493	4	0.474586880399867	0.0612901485199788	9.68831244088163e-15	6.83953198582747e-09	SLC35F3
44	5	102898463	102898729	7	-0.865540484511002	0.112819546444454	1.6946464042003e-14	1.19634749157003e-08	NUDT12;NUDT12
3960	21	30449989	30450130	2	-0.455157894827987	0.0595165414957278	2.04786607905243e-14	1.44570539356961e-08	MAP3K7CL;MAP3K7CL;MAP3K7CL;MAP3K7CL;MAP3K7CL;MAP3K7CL;MAP3K7CL;MAP3K7CL;MAP3K7CL;MAP3K7CL;MAP3K7CL;MAP3K7CL
69	6	30038955	30039142	7	0.164166170558902	0.0215908995966634	2.882514576025e-14	2.03493134254688e-08	RNF39;RNF39
291	11	848750	849153	4	0.245453138214086	0.0325239084255159	4.45903247617384e-14	3.14788518978226e-08	TSPAN4;TSPAN4;TSPAN4;TSPAN4;TSPAN4;TSPAN4;TSPAN4
118	22	50528213	50528510	5	0.222825105047131	0.0296294414095482	5.46109685134819e-14	3.85529954988721e-08	MOV10L1;MOV10L1;MOV10L1
695	14	103691361	103691834	6	0.0404696104940239	0.00544612667933024	1.07863069671794e-13	7.61466890762907e-08
3079	7	72813946	72813978	2	0.25280386097935	0.0340534922606004	1.1386896248782e-13	8.03865911510141e-08
390	20	61953801	61954258	4	0.255933129480469	0.034651040840439	1.51294008975988e-13	1.06807064694661e-07	COL20A1
372	2	558183	558220	3	0.382709839519835	0.0521313824043499	2.11598157120962e-13	1.49379200206643e-07
24	5	140578896	140580212	13	0.121595870125083	0.0166596975217812	2.90336475879063e-13	2.04965067502155e-07	PCDHB11
209	5	83016779	83017184	5	0.227310083235124	0.0311490926270583	2.93193115106245e-13	2.0698173196106e-07	HAPLN1;HAPLN1
256	20	3730221	3731006	5	-0.143161823069534	0.0196889997739122	3.56419447867787e-13	2.51616804158399e-07	HSPA12B;HSPA12B
113	2	218843411	218843735	5	0.307339248681503	0.0423450673056257	3.92941262842484e-13	2.77399635092491e-07
785	19	49636535	49636594	2	0.646549082361196	0.0891303257888441	4.04717289060817e-13	2.85713003233507e-07	PPFIA3
394	22	50615586	50616420	4	0.24177609948874	0.0333695720639243	4.31145539364343e-13	3.04370211533033e-07	PANX2;PANX2;PANX2
323	15	95870440	95870475	3	0.378460249090018	0.0533834526289406	1.34629073446323e-12	9.50423368029457e-07
3602	14	83108852	83108873	2	-0.323620473787583	0.0456515690030022	1.35159348600667e-12	9.54166882600808e-07
151	10	134597884	134598496	5	0.217545954816512	0.0307530121915269	1.50560407873568e-12	1.06289173861201e-06
386	2	220348312	220348803	4	0.192786104122646	0.0274718684021567	2.25739804081623e-12	1.59362594870051e-06	SPEG
36	17	17109640	17110120	7	0.391603063154494	0.0561844332936404	3.17038713635392e-12	2.238156991619e-06	PLD6;PLD6
1043	10	3282437	3282650	3	-0.462538803759924	0.0664938410035281	3.49784408902164e-12	2.46932751955345e-06
971	6	168435914	168436353	2	0.960817546087156	0.138243564016662	3.64822440657156e-12	2.57548955739004e-06	KIF25;KIF25
48	1	2344979	2345410	10	0.0809581300053226	0.0116526379663406	3.71493388250795e-12	2.62258357889367e-06	PEX10;PEX10
49	1	3774827	3775206	7	0.117281610686296	0.0169573765102992	4.63725716986627e-12	3.27370415986728e-06	KIAA0562;DFFB
126	7	134464123	134464411	6	0.141110954834349	0.0204432954607007	5.10757264183855e-12	3.60572665951442e-06	CALD1;CALD1;CALD1
516	21	47294739	47295375	4	-0.205858655624957	0.0298641612770041	5.45636954500013e-12	3.85196227487966e-06	PCBP3;PCBP3
131	1	43920056	43920264	6	-0.234138428539206	0.0339941599785785	5.67385269812775e-12	4.00549602921217e-06	HYI
19	15	101389568	101390259	7	0.290355016195773	0.0422671507466659	6.44185126386175e-12	4.54766999268205e-06
22	2	220325369	220326041	9	0.17637071725307	0.025682993140647	6.546591106365e-12	4.62161181767611e-06	SPEG
229	7	27186676	27187560	8	0.168511217645488	0.024553409933493	6.74068197087124e-12	4.75863162211035e-06	HOXA6
172	14	102050490	102051071	5	0.239750355025652	0.0349841505983532	7.22597036650785e-12	5.10122436202878e-06
470	8	93522056	93522271	4	0.225185124777382	0.0329266792232937	7.97552297196988e-12	5.63037627072294e-06
93	12	41221579	41221855	6	0.165451090826684	0.0242602942054227	9.11480815184011e-12	6.43466261844859e-06	CNTN1;CNTN1;CNTN1
94	13	36271766	36271909	3	0.212928591445775	0.0313900602127982	1.17451104293728e-11	8.29154292338875e-06	LINC00445;LINC00445;MIR548F5
641	11	111789613	111789693	3	0.154862323066797	0.0228687062692163	1.27189199381994e-11	8.97901056281145e-06	C11orf52;C11orf52
4256	7	155589293	155589411	2	-0.360919446441109	0.0535435777884576	1.57660797262544e-11	1.11301743453074e-05
600	10	128152075	128152247	4	0.193579175740463	0.0287364192214047	1.62391541194044e-11	1.14641445246724e-05	C10orf90
543	8	48572058	48572557	4	-0.193885429881515	0.0288049040679841	1.68516222756056e-11	1.18965207068197e-05	SPIDR;SPIDR;SPIDR;SPIDR
233	8	21882397	21882942	5	0.107897968811225	0.0160505303032326	1.78764293059604e-11	1.26199904035479e-05	NPM2;NPM2
107	19	46417255	46418029	6	0.206525355437732	0.0307952512885458	1.99480792023889e-11	1.40824861494809e-05	NANOS2;NANOS2
1211	7	27134225	27134369	3	-0.503271344571003	0.0752920541785387	2.32101191515938e-11	1.63853460859017e-05	HOXA1;HOXA1
618	11	15094338	15094382	3	0.372426425307744	0.0558191279054952	2.52303476792239e-11	1.78115405565819e-05	CALCB
39	6	32063774	32064956	8	0.132491705457827	0.0199319330288435	2.98704699883485e-11	2.10872673815645e-05	TNXB
189	19	19639581	19640075	4	0.35151750727045	0.0530060020932671	3.31944205076081e-11	2.34338335182895e-05	YJEFN3
363	18	11850121	11850153	4	0.227034332893211	0.0343162490500424	3.69191690866531e-11	2.60633458509063e-05	CHMP1B;GNAL;GNAL;GNAL
282	1	205419148	205419411	4	0.0862149831991276	0.0130538814161215	3.987326674969e-11	2.81488117748109e-05	BLACAT1
1571	11	12698900	12699172	2	0.25507794821735	0.0386788509847345	4.25928831492863e-11	3.00687440094207e-05	TEAD1
87	6	166259938	166261046	8	-0.146564302106333	0.0222286771200081	4.29639334179016e-11	3.03306895439016e-05
164	11	61544854	61545187	5	0.290078966681208	0.0441096340219367	4.82241618957342e-11	3.40441846594268e-05	C11orf9;C11orf9
865	20	61640931	61641454	3	0.315873822131096	0.0480774227870374	5.0279047117299e-11	3.54948452657871e-05
1161	5	40841298	40841315	2	-0.384722892877281	0.0586514131330379	5.39949847679904e-11	3.81181374618562e-05	CARD6
317	14	93698053	93698774	3	0.418762381389785	0.0639593128689965	5.85769618230206e-11	4.13528162376941e-05
92	11	126173140	126173585	8	0.0832139691561727	0.0127225521132864	6.12453093749764e-11	4.32365548704302e-05	DCPS
1554	11	1575600	1575781	3	0.11643124275995	0.0178430216394637	6.78611531231058e-11	4.79070560753284e-05	DUSP8
1785	13	36431974	36432082	2	0.167388181000136	0.0257932217819157	8.60537390247265e-11	6.07502394406789e-05	MIR548F5;DCLK1
1010	8	144809598	144809621	2	0.634751664937979	0.098022143032003	9.44392652771506e-11	6.66700603972614e-05	FAM83H
254	2	3583570	3584477	5	-0.126042073078282	0.0194821314329764	9.82468123657637e-11	6.93580249172974e-05
123	6	31846769	31846797	2	0.237405575462082	0.0369175040341405	1.27013505562348e-10	8.96660733462787e-05	SLC44A4;SLC44A4
515	21	38629859	38630506	4	-0.556130901129595	0.0866371907144399	1.37101983949475e-10	9.67881052830192e-05	DSCR3
9	5	140810051	140811253	13	-0.21794509412964	0.0339548099410435	1.37460087823713e-10	9.70409112197648e-05	PCDHGA4;PCDHGA11;PCDHGA11;PCDHGA9;PCDHGA1;PCDHGB1;PCDHGB6;PCDHGA12;PCDHGB3;PCDHGB7;PCDHGA6;PCDHGA8;PCDHGA10;PCDHGA5;PCDHGB4;PCDHGA3;PCDHGA2;PCDHGA12;PCDHGB2;PCDHGA7;PCDHGB5
784	19	49220102	49220235	4	0.10574932498093	0.016475455943091	1.37535255073238e-10	9.7093976065738e-05	MAMSTR;MAMSTR;MAMSTR
7	4	81118188	81119473	13	0.177641759003705	0.0276792335430305	1.38192988901644e-10	9.75583078660381e-05	PRDM8;PRDM8
205	4	111533509	111533823	4	0.203787168233395	0.0318408827864623	1.55200682482956e-10	0.00010956500820362
35874	20	51649472	51649472	1	-0.562150748041529	0.0878341076862328	1.55232671443341e-10	0.000109587591034127	TSHZ2
112	2	129659018	129659946	6	0.221512969825492	0.0347094836481706	1.74887182709032e-10	0.00012346283084372
505	17	79465866	79466438	4	-0.212525691927563	0.0333410872837842	1.83814910085205e-10	0.000129765422479021
549	1	6445804	6445909	4	0.102771295659505	0.0161303762657864	1.8744552991318e-10	0.000132328483960919	ACOT7;ACOT7;ACOT7
40	17	48912075	48912556	11	-0.0975709237898372	0.0153149910900065	1.87870379191673e-10	0.000132628409283016	WFIKKN2
506	17	79495320	79495335	3	-0.209607062032257	0.0329686447665564	2.0470360402168e-10	0.000144511942184333	FSCN2;FSCN2
2136	17	72915897	72916000	2	0.328427761178666	0.0516687186476162	2.06518114533108e-10	0.00014579290858145	USH1G
504	17	7198721	7199284	4	-0.127529468209307	0.0200810097382122	2.14267987866476e-10	0.000151263985910254	YBX2
349	17	20799408	20799532	4	0.304735220026269	0.0480111728925752	2.19307478319317e-10	0.00015482164947187	CCDC144NL;CCDC144NL
73	6	138893111	138893712	7	0.0862130737018621	0.0136192698353126	2.44800309917092e-10	0.000172818492388141	NHSL1;NHSL1
42	19	57742112	57742423	8	-0.298787316756319	0.0472087126791896	2.46640851676243e-10	0.000174117835726805	AURKC;AURKC;AURKC
730	17	935017	935235	3	0.308280439028568	0.0488469184400551	2.76961895528162e-10	0.000195523188881375	ABR;ABR;ABR
139	3	126911763	126912011	5	-0.311701878113872	0.0494250821768871	2.85319132297045e-10	0.000201423038679025
132	10	14050455	14050718	6	-0.315662543189803	0.0501652982164258	3.12497516475779e-10	0.000220609809238692	FRMD4A
71	6	31127120	31127271	5	0.222402153731297	0.0353872842429236	3.28267090773101e-10	0.000231742450600906	TCF19;TCF19;CCHCR1
84	4	184908648	184909018	6	-0.147084468852501	0.0234061382747298	3.29943855077477e-10	0.00023292617409893	STOX2
27	6	29648400	29648628	6	0.947876305894116	0.150977043856078	3.42336791963118e-10	0.000241675054643907
96	14	23351876	23352504	6	0.128427898982349	0.0204751297340961	3.55558792647462e-10	0.000251009218581025	REM2
427	5	140552347	140552992	6	0.2316468858335	0.0369643252505347	3.68616458881744e-10	0.000260227369462779	PCDHB7;PCDHB7
38	6	31696102	31696867	19	0.0548059746334554	0.00876244217619525	3.98418377871134e-10	0.000281266242786772	DDAH2
2365	2	92262463	92262806	2	0.496715868181478	0.0795366253781537	4.23471521845442e-10	0.000298952685147443
177	16	57406257	57406425	6	0.0830963379635834	0.0133201940868491	4.42145621626656e-10	0.00031213579660669	CX3CL1
110	19	58715251	58716517	7	0.11110138521502	0.0178265698154506	4.59495559832173e-10	0.000324384106932442	ZNF274;ZNF274;ZNF274
1647	12	1753440	1753902	2	0.0969817224348008	0.0155669316205946	4.66485203500418e-10	0.000329318494807545	WNT5B;WNT5B
1952	16	17898054	17898396	2	0.148911656431937	0.0239471315998806	5.02408485575632e-10	0.000354678787251516
452	6	74072242	74072376	6	0.187000179122551	0.0301371725428438	5.4708173307478e-10	0.000386216179036273	C6orf221
484	10	8094482	8094860	5	-0.170276769450408	0.0274481772974399	5.51954464468384e-10	0.000389656117872707	FLJ45983;FLJ45983
294	11	62211990	62212431	4	0.197266207113225	0.0318290693281526	5.73035405793471e-10	0.000404538355967742	AHNAK
415	4	1402434	1402892	4	0.157804279880697	0.0255027626804332	6.10356892761795e-10	0.000430885720943439
24440	7	27181671	27181671	1	0.956470089381652	0.154812764262331	6.48209843980158e-10	0.000457608276826701	HOXA5
221	6	31762555	31762776	10	0.0857637609759637	0.0138880856840432	6.60179291184559e-10	0.000466058191866778	VARS
3637	15	97629221	97629235	2	-0.218946642503534	0.0354749960263976	6.74920508565306e-10	0.000476464857465238
468	8	20159382	20160009	4	0.217803330792681	0.0353325806276322	7.07613844372728e-10	0.000499544946731838
2057	17	8095608	8095813	2	0.700446423402131	0.113871798313532	7.69064634287956e-10	0.000542926562028023
50	11	789930	790193	6	0.227006921780639	0.0369210057316617	7.82442637084087e-10	0.000552370856747971	CEND1
166	14	23479657	23479801	5	0.222261817510048	0.0362455923985323	8.67232429077749e-10	0.000612228803934441	C14orf93;C14orf93;C14orf93
1193	6	126080132	126080513	3	-0.335931166637714	0.0548271594367043	8.9498530456984e-10	0.000631821140658211	HEY2
2204	18	74499511	74499573	2	0.226599720182761	0.0370106696011749	9.20888015770493e-10	0.00065010734094929
147	1	231155818	231155948	4	0.27775486906422	0.0453754998110247	9.28429334156633e-10	0.000655431187453214	MIR1182;FAM89A
1050	10	120429062	120429205	3	-0.408966397205316	0.0669309438658998	9.94603140243291e-10	0.000702147049076733
1016	9	139094185	139094581	3	0.181494017971465	0.0297179728754432	1.01385305046298e-09	0.000715736657945693	LHX3;LHX3
586	10	45359611	45359721	3	0.152900253281474	0.025097177736568	1.11279976359167e-09	0.000785588782705884
144	7	4764228	4765362	6	-0.0949399371724884	0.0156071012411242	1.17862883259968e-09	0.000832061274775569	FOXK1
91	11	115024362	115024943	6	0.151513316524185	0.0249725764702044	1.30169148340659e-09	0.000918938214551265
262	1	43751270	43751504	7	0.150417116237531	0.024844304043214	1.40950388467832e-09	0.00099504913391585	C1orf210;C1orf210;C1orf210
392	22	19712623	19712750	4	0.135243191731483	0.0224134844722733	1.59940059161634e-09	0.00112910804345569
203	22	32600722	32601342	5	0.201932973846374	0.0335378724109026	1.73296646277126e-09	0.00122339980515861	RFPL2;RFPL2
2212	19	940967	941126	2	0.156265937555132	0.0259574934544067	1.7434124598021e-09	0.00123077422988451	ARID3A
29	6	30881464	30881766	14	0.0617893533067601	0.0102823474049952	1.86365959412096e-09	0.00131566353608685	VARS2;VARS2;VARS2;GTF2H4
53	12	66275403	66276101	8	0.113469657666339	0.0188988202968047	1.92443113040155e-09	0.00135856562752489	LOC100129940;HMGA2;HMGA2;LOC100129940;LOC100129940;HMGA2;HMGA2
995	7	150689873	150689889	3	0.0875872066892201	0.014601021898293	1.98898685366141e-09	0.00140413919225025	NOS3;NOS3;NOS3;NOS3
360	17	79380400	79380706	4	0.132526506164372	0.0220978874046746	2.00689725363427e-09	0.00141678316448389	BAHCC1
582	1	245710332	245710401	3	0.444496817509681	0.0741604681067023	2.05098864610986e-09	0.00144790979164178	KIF26B
457	7	27280914	27281415	4	0.164792388988984	0.0275441359299259	2.19268862727514e-09	0.00154794388524528	EVX1
490	12	65515483	65516002	4	-0.164153861776707	0.0274478188680789	2.22345228517166e-09	0.00156966170488293	WIF1
459	7	51539131	51539678	4	0.215501817699994	0.0361389758263515	2.47434340617407e-09	0.00174678004799243
823	2	178990324	178990729	3	0.14558732696919	0.0244208902929302	2.49795796614513e-09	0.00176345091190592	RBM45
235	9	139889049	139890188	5	0.120667075746121	0.0202483030402261	2.53216329744541e-09	0.00178759840497467
75	17	33759512	33760278	7	-0.404861201655362	0.0679528331910994	2.55384403871337e-09	0.00180290407603797	SLFN12;SLFN12
1005	8	72758095	72758701	3	0.140225978957255	0.0235954298533012	2.79972663075345e-09	0.00197648661306681	MSC
35	1	36038514	36039423	10	0.0933952957235159	0.0157649418537162	3.13745380868983e-09	0.00221490747842125	TFAP2E
744	17	58225949	58226188	3	0.178174653793171	0.0300914467026319	3.19783122273441e-09	0.00225753133650792	CA4
269	1	117665142	117665293	5	0.0766898608087455	0.0129541842072598	3.2177690129704e-09	0.00227160655908954	TRIM45;TRIM45
13555	17	4439481	4439481	1	0.508592179861715	0.0859892308107078	3.32676597188628e-09	0.00234855372521493	SPNS2
1200	7	4911116	4911224	3	-0.196348480696194	0.0332026300867095	3.34623989095595e-09	0.00236230147469959	RADIL
1099	19	853054	853334	2	-0.435110764631474	0.0735849011017139	3.35842231577437e-09	0.00237090174277713	ELANE
443	6	30655617	30655896	7	0.0698619249990834	0.0118433854799267	3.66124250858516e-09	0.00258467977763325	KIAA1949;KIAA1949;KIAA1949
910	4	110767863	110768159	4	0.113179360275704	0.0191965245931529	3.72812676166816e-09	0.00263189718428697	LRIT3
143	5	19988629	19988848	7	-0.132477333722188	0.0224949938965217	3.88088817317393e-09	0.00273974017206935	CDH18;CDH18
358	17	55122747	55122988	4	0.232657828637399	0.0395903922582725	4.18719108030713e-09	0.00295597685348038	RNF126P1
188	18	77723195	77723271	5	0.170118543432578	0.0289804160968548	4.35477710764985e-09	0.00307428538258517	HSBP1L1
344	16	81272080	81272500	6	0.102465687352888	0.0174564564916642	4.36354474086254e-09	0.0030804749546251	BCMO1
25	6	10555682	10556523	8	0.212164589747911	0.0361509168659105	4.38807626580957e-09	0.00309779315638213	GCNT2;GCNT2
2471	2	242296467	242296473	2	0.381273285204598	0.0650130348912828	4.50306818547311e-09	0.00317897250701204	FARP2
117	22	19743759	19744078	7	0.141258895212954	0.0240912076971443	4.53199640256344e-09	0.00319939458436448	TBX1;TBX1;TBX1
219	6	28921288	28922226	8	0.104430734048204	0.0179050477760825	5.46113626183207e-09	0.00385532737199418
23191	6	28909903	28909903	1	0.386596916557967	0.0663187828212449	5.56360470058648e-09	0.00392766568361193
2227	19	3879827	3879858	2	0.293678361337776	0.0504367561529924	5.79026460252112e-09	0.004087677828002	ATCAY
194	20	3145178	3145597	5	0.241979141999877	0.041633446973973	6.16817058329603e-09	0.00435446320047192	ProSAPiP1
246	16	857454	858205	5	-0.585919283721939	0.101068365164549	6.74083653452009e-09	0.0047587407374002	PRR25
17	6	48036280	48036676	10	-0.134344574679677	0.0231886305371275	6.89124647094577e-09	0.00486492368488946	C6orf138
101	19	10736006	10736355	5	0.219829534913602	0.0379451624150875	6.89968868059022e-09	0.00487088352188343	SLC44A2;SLC44A2
181	17	75789279	75789529	5	0.11294067393217	0.0195041353137934	7.01348265268098e-09	0.0049512171730387
3261	9	139096200	139096450	2	0.374077591422762	0.0646140526436428	7.06318207914154e-09	0.00498630283104452	LHX3;LHX3
1555	11	1578502	1578634	2	0.284595006889751	0.0492115590191095	7.333962881491e-09	0.00517746243392874	DUSP8;HCCA2
23	21	36258596	36259623	9	0.271171620504076	0.0469061066338895	7.41881076411797e-09	0.00523736139060443	RUNX1;RUNX1;RUNX1
634	11	66789821	66790027	3	0.117038737782231	0.0202618712738496	7.63591406222789e-09	0.00539062698362822	SYT12;SYT12
525	5	68666458	68666615	4	-0.259528166383723	0.044929943997475	7.63679278788236e-09	0.00539124732615507	TAF9;RAD17;RAD17;RAD17;TAF9;RAD17;RAD17;RAD17;TAF9;RAD17;RAD17;TAF9
299	11	94135006	94135029	4	0.139007567243862	0.0240773110046629	7.76950025922121e-09	0.00548493309449903	GPR83
305	12	56694490	56694789	4	0.140830591796047	0.0243977663712949	7.820881619188e-09	0.0055212061252371	CS
999	8	1713005	1713012	3	0.25237553940405	0.0437308524036005	7.87512595564091e-09	0.00555950029426639	CLN8
173	15	93652756	93653310	5	0.164932445365085	0.0286094144143057	8.16718675827226e-09	0.00576568266230961
133	12	75784855	75785232	8	-0.280692641647734	0.048768640325994	8.6336111491931e-09	0.00609495822605091	GLIPR1L2
724	16	56554249	56554309	3	0.201577213567359	0.0351351856764572	9.62606109891336e-09	0.00679558521520558	BBS2
90	10	88728073	88728572	6	0.115591185367798	0.0202095433430828	1.06753937814325e-08	0.00753636896775875	C10orf116
775	19	13915689	13915817	3	0.131463365017119	0.0229977233337652	1.0882728988009e-08	0.00768273870818786	ZSWIM4
1008	8	134115218	134115431	3	0.0605740849588906	0.0105997425087051	1.09913797648785e-08	0.00775944148467431	SLA;SLA;SLA;SLA;SLA;SLA;TG;SLA;SLA
1899	15	69373153	69373260	2	0.082468739338173	0.0144786324378097	1.22727922524158e-08	0.00866406360013874	MIR548H4;TMEM84
589	10	49514273	49514354	3	0.114347059839532	0.0200809724309759	1.23879877484118e-08	0.00874538666690556
597	10	101297508	101297642	3	0.188183874307991	0.0330504691264199	1.24218092423436e-08	0.00876926318729715
1156	4	154712902	154713496	3	-0.22279385229511	0.0391296492376629	1.24289965412275e-08	0.00877433711125535
141	4	99064459	99064904	7	-0.30044444610291	0.0528000766259192	1.26870253654454e-08	0.00895649436591373	C4orf37
486	10	35195138	35195758	4	-0.174615897876934	0.0306999859516343	1.28673701118418e-08	0.0090838100020455
996	7	150822655	150822987	3	0.397699953067273	0.0701553768504656	1.437633981259e-08	0.0101490777250766	AGAP3
243	11	61159470	61159739	5	-0.198698885085543	0.0350694136731968	1.46276844216569e-08	0.0103265162112597	TMEM216;TMEM216;TMEM216
649	12	6427498	6427774	3	0.135362858166415	0.0239646853058791	1.61919335358246e-08	0.0114308088231501	PLEKHG6;PLEKHG6;PLEKHG6
948	6	27648004	27648411	3	0.283362046820432	0.0502474971894048	1.70716479591958e-08	0.01205184937833
1068	13	109248331	109248503	4	-0.117024171328336	0.0207569159513744	1.72196371889724e-08	0.0121563234110154	MYO16
120	5	176827392	176827833	5	0.142507065377749	0.0252807559303382	1.73060196660371e-08	0.0122173057253765	PFN3
542	8	335281	335563	4	-0.134203871888	0.0238128392126937	1.74269909710965e-08	0.0123027062649824
2123	17	56616580	56616586	2	0.116848808858405	0.0207397612730855	1.7602807385135e-08	0.0124268250931877	SEPT4;SEPT4;SEPT4;SEPT4-AS1
30510	12	72338080	72338080	1	-0.506198363502716	0.0898915109112418	1.78945190818704e-08	0.01263276100748	TPH2
466	7	154862969	154863338	6	0.0726708276765987	0.0129319172951703	1.9151787016948e-08	0.0135203381071236	HTR5A
345	16	88700548	88700624	3	0.466745772513817	0.0830772701880554	1.92942916720805e-08	0.0136209402659469
24577	7	44260591	44260591	1	0.672256836387672	0.119831878954283	2.02326659461845e-08	0.0142833921533706	CAMK2B;CAMK2B;CAMK2B;CAMK2B;CAMK2B;CAMK2B;CAMK2B;CAMK2B;CAMK2B
645	11	132951838	132951950	3	0.238547761924877	0.0426471827788924	2.22514824140579e-08	0.0157085897705811	OPCML
351	17	39019545	39019978	4	0.198762045248834	0.0355402733056365	2.23711907012255e-08	0.0157930986738651	KRT12
602	10	133558786	133558971	3	0.202982158034558	0.0363006314088875	2.24860035465528e-08	0.0158741516057138
1030	1	78511344	78511433	3	-0.145560628186537	0.0261046190284227	2.46043008925138e-08	0.0173695784451764	GIPC2
416	4	2819614	2819770	5	0.132579923889089	0.0237852737620442	2.48907168851021e-08	0.017571775820056	SH3BP2;SH3BP2;SH3BP2;SH3BP2
800	2	74055294	74055950	3	0.300149369720405	0.0538585526622847	2.50505573774031e-08	0.0176846163344793	STAMBP;STAMBP;STAMBP
253	19	57306631	57307081	5	-0.156037724792511	0.0280121146625098	2.54205091092746e-08	0.0179457863492562	ZIM2;ZIM2;ZIM2
1160	5	1800542	1800684	3	-0.31614710349039	0.0570482301572853	2.99461425648444e-08	0.0211406889666498	NDUFS6;MRPL36
509	2	11796989	11797017	2	-0.26624770910224	0.0480991312725302	3.10527045000333e-08	0.02192187411073
31	14	24779959	24780716	9	-0.218121879142793	0.0394164079972166	3.13395279186471e-08	0.0221243591108643	LTB4R2;LTB4R2;LTB4R2;LTB4R;CIDEB;CIDEB
211	6	26987575	26987966	4	0.22982236246363	0.0416250512714298	3.36594251205293e-08	0.0237621067798135	LOC100270746;C6orf41
63	19	58446770	58446988	7	0.144320602657271	0.0261671707438773	3.48124534558757e-08	0.0245760952043496	ZNF418
478	1	8271918	8272081	3	-0.128301715079081	0.0232773599500403	3.55046925256564e-08	0.0250647862213348
1137	21	40823724	40824019	3	-0.138369451433596	0.0251839256318154	3.92138872630694e-08	0.0276833182105747	SH3BGR;SH3BGR
535	7	27127448	27127752	4	-0.179016206348376	0.0326479023172587	4.17611468617744e-08	0.0294815739550976
455	7	4347499	4347751	4	0.172704963430953	0.0315042886587672	4.20661005137117e-08	0.0296968581203584
780	19	40789857	40790165	3	0.14651669486129	0.0267318186330472	4.22964532733083e-08	0.0298594772634649	MIR641;AKT2
1252	1	1288926	1288926	1	0.293181369241036	0.0535945875696129	4.49137437114647e-08	0.0317071717693145	MXRA8
765	18	45934156	45934595	3	0.160509027319557	0.0294259169446671	4.90604898965621e-08	0.0346345962659073
210	5	134735613	134736001	6	0.113629544795059	0.0208911365211294	5.35422782338484e-08	0.0377985461151329	H2AFY;H2AFY;H2AFY;H2AFY
884	3	119421604	119421667	3	0.13317701492752	0.0245143656772605	5.55353568821476e-08	0.0392055739384502	C3orf15
1769	12	132197045	132197061	2	0.293900751545627	0.0541371347459028	5.67279093833405e-08	0.0400474647245349	SFSWAP;SFSWAP
239	10	711676	712165	4	-0.163543590719235	0.0301274107839261	5.68619762392689e-08	0.0401421101599455	DIP2C
3818	19	55485037	55485068	2	-0.433200155653155	0.0798135809360749	5.71009810967209e-08	0.0403108373120978	NLRP2;NLRP2;NLRP2;NLRP2
422	4	81111177	81111507	4	0.544982268887861	0.100525975475344	5.91645405459807e-08	0.0417676215502189	PRDM8
691	14	100204072	100204528	5	0.216712930404642	0.0399811489799835	5.94732305790238e-08	0.0419855434398759
25008	7	107953712	107953712	1	0.386042640191221	0.0713834659030179	6.37281558361433e-08	0.0449893377096162	NRCAM;NRCAM;NRCAM;NRCAM
365	18	23713595	23713928	9	0.103777899205455	0.0192067359440151	6.546119087529e-08	0.0462127859267471	PSMA8;PSMA8;PSMA8
658	12	101988604	101988803	3	0.217547560657422	0.0403217688591963	6.84136800816386e-08	0.0482971163493933	MYBPC1;MYBPC1;MYBPC1;MYBPC1
2358	2	73496907	73496909	2	0.173420280300577	0.0321756744750803	7.0538212301261e-08	0.0497969447415613	FBXO41
2218	19	1826924	1826957	2	0.0992554725799934	0.0184379200665365	7.31629824719101e-08	0.0516499196169223	REXO1
497	15	66947564	66947617	3	-0.858390920910252	0.159644560418193	7.5784282807517e-08	0.0535004449379463
220	6	30070074	30070403	6	0.0898108845216055	0.0167072587820089	7.6344705532889e-08	0.0538960792838817
296	11	64051725	64052200	10	0.103710320859124	0.0192990304274196	7.70679690183674e-08	0.0544066722042996	GPR137;BAD;BAD;GPR137
454	6	164393351	164393643	4	0.294222381800236	0.0547779018730055	7.82198258302669e-08	0.0552198335836577
81	4	122853963	122854350	6	-0.165917922249743	0.0309020014226806	7.91023395644853e-08	0.0558428503319253	TRPC3;TRPC3
111	2	27341458	27342158	8	0.0866356008177843	0.0161445546347574	8.03936830012106e-08	0.0567544832704856	CGREF1;CGREF1;CGREF1
601	10	131697080	131697345	3	0.34132344701769	0.0636267517861917	8.11897547338731e-08	0.0573164756826609	EBF3
720	16	22103841	22103855	2	0.266425505451081	0.0497529278679655	8.55699542569669e-08	0.0604087081973856	VWA3A
7350	10	94933709	94933709	1	0.209458038955699	0.0391822865503656	9.00519138082431e-08	0.0635727789163259
19935	3	97466366	97466366	1	0.347232141443662	0.0649626968247771	9.03669138321243e-08	0.0637951553881849	EPHA6
636	11	70670880	70671065	3	0.250465990968119	0.0468728373171428	9.11582582439117e-08	0.0643538105150972	SHANK2
1561	11	1947743	1947949	2	0.206278556546253	0.0386413356863495	9.38286287436196e-08	0.0662389772619594	TNNT3;TNNT3;TNNT3;TNNT3
2222	19	2987082	2987337	2	0.204897205652905	0.0383902427617486	9.438203084237e-08	0.066629655347387	TLE6;TLE6
39122	6	78078628	78078628	1	-0.812764339018838	0.152295174594095	9.46168675189576e-08	0.0667954399430808
545	1	3142925	3143334	3	0.24200146345618	0.0453537737508452	9.50918733618224e-08	0.0671307736428921	PRDM16;PRDM16
14551	17	78369689	78369689	1	0.182749494433803	0.0342773983592471	9.74119415777859e-08	0.068768642040429	RNF213;LOC100294362
414	3	194705841	194706168	4	0.167866155905824	0.0314883038342839	9.76391194826739e-08	0.06892901987263
204	3	127634188	127634459	5	0.115596212907536	0.021714532401997	1.01817825449993e-07	0.0718790066012009
105	19	14049058	14049578	5	0.138797693892279	0.0261068429731157	1.05767461639549e-07	0.0746672799166711	PODNL1;PODNL1;PODNL1;PODNL1
261	1	39733810	39734340	4	0.161632545630973	0.0304073021483815	1.06316234480102e-07	0.0750546899448695	MACF1
28826	10	67330494	67330494	1	-0.497134472443359	0.0935591494871199	1.07489393286845e-07	0.075882889616601	LINC01515
245	13	113242739	113243141	6	-0.0642868432768628	0.0121018359544063	1.08335662050752e-07	0.0764803189743627	TUBGCP3
165	13	24519920	24520507	5	0.149004424838174	0.0280617647090945	1.09701263330595e-07	0.0774443747570767
387	2	241458886	241459227	4	0.255732596335386	0.0481618033148545	1.0970743405059e-07	0.0774487310200526	ANKMY1;ANKMY1
74	1	153599625	153599831	9	-0.197452747357785	0.0372022299960587	1.11107688763758e-07	0.0784372506365965	S100A13;S100A13;S100A13;S100A13;S100A13;S100A13;S100A1
12531	15	98502883	98502883	1	0.219387230245766	0.0413750647788973	1.14288761977536e-07	0.0806829515393752	ARRDC4
19091	22	36946958	36946958	1	0.35401671182199	0.066879223103748	1.20080270802542e-07	0.0847715077349498
249	18	60052048	60052386	3	-0.36782052958705	0.0695602007315274	1.23795250048449e-07	0.0873941233384532	TNFRSF11A
227	6	142409279	142409831	6	0.131807351393148	0.0249299480307765	1.24264633503813e-07	0.0877254878744511	NMBR
289	10	131989161	131989849	4	0.237565317846501	0.0449588826725627	1.26353614704871e-07	0.0892002187762063
1671	12	24103841	24103841	1	0.287112634110808	0.0544164683416613	1.31884012358266e-07	0.0931044417124044	SOX5;SOX5;SOX5;SOX5;SOX5
429	5	169407439	169407696	4	0.0846484640524265	0.0160509960737743	1.33685593947263e-07	0.094376280846228	FAM196B;DOCK2;FAM196B
182	17	76713379	76713805	3	0.197904523187412	0.0375832788346997	1.39610640079509e-07	0.0985591086386102	CYTH1;CYTH1
202	22	31536476	31536784	5	0.116282968542114	0.0221053740404201	1.43747350136889e-07	0.101479448060587	PLA2G3
718	16	3179328	3179445	3	0.280540088008745	0.0533307951846065	1.43760348756755e-07	0.101488624527273	ZNF213-AS1;ZNF213-AS1
13852	17	33474692	33474692	1	0.144681340973176	0.0275609098198336	1.52502240891791e-07	0.107660024473246	UNC45B;UNC45B
18655	21	31799277	31799277	1	0.460945037012548	0.0879431875065484	1.59366625606236e-07	0.112505984913101	KRTAP13-3
2767	4	174436918	174437333	2	0.306646157408673	0.0585535558240356	1.63189796124947e-07	0.11520497890298
4471	1	6514605	6514605	1	0.931616947637247	0.178023653104648	1.66683563109002e-07	0.117671428161742	ESPN
428	5	157117395	157117640	4	0.124874675944941	0.0238631988672255	1.66835358308766e-07	0.117778589045581
1232	8	514736	514821	3	-0.206805117593973	0.0395949094228105	1.76025636599084e-07	0.124266530336579
11839	15	36020701	36020701	1	0.437085579279023	0.0837328511866468	1.78922022106709e-07	0.126311253960386	DPH6-AS1
1025	1	41889271	41889625	3	-0.140969177447407	0.0270072166587611	1.7922721162591e-07	0.126526704637793
10315	12	124953924	124953924	1	0.217651644117304	0.0417240499487802	1.82379499857045e-07	0.12875208458058	NCOR2;NCOR2
322	14	105995393	105996254	4	0.20100786753784	0.0385420299138845	1.83529764691797e-07	0.129564122092527	TMEM121
936	5	159560272	159560692	3	0.14561076628038	0.0279234178257237	1.8416763254866e-07	0.130014429371155
1233	8	48172746	48172969	4	-0.140931727514119	0.0270566147302749	1.9009489614125e-07	0.134198822595189	KIAA0146
521	3	128764824	128765558	4	-0.0822284802265999	0.0158033052513922	1.95837664212386e-07	0.138252969914383
2026	16	89168508	89168599	2	0.323325409834894	0.0621532720481029	1.97085434638271e-07	0.13913384218093	ACSF3;ACSF3;ACSF3
7379	10	98314184	98314184	1	0.162095301225878	0.031238177736446	2.11411971165682e-07	0.149247760928211	TM9SF3
22507	5	141218887	141218887	1	0.139995038886852	0.0270223127554447	2.21030946734743e-07	0.156038344064019
2216	19	1472936	1473179	2	0.181025169524056	0.0349628662864059	2.24709118479844e-07	0.158634975154676	APC2
4315	9	100000026	100000033	2	-0.422455408849885	0.0817387167714233	2.3615253621021e-07	0.166713536005351	KIAA1529
7888	11	2828652	2828652	1	0.287045634311241	0.0555853051007032	2.41655208635992e-07	0.170598186123039	KCNQ1;KCNQ1
997	7	158793909	158793935	2	0.282885403189479	0.0548083021813778	2.45161612596758e-07	0.173073556543969
68	3	46759096	46759698	8	0.126794526645293	0.0246486394019531	2.68837655450285e-07	0.189787824728717	PRSS50
1544	10	134201930	134202158	2	0.2184152528353	0.0424833860309371	2.73000606395563e-07	0.192726689089192
522	3	138725214	138725425	4	-0.0848321726883742	0.0165150247233784	2.79654728138298e-07	0.197424212912328	PRR23A
287	10	131843597	131843798	3	0.379449203016492	0.0739898676200404	2.92224152933995e-07	0.206297686332824
697	15	44117159	44117307	3	0.15298878475742	0.0298350349152802	2.93111477079949e-07	0.20692409902493	MFAP1
425	5	42923550	42924552	5	0.087273333713936	0.0170240706735622	2.95230032607169e-07	0.208419708129259
617	11	12884705	12885131	3	0.230699519632562	0.0450052499631084	2.95871563308389e-07	0.2088726012185	TEAD1
3473	11	124671093	124671243	2	-0.314045937876725	0.0612656000372291	2.96001789499222e-07	0.208964535309503	MSANTD2;MSANTD2;MSANTD2;LOC100507283
779	19	36334925	36335320	4	0.0878241031112807	0.0171392249360058	2.98869684800739e-07	0.210989146072875	NPHS1
1906	15	74596874	74596880	2	0.190166736444825	0.0371439792734309	3.05991245594587e-07	0.216016661766218	CCDC33
2399	2	131009681	131010115	2	0.692427867803058	0.135252145920041	3.06292650572744e-07	0.216229440720383
357	17	46233714	46233967	4	0.105250098093828	0.0205623837984568	3.07853254426792e-07	0.217331159935375	SKAP1;SKAP1
21853	5	24208978	24208978	1	0.456456161815839	0.0891829239914534	3.08463201307179e-07	0.217761756205212
193	2	74729100	74729592	6	0.150683474877505	0.0294698016326532	3.1683286438509e-07	0.223670378442705	LOC151534;LBX2
58	17	1616635	1617447	6	0.0828540821655057	0.0162137582722159	3.21971938584999e-07	0.22729834384765	C17orf91;C17orf91;C17orf91;C17orf91
260	1	26605913	26606607	6	0.0615687116494137	0.0120585631656913	3.29383518026039e-07	0.232530600235109	SH3BGRL3
13905	17	37018229	37018229	1	0.547934590243836	0.107404393707452	3.3678842937645e-07	0.237758149237311
230	7	117119195	117119611	5	0.282964636275869	0.0555223793124994	3.46160703241645e-07	0.244374571578362	CFTR
873	22	46368649	46368838	3	0.181180604096056	0.035554860736172	3.47264139458105e-07	0.245153550099425	WNT7B
616	11	8361190	8361530	3	0.270913729388026	0.0532740115439822	3.67067268911386e-07	0.259133707958876
242	11	368351	368902	15	-0.0823149047920061	0.0161949381930084	3.71999191414364e-07	0.26261543317331	B4GALNT4
370	19	15590532	15590737	4	0.0538054832948041	0.0105897372944929	3.75634579154021e-07	0.265181860595836	PGLYRP2
21068	4	57821434	57821434	1	0.250180328993583	0.0492881247612598	3.85718103555225e-07	0.272300395231536
619	11	43942451	43942604	3	0.0889695383089158	0.0175454486848517	3.9613776329419e-07	0.279656226961876	ALKBH3-AS1
1789	13	45306878	45307004	2	0.0848854407189039	0.0167407232815116	3.96572283314965e-07	0.279962979412183
2531	20	62084549	62084626	2	0.225565674866136	0.0445236202494869	4.05830262470296e-07	0.286498714602743	KCNQ2;KCNQ2;KCNQ2;KCNQ2;KCNQ2
348	17	7492524	7493453	7	0.0796399518106864	0.0157236888256731	4.08472905332196e-07	0.288364306829601	SOX15
142	4	118006405	118006808	6	-0.205301399319543	0.0406015294832526	4.2703379762721e-07	0.301467498671512	TRAM1L1
846	20	44441606	44441818	4	0.0734130504585549	0.0145189255723885	4.27313342715546e-07	0.301664845483438	UBE2C;UBE2C;UBE2C;UBE2C;UBE2C;UBE2C;UBE2C
228	6	160023581	160024002	5	0.186344632033224	0.0369122696659512	4.4573217842981e-07	0.314667751487773
5155	1	48022001	48022001	1	0.191809349196931	0.0380753441000999	4.713409043071e-07	0.332746410781927
1095	17	65242711	65242892	3	-0.0975672573510896	0.0193747705204113	4.75884401705068e-07	0.335953924574505	HELZ
20520	3	185839955	185839955	1	0.196367953322606	0.0390330835167555	4.88416783213261e-07	0.344801247026884
1077	16	1094653	1094813	3	-0.142367750977954	0.028319368463787	4.9763625134795e-07	0.351309795092845
2697	4	839698	839698	1	0.157277204144153	0.0312876961679358	4.98714312376016e-07	0.352070859822035
13225	16	69872652	69872652	1	0.287106156509083	0.0571463108893387	5.05919803230871e-07	0.357157626529456	WWP2;WWP2;WWP2;WWP2;WWP2
26476	8	144808965	144808965	1	0.433235099152626	0.0863147375508926	5.18740661190648e-07	0.366208600952166	FAM83H
901	4	1400257	1400869	3	0.209078120533007	0.0416562402644752	5.19057869684689e-07	0.366432536508994	NKX1-1
726	16	65635750	65636127	3	0.188193741803634	0.0375029655510945	5.21842138978049e-07	0.368398110906526
872	22	46276479	46277129	4	0.225740938260013	0.0449880475000395	5.22670688073409e-07	0.368983030940239
2007	16	69432342	69432500	2	0.126868408654185	0.0252854105788036	5.23604721913444e-07	0.369642418667849
1920	15	96940318	96940323	2	0.129628931706882	0.0258366305605089	5.24153176977006e-07	0.370029604359156
12720	16	4349215	4349215	1	0.350784897028059	0.0699318145651966	5.27311965307784e-07	0.372259573092787
234	8	145137100	145137239	5	0.107678120329387	0.0214719093557624	5.3078510504732e-07	0.374711460403891	GPAA1
343	16	68481049	68481813	5	0.102106258230348	0.0204100799382491	5.6522083758838e-07	0.39902160684138	SMPD3
2017	16	85253980	85254100	2	0.276633896925856	0.0553432247016907	5.7773740010908e-07	0.407857761768806
14258	17	56138124	56138124	1	0.261190662060233	0.0522850048892799	5.86781723377363e-07	0.414242665090313
15897	19	48597832	48597832	1	0.553458821267466	0.110847619455896	5.94578440132444e-07	0.41974681186058	PLA2G4C;PLA2G4C;PLA2G4C
4177	6	39196071	39196340	2	-0.25380941937357	0.0508448560837048	5.98065891001921e-07	0.422208802214043	KCNK5
671	13	38444653	38445013	4	0.123010437340911	0.0246440458308769	5.99161790417571e-07	0.422982460077817	TRPC4;TRPC4;TRPC4;TRPC4;TRPC4;TRPC4
244	13	111522285	111522985	7	-0.0572658109878541	0.0114731430796077	5.99766460827311e-07	0.423409331386266	LINC00346
1157	4	187219430	187219643	3	-0.500666369151733	0.100385556284708	6.11864090439069e-07	0.431949737694094
420	4	57547347	57548093	6	0.155916592562212	0.0313341257207031	6.49332249925371e-07	0.458400647160565	HOPX;HOPX;HOPX
2537	20	62451390	62451399	2	0.164070498566881	0.032975995807988	6.50954185774072e-07	0.459545664126507	ZBTB46-AS1
247	17	78773145	78773498	5	-0.0795807776691918	0.0159964578704656	6.52813436843481e-07	0.460858215433713	RPTOR;RPTOR
192	19	50931222	50931622	6	0.184613966818689	0.037112069747534	6.54164839429747e-07	0.461812247549306	SPIB
401	3	50487955	50488230	4	0.173205266451145	0.0348571481092429	6.72980993746714e-07	0.475095643402449	CACNA2D2;CACNA2D2
743	17	57915665	57915740	3	0.111675051716033	0.0224978423127441	6.91229816770137e-07	0.487978527757596	TMEM49
4202	6	170732253	170732353	2	-0.37794072904353	0.076151661313882	6.94124227740105e-07	0.490021857442721
3887	2	166326038	166326170	2	-0.224888531822546	0.0453269693329048	6.99606177317611e-07	0.493891878120608	CSRNP3
319	14	102028816	102029207	5	0.0784821868362188	0.0158381961499615	7.22381608703828e-07	0.509970353335728	DIO3;DIO3
4302	8	104384291	104384481	2	-0.252924673094394	0.0510711379285008	7.33039528389584e-07	0.517494386343325	CTHRC1
310	13	46425929	46426263	5	0.165318599271713	0.0334405288772177	7.66694375017289e-07	0.541253260904081	SIAH3
777	19	18896581	18896853	3	0.165705094972376	0.033544077220985	7.81541868124673e-07	0.55173495259569	COMP
494	13	100650073	100650387	4	-0.140302366836848	0.0284260314681132	7.98637427584972e-07	0.563803682465604
2490	20	36931157	36931287	2	0.214007201015918	0.0433665359421977	8.02137931923511e-07	0.566274888006926	BPI
371	19	36435543	36436010	5	0.0779856631586099	0.0158081244154079	8.08664194926509e-07	0.570882149057733	LRFN3
840	20	23028890	23029287	3	0.0796239708080124	0.0161547318748178	8.27223691988942e-07	0.583984355925437	THBD
1867	14	95465135	95465250	2	0.13650924425547	0.0277325923810274	8.55155452395141e-07	0.603702977706516
1830	14	23706841	23706850	2	0.239755444508298	0.0487257755005703	8.6320990891673e-07	0.609389077669128	RNF212B
3922	20	3732920	3733040	2	-0.230207220714404	0.0467863242637793	8.63694923650064e-07	0.609731477215228	HSPA12B
1118	2	74347215	74347616	3	-0.428652012841921	0.0872055242292152	8.85911043043844e-07	0.625415102214103
57	16	3062975	3062975	1	0.0728569351847	0.0148285163632889	8.95565225938298e-07	0.632230540207723	CLDN9;CLDN9
19534	3	32877651	32877651	1	0.27900809958808	0.0568024226339424	9.01957877630049e-07	0.636743477418077	TRIM71
458	7	47621692	47622279	7	0.104916220532404	0.0213695334651153	9.12545346349445e-07	0.644217775072815
782	19	45811621	45811979	3	0.279287859704227	0.0569051666125627	9.20320950370596e-07	0.649707017160775	CKM
694	14	103570663	103570855	3	0.247089648459762	0.0503466296598135	9.21180729850019e-07	0.65031398450273	EXOC3L4
300	12	25102431	25102521	4	0.126157353117872	0.0257201312779115	9.34253184633553e-07	0.659542575464349	BCAT1
1640	11	120080780	120080945	2	0.142009410534233	0.0289609644848837	9.41551823145978e-07	0.664695100412665	OAF
388	20	55835831	55836676	4	0.14598749592041	0.0297745772836149	9.43397041247498e-07	0.66599774504796	BMP7
2272	19	23186755	23186795	2	0.228726229582266	0.046670998164438	9.54367567131552e-07	0.673742464589489	ZNF728
7340	10	93793140	93793140	1	0.224280906306736	0.0457688250009004	9.56911365553918e-07	0.675538276892348
938	5	176829034	176829349	4	0.0834238501341209	0.0170267415372189	9.60426624097063e-07	0.67801989826769	PFN3
551	1	13911873	13911964	3	0.233939439464426	0.0477683090802877	9.71241706037374e-07	0.685654881069026	PDPN;PDPN;PDPN;PDPN
734	17	34079665	34079998	5	0.0592904091970174	0.0121239463363489	1.00653960803459e-06	0.710573682069275	GAS2L2
1096	17	77100082	77100187	3	-0.153700212098745	0.0314763275463118	1.04461901148394e-06	0.737456103490167	HRNBP3
2298	19	46285653	46286064	2	0.231931413569287	0.0475121869684389	1.05274361121997e-06	0.743191721546014	DMPK;DMPK;DMPK;DMPK;DMPK;DMPK
374	2	50201413	50201505	4	0.203846545746523	0.041772714306703	1.06141226689466e-06	0.74931141970015	NRXN1;NRXN1;NRXN1
26772	9	94472578	94472578	1	0.341811063467826	0.0700513292786351	1.06388980501173e-06	0.751060455076668
1132	20	32255491	32256071	3	-0.374312612851474	0.0767596101175728	1.0802479886769e-06	0.762608629342377	NECAB3;NECAB3;C20orf134
290	10	134599836	134600463	7	0.124186436092797	0.0254828008934941	1.09725325938406e-06	0.77461361923499	NKX6-2
660	12	108634147	108634275	3	0.175396310803508	0.0359920687961483	1.09808649823239e-06	0.775201850032644	WSCD2
2458	2	232652098	232652112	2	0.139511201297039	0.0286458314821328	1.11479973862168e-06	0.787000679078146	COPS7B;COPS7B;COPS7B;COPS7B;COPS7B;COPS7B
565	1	116021925	116022091	3	0.110546365433313	0.022704288902485	1.12184837931341e-06	0.791976716314959
453	6	144386093	144386515	10	0.0698253635735665	0.0143436577253422	1.12715925832733e-06	0.795725968530984	PLAGL1;PLAGL1
3333	1	115397409	115397597	3	-0.150072623204657	0.0308307100872475	1.12942053922099e-06	0.79732233560683	SYCP1
1463	10	10408550	10408559	2	0.172811582365395	0.0355071175027014	1.13330186525025e-06	0.800062384886471
673	13	74864357	74864782	3	0.24666319826228	0.050694077406094	1.14040739398601e-06	0.805078582636179
1203	7	25893749	25893925	3	-0.259258021768271	0.0532928457836096	1.14583629180703e-06	0.808911151055217
1382	1	151137619	151137676	2	0.15786005099173	0.0324709004979923	1.16449408928759e-06	0.822082753791202	SCNM1;LYSMD1;LYSMD1
959	6	32942358	32942541	5	0.114715943986868	0.0236064378813938	1.17671023182032e-06	0.83070682512518	BRD2;BRD2
889	3	183543587	183543862	4	0.085929164878041	0.0177014998016122	1.20786062699489e-06	0.852697664651435	MAP6D1
18633	21	28105019	28105019	1	0.222015001859595	0.0457358833768657	1.20822015166874e-06	0.852951473611607
267	1	113265679	113265753	3	0.245872734702591	0.0506620973761892	1.21491791446716e-06	0.857679806143491	FAM19A3;FAM19A3
2573	22	42896103	42896105	2	0.11606409082629	0.0239208325741329	1.22217181363112e-06	0.862800747035582	SERHL
22665	5	158143751	158143751	1	0.335041117247719	0.06905535324752	1.2236067303922e-06	0.863813736567488	EBF1;EBF1;EBF1
578	1	162602295	162602559	3	0.214080722199137	0.0441581871478177	1.24686344422342e-06	0.880231976493632	DDR2;DDR2;DDR2;DDR2
686	14	60336292	60336659	3	0.127179201260404	0.0262514826250893	1.26836136757677e-06	0.895408585970391	RTN1
1146	4	24914929	24914970	3	-0.190025992185718	0.0392312992635965	1.27421264809238e-06	0.899539338409355	CCDC149;CCDC149
530	6	30653407	30653659	5	-0.110447240651538	0.0228029730110856	1.27542403328233e-06	0.900394524263892	KIAA1949;KIAA1949
1482	10	44223934	44224014	2	0.20848886335409	0.0430829348059262	1.30333503822469e-06	0.920098493579985
2765	4	169770398	169770406	2	0.260787403437031	0.0539230162530294	1.32284157320653e-06	0.93386926849616	PALLD;PALLD;PALLD;PALLD
16968	2	110925418	110925418	1	0.256923953199699	0.0531414371769965	1.3333337560996e-06	0.941276298454804	NPHP1;NPHP1;NPHP1;NPHP1
481	1	68299388	68299493	4	-0.148922042915187	0.0308040062659473	1.33479079576069e-06	0.942304905802828	GNG12
20929	4	25892942	25892942	1	0.334288821951516	0.0691641935200251	1.34312331746127e-06	0.948187307825004
1628	11	78129664	78129867	2	0.198184105321653	0.0410049080681331	1.34369128635773e-06	0.948588269443244	GAB2
1138	21	44863962	44864361	3	-0.11379893948891	0.0235880216936235	1.40398841424977e-06	0.991155448958523
1247	1	10848	10850	2	0.137939474139508	0.0423535654511596	0.00112653469854473	1	DDX11L1
27207	1	843581	843581	1	-0.102021533631212	0.0531890947895138	0.0550994505375456	1
4336	1	858547	858547	1	0.0554229296182992	0.0280378635212604	0.0480735952279616	1
1248	1	861265	861317	2	0.194078592655179	0.0566749358020543	0.000616120854200453	1	SAMD11
47	1	871980	871980	1	0.195007981209334	0.0833242040629009	0.01926556409548	1	SAMD11
1249	1	874601	874697	2	0.146414480207628	0.0454142904761595	0.00126424989568031	1	SAMD11
4337	1	875345	875345	1	0.34838435590003	0.13053383870573	0.0076095601943774	1	SAMD11
27208	1	889533	889533	1	-0.0663909665803563	0.0315538297392962	0.0353737232711863	1	NOC2L
27209	1	895988	895988	1	-0.123277563450461	0.0638814866972949	0.0536334272425959	1	KLHL17;KLHL17;NOC2L
27210	1	900945	900945	1	-0.117054271930177	0.0598861029997236	0.0506285359762846	1	PLEKHN1;KLHL17;PLEKHN1
4338	1	919200	919200	1	0.108298108106103	0.0488824682235972	0.0267271673143944	1
4339	1	922010	922010	1	0.15349116565015	0.0787324257919484	0.0512322552702729	1
1250	1	946875	947091	2	0.146630828416728	0.0484395322761013	0.00246920350230724	1
27211	1	955463	955463	1	-0.141790722899203	0.0534978371625872	0.0080396277463121	1	AGRN
27212	1	983611	983611	1	-0.104018227262869	0.0454606079433128	0.022131941298778	1	AGRN
27213	1	995180	995180	1	-0.221274611742726	0.0669486582351864	0.000949293561392856	1
258	1	1003126	1003417	3	0.381945266029764	0.0793395528666871	1.47895321995522e-06	1
259	1	1003529	1003529	1	0.180726573222969	0.0688032138541771	0.00862129958931398	1
4340	1	1004464	1004464	1	0.262351506210528	0.116794953551131	0.0246875378352751	1
4341	1	1016470	1016470	1	0.354133361520424	0.164911273628535	0.03176005550319	1
27214	1	1017115	1017115	1	-0.230604861292291	0.069263383446223	0.000870362333016798	1
3270	1	1019860	1019953	3	-0.107881893434928	0.0299431505370383	0.000314698087868544	1	C1orf159
4342	1	1021029	1021029	1	0.0570581355220121	0.0268583839162666	0.0336361353697354	1	C1orf159
27215	1	1021299	1021299	1	-0.124975075821019	0.0627534775533712	0.0464232758000901	1	C1orf159
4343	1	1046324	1046324	1	0.0849402267454579	0.0353252180580764	0.0161936781729848	1	C1orf159
4344	1	1072259	1072259	1	0.111912591030459	0.0346479201798323	0.00123792606804378	1	LINC01342
27216	1	1076166	1076166	1	-0.113894295116677	0.0517814338968493	0.0278409746138899	1
4345	1	1108690	1108690	1	0.0970645066347499	0.0405402966329513	0.0166533830337509	1	TTLL10
4346	1	1120617	1120617	1	0.112710044459063	0.0409170000622258	0.00587635952302536	1	TTLL10;TTLL10
4347	1	1154157	1154157	1	0.101045871884787	0.046981560736603	0.0314954666542745	1	SDF4;SDF4
4348	1	1163671	1163671	1	0.0708095832313504	0.0284915512260238	0.0129448285614971	1	SDF4;SDF4
27217	1	1173356	1173356	1	-0.107037431269168	0.0353168742347681	0.00243928505641516	1
4349	1	1183528	1183528	1	0.0625941872598503	0.0268411504665786	0.0196994674589093	1	FAM132A
27218	1	1190669	1190669	1	-0.0833786790569	0.0372496568207152	0.0251966485832213	1	UBE2J2;UBE2J2;UBE2J2;UBE2J2
1251	1	1195531	1195569	2	0.13630586474018	0.0324643000809453	2.68524431328545e-05	1	UBE2J2;UBE2J2;UBE2J2;UBE2J2
4350	1	1196725	1196725	1	0.108768849242446	0.0562789097643237	0.0532762307716861	1	UBE2J2;UBE2J2;LOC100128842;UBE2J2;UBE2J2
4351	1	1197551	1197551	1	0.101317828579046	0.0428604811236662	0.0180837645529053	1	UBE2J2;UBE2J2;LOC100128842;UBE2J2;UBE2J2
4352	1	1221823	1221823	1	0.107257132265774	0.0546569790587867	0.0497196010902817	1	SCNN1D;SCNN1D
27219	1	1237203	1237203	1	-0.0800643246173255	0.03656334875224	0.0285429052166557	1	ACAP3
27220	1	1245697	1245697	1	-0.116418128433166	0.0493621993815182	0.018351582738046	1	PUSL1
4353	1	1249262	1249262	1	0.156803949095813	0.0535033681872401	0.00338166092181027	1	CPSF3L;CPSF3L;CPSF3L;CPSF3L;CPSF3L;MIR6727
4354	1	1261485	1261485	1	0.039505898883567	0.0143410422026538	0.00587380878200857	1	CPSF3L;CPSF3L;CPSF3L;CPSF3L;CPSF3L;CPTP
27221	1	1266504	1266504	1	-0.0462536181296576	0.0222898555182905	0.0379775215614561	1	TAS1R3
27222	1	1267745	1267745	1	-0.048786479087905	0.0248485697879628	0.0496053343380843	1	TAS1R3
4355	1	1269219	1269219	1	0.0997714656678953	0.0469813890824857	0.0337004209592753	1	TAS1R3
27223	1	1271478	1271478	1	-0.0149973052474075	0.00716708579616462	0.0363915897301897	1	DVL1
27224	1	1275578	1275578	1	-0.0583896121168883	0.028800572313775	0.0426238927721157	1	DVL1
1253	1	1288586	1288586	1	0.084804054130679	0.0255549227615221	0.000905017779215267	1	MXRA8
27225	1	1294362	1294362	1	-0.128957514160633	0.0646950919027775	0.0462272743685635	1	MXRA8;MXRA8;MXRA8;MXRA8;MXRA8
4356	1	1307118	1307118	1	0.260543741712089	0.0955718218232739	0.00640766119952326	1
27226	1	1338100	1338100	1	-0.0440646478156163	0.0218570296462148	0.0437957847896234	1	MRPL20
4357	1	1369466	1369466	1	0.0983774126359836	0.0442826788861616	0.0263118571993024	1	VWA1;VWA1
27227	1	1370775	1370775	1	-0.0871255217099184	0.0397395908724965	0.0283498330039971	1	VWA1;VWA1
27228	1	1396086	1396086	1	-0.106466535852925	0.0428128404274556	0.0128901527503426	1	ATAD3C
1254	1	1397837	1397896	2	0.171917502751036	0.0358766374766618	1.65203654702574e-06	1	ATAD3C
27229	1	1449202	1449202	1	-0.0741393951924998	0.031846358909758	0.0199103168970368	1	ATAD3A;ATAD3A;ATAD3A
27230	1	1477931	1477931	1	-0.110594021813422	0.0452391510002227	0.014499160649205	1	SSU72
27231	1	1496934	1496934	1	-0.0845252534153489	0.0381733873252937	0.0268118912892894	1	SSU72
4358	1	1510984	1510984	1	0.252799555664915	0.109528243446474	0.0209948866130218	1	SSU72
4359	1	1534984	1534984	1	0.145802655728492	0.0726215353828082	0.0446745962469525	1
27232	1	1550770	1550770	1	-0.0800691630005951	0.0412358240828772	0.0521688364693362	1	MIB2;MIB2;MIB2;MIB2;MIB2;MIB2
4360	1	1563001	1563001	1	0.0629240559265416	0.0297702850091414	0.0345449049023197	1	MIB2;MIB2;MIB2;MIB2;MIB2;MIB2
27233	1	1576591	1576591	1	-0.138461549773218	0.0589093644059448	0.0187524080106752	1	CDK11B;CDK11B;CDK11B;CDK11B;CDK11B;CDK11B
4361	1	1613911	1613911	1	0.0978274458417368	0.0488331360814978	0.0451450440568195	1	CDK11B;CDK11B;CDK11B;CDK11B;CDK11B;LOC728661;CDK11B
27234	1	1630992	1630992	1	-0.116330092739572	0.0534053287237192	0.0293875193685587	1	MMP23A;CDK11B;CDK11B;CDK11B;CDK11B;CDK11B;CDK11B
4362	1	1650919	1650919	1	0.092340305988221	0.0331124235980504	0.00529215889831916	1	CDK11B;CDK11B;CDK11A;CDK11A;CDK11B;CDK11B;CDK11B;CDK11B
4363	1	1662943	1662943	1	0.156837843721043	0.0581688225042009	0.00701244496234018	1	SLC35E2;SLC35E2
4364	1	1663781	1663781	1	0.0603549070319275	0.0254900478668896	0.0178950187665216	1	SLC35E2;SLC35E2
27235	1	1685854	1685854	1	-0.134146296316464	0.051749948920912	0.00953638922191634	1	NADK
1255	1	1688976	1689452	3	0.0415990180763768	0.0160349994071306	0.00947937298584665	1	NADK
27236	1	1689887	1689887	1	-0.0792174302373056	0.0411591552691077	0.0542717543156855	1	NADK
4365	1	1691997	1691997	1	0.0955313062670408	0.0480314947499257	0.046708871497097	1	NADK
27237	1	1725163	1725163	1	-0.10542600361588	0.0426376633214063	0.0134133148640455	1	GNB1;GNB1;GNB1
4366	1	1826227	1826227	1	0.0535102536887161	0.0255265886507977	0.0360595256188301	1
27238	1	1850736	1850736	1	-0.0657108484343808	0.0290497463722679	0.0236967181684004	1	TMEM52;TMEM52
27239	1	1859247	1859247	1	-0.207394038440678	0.0781174202637468	0.00793316230666425	1
4367	1	1871932	1871932	1	0.0847123182787827	0.0345756885334246	0.0142834627888248	1	CFAP74
4368	1	1877730	1877730	1	0.0798769886262021	0.0409046312833661	0.0508478640054947	1
4369	1	1942514	1942514	1	0.148982953168165	0.0583196370691273	0.0106311938799207	1
27240	1	1946688	1946688	1	-0.121125548023531	0.0464200121277326	0.00907173231946132	1
4370	1	1946972	1946972	1	0.0937296858793483	0.0457091808463048	0.0403092436118185	1
4371	1	1951466	1951466	1	0.10506826139139	0.0437794267532395	0.0163974893130173	1	GABRD
27241	1	2003577	2003577	1	-0.0549492452358774	0.0266728999643365	0.0393875341512635	1	PRKCZ
27242	1	2005060	2005060	1	-0.0887300353350343	0.0341769658067964	0.00942628119978316	1	PRKCZ;PRKCZ;PRKCZ
27243	1	2012218	2012218	1	-0.0899194268017123	0.0383869235424331	0.0191576304777275	1	PRKCZ;PRKCZ
4372	1	2033165	2033165	1	0.0759747092328252	0.0388321858239279	0.0504076836180015	1	PRKCZ;PRKCZ;PRKCZ
4373	1	2057439	2057439	1	0.110277418679387	0.0463553853567452	0.0173617517094148	1	PRKCZ;PRKCZ;PRKCZ
4374	1	2064691	2064691	1	0.0665117458862026	0.0304797957027323	0.0290978354570848	1	PRKCZ;PRKCZ;PRKCZ
27244	1	2080213	2080213	1	-0.308024539525747	0.119609823462394	0.0100169250804812	1	PRKCZ;PRKCZ;PRKCZ;PRKCZ
4375	1	2085232	2085232	1	0.122320371443762	0.0613262402925073	0.046088209951715	1	PRKCZ;PRKCZ;PRKCZ
4376	1	2100435	2100435	1	0.0624338898466815	0.028377928451376	0.0278007770968537	1	PRKCZ;PRKCZ;PRKCZ
27245	1	2125122	2125122	1	-0.105326970599231	0.0405824400118503	0.00944855948854811	1	C1orf86;LOC100128003;C1orf86
4377	1	2130568	2130568	1	0.0394194352408243	0.0172081106324108	0.0219780255864319	1	FAAP20;FAAP20
4378	1	2146344	2146344	1	0.104726470405517	0.0473694204350251	0.0270465372169708	1
4379	1	2162893	2162893	1	0.11434129242348	0.0555001895461354	0.0393797659799235	1	SKI
4380	1	2189699	2189699	1	0.125122912870568	0.0621558625033579	0.0441092783858578	1	SKI
27246	1	2207859	2207859	1	-0.106110131817916	0.051621048539742	0.039825004123635	1	SKI
1256	1	2237799	2237991	2	0.0792408016253826	0.0266110183076462	0.0029037835611456	1	SKI
544	1	2250136	2250525	3	0.0596247117012665	0.016064915625276	0.00020604595097217	1
4381	1	2253813	2253813	1	0.147728715070232	0.0554633987029714	0.00773243201993586	1	MORN1
27247	1	2276359	2276359	1	-0.0969341339685463	0.0484847678053419	0.045579165583489	1	MORN1
4382	1	2289112	2289112	1	0.0596801759683374	0.0294811205473673	0.042933909746565	1	MORN1;MORN1
27248	1	2312475	2312475	1	-0.0928657295313352	0.0436474756014937	0.0333676758707333	1	MORN1
4383	1	2321364	2321364	1	0.0543976095983353	0.0265612059810557	0.0405590411875862	1	MORN1
1258	1	2324205	2324221	2	0.0203236318981602	0.0068789349523196	0.00313202921952244	1	MORN1;RER1
1257	1	2324224	2324224	1	0.176780143770084	0.050241997012514	0.000433874115422824	1	MORN1;RER1
4384	1	2332075	2332075	1	0.0921791698600172	0.0423188629103373	0.0293907585244508	1	RER1
4385	1	2336721	2336721	1	0.100818110931234	0.0353815901525079	0.0043794737562077	1	PEX10;RER1;PEX10
4386	1	2339890	2339890	1	0.0712040764434642	0.0354083000287743	0.0443314677173179	1	PEX10;PEX10
4387	1	2344089	2344089	1	0.310064754043256	0.105085357150845	0.00317158342935199	1	PEX10;PEX10
27249	1	2379831	2379831	1	-0.0963665447631918	0.0432551784695154	0.0258897553463479	1
27250	1	2411612	2411612	1	-0.126999557983378	0.0596528441280453	0.0332561288876121	1	PLCH2
27251	1	2424003	2424003	1	-0.13357739426351	0.0613603365486101	0.0294855026605308	1	PLCH2
27252	1	2424814	2424814	1	-0.0568774962543949	0.0272114477032081	0.0365994143031729	1	PLCH2;PLCH2;PLCH2
27253	1	2429005	2429005	1	-0.0779179557711197	0.0305960007610017	0.0108755832387871	1	PLCH2
1259	1	2431385	2431753	2	0.0444493409731228	0.012885176306711	0.000561314995354613	1	PLCH2
27254	1	2437112	2437112	1	-0.133111123250621	0.0465630649941704	0.00425343737181737	1
4388	1	2444515	2444515	1	0.0676996058942478	0.0293608545524627	0.0211230526748968	1	PANK4
27255	1	2448939	2448939	1	-0.0892927454031114	0.040134152363804	0.0260908468600017	1	PANK4
4389	1	2449541	2449541	1	0.097560057095099	0.0422062520468226	0.0208048538339205	1	PANK4
4390	1	2458466	2458466	1	0.0774737828358199	0.039824513056089	0.0517293457314234	1	PANK4
27256	1	2512285	2512285	1	-0.0562773339754896	0.0276207610458268	0.0415998410877512	1	LOC100996583
27257	1	2517947	2517947	1	-0.144818946572219	0.0686080181619734	0.03478807505004	1	C1orf93
27258	1	2541073	2541073	1	-0.169616172458406	0.0753035044360878	0.0242948601989862	1	MMEL1
4391	1	2559893	2559893	1	0.228035155910459	0.103098480411395	0.0269791884587304	1	MMEL1
27259	1	2706261	2706261	1	-0.243713314477231	0.126468799689444	0.0539718087305267	1	TTC34
27260	1	2713926	2713926	1	-0.0785792476608308	0.0341343024591815	0.0213317303932924	1
27261	1	2717110	2717110	1	-0.0361247797510438	0.0150292134731625	0.0162328650639244	1
4392	1	2844168	2844168	1	0.0993258554041746	0.0289186786334159	0.000593295692316602	1
27262	1	2845268	2845268	1	-0.0509811960872636	0.0239049856689801	0.0329526640466072	1
4393	1	2850859	2850859	1	0.164998641090011	0.0627419126351782	0.00854352770829039	1
4394	1	2876347	2876347	1	0.0844307881516981	0.0293057931915965	0.00396381395497197	1
27263	1	2885244	2885244	1	-0.0274773843883412	0.010598250631951	0.00952440837693304	1
1260	1	2928506	2928616	2	0.151168460924458	0.0391018457251761	0.000110626527267772	1
4395	1	2931557	2931557	1	0.0825260115511578	0.0400286924360576	0.0392390284344426	1
1261	1	2937999	2938122	2	0.0761454750738675	0.023011844398606	0.000936402725574147	1	ACTRT2
27264	1	2947022	2947022	1	-0.10197367815309	0.0409667562403664	0.0128037702225972	1
4396	1	2977861	2977861	1	0.0522744482990027	0.0241086344102616	0.0301368262633027	1	FLJ42875
27265	1	2978330	2978330	1	-0.0976978640906748	0.0490578090360233	0.0464276525514666	1	LINC00982
4397	1	2979582	2979582	1	0.0952160175565322	0.0384793795237776	0.0133434538363135	1	FLJ42875
4398	1	2984470	2984470	1	0.0539154913563389	0.0246054395603629	0.0284371691830763	1	PRDM16;PRDM16;FLJ42875;FLJ42875
4399	1	3007052	3007052	1	0.051719171297866	0.0242516326173807	0.0329570807974249	1	PRDM16;PRDM16
4400	1	3028230	3028230	1	0.102484629857253	0.0443794549075283	0.0209279959770024	1	PRDM16;PRDM16
4401	1	3038068	3038068	1	0.157217278513466	0.0571758769191141	0.00596473981113628	1	PRDM16;PRDM16
4402	1	3042085	3042085	1	0.064840013805042	0.0287016421970755	0.0238768749843223	1	PRDM16;PRDM16
27266	1	3051529	3051529	1	-0.0801900441863814	0.0355579616516289	0.0241212559828603	1	PRDM16;PRDM16
3271	1	3058822	3059109	3	-0.0941495573164864	0.03561949194954	0.00821257168956976	1	PRDM16;PRDM16
27267	1	3089287	3089287	1	-0.066933293901848	0.0239683127383205	0.00522904589944903	1	PRDM16;PRDM16
27268	1	3103106	3103106	1	-0.0534488876807661	0.0275775965387978	0.052607715822699	1	PRDM16;PRDM16
4403	1	3121727	3121727	1	0.0960804891185559	0.0323387726710329	0.00296772144966248	1	PRDM16;PRDM16
4404	1	3126365	3126365	1	0.125644352368308	0.0463085800026382	0.00666372522277661	1	PRDM16;PRDM16
4405	1	3153144	3153144	1	0.155361570480153	0.0542791869628488	0.00420621304955756	1	PRDM16;PRDM16
4406	1	3155965	3155965	1	0.0414309898800796	0.02041195826358	0.0423828665000139	1	PRDM16;PRDM16
4407	1	3200470	3200470	1	0.0904442923737577	0.0271233485578753	0.000854360614236841	1	PRDM16;PRDM16
546	1	3269252	3269252	1	0.25150594737532	0.0724913825462993	0.00052150584278888	1	PRDM16;PRDM16
548	1	3269315	3269315	1	0.094259361824186	0.0482961169225591	0.0509742497195959	1	PRDM16;PRDM16
547	1	3269478	3269478	1	0.222975004808883	0.0834477810060337	0.00753938255815678	1	PRDM16;PRDM16
4408	1	3284233	3284233	1	0.101977140104312	0.0474869042383283	0.0317551497297027	1	PRDM16;PRDM16
4409	1	3286322	3286322	1	0.113102774672665	0.0489090385680194	0.020749444195535	1	PRDM16;PRDM16
4410	1	3299642	3299642	1	0.07305325280763	0.0316870409575518	0.0211407408787707	1	PRDM16;PRDM16
27269	1	3314443	3314443	1	-0.085514559231174	0.0434615902826983	0.049115313908251	1	PRDM16;PRDM16
27270	1	3332000	3332000	1	-0.133805383232807	0.0504667778907375	0.00801693430017009	1	PRDM16;PRDM16
4411	1	3334101	3334101	1	0.0605341826548891	0.0266898132702986	0.0233253563775172	1	PRDM16;PRDM16
27271	1	3351390	3351390	1	-0.0646347338632652	0.0336240355075703	0.0545708235952977	1	PRDM16;PRDM16
4412	1	3397113	3397113	1	0.110651109445452	0.047123994652244	0.0188702526562746	1	ARHGEF16
4413	1	3435887	3435887	1	0.0604164554732706	0.0301285089698746	0.0449318485678646	1	MEGF6
1262	1	3447205	3447348	2	0.115469661334345	0.028229746834761	4.30715049428013e-05	1	MEGF6
27272	1	3448235	3448235	1	-0.259011969373985	0.10863560450314	0.0171150294846286	1	MEGF6
27273	1	3461718	3461718	1	-0.150579373445481	0.0564929455567373	0.00768843451249456	1	MEGF6
27274	1	3478216	3478216	1	-0.093159335186317	0.0353589000000277	0.00842169986477339	1	MEGF6;MIR551A
27275	1	3529108	3529108	1	-0.0919147907108067	0.0473896853964546	0.0524340779756971	1	MEGF6
27276	1	3555737	3555737	1	-0.124785943623472	0.0369566358431776	0.000734009223743001	1	WDR8
27277	1	3556364	3556364	1	-0.0526403964936326	0.0225064211732226	0.019340315072297	1	WRAP73
27278	1	3566769	3566769	1	-0.121828797927121	0.0491559322256897	0.0131967564596254	1	WDR8
4414	1	3566950	3566950	1	0.194535480420245	0.0947124869216601	0.0399797464799289	1	WDR8
27279	1	3568710	3568710	1	-0.0482007081690774	0.0220943811543763	0.0291403833552245	1	TP73
4415	1	3591248	3591248	1	0.103407369157324	0.0321063377395968	0.00127843373052746	1	TP73
4416	1	3617823	3617823	1	0.115215810247649	0.039311117466007	0.00338013220149921	1	TP73;TP73;TP73;TP73
1263	1	3634903	3635100	2	0.15076280291767	0.0346674331981411	1.36865223082402e-05	1	TP73;TP73;TP73;TP73
4417	1	3649344	3649344	1	0.0484163629155893	0.0212586115225579	0.022756734873663	1	TP73;TP73;TP73;TP73
4418	1	3664612	3664612	1	0.157038817914004	0.0525899209994912	0.0028255926384706	1	KIAA0495
4419	1	3687945	3687945	1	0.16102831854102	0.0646748968449341	0.0127810769992046	1	SMIM1;SMIM1;CCDC27
4420	1	3710303	3710303	1	0.177080431723808	0.0763271614902145	0.0203398730257413	1	LRRC47
27280	1	3731550	3731550	1	-0.113030783243909	0.037551339762285	0.00261219046557804	1	KIAA0562
4421	1	3773166	3773166	1	0.13700113868161	0.0695679318567299	0.0489169842479635	1	DFFB;KIAA0562
27281	1	3784725	3784725	1	-0.151338681955063	0.0504931118279312	0.00272459018587008	1	DFFB;DFFB;DFFB
4422	1	3822762	3822762	1	0.126668612872658	0.0613220929000042	0.0388636481354614	1	LOC100133612
4423	1	3824319	3824319	1	0.118005165828073	0.044576327828521	0.008114674169064	1	LOC100133612
4424	1	3999767	3999767	1	0.075120419873301	0.0282353572256793	0.00780226596250893	1	LINC01346
4425	1	4008958	4008958	1	0.113095560393817	0.0518523448440036	0.0291754346397204	1	LINC01346
27282	1	4016930	4016930	1	-0.161564911793552	0.0764949988042942	0.0346780693931617	1
4426	1	4036538	4036538	1	0.158721290960893	0.0569279238552597	0.00530166044185981	1
4427	1	4037236	4037236	1	0.0907434289734656	0.047093825999455	0.0539964988470194	1
4428	1	4041517	4041517	1	0.0949462219790621	0.0441565981192495	0.0315381363584617	1
4429	1	4054153	4054153	1	0.13017288046958	0.0603724685588857	0.0310709427382728	1
4430	1	4079006	4079006	1	0.122915871423656	0.0639129058231646	0.054457744305379	1
27283	1	4107899	4107899	1	-0.0923841138168388	0.0449876861253854	0.0400200172921877	1
4431	1	4389044	4389044	1	0.0475029463526176	0.0231362638901203	0.0400549890408049	1
4432	1	4440835	4440835	1	0.193490037930212	0.079409194779667	0.0148252465907006	1
4433	1	4542704	4542704	1	0.0922962781443796	0.0457997047313267	0.0438820666588579	1
4434	1	4554420	4554420	1	0.0469536433024768	0.0226429723996528	0.0381116490796187	1
4435	1	4585594	4585594	1	0.12251257916199	0.0466927549559771	0.00869541253308064	1
4436	1	4611640	4611640	1	0.167537407648352	0.0623335805758516	0.00719341032281612	1
4437	1	4631581	4631581	1	0.0975642045688912	0.047053675138297	0.0381289143906765	1
1264	1	4663281	4663311	2	0.16854921704274	0.0399412271270902	2.44377251258256e-05	1
1265	1	4663943	4663943	1	0.243706249372517	0.0734080028002632	0.000900540003580764	1
1266	1	4664056	4664056	1	0.0711150428637198	0.035436233706901	0.0447661262840073	1
4438	1	4674594	4674594	1	0.123228104270742	0.0640393534955485	0.0543225144569931	1
4439	1	4714008	4714008	1	0.175011379510646	0.0648649933562467	0.00697392633244581	1	AJAP1;AJAP1
27284	1	4715479	4715479	1	-0.124778776215821	0.0602267890810803	0.038282679925454	1	AJAP1;AJAP1;AJAP1;AJAP1
1267	1	4718532	4718573	2	0.166623448322116	0.037888464184277	1.09386110527264e-05	1	AJAP1;AJAP1
4440	1	4771150	4771150	1	0.0715593370098749	0.0354061622290624	0.0432695823570674	1	AJAP1;AJAP1
4441	1	4790586	4790586	1	0.187251064059196	0.0775619243711353	0.0157692084557208	1	AJAP1;AJAP1
1268	1	4795012	4795334	3	0.100615747375063	0.0340250028207716	0.00310535202853745	1	AJAP1;AJAP1
4442	1	4816720	4816720	1	0.102198587134026	0.0316795816573746	0.00125529802948619	1	AJAP1;AJAP1
4443	1	4855565	4855565	1	0.139473915860926	0.0545185423128788	0.0105190138416593	1
4444	1	4886129	4886129	1	0.123976494164145	0.0598245039696723	0.0382340847813757	1
4445	1	4908190	4908190	1	0.158926918018101	0.0614647894973759	0.00971933459351752	1
4446	1	5327993	5327993	1	0.13799633858432	0.0512745493002635	0.00711693992052017	1
4447	1	5485333	5485333	1	0.153402257860247	0.0599729855972134	0.0105319710627344	1
4448	1	5526684	5526684	1	0.189199919948478	0.0756963448847798	0.0124383047164008	1
27285	1	5540008	5540008	1	-0.211075841943055	0.0713432726614447	0.00309045078166501	1
4449	1	5712477	5712477	1	0.0773010551424824	0.0355232256865659	0.029549964823327	1
4450	1	5727352	5727352	1	0.105839698363843	0.0463584006504772	0.0224259600413243	1
4451	1	5743886	5743886	1	0.0710253238631365	0.0355211300401373	0.0455517734522688	1
4452	1	5749134	5749134	1	0.1712153972	0.083084997303265	0.0393292071929295	1
4453	1	5779163	5779163	1	0.0733505324567858	0.0361135478769951	0.0422439938963626	1
4454	1	5791563	5791563	1	0.136795222143749	0.0495854747566806	0.0058018273000705	1
27286	1	5829340	5829340	1	-0.137013991737488	0.0478474824055742	0.00418913474511381	1
27287	1	5875339	5875339	1	-0.0831643028901157	0.0300203263396616	0.00560104523840924	1
27288	1	5917284	5917284	1	-0.0993639787516367	0.0446365634061144	0.0260096970104972	1
4455	1	5917915	5917915	1	0.086182072475066	0.0430682015357775	0.0453858815040165	1
27289	1	5927920	5927920	1	-0.048199146757486	0.0244735105642186	0.0489024169199052	1	NPHP4
27290	1	5940173	5940173	1	-0.0879196677481595	0.0402917316315327	0.0291038377884859	1	NPHP4
27291	1	5948555	5948555	1	-0.051877791220606	0.0244796707092208	0.0340719359053453	1	NPHP4
27292	1	5950209	5950209	1	-0.122333743170664	0.0520853712705483	0.0188382708925407	1	NPHP4
4456	1	5951028	5951028	1	0.142014255998438	0.0691842297080055	0.0401019798864158	1	NPHP4
27293	1	5972012	5972012	1	-0.150004066248744	0.0600308721955706	0.0124620926867408	1	NPHP4
27294	1	6034142	6034142	1	-0.0384774616372008	0.0180708406143202	0.0332330135434791	1	NPHP4;NPHP4;NPHP4;NPHP4
4457	1	6038171	6038171	1	0.0646579609328262	0.0307339590754518	0.0353963004998306	1	NPHP4;NPHP4;NPHP4;NPHP4
4458	1	6043570	6043570	1	0.134392125429291	0.0541967124558701	0.0131489306380958	1	NPHP4;NPHP4;NPHP4;NPHP4
4459	1	6067994	6067994	1	0.114580507193986	0.0509664228994792	0.0245661970295976	1
27295	1	6106046	6106046	1	-0.120689428965989	0.0495643771143887	0.0148916479691388	1	KCNAB2;KCNAB2;KCNAB2;KCNAB2;KCNAB2;KCNAB2;KCNAB2
27296	1	6131294	6131294	1	-0.121077086382046	0.0566064349830082	0.0324415033821392	1	KCNAB2;KCNAB2
4460	1	6154558	6154558	1	0.0656829283285121	0.0323154496594588	0.0420975032009287	1	KCNAB2;KCNAB2
27297	1	6154919	6154919	1	-0.0741257830463703	0.0279439325378103	0.00798600064767073	1	KCNAB2;KCNAB2;KCNAB2;KCNAB2;KCNAB2;KCNAB2
27298	1	6202080	6202080	1	-0.0849307847156515	0.0310503171230207	0.00623304460966697	1	CHD5
27299	1	6215625	6215625	1	-0.0887369231459143	0.0435774652094428	0.0417199387597871	1	CHD5
1269	1	6231043	6231314	2	0.0535201598334485	0.014790725071711	0.000296321601634912	1	CHD5
4461	1	6239157	6239157	1	0.110504649353904	0.0435103985061056	0.0110938184801711	1	CHD5
4462	1	6261027	6261027	1	0.0700929725543049	0.0361774626031625	0.0526871606487697	1	RPL22
4463	1	6265220	6265220	1	0.110274014736636	0.0565599723282165	0.0512139175454614	1	RNF207
1270	1	6296335	6296337	2	0.153767850033334	0.0511414536220086	0.00264085966517402	1	ICMT
1271	1	6302973	6303279	2	0.0656053773505168	0.0222109162324795	0.00313943547354512	1	HES3
4464	1	6304421	6304421	1	0.0921800394129315	0.034850305262863	0.00816841147009623	1	HES3
4465	1	6314748	6314748	1	0.0968772091431177	0.0493834048241331	0.0497932138681403	1	GPR153
4466	1	6321553	6321553	1	0.271571615788703	0.110904637699833	0.0143374855592788	1	GPR153
27300	1	6383902	6383902	1	-0.123132987551162	0.0601600618897285	0.040682015285696	1	ACOT7;ACOT7;ACOT7;ACOT7
27301	1	6406803	6406803	1	-0.0930656585689597	0.045918700540184	0.0426881371895379	1	ACOT7;ACOT7;ACOT7;ACOT7
27302	1	6408192	6408192	1	-0.272509679350579	0.10205062430692	0.00757748839217037	1	ACOT7;ACOT7;ACOT7;ACOT7
1272	1	6419108	6419608	3	0.0989060777095202	0.0318994416260899	0.00193156201271532	1	ACOT7;ACOT7;ACOT7;ACOT7
4467	1	6438350	6438350	1	0.143494430387122	0.0720813101885224	0.0465105729603769	1	ACOT7;ACOT7
27303	1	6453910	6453910	1	-0.152800929913834	0.0702347767989023	0.0295871552170622	1	ACOT7
4468	1	6457799	6457799	1	0.0747749994971037	0.0348130081326753	0.031721382387518	1
4469	1	6478615	6478615	1	0.176005781449708	0.0771944955649712	0.0226058971807356	1	HES2
4470	1	6508028	6508028	1	0.125484972563731	0.0470905159570921	0.00770430450177226	1	ESPN
4472	1	6515597	6515597	1	0.170629132363925	0.0534484217497716	0.00141092219342255	1	ESPN
4473	1	6516324	6516324	1	0.204231864882466	0.0584448242111189	0.000475059405549098	1	ESPN
27304	1	6531152	6531152	1	-0.284499917122606	0.113552953872967	0.0122299742069814	1	PLEKHG5;PLEKHG5;PLEKHG5;PLEKHG5;PLEKHG5
27305	1	6531727	6531727	1	-0.18979516322984	0.0971967922153009	0.0508563893125521	1	PLEKHG5;PLEKHG5;PLEKHG5;PLEKHG5;PLEKHG5
4474	1	6557779	6557779	1	0.158392097826148	0.0694350167943221	0.0225392236225733	1	PLEKHG5;PLEKHG5
27306	1	6561199	6561199	1	-0.143340644206302	0.0681235402076205	0.0353672883693447	1	PLEKHG5
1273	1	6580167	6580173	2	0.0888341504513539	0.0307557017013282	0.00387231879514095	1	PLEKHG5
27307	1	6615238	6615238	1	-0.0935884388217519	0.0397734157064185	0.018620629992355	1	NOL9;TAS1R1;TAS1R1
1274	1	6639738	6639754	2	0.157777967154788	0.0531129104431507	0.00297204860635415	1	TAS1R1;ZBTB48;TAS1R1;TAS1R1;TAS1R1
4475	1	6640976	6640976	1	0.0585599094148232	0.0287251035958867	0.0414867898180981	1	ZBTB48
4476	1	6644363	6644363	1	0.0558861226343177	0.0197722702823291	0.00470612252981921	1	ZBTB48;ZBTB48;ZBTB48
4477	1	6660403	6660403	1	0.110875870147791	0.0511104545703861	0.030057004286799	1	KLHL21
1275	1	6662506	6662645	2	0.179715618723241	0.0574705246427753	0.00176544663197113	1	KLHL21
27308	1	6723717	6723717	1	-0.100645049214366	0.0453482888490772	0.026460937234967	1	DNAJC11
4478	1	6760975	6760975	1	0.0532116368569829	0.024772739885505	0.0317144238154086	1	DNAJC11
4479	1	6762600	6762600	1	0.103674713842595	0.0514501522006056	0.0438992380248531	1	DNAJC11
4480	1	6805149	6805149	1	0.0860621632677849	0.0367284569816589	0.0191190713386921	1
4481	1	6830972	6830972	1	0.0743391489476334	0.035510977229751	0.0363122839185848	1
27309	1	6854225	6854225	1	-0.0943191606731426	0.0459959546148049	0.0403062212223794	1	CAMTA1;CAMTA1;CAMTA1;CAMTA1
4482	1	6970221	6970221	1	0.0655120093547023	0.0318502735159229	0.0396983177422283	1	CAMTA1
27310	1	7014309	7014309	1	-0.0608312464895209	0.0317320502580616	0.0552343039134544	1	CAMTA1
27311	1	7051620	7051620	1	-0.133466541273362	0.0657100985342554	0.0422405914813399	1	CAMTA1
4483	1	7188044	7188044	1	0.138627062576883	0.0605599138818174	0.0220741531663474	1	CAMTA1
27312	1	7209666	7209666	1	-0.0760885451133985	0.0386523054759328	0.0490061296573712	1	CAMTA1
27313	1	7271353	7271353	1	-0.13728312242823	0.0651946612189648	0.0352267878993004	1	CAMTA1
4484	1	7395024	7395024	1	0.102291798184355	0.0517544094617482	0.0480999075195992	1	CAMTA1
4485	1	7440953	7440953	1	0.0805347236761208	0.0390163663715342	0.0390057047681298	1	CAMTA1
4486	1	7449851	7449851	1	0.139428127304179	0.0713269264272119	0.0506095757541439	1	CAMTA1
4487	1	7508625	7508625	1	0.0964874337626157	0.0502950349139437	0.0550566866261404	1	CAMTA1
4488	1	7621738	7621738	1	0.0698038459667698	0.0243727271628145	0.0041830875579521	1	CAMTA1
27314	1	7622519	7622519	1	-0.0939775293564672	0.0434496430581299	0.0305483470188894	1	CAMTA1
1276	1	7637498	7637516	2	0.0858418387023679	0.019780845477221	1.42713352654545e-05	1	CAMTA1
4489	1	7670145	7670145	1	0.15451532543144	0.043433187777519	0.000374343370908669	1	CAMTA1
4490	1	7692321	7692321	1	0.0398154425511457	0.0156234779810251	0.0108206964291732	1	CAMTA1
4491	1	7705567	7705567	1	0.0803057328249096	0.0416866343953252	0.0540526506939955	1	CAMTA1
4492	1	7726441	7726441	1	0.0778508440577604	0.040252685244894	0.0531065586312241	1	CAMTA1
27315	1	7762151	7762151	1	-0.119837083803591	0.0618650350763299	0.0527364309836553	1	CAMTA1
4493	1	7767716	7767716	1	0.110549460989842	0.0431228469509944	0.0103594719069592	1	CAMTA1
4494	1	7796553	7796553	1	0.157379486165805	0.0621294262629668	0.0113061619491204	1	CAMTA1
27316	1	7811409	7811409	1	-0.0580789471520565	0.0293383351795201	0.0477455077804075	1	CAMTA1
27317	1	7831173	7831173	1	-0.264770335323668	0.0960902203197597	0.00586141885418003	1	VAMP3
4495	1	7837315	7837315	1	0.0746360218481709	0.0262426872633747	0.00445413556204093	1	VAMP3
4496	1	7841088	7841088	1	0.14585873865685	0.0613857680509024	0.017496708540296	1	VAMP3
27318	1	7845070	7845070	1	-0.101901230460073	0.0299295447097391	0.000662358889034173	1	PER3
27319	1	7862234	7862234	1	-0.0595531129745821	0.028975618484008	0.0398516220713223	1	PER3;PER3;PER3;PER3;PER3
27320	1	7913081	7913081	1	-0.271767226579115	0.11402248219534	0.0171510746900587	1	UTS2;UTS2;UTS2
4497	1	7929877	7929877	1	0.0853405596045779	0.031569196868259	0.00686576970555571	1
4498	1	7991549	7991549	1	0.155810279786796	0.0781053746370252	0.0460567654250375	1	TNFRSF9
27321	1	8001046	8001046	1	-0.223414500501689	0.077539048447255	0.00396018389445089	1	TNFRSF9
4499	1	8076673	8076673	1	0.0953687691316025	0.0483242829423944	0.0484367480013986	1	ERRFI1
4500	1	8091735	8091735	1	0.14197271622898	0.073090434228348	0.0520856223891283	1
4501	1	8106557	8106557	1	0.130795837330763	0.0565675234644778	0.0207662654741554	1
27322	1	8198107	8198107	1	-0.200360397470085	0.0819446405211048	0.0144823955271724	1
4502	1	8229825	8229825	1	0.422196973078815	0.152117011604001	0.00551211254929371	1
480	1	8272199	8272199	1	0.0460881612845021	0.0518753375496201	0.374303739782597	1
479	1	8272277	8272277	1	-0.159265987768666	0.0748585033995204	0.0333735480914358	1
4503	1	8290326	8290326	1	0.131003840976273	0.0641438206700602	0.0411172756372705	1
27323	1	8298617	8298617	1	-0.133394131371129	0.0550711478089483	0.01542624303164	1
4504	1	8361284	8361284	1	0.0723004320160753	0.0360060442919129	0.0446424208137711	1
27324	1	8378213	8378213	1	-0.0804483198715382	0.0379342067907907	0.0339442873338045	1
3272	1	8383899	8384046	2	-0.145626018473251	0.0457386814533199	0.00145320229944881	1	SLC45A1
27325	1	8412158	8412158	1	-0.11686694262777	0.0573163505205036	0.0414519361721439	1
27326	1	8439723	8439723	1	-0.120422637803131	0.0594599542719983	0.0428393431177857	1	RERE;RERE;RERE
27327	1	8449835	8449835	1	-0.0986989755883455	0.0459749305270107	0.0318092164726488	1	RERE;RERE;RERE
4505	1	8468953	8468953	1	0.0923419542599566	0.0422492464226528	0.0288414142438622	1	RERE;RERE;RERE
1277	1	8484417	8484703	4	0.263371159360318	0.0575518719493728	4.73408171371548e-06	1	RERE;RERE;RERE
4506	1	8485376	8485376	1	0.212751796727022	0.0813150140749554	0.00888649696710321	1	LOC102724552;RERE;RERE
4507	1	8498744	8498744	1	0.0495230255174534	0.0233600037760325	0.0340067041017593	1	RERE;RERE
4508	1	8571760	8571760	1	0.0843243424189332	0.0347765600356453	0.0153190792886595	1	RERE;RERE
4509	1	8577534	8577534	1	0.168473702878051	0.0777197563569504	0.030180944434933	1	RERE;RERE
4510	1	8585852	8585852	1	0.152901692649749	0.0650989506285062	0.0188361356277003	1	RERE;RERE
4511	1	8613264	8613264	1	0.149641545698673	0.0498466150317756	0.0026817669648184	1	RERE;RERE
27328	1	8643369	8643369	1	-0.0389093942194946	0.017995948076489	0.0306089493728053	1	RERE;RERE
27329	1	8687954	8687954	1	-0.0691769475032514	0.0239565323746258	0.00388189859533574	1	RERE;RERE
27330	1	8800647	8800647	1	-0.0849170650433885	0.0387602921770129	0.0284643692349563	1	RERE;RERE
4512	1	8878193	8878193	1	0.157537630024772	0.0705420760271359	0.0255328937125588	1	RERE;RERE
27331	1	8938701	8938701	1	-0.114483780694251	0.054179449352392	0.0345966540392087	1	ENO1;ENO1
27332	1	8940460	8940460	1	-0.0754917486826577	0.0390823385154912	0.0534079362966306	1
4513	1	8952585	8952585	1	0.0556325368189886	0.0287675190659726	0.0531295635523885	1
4514	1	8999860	8999860	1	0.146258781714537	0.0659332030964336	0.0265352550930475	1
27333	1	9005913	9005913	1	-0.0573218304494756	0.025681979520809	0.0256158581112205	1	CA6;CA6;CA6;CA6;CA6;CA6;CA6;CA6
27334	1	9086146	9086146	1	-0.0952377531416037	0.0497255131198345	0.0554581572710867	1	SLC2A7
4515	1	9090070	9090070	1	0.156040310119205	0.0712257784482748	0.028467412457865	1
4516	1	9110021	9110021	1	0.15597165493534	0.0772821376274172	0.0435692981952424	1	SLC2A5;SLC2A5
4517	1	9256341	9256341	1	0.0716054129917424	0.0334673460801344	0.0323902986002901	1
27335	1	9263333	9263333	1	-0.146983353330975	0.0755299012881403	0.0516512958453623	1
4518	1	9295432	9295432	1	0.0723966198551545	0.0349118907162898	0.0381076282211697	1	H6PD
4519	1	9318733	9318733	1	0.0596014154761624	0.0211017104517967	0.00473570091962869	1	H6PD;H6PD
27336	1	9323181	9323181	1	-0.126396319631905	0.055023440008845	0.0216110181262977	1	H6PD
27337	1	9352870	9352870	1	-0.154743614917979	0.0754292331915905	0.0402175792750983	1	SPSB1
27338	1	9355438	9355438	1	-0.050211441642438	0.0238845166300239	0.0355305881603926	1	SPSB1
4520	1	9360677	9360677	1	0.0963463280101299	0.0389808849436967	0.0134498607439061	1	SPSB1
27339	1	9411375	9411375	1	-0.105035902463657	0.0391455448020915	0.00729181545774469	1	SPSB1
27340	1	9477650	9477650	1	-0.0831484772935262	0.0375628648904399	0.0268575545551105	1
4521	1	9563477	9563477	1	0.105806457335969	0.0388767757590178	0.00649696360893217	1
4522	1	9582655	9582655	1	0.0349668086992998	0.0155148386398276	0.0242109217059537	1
4523	1	9648299	9648299	1	0.176062026896528	0.0697751768665722	0.011626711813938	1	TMEM201;TMEM201
4524	1	9648937	9648937	1	0.126539482675363	0.0542604044598042	0.0196966006182993	1	TMEM201;TMEM201;TMEM201;TMEM201
4525	1	9656984	9656984	1	0.0789610572141139	0.0406863703082999	0.0522916387555704	1	TMEM201;TMEM201
4526	1	9666902	9666902	1	0.121616204439748	0.0356679241868655	0.000650391651342975	1	TMEM201
27341	1	9667593	9667593	1	-0.121963440813363	0.0578954383976958	0.0351509027390503	1	TMEM201
4527	1	9683340	9683340	1	0.070843341710131	0.0351204670148518	0.0436795897957845	1
4528	1	9687259	9687259	1	0.200047599394792	0.0999906195328634	0.0454286475529368	1
4529	1	9689803	9689803	1	0.126086230664438	0.0545943360340405	0.0209152307672207	1
27342	1	9712988	9712988	1	-0.225950867854795	0.0903089894457458	0.0123502514288398	1	C1orf200;PIK3CD
27343	1	9719533	9719533	1	-0.189313089376797	0.0838607896396446	0.0239788168468333	1	PIK3CD
1278	1	9747823	9748107	2	0.211847704244579	0.054187842671483	9.24850005484603e-05	1	PIK3CD-AS2;PIK3CD-AS2;PIK3CD-AS2;PIK3CD
4530	1	9749296	9749296	1	0.215970947054386	0.0852609708106964	0.0113072382281868	1	PIK3CD
1279	1	9750061	9750213	2	0.1256642009427	0.0343838870835391	0.000257441763432702	1	PIK3CD
27344	1	9751353	9751353	1	-0.0497459976447442	0.0248816861251939	0.0455757191545429	1	PIK3CD
27345	1	9751953	9751953	1	-0.0661070514396194	0.0277093063674736	0.0170450461246391	1	PIK3CD
27346	1	9770184	9770184	1	-0.0710204122765309	0.0292175311134379	0.0150677515744054	1	PIK3CD
4531	1	9776133	9776133	1	0.0671431461457996	0.0256934707188502	0.00896889014057306	1	PIK3CD
27347	1	9788517	9788517	1	-0.037820302797708	0.0172457106263879	0.0283054599079911	1	PIK3CD
27348	1	9789165	9789165	1	-0.0507235541155805	0.0260136961809137	0.0511905691525299	1	CLSTN1;PIK3CD;CLSTN1
4532	1	9836431	9836431	1	0.286996224262304	0.103329707597857	0.00547821657052333	1	CLSTN1;CLSTN1;CLSTN1
3273	1	9887936	9887984	2	-0.247490536097206	0.0803739417709503	0.00207530468613515	1
27349	1	9895799	9895799	1	-0.107141784766682	0.0539133917971232	0.0468897753887331	1
4533	1	9932407	9932407	1	0.125762436203369	0.0499017266282349	0.0117287471173461	1	CTNNBIP1;CTNNBIP1
4534	1	9938359	9938359	1	0.0938258241734097	0.0355722327971577	0.00834915231443296	1	CTNNBIP1;CTNNBIP1
4535	1	10002945	10002945	1	0.105069884502075	0.0514674901557653	0.0412030767416749	1	NMNAT1;LZIC
27350	1	10006802	10006802	1	-0.098468668261414	0.0391484823629105	0.0118944142860013	1	NMNAT1;NMNAT1;NMNAT1
4536	1	10056840	10056840	1	0.0593999498695858	0.0309532716158274	0.0549817922588583	1	RBP7
4537	1	10078972	10078972	1	0.124577845021531	0.0572033867878529	0.0294205272182811	1
4538	1	10092702	10092702	1	0.151712186966288	0.0491629039447263	0.00202931761904402	1	UBE4B;UBE4B
27351	1	10093703	10093703	1	-0.112817435814071	0.0497311950845804	0.0232960317168446	1	UBE4B;UBE4B;UBE4B;UBE4B
4539	1	10093824	10093824	1	0.167761480715487	0.064065408586204	0.00882922098801451	1	UBE4B;UBE4B
27352	1	10187884	10187884	1	-0.122854564605097	0.057303206140593	0.0320377941578653	1	UBE4B;UBE4B
27353	1	10236145	10236145	1	-0.0840252526690763	0.0403362906588667	0.0372404700716329	1	UBE4B;UBE4B
4540	1	10238139	10238139	1	0.0825229610613761	0.0395419831861416	0.0368907815022829	1	UBE4B;UBE4B
27354	1	10254309	10254309	1	-0.0841052467353865	0.0389640596629437	0.0308863395477305	1
4541	1	10271610	10271610	1	0.0742495706986257	0.0365352684320018	0.0421262170163989	1	KIF1B;KIF1B
4542	1	10276442	10276442	1	0.0723854427741636	0.032513976141629	0.0259949629197218	1	KIF1B;KIF1B
4543	1	10278214	10278214	1	0.0494798544458855	0.021130902657947	0.0192019318563328	1	KIF1B;KIF1B
4544	1	10291784	10291784	1	0.191193997900234	0.0908108243215664	0.0352556529748964	1	KIF1B;KIF1B
4545	1	10399783	10399783	1	0.0992825615037783	0.0293569311396364	0.00071983166161943	1	KIF1B
4546	1	10460130	10460130	1	0.0439936950750972	0.0220373825115335	0.0458989661032827	1	PGD;PGD;PGD
27355	1	10556294	10556294	1	-0.147670174723362	0.0531531839735003	0.00546609653731163	1	PEX14
3274	1	10676576	10676576	1	-0.129156167451113	0.057528734978078	0.0247634936434979	1	PEX14
3276	1	10676746	10676746	1	0.00216363792093213	0.0242473311785163	0.928897532346064	1	PEX14
3275	1	10676834	10676834	1	-0.0946674643768639	0.044238738877453	0.0323610456335277	1	PEX14
27356	1	10697703	10697703	1	-0.102497383558688	0.0514255028338167	0.0462479138825792	1	CASZ1
27357	1	10707454	10707454	1	-0.0827107185394159	0.0386845575542037	0.0325101675359386	1	CASZ1;CASZ1
27358	1	10710134	10710134	1	-0.0530603638044377	0.0269015310209299	0.048564877651967	1	CASZ1;CASZ1
4547	1	10732519	10732519	1	0.0814387313828997	0.0390191609443372	0.036874833186393	1	CASZ1;CASZ1
27359	1	10782409	10782409	1	-0.0861807336242051	0.0430383714760268	0.0452399841962286	1	CASZ1;CASZ1
27360	1	10788219	10788219	1	-0.0885607783786101	0.0398381385483124	0.0262147905381985	1	CASZ1;CASZ1
4548	1	10795394	10795394	1	0.0319150499912958	0.0127701778334978	0.0124478948626528	1	CASZ1;CASZ1
27361	1	10802703	10802703	1	-0.0590413861029889	0.0307666277368563	0.0549833981520057	1	CASZ1;CASZ1
4549	1	10805908	10805908	1	0.0671574481696684	0.0335874573902453	0.0455564473536982	1	CASZ1;CASZ1
27362	1	10846005	10846005	1	-0.142728181158007	0.0606466604871713	0.0186006882446617	1	CASZ1;CASZ1
27363	1	10888566	10888566	1	-0.238023567456039	0.121241807577551	0.049621357896958	1
4550	1	10966073	10966073	1	0.194286127071362	0.0848375120594605	0.0220156975169594	1
3277	1	11072021	11072455	3	-0.132701921750223	0.0366101187643195	0.000289259641984726	1	TARDBP
4551	1	11112976	11112976	1	0.150241888628183	0.0657732744873331	0.0223574798569283	1
4552	1	11118889	11118889	1	0.248252192000726	0.0791527151476097	0.00171053320057195	1	SRM
4553	1	11134404	11134404	1	0.269335262442943	0.102654950250321	0.00869816807024267	1	EXOSC10;EXOSC10
27364	1	11156882	11156882	1	-0.0517023929423856	0.0260825703088182	0.0474503323309325	1	EXOSC10;EXOSC10
4554	1	11159908	11159908	1	0.126755049752039	0.0649121003838638	0.0508529777528983	1	EXOSC10;EXOSC10;EXOSC10;EXOSC10
4555	1	11175571	11175571	1	0.106095672512209	0.0473341679930901	0.0249989892726856	1	MTOR
27365	1	11199705	11199705	1	-0.0684795525556654	0.0270264539977355	0.0112834023036751	1	MTOR;MTOR
27366	1	11206028	11206028	1	-0.0612663166507871	0.0302305515779856	0.0426996773730078	1	MTOR-AS1;MTOR
4556	1	11229984	11229984	1	0.121658282432953	0.0509386678278156	0.0169251963831884	1	MTOR
27367	1	11230916	11230916	1	-0.113528653075734	0.0496103843643679	0.0221139450480559	1	MTOR
4557	1	11322756	11322756	1	0.143417485509063	0.0609952393456523	0.0187084555132368	1	MTOR
4558	1	11324407	11324407	1	0.107480303700803	0.0558777562418676	0.054418544883417	1
4559	1	11381935	11381935	1	0.0686369728344897	0.0291224431459574	0.0184311285044306	1
27368	1	11424079	11424079	1	-0.093035591922287	0.0396632085116647	0.0189944648511982	1
4560	1	11502626	11502626	1	0.0443907321009703	0.0207625437439775	0.0325151265832935	1
27369	1	11562134	11562134	1	-0.155375256875988	0.074558520047002	0.0371659003057324	1	PTCHD2
4561	1	11631121	11631121	1	0.21447676072882	0.0862184374724122	0.0128609232252561	1
1280	1	11709271	11709491	2	0.153853497136078	0.0562397335879789	0.00622529330885043	1	FBXO2
4562	1	11710460	11710460	1	0.199973293738707	0.0886912454952365	0.0241513565488356	1	FBXO2
27370	1	11743020	11743020	1	-0.152167278028804	0.0648180386733898	0.018894447929252	1	MAD2L2
4563	1	11750663	11750663	1	0.0823528500168275	0.0402945264180475	0.0409760147687054	1	MAD2L2;C1orf187
27371	1	11751384	11751384	1	-0.107798075628	0.054749606635776	0.048961271296036	1	MAD2L2;C1orf187
4564	1	11752342	11752342	1	0.12204159832928	0.049767115613538	0.0141964491493672	1	MAD2L2;C1orf187
27372	1	11764442	11764442	1	-0.0895316866887537	0.0387122609666508	0.0207365230574377	1	DRAXIN
4565	1	11796079	11796079	1	0.0499602625056342	0.0260085078735908	0.0547417960533905	1	AGTRAP;AGTRAP;AGTRAP;AGTRAP;AGTRAP
27373	1	11808413	11808413	1	-0.0185813516673654	0.00868472668284127	0.0323916662116829	1	AGTRAP;AGTRAP;AGTRAP;AGTRAP;AGTRAP
27374	1	11822362	11822362	1	-0.0482480580367256	0.0234852993121836	0.039937573145956	1
27375	1	11826174	11826174	1	-0.144002660616959	0.0625059110566353	0.0212324870571992	1	C1orf167
4566	1	11826778	11826778	1	0.0558911620373292	0.0238910963219075	0.0193140245376626	1	C1orf167
27376	1	11837939	11837939	1	-0.132892569748413	0.0612319266590179	0.0299829900103128	1
550	1	11862907	11863490	4	0.13726871873957	0.0368083670568661	0.000192027437948809	1	MTHFR
4567	1	11865661	11865661	1	0.0839801105319929	0.0417411202028739	0.0442275726724521	1	CLCN6;CLCN6;MTHFR;CLCN6;CLCN6
4568	1	11898731	11898731	1	0.0377574308162038	0.0195798960448579	0.0538081894494684	1	CLCN6
4569	1	11948805	11948805	1	0.0839633279498757	0.0314880536081059	0.00766424708703576	1
27377	1	12000528	12000528	1	-0.135874096765258	0.0587502176246498	0.0207368274609276	1	PLOD1
27378	1	12031504	12031504	1	-0.0658820309456092	0.032559153656069	0.0430261045815732	1	PLOD1
4570	1	12061772	12061772	1	0.0982872572471413	0.05102725342569	0.0540829241100896	1	MFN2;MFN2
27379	1	12064077	12064077	1	-0.0795921861423238	0.0399321483549106	0.0462411189391725	1	MFN2;MFN2
27380	1	12065959	12065959	1	-0.0773940532619359	0.0284842197624717	0.00658596423086573	1	MFN2;MFN2
27381	1	12079390	12079390	1	-0.128977383587677	0.0485126879517228	0.00784586140812046	1	MIIP
27382	1	12089059	12089059	1	-0.106851128137504	0.0493483936013909	0.0303692913661347	1	MIR6729;MIIP
4571	1	12114402	12114402	1	0.0810365469619547	0.0408778411072645	0.0474336285171841	1
4572	1	12123934	12123934	1	0.0773880743359445	0.0396568616700276	0.0510044627577011	1	TNFRSF8
4573	1	12129814	12129814	1	0.0839233352429726	0.0360104712823653	0.0197783738667536	1	TNFRSF8;TNFRSF8
4574	1	12148326	12148326	1	0.143411114361975	0.0671350890483112	0.0326665899567555	1	TNFRSF8
27383	1	12156007	12156007	1	-0.0452788680176396	0.018014221737747	0.011953748879015	1	TNFRSF8;TNFRSF8
27384	1	12167071	12167071	1	-0.0798968514203436	0.0389310656305716	0.0401439454106866	1	TNFRSF8
27385	1	12227927	12227927	1	-0.122140660136423	0.0588051906845297	0.0377979822976333	1	TNFRSF1B
27386	1	12258574	12258574	1	-0.134161465430097	0.0537669205942405	0.0125871339167893	1	TNFRSF1B
4575	1	12270775	12270775	1	0.153616971558857	0.0568270442518314	0.00686677548569745	1
27387	1	12313539	12313539	1	-0.0814079641123667	0.0422833509322199	0.0541923445976034	1	VPS13D;VPS13D
27388	1	12466185	12466185	1	-0.0964820626856967	0.0492261718067281	0.0499987204913919	1	VPS13D;VPS13D
4576	1	12483556	12483556	1	0.047410428836478	0.0236141182587334	0.0446735434295018	1	VPS13D;VPS13D
3278	1	12498784	12498792	2	-0.0906025870712869	0.0327701354508899	0.00569592159583049	1	VPS13D;VPS13D
27389	1	12501684	12501684	1	-0.113013742303416	0.0531265542118116	0.0333988792835334	1	VPS13D;VPS13D
4577	1	12514410	12514410	1	0.0961386732535935	0.0375777790269014	0.010515760719702	1	VPS13D;VPS13D
27390	1	12535113	12535113	1	-0.154482696341299	0.064236745742295	0.0161770664226906	1	VPS13D;VPS13D
1018	1	12538341	12538455	3	-0.153905495056981	0.0329994609924449	3.10303793344932e-06	1	VPS13D;VPS13D
27391	1	12588654	12588654	1	-0.0852450664942228	0.0340627347407664	0.012328820155934	1
1281	1	12600225	12600529	2	0.118669728338441	0.0332801107263664	0.000362768327092723	1
4578	1	12676950	12676950	1	0.104408629300818	0.045435042559545	0.0215631652261737	1	DHRS3
4579	1	12704657	12704657	1	0.0397537185880066	0.0202479218492094	0.0496057417245611	1	AADACL4
4580	1	12781708	12781708	1	0.126892709557127	0.0640676318398377	0.0476355219255604	1	AADACL3;AADACL3
4581	1	13825255	13825255	1	0.239796595561009	0.112000098871119	0.0322708817130302	1	LRRC38
27392	1	13836752	13836752	1	-0.108694242430236	0.0565450236642951	0.0545730387904061	1
4582	1	13839662	13839662	1	0.0646741836378165	0.0318813748830124	0.0425002426495759	1
27393	1	13840861	13840861	1	-0.152762812806259	0.0656408719315775	0.0199518873997418	1	LRRC38
4583	1	13910569	13910569	1	0.209813371536521	0.0680853100626546	0.0020587424124376	1	PDPN;PDPN;PDPN;PDPN
4584	1	13942436	13942436	1	0.143514082816166	0.0602557701256155	0.0172306664724308	1	PDPN;PDPN;PDPN;PDPN
27394	1	13949940	13949940	1	-0.106531929059882	0.0534777553197748	0.0463623584361002	1
4585	1	14009082	14009082	1	0.0720462559721393	0.0364345454655737	0.0479946181490366	1
27395	1	14027378	14027378	1	-0.249980972424371	0.11573661414897	0.0307794353336354	1	PRDM2
27396	1	14030141	14030141	1	-0.0725504468857963	0.0279862501510881	0.00953198551821568	1	PRDM2;PRDM2;PRDM2
4586	1	14075870	14075870	1	0.237303463440907	0.084871832297723	0.00517359668963672	1	PRDM2;PRDM2;PRDM2;PRDM2
27397	1	14137932	14137932	1	-0.110228917497981	0.0432099882912643	0.0107412632780268	1	PRDM2;PRDM2
1282	1	14220087	14220265	4	0.127507280474927	0.0335034626415318	0.000141349939117474	1
4587	1	14222272	14222272	1	0.119507881278247	0.0613686336534767	0.0514895229995068	1
4588	1	14235315	14235315	1	0.180084495118306	0.0806029626618191	0.0254688100823497	1
4589	1	14256749	14256749	1	0.264793284918137	0.102423173468205	0.00972980080225193	1
4590	1	14277362	14277362	1	0.189113358627391	0.0521907575987798	0.000290640005747242	1
4591	1	14337733	14337733	1	0.105507328736521	0.0504207632517734	0.0363904770515229	1
27398	1	14440604	14440604	1	-0.265721865428987	0.0883819816878416	0.00264259916416431	1
4592	1	14451380	14451380	1	0.114455177406995	0.0486994877268087	0.0187616271248977	1
4593	1	14452322	14452322	1	0.084461797808836	0.0424323345688311	0.0465352723206345	1
4594	1	14813284	14813284	1	0.0958424148508073	0.036656113739926	0.00893224474011401	1
4595	1	14838453	14838453	1	0.27253275030704	0.0943064796816065	0.003854104775975	1
4596	1	14924077	14924077	1	0.0724621875228114	0.0294458174865172	0.0138602431192635	1	KIAA1026;KIAA1026
4597	1	15143923	15143923	1	0.154206512194845	0.057009128186452	0.0068315858373701	1	KAZN;KAZN
27399	1	15160031	15160031	1	-0.0900193889856192	0.0396612650930136	0.0232254613640448	1	KAZN;KAZN
4598	1	15170397	15170397	1	0.103862310894907	0.0347749053094321	0.00282003624894946	1	KIAA1026;KIAA1026
27400	1	15222078	15222078	1	-0.0705024995346459	0.0308912715659629	0.0224728751681551	1	KIAA1026;KIAA1026
4599	1	15348161	15348161	1	0.081210193021902	0.0420363193665399	0.0533711812792276	1	KAZN;KAZN;KAZN;KAZN;KAZN
27401	1	15375511	15375511	1	-0.0832743007357145	0.0430082031478205	0.0528380360840158	1	KIAA1026;KIAA1026;KIAA1026;KIAA1026;KIAA1026
4600	1	15384377	15384377	1	0.116877135926349	0.0500841745357899	0.0196159375700494	1	KIAA1026;KIAA1026;KIAA1026;KIAA1026;KIAA1026
4601	1	15402504	15402504	1	0.09133822863496	0.046245258706489	0.0482587190761111	1	KIAA1026
4602	1	15404448	15404448	1	0.125251113425555	0.0528362653903752	0.0177615463344848	1	KAZN
27402	1	15446743	15446743	1	-0.112459401960044	0.0574635022388899	0.0503406594743675	1	TMEM51-AS1
27403	1	15478982	15478982	1	-0.0695060089099109	0.0353667709491695	0.0493805265469461	1	TMEM51;TMEM51;C1orf126;TMEM51;TMEM51
1284	1	15498143	15498143	1	0.204491626027096	0.0935564719745201	0.0288334566856581	1	C1orf195;C1orf195;TMEM51;TMEM51;TMEM51;TMEM51
1285	1	15498257	15498257	1	0.0505261259840641	0.0402606852872384	0.209488083824906	1	C1orf195;C1orf195;TMEM51;TMEM51;TMEM51;TMEM51
1286	1	15498298	15498298	1	0.00570090934959158	0.0109356352479318	0.602147438668003	1	C1orf195;C1orf195;TMEM51;TMEM51;TMEM51;TMEM51
1283	1	15498551	15498551	1	0.0398897883762724	0.0171263175362458	0.0198510406082593	1	TMEM51;TMEM51;TMEM51;TMEM51;C1orf195;C1orf195
4603	1	15499323	15499323	1	0.16935253424941	0.0578133505568694	0.00339728507316276	1	TMEM51;TMEM51;TMEM51;TMEM51;C1orf195;C1orf195
4604	1	15500722	15500722	1	0.140582413668782	0.068110570919223	0.03901466051644	1	TMEM51;TMEM51;TMEM51;TMEM51
4605	1	15514204	15514204	1	0.0936119461307033	0.0460288310171548	0.0419750306467228	1	TMEM51;TMEM51;TMEM51;TMEM51
4606	1	15573457	15573457	1	0.207748672936686	0.0947577194961177	0.0283492291592274	1	FHAD1
27404	1	15653236	15653236	1	-0.0863905574987244	0.0388384939783154	0.0261246395408476	1	FHAD1
27405	1	15655927	15655927	1	-0.208967123941621	0.074765633723375	0.00519057756747724	1	FHAD1
4607	1	15672633	15672633	1	0.1679526461057	0.0864153589267198	0.051949635196744	1	FHAD1
4608	1	15707786	15707786	1	0.0487170913019022	0.0213110187906938	0.0222539776029035	1	FHAD1
4609	1	15710989	15710989	1	0.105559513650916	0.0534290880573902	0.0481894768121472	1	FHAD1
27406	1	15717366	15717366	1	-0.0517241858143735	0.0257478500178402	0.0445505005437195	1	FHAD1
4610	1	15738831	15738831	1	0.0487092485256039	0.0213106685071989	0.0222733165457748	1	EFHD2
4611	1	15766660	15766660	1	0.131835070641669	0.0554062195345628	0.0173395635714387	1	CTRC
4612	1	15772154	15772154	1	0.0793366435739396	0.0345789643869414	0.0217697443866268	1	CTRC
27407	1	15844762	15844762	1	-0.0592236628908699	0.024601016231625	0.0160680346762984	1	CASP9;CASP9;CASP9;CASP9;CASP9;CASP9
4613	1	15851450	15851450	1	0.136720964101826	0.0663575414970356	0.0393633606462829	1	CASP9;CASP9
27408	1	15852955	15852955	1	-0.0859263512894087	0.0397661019560584	0.0307112620243025	1	DNAJC16
4614	1	15934653	15934653	1	0.0779668571796131	0.040380492508374	0.0535071707565569	1
27409	1	15986245	15986245	1	-0.0633658947580806	0.031680232419504	0.0454817592129857	1	DDI2;RSC1A1
4615	1	16010226	16010226	1	0.0898675757173481	0.0451453543683212	0.0465218745711755	1	PLEKHM2
4616	1	16038722	16038722	1	0.0717548289554503	0.030454670767525	0.0184669998787905	1	PLEKHM2
27410	1	16058427	16058427	1	-0.105591512812546	0.0494799313386302	0.0328405651285628	1	PLEKHM2
27411	1	16070629	16070629	1	-0.145267372453346	0.0682465193707608	0.0332899999320163	1	TMEM82
4617	1	16085172	16085172	1	0.0611973666359114	0.0307642818561445	0.0466753406150612	1	FBLIM1
27412	1	16087752	16087752	1	-0.0716683493975502	0.0331055394306412	0.0303995853731363	1	FBLIM1
4618	1	16173292	16173292	1	0.094913867957378	0.047423642324976	0.0453488688025415	1	SPEN;FLJ37453
3279	1	16174671	16174780	2	-0.0370425756488851	0.0146519955757993	0.0114662385161519	1	SPEN;FLJ37453
4619	1	16259208	16259208	1	0.116034738591465	0.0544065263364695	0.0329464172671434	1	SPEN
27413	1	16261154	16261154	1	-0.155052215441088	0.0619490718228482	0.0123180997016844	1	SPEN
4620	1	16284132	16284132	1	0.104811796758362	0.05172703121166	0.04273937067277	1	ZBTB17;ZBTB17;ZBTB17;ZBTB17
1287	1	16302298	16302298	1	0.103132881999273	0.0480178739722649	0.0317294942956253	1	ZBTB17
1290	1	16302303	16302303	1	-0.00758165469141695	0.0569703295492533	0.894129511954245	1	ZBTB17
1289	1	16302461	16302461	1	-0.0227917267347661	0.088045928278317	0.795741879453779	1	ZBTB17
1291	1	16302584	16302584	1	0.0052215642761347	0.0329277236291177	0.874002518209749	1	ZBTB17;ZBTB17
1288	1	16302590	16302590	1	0.172602617960967	0.0847262210628864	0.0416319423536309	1	ZBTB17;ZBTB17
27414	1	16302813	16302813	1	-0.107480626951339	0.0561280770537213	0.0555030484807525	1	ZBTB17;ZBTB17;ZBTB17;ZBTB17
1292	1	16330686	16330716	2	0.112432526677069	0.0349185058127122	0.00128255436564357	1	C1orf64
27415	1	16335452	16335452	1	-0.0900736170672898	0.0399826845821179	0.024270775784137	1
27416	1	16401926	16401926	1	-0.148114763864116	0.0630329408991922	0.018783533278931	1
4621	1	16419679	16419679	1	0.106713272489164	0.0450988246760565	0.0179712662338811	1
4622	1	16480803	16480803	1	0.0714713882027016	0.0260955418316247	0.00616572738071693	1	EPHA2
1294	1	16481660	16481660	1	0.151816961951935	0.0698895812666477	0.0298375456817684	1	EPHA2
1296	1	16481685	16481685	1	0.0299453819020504	0.0363266167656002	0.409747981564959	1	EPHA2
1295	1	16481715	16481715	1	-0.109327029212887	0.0910271348681003	0.229736541320176	1	EPHA2
1297	1	16481937	16481937	1	0.0770909693158298	0.0668594901569423	0.248898246841416	1	EPHA2
1293	1	16481990	16481990	1	0.228229454007531	0.0960128602519119	0.0174506951607821	1	EPHA2
27417	1	16490791	16490791	1	-0.100767787510099	0.0454861658552981	0.0267360353572691	1
4623	1	16502893	16502893	1	0.190925438183698	0.0844895059246642	0.0238365674703924	1
4624	1	16535904	16535904	1	0.138398409312304	0.056180501515339	0.0137603309542785	1	ARHGEF19
4625	1	16539119	16539119	1	0.0856038015678046	0.0347931557276591	0.0138796456749031	1	ARHGEF19
1298	1	16544210	16544220	2	0.0938199629641641	0.0325661942091968	0.00396540886919193	1
27418	1	16616503	16616503	1	-0.102065161452072	0.0407549794220206	0.0122672963214751	1	FBXO42
4626	1	16679388	16679388	1	0.250210913262323	0.107060317730197	0.0194338662088803	1	FBXO42
3280	1	16693508	16693622	4	-0.0594942348680922	0.0203708275919898	0.00349402324101926	1	SZRD1;SZRD1;SZRD1;SZRD1;SZRD1;SZRD1
4627	1	16694875	16694875	1	0.0585942531192243	0.0305987854595007	0.0555025947959148	1	C1orf144;C1orf144
27419	1	16698494	16698494	1	-0.0747707437547665	0.0341481697320174	0.028553447551574	1	SZRD1;SZRD1;SZRD1;SZRD1;SZRD1;SZRD1
27420	1	16727657	16727657	1	-0.094537289547753	0.0472384211494724	0.0453622647083176	1	SPATA21
4628	1	16747435	16747435	1	0.273285738162889	0.0977489466406968	0.00517726841925307	1	SPATA21
27421	1	16769001	16769001	1	-0.0671379862580943	0.0328303420203995	0.0408550478132892	1	NECAP2;NECAP2;NECAP2
27422	1	16936996	16936996	1	-0.0720936522572428	0.0370859413003959	0.0519000608885856	1	NBPF1
4629	1	16939173	16939173	1	0.0515770722403962	0.026340122922972	0.0502161528429654	1	NBPF1
27423	1	16969245	16969245	1	-0.145258149486446	0.050624617251354	0.00411357378490899	1
4630	1	17018587	17018587	1	0.0768626748396292	0.031251603630673	0.0139138688712122	1	ESPNP
1299	1	17035338	17035497	2	0.0927640011534473	0.0310618012547208	0.00282252298331037	1	ESPNP
552	1	17051076	17051629	5	0.0815724109647564	0.0173420542414565	2.55445957499667e-06	1
4631	1	17053974	17053974	1	0.160209712000783	0.0500606891522886	0.00137279962545728	1
27424	1	17216195	17216195	1	-0.188367707035792	0.0863602457242265	0.0291697063281829	1
27425	1	17231229	17231229	1	-0.246722008428389	0.104453967810037	0.0181758271280369	1
27426	1	17251628	17251628	1	-0.0753632332212303	0.0358619736537549	0.03559882047004	1	CROCC
4632	1	17254617	17254617	1	0.0962398011101477	0.040694708306218	0.0180338804191405	1	CROCC
4633	1	17287670	17287670	1	0.230725852597833	0.116151424114399	0.0469863822692044	1	CROCC
1300	1	17305253	17305262	2	0.061627322417614	0.0171213421506245	0.00031889757030447	1	MFAP2;MFAP2;MFAP2;MFAP2
4634	1	17379036	17379036	1	0.105756902611637	0.0482786258563805	0.0284841346076526	1	SDHB
4635	1	17381800	17381800	1	0.0586016997695362	0.0235221808900211	0.0127263038767915	1	SDHB
27427	1	17450217	17450217	1	-0.117953586532827	0.0591220832355551	0.0460336006485994	1
27428	1	17455700	17455700	1	-0.0629705230750302	0.0245597041001102	0.0103480321015618	1
4636	1	17531015	17531015	1	0.170834863537732	0.0796535095345523	0.0319748505656144	1	PADI1
4637	1	17558947	17558947	1	0.109993327854505	0.0432892951159045	0.0110570767894136	1	PADI1
27429	1	17570552	17570552	1	-0.142251220905802	0.0529065806830906	0.00717255828991596	1	PADI1
27430	1	17571896	17571896	1	-0.26445926873535	0.128249240592935	0.0392008069241958	1	PADI1
27431	1	17574178	17574178	1	-0.0818484851699107	0.034117739631911	0.016439878118566	1	PADI3
27432	1	17575420	17575420	1	-0.12023645012444	0.0546474253478728	0.0277911706933076	1	PADI3
4638	1	17599362	17599362	1	0.0539117790207289	0.0247855480354135	0.0296204063767573	1	PADI3
4639	1	17603221	17603221	1	0.126606867011576	0.0506636163520388	0.0124554787746389	1	MIR3972;PADI3
4640	1	17612554	17612554	1	0.185008694824161	0.0726357625289454	0.0108630255061077	1
1301	1	17634543	17634629	2	0.087573420585007	0.0253408387372064	0.000548618077428421	1	PADI4
4641	1	17694382	17694382	1	0.0944071124824277	0.0456976724698892	0.0388373216241192	1
27433	1	17704843	17704843	1	-0.125752092141224	0.0618116924664875	0.0419073948849974	1	PADI6
4642	1	17774977	17774977	1	0.139484353326468	0.070370648352626	0.0474637702724149	1
27434	1	17891649	17891649	1	-0.103763131682382	0.0502636223597245	0.0389818615334593	1	ARHGEF10L
27435	1	17899250	17899250	1	-0.135455645849354	0.0622592070460109	0.0295797564587995	1	ARHGEF10L
27436	1	17942618	17942618	1	-0.160317918883559	0.0716223676077948	0.0251964273504985	1	ARHGEF10L;ARHGEF10L
27437	1	17944423	17944423	1	-0.0652161208777097	0.0333079856665382	0.0502332364368238	1	ARHGEF10L;ARHGEF10L
27438	1	17946923	17946923	1	-0.0309345400913125	0.015051514554841	0.0398554104354937	1	ARHGEF10L;ARHGEF10L
27439	1	17949565	17949565	1	-0.179762497734222	0.0836938938598569	0.031725134376454	1	ARHGEF10L;ARHGEF10L
4643	1	17958884	17958884	1	0.0842594675474508	0.0295148350537792	0.00430615660679316	1	ARHGEF10L;ARHGEF10L
27440	1	17996919	17996919	1	-0.0937192375020316	0.0446696813792006	0.035900704054697	1	ARHGEF10L;ARHGEF10L
4644	1	18014759	18014759	1	0.0550980196099309	0.0243018373385836	0.0233757646875665	1	ARHGEF10L;ARHGEF10L
4645	1	18017869	18017869	1	0.150650328711512	0.0726902323032054	0.0382190640384172	1	ARHGEF10L;ARHGEF10L
4646	1	18025324	18025324	1	0.09278753505861	0.044905567727534	0.0388019256664377	1
27441	1	18081674	18081674	1	-0.102220469447685	0.0298066260112943	0.000604795697335326	1	ACTL8
4647	1	18125687	18125687	1	0.121824338535406	0.0418448724171019	0.00359890769394722	1	ACTL8
4648	1	18149651	18149651	1	0.100890677216519	0.039211529460554	0.0100825576786385	1	ACTL8
4649	1	18188383	18188383	1	0.102656899787982	0.0535220993805398	0.0551074263902537	1
4650	1	18208410	18208410	1	0.160062973125854	0.0567205141708493	0.00477312589080862	1
4651	1	18372919	18372919	1	0.0799841438101081	0.0308084010838634	0.00942667645082535	1
27442	1	18427152	18427152	1	-0.0707403564936403	0.0354038562027792	0.0457060909682578	1
4652	1	18433794	18433794	1	0.185748950442515	0.0767366711389791	0.0154948255850914	1	IGSF21
4653	1	18434576	18434576	1	0.147059989125162	0.0719528508740181	0.0409695286367355	1	IGSF21;IGSF21
4654	1	18436843	18436843	1	0.375440980229677	0.136251688763518	0.00586032252256506	1	IGSF21
27443	1	18472902	18472902	1	-0.143556883035086	0.068372196034477	0.0357606689031551	1	IGSF21
4655	1	18589627	18589627	1	0.198960124698436	0.0597632860074292	0.000871157610597668	1	IGSF21
4656	1	18643557	18643557	1	0.272933705296674	0.0805575116799794	0.000703887936398369	1	IGSF21
4657	1	18659049	18659049	1	0.153508406246613	0.0675910821964377	0.0231388660865226	1	IGSF21
4658	1	18668023	18668023	1	0.0787730623132681	0.0323072882426622	0.0147587948291244	1	IGSF21
4659	1	18702350	18702350	1	0.0839202572334743	0.0289893003229578	0.00379315527843273	1	IGSF21
4660	1	18703121	18703121	1	0.161979946871503	0.0612186125618103	0.0081467525085935	1	IGSF21
4661	1	18704828	18704828	1	0.138143836857334	0.0647475444450971	0.0328774663875534	1	IGSF21
4662	1	18710936	18710936	1	0.139281710826752	0.056128069803036	0.013083132768765	1
4663	1	18711715	18711715	1	0.0834258886301942	0.0397198431373865	0.0356973643849622	1
4664	1	18722870	18722870	1	0.124592359766886	0.0642891201060669	0.0526231371426481	1
4665	1	18741064	18741064	1	0.0938898095097259	0.0490096724716605	0.0553981474256044	1
4666	1	18806700	18806700	1	0.113875506024162	0.0396394968962664	0.00406878901167426	1	KLHDC7A
4667	1	18809059	18809059	1	0.17458021097657	0.0884812808341194	0.0484870080549275	1	KLHDC7A
4668	1	18809764	18809764	1	0.20150428474892	0.0751393151260932	0.00732398398649841	1	KLHDC7A
4669	1	18957023	18957023	1	0.151724664895861	0.0616306418833214	0.0138227030946027	1	PAX7;PAX7;PAX7
4670	1	18969266	18969266	1	0.146706952700536	0.0751078805262799	0.0507860604994625	1	PAX7;PAX7;PAX7
27444	1	19040416	19040416	1	-0.170515128174906	0.0750278124863381	0.0230447318522602	1	PAX7;PAX7;PAX7
4671	1	19074199	19074199	1	0.161344454864169	0.0577244022888311	0.00518865050619059	1	PAX7
27445	1	19146909	19146909	1	-0.216772774019226	0.0874924226743271	0.0132262781406488	1
4672	1	19178957	19178957	1	0.0894818956972798	0.0404915814232105	0.0271128748738914	1	TAS1R2
27446	1	19183907	19183907	1	-0.131754862883267	0.0533755555338755	0.013569980132846	1	TAS1R2
4673	1	19193407	19193407	1	0.137795935470673	0.0530179664055943	0.00934842624520944	1
27447	1	19229803	19229803	1	-0.114343370013722	0.0577732505564404	0.047796312761314	1	ALDH4A1;ALDH4A1
4674	1	19230026	19230026	1	0.0942272946087848	0.0366656262174618	0.0101725458339695	1	ALDH4A1;ALDH4A1
27448	1	19276993	19276993	1	-0.04923779981888	0.0241928118518731	0.0418283038486855	1	IFFO2
4675	1	19282682	19282682	1	0.266435848593749	0.102641000180449	0.00943700683238519	1	IFFO2
4676	1	19292493	19292493	1	0.120063716513444	0.0552940249509935	0.029903310991246	1
4677	1	19379155	19379155	1	0.11610969909125	0.0396766648612758	0.0034291231039443	1
4678	1	19431579	19431579	1	0.101260405698296	0.0471260000588508	0.0316568937338912	1	UBR4
27449	1	19445842	19445842	1	-0.103890852356754	0.0486142612827197	0.0325943511931164	1	UBR4
4679	1	19535472	19535472	1	0.115223721471603	0.0469705218646859	0.0141628157281424	1	UBR4
27450	1	19537115	19537115	1	-0.049649430002405	0.0249739483806735	0.0468062847246038	1	UBR4
27451	1	19549300	19549300	1	-0.0711944981846933	0.03701533764276	0.0544325541665566	1	EMC1;EMC1;EMC1;EMC1
4680	1	19638715	19638715	1	0.155189056222187	0.0659406678194033	0.0185993569030952	1	PQLC2;AKR7A2;PQLC2;PQLC2
4681	1	19639308	19639308	1	0.108765024361961	0.0535662508152033	0.0423081068847606	1	PQLC2;AKR7A2;PQLC2;PQLC2;PQLC2
4682	1	19644002	19644002	1	0.0856937489831554	0.0341960752510511	0.0122121936427713	1	PQLC2;PQLC2;PQLC2;PQLC2;PQLC2
4683	1	19665070	19665070	1	0.0648613610128315	0.0266405317351126	0.0149046688996181	1
27452	1	19747379	19747379	1	-0.0814086866982124	0.042218161385755	0.0538195706013174	1	CAPZB;CAPZB;CAPZB;CAPZB
4684	1	19813311	19813311	1	0.0916942903418595	0.0468477801305936	0.0503143889175813	1	CAPZB
4685	1	19922782	19922782	1	0.108510236553622	0.0453308953755701	0.0166777076788808	1	C1orf151
1302	1	19992771	19992985	2	0.0858877838952131	0.0265969304769649	0.00124121118734692	1	HTR6
3281	1	20005715	20005715	1	-0.206814667518684	0.0572647560098253	0.000304369556777849	1	HTR6
3283	1	20005744	20005744	1	0.00477100845220909	0.0313232782966308	0.878938411112398	1	HTR6
3282	1	20005822	20005822	1	-0.0644755077406744	0.0312037593150209	0.0388026416919103	1	HTR6
27453	1	20024962	20024962	1	-0.179817299449453	0.0754036441422685	0.0170916805430652	1	TMCO4
4686	1	20047862	20047862	1	0.0704623459514012	0.0361268401736719	0.0511266260851189	1	TMCO4
27454	1	20069113	20069113	1	-0.0892767773129889	0.0417005469619937	0.0322819555284011	1	TMCO4
4687	1	20078842	20078842	1	0.0530355150140769	0.0257688067085141	0.0395778016501604	1	TMCO4
27455	1	20084760	20084760	1	-0.0971900701631741	0.0440062075144354	0.0272057023666013	1	TMCO4
4688	1	20098656	20098656	1	0.0892983551904187	0.0354276781128457	0.0117161054618444	1	TMCO4
4689	1	20125846	20125846	1	0.0780618819611839	0.0336498137713473	0.0203500200523767	1	TMCO4
27456	1	20126180	20126180	1	-0.176601308483769	0.0804187458656964	0.0280903924748584	1	TMCO4
4690	1	20151230	20151230	1	0.0620300122854231	0.0300388857646258	0.0389239037420534	1
4691	1	20151819	20151819	1	0.129122715340056	0.0370441631622284	0.000490956363550342	1
4692	1	20164550	20164550	1	0.207535576973235	0.0794632587377951	0.00900886840494883	1
4693	1	20188723	20188723	1	0.0897437447693912	0.0418966085832152	0.032191159652972	1
27457	1	20208636	20208636	1	-0.158803224898466	0.0522464009455366	0.00236966847621874	1	OTUD3
4694	1	20247384	20247384	1	0.0951176768212029	0.0442095808441339	0.031435393944649	1	PLA2G2E
4695	1	20265229	20265229	1	0.146369228817921	0.0617004365803387	0.0176798378478118	1
27458	1	20305685	20305685	1	-0.128496061362194	0.0627935950314692	0.0407244713650028	1	PLA2G2A;PLA2G2A;PLA2G2A;PLA2G2A
4696	1	20396593	20396593	1	0.0630665105257461	0.0326383484454891	0.0533246434307184	1	PLA2G5
27459	1	20407561	20407561	1	-0.260683892391284	0.11987783954227	0.0296616419110411	1	PLA2G5
4697	1	20484113	20484113	1	0.0678107100601545	0.0344006123884114	0.0487002630192914	1
4698	1	20495469	20495469	1	0.0786670430840244	0.0407581992293565	0.0535955342993468	1	PLA2G2C
4699	1	20504655	20504655	1	0.0998454814558165	0.0411688905922846	0.0152972036416772	1
4700	1	20617362	20617362	1	0.0639555975895153	0.0282752895380138	0.0237041939479145	1	VWA5B1
27460	1	20636798	20636798	1	-0.0956786907907608	0.0409749703578918	0.0195406989241994	1	VWA5B1
4701	1	20641139	20641139	1	0.0505069897640851	0.0254014695485126	0.0467730911734784	1	VWA5B1
3284	1	20649683	20649867	2	-0.067766397078551	0.0234615260782785	0.00387200559017355	1	VWA5B1
27461	1	20656930	20656930	1	-0.145756628564691	0.054743494185881	0.00775538332680094	1	VWA5B1
27462	1	20685611	20685611	1	-0.18536214322792	0.0871706602730907	0.0334676284411491	1
4702	1	20813574	20813574	1	0.0728391898216947	0.0315918171133216	0.0211310525746451	1	CAMK2N1
4703	1	20864944	20864944	1	0.12388972487839	0.0528391964632863	0.019044655335313	1
27463	1	20878811	20878811	1	-0.158818761302284	0.0813371678987726	0.0508672921740859	1	FAM43B
27464	1	20914047	20914047	1	-0.10674774568551	0.0495259373198084	0.0311312719659524	1	CDA
4704	1	20939484	20939484	1	0.074519899577359	0.0357668027541562	0.0372062673269021	1	CDA
27465	1	21113190	21113190	1	-0.0843722741719874	0.0439313305729625	0.0547885866773758	1	HP1BP3
4705	1	21119734	21119734	1	0.0693225416712756	0.0361294054672722	0.0550186266056671	1
27466	1	21378939	21378939	1	-0.118578601041195	0.0569665581423484	0.0373838140970277	1	EIF4G3;EIF4G3;EIF4G3;EIF4G3
27467	1	21416141	21416141	1	-0.123790143760825	0.0571478888249247	0.0303007365341899	1	EIF4G3;EIF4G3;EIF4G3;EIF4G3
4706	1	21532794	21532794	1	0.162400296375981	0.0531546909888976	0.00224881077963185	1
27468	1	21606057	21606057	1	-0.0815975280557235	0.0409977076136396	0.0465584603521819	1	ECE1;ECE1;ECE1;ECE1;ECE1
27469	1	21631849	21631849	1	-0.0770264005040332	0.04018117795616	0.0552408330401436	1	ECE1
4707	1	21634838	21634838	1	0.0507063680237143	0.0230607456976543	0.0278909114508352	1	ECE1
4708	1	21661045	21661045	1	0.11048266040616	0.0448894815432971	0.0138467402810326	1	ECE1
4709	1	21663709	21663709	1	0.113866410007517	0.059520574741917	0.0557404162820016	1	ECE1
4710	1	21667630	21667630	1	0.0578486260504639	0.0236893323618688	0.0146073824585719	1	ECE1
4711	1	21710510	21710510	1	0.0749066327581581	0.0258834570184769	0.00380372460890195	1
4712	1	21833745	21833745	1	0.119188223319276	0.0589182341631809	0.0430790351511061	1
4713	1	21836138	21836138	1	0.105956018310541	0.0536561616306391	0.0482996720875355	1	ALPL
4714	1	21856891	21856891	1	0.162022740954489	0.0733575362169088	0.0271974588579305	1	ALPL;ALPL;ALPL
4715	1	21895562	21895562	1	0.1594872648248	0.0625510058939096	0.0107810879725858	1	ALPL;ALPL;ALPL
4716	1	21919131	21919131	1	0.0639072551070792	0.0285732170688263	0.0253115841801312	1
4717	1	21927956	21927956	1	0.0459546864990419	0.0231496275904534	0.0471316133078135	1	RAP1GAP;RAP1GAP;RAP1GAP
4718	1	21936735	21936735	1	0.0393855721872729	0.020353885498479	0.0529854500806389	1	RAP1GAP;RAP1GAP;RAP1GAP
4719	1	21956302	21956302	1	0.10240813978778	0.042267535737481	0.0153990421996325	1	RAP1GAP;RAP1GAP;RAP1GAP
4720	1	21957811	21957811	1	0.226631260031982	0.0845296241155211	0.00733834770050641	1	RAP1GAP;RAP1GAP;RAP1GAP
4721	1	21962978	21962978	1	0.0834510618976298	0.039926017294854	0.0366050092350695	1	RAP1GAP;RAP1GAP;RAP1GAP
4722	1	21966310	21966310	1	0.180349269135081	0.0522828457467284	0.000561641934882993	1	RAP1GAP;RAP1GAP;RAP1GAP
4723	1	21977904	21977904	1	0.107146162713699	0.0497116964718343	0.0311343650830452	1	RAP1GAP;RAP1GAP;RAP1GAP
4724	1	21995097	21995097	1	0.0953856656396228	0.0408276255335197	0.0194755042369476	1	RAP1GAP;RAP1GAP
27470	1	22111043	22111043	1	-0.150198499530618	0.071283876550678	0.0351134798537804	1	USP48;USP48
4725	1	22146710	22146710	1	0.0857489475429414	0.0438691017101587	0.0506238357235564	1	LDLRAD2
4726	1	22187642	22187642	1	0.0785634223918904	0.0273519366619952	0.00407474484611487	1	HSPG2;HSPG2
4727	1	22210755	22210755	1	0.0459945564942109	0.0238608688211018	0.0539030951411548	1	HSPG2;HSPG2
4728	1	22228582	22228582	1	0.120043470299273	0.0447487445340217	0.00730499249493896	1	HSPG2
4729	1	22231285	22231285	1	0.0997233235938873	0.051914994705785	0.0547447766245493	1	HSPG2;HSPG2
27471	1	22234556	22234556	1	-0.0855731570940689	0.0420789694785014	0.0419886691991287	1	HSPG2;HSPG2
4730	1	22238906	22238906	1	0.0584997297107918	0.0292438157751894	0.0454556102704768	1	HSPG2
4731	1	22279702	22279702	1	0.0475580103638387	0.0190109928600545	0.0123631489669644	1
1303	1	22352096	22352096	1	0.143206819098204	0.0628198561346035	0.0226288952257297	1	HSPC157;HSPC157
1305	1	22352103	22352103	1	-0.0341915958588503	0.0471804658221395	0.46863723602549	1	HSPC157;HSPC157
1304	1	22352348	22352348	1	0.0675723703607707	0.0329007264859542	0.039992527053787	1	HSPC157;HSPC157
4732	1	22379018	22379018	1	0.0940257943688773	0.0483788253742955	0.0519519150399599	1	CDC42;CDC42;CDC42
4733	1	22415149	22415149	1	0.107997811616286	0.0557878156765072	0.0528839479272436	1	CDC42;CDC42;CDC42
27472	1	22416488	22416488	1	-0.110519198022836	0.043060862495623	0.0102706589604447	1	CDC42;CDC42;CDC42
4734	1	22446854	22446854	1	0.136765798053135	0.0554440310112398	0.0136350770162474	1	WNT4
4735	1	22448373	22448373	1	0.106706123253657	0.0460829452040544	0.0205843229152691	1	WNT4
27473	1	22453144	22453144	1	-0.210699446302778	0.0548783801978729	0.000123340903862012	1	WNT4
4736	1	22542810	22542810	1	0.0914441674103325	0.0385874114433056	0.0177980593307046	1
4737	1	22560699	22560699	1	0.147700089091669	0.0566983087687536	0.0091869555521461	1
4738	1	22562922	22562922	1	0.0801450816044457	0.0369317498770317	0.0300003146629447	1
27474	1	22568254	22568254	1	-0.0904229794565734	0.0407115787755686	0.0263466976898865	1
4739	1	22658219	22658219	1	0.0515494112672811	0.0243802276933859	0.0344816152992089	1
27475	1	22675029	22675029	1	-0.263511165781855	0.0862495297956921	0.00224896553400582	1
4740	1	22676140	22676140	1	0.198090935152717	0.095048182980533	0.0371500990041564	1
4741	1	22676796	22676796	1	0.165860412675065	0.0827787513210376	0.0451065718102914	1
4742	1	22881200	22881200	1	0.0824318904629756	0.0417354822721496	0.0482564218083413	1
4743	1	22919873	22919873	1	0.138883092183123	0.0621799137257197	0.0255114831967145	1	EPHA8
4744	1	22921120	22921120	1	0.0640597914134595	0.020770155031769	0.00204084507396488	1	EPHA8
27476	1	22962986	22962986	1	-0.11557213482433	0.0466866616470485	0.0133055317137875	1	C1QA
4745	1	22985937	22985937	1	0.125546397642448	0.0524248565937901	0.0166299946585553	1	C1QB
4746	1	23054128	23054128	1	0.159591213684008	0.0556593350354093	0.00414009123915068	1	EPHB2;EPHB2;EPHB2;EPHB2
4747	1	23058535	23058535	1	0.115005729474198	0.0379137039239773	0.00241850777320097	1	EPHB2;EPHB2;EPHB2;EPHB2
4748	1	23102236	23102236	1	0.0489248863353422	0.0237616445806893	0.0394956086548895	1	EPHB2;EPHB2;EPHB2;EPHB2
27477	1	23175821	23175821	1	-0.0433948292618911	0.0222583590251416	0.0512241751036903	1	EPHB2;EPHB2
4749	1	23177414	23177414	1	0.0503053538326201	0.019554457923886	0.010094442198787	1	EPHB2;EPHB2
4750	1	23242970	23242970	1	0.047435494536347	0.018024116863928	0.00849390628526142	1	EPHB2;EPHB2;EPHB2;EPHB2
27478	1	23347412	23347412	1	-0.0415407034083831	0.0215782649522661	0.0542146141364316	1	KDM1A;KDM1A
27479	1	23350054	23350054	1	-0.168952074184703	0.0855347256790739	0.0482403050837837	1	KDM1A;KDM1A
27480	1	23360315	23360315	1	-0.0704779857979575	0.0311422582520353	0.0236296420311413	1	KDM1A;KDM1A
4751	1	23376874	23376874	1	0.104636353488679	0.0394045685604461	0.00792057019684775	1	KDM1A;KDM1A;KDM1A;KDM1A
27481	1	23435907	23435907	1	-0.120358981202179	0.0564837116974848	0.0331005327063454	1	LUZP1;LUZP1
4752	1	23449368	23449368	1	0.130211191880534	0.0397111742105179	0.00104191889742814	1	LUZP1;LUZP1
4753	1	23521272	23521272	1	0.0961732997578493	0.0475087496982307	0.0429363982756742	1	HTR1D
4754	1	23542335	23542335	1	0.0680188710975445	0.0323071862521211	0.0352583313412489	1
27482	1	23670779	23670779	1	-0.114732130558221	0.0567731460916754	0.0432914317079391	1	HNRNPR;HNRNPR;HNRNPR;HNRNPR;HNRNPR;HNRNPR;HNRNPR;HNRNPR
1306	1	23697258	23697297	2	0.0632815219440613	0.0209634561395111	0.00253896276445098	1	C1orf213;C1orf213;C1orf213;ZNF436
27483	1	23745819	23745819	1	-0.108921866992632	0.041353201317296	0.00844003053625683	1	TCEA3
27484	1	23809682	23809682	1	-0.07597730381049	0.0325918315606302	0.019744067724866	1	ASAP3;ASAP3
27485	1	23824966	23824966	1	-0.146852745608779	0.0438889342395683	0.000819838919889516	1
3286	1	23857288	23857288	1	-0.206382008450198	0.103041592872307	0.045188020928863	1	E2F2;E2F2
3287	1	23857321	23857321	1	0.0603145388737134	0.0870824523665291	0.488551726870696	1	E2F2;E2F2
3285	1	23857546	23857546	1	-0.0986336669196746	0.0444375063973271	0.0264456605632133	1	E2F2;E2F2
27486	1	23877838	23877838	1	-0.0990450492183916	0.0505393414468705	0.0500236879155469	1
27487	1	23883338	23883338	1	-0.0939625753663137	0.0414423562319869	0.0233714325106617	1
27488	1	23886005	23886005	1	-0.113348819983493	0.0590764647606575	0.0550248686312759	1	ID3;ID3
4755	1	23887324	23887324	1	0.09277378021577	0.0408733559351788	0.0232205568405536	1	ID3
4756	1	23888986	23888986	1	0.133293030942464	0.0692028380064905	0.0540892825659399	1
4757	1	23911837	23911837	1	0.0998183580406818	0.0503085701619629	0.047242203053088	1
4758	1	23939645	23939645	1	0.10338075312917	0.047942124392916	0.0310551199660124	1
4759	1	24046776	24046776	1	0.112588494933656	0.0425332572787899	0.00811926257393415	1
4760	1	24053982	24053982	1	0.081327171806418	0.0421841760997053	0.0538666848359543	1
4761	1	24069723	24069723	1	0.11026927687897	0.0521066569779259	0.0343258933877902	1	TCEB3
4762	1	24098846	24098846	1	0.191933776141339	0.0687952414863993	0.00527197506840446	1	TCEB3-AS1
4763	1	24121378	24121378	1	0.0385573514119731	0.0159134857966527	0.0153956552690207	1	LYPLA2
4764	1	24127177	24127177	1	0.20603859262795	0.0936662123011561	0.0278274095744583	1	GALE;GALE;GALE
3289	1	24151609	24151609	1	-0.124679670576728	0.0614898822927852	0.0425964625274546	1	HMGCL;HMGCL
3290	1	24151775	24151775	1	0.166985919349053	0.118696258663201	0.159476650574516	1	HMGCL;HMGCL
3291	1	24151877	24151877	1	0.0452963809429005	0.0541554211602445	0.402921743253447	1	HMGCL;HMGCL
3293	1	24152034	24152034	1	0.018701085774323	0.0743865710183097	0.801501731030079	1	HMGCL;HMGCL
3292	1	24152045	24152045	1	-0.0165841394496487	0.0387020863923219	0.668281577202881	1	HMGCL;HMGCL
3288	1	24152049	24152049	1	-0.144366439394367	0.0650803102872377	0.0265356541156292	1	HMGCL;HMGCL
4765	1	24195469	24195469	1	0.160345812975789	0.0836721210360365	0.0553194297736985	1	FUCA1
4766	1	24329841	24329841	1	0.109199665707408	0.0388980737176569	0.00499542921735084	1
27489	1	24345233	24345233	1	-0.0895211215899145	0.0382923976084996	0.0193960609806407	1
4767	1	24390924	24390924	1	0.0400954932975273	0.0202384051243568	0.0475734740896871	1	MYOM3
4768	1	24393225	24393225	1	0.163044765843398	0.0528468321689916	0.00203393068368593	1	MYOM3
4769	1	24421423	24421423	1	0.122401269970853	0.0512209320124059	0.0168633871252631	1	MYOM3
4770	1	24469768	24469768	1	0.160994448696737	0.0752794065376503	0.0324660211001773	1	IL22RA1
1307	1	24513473	24513482	2	0.121950268262539	0.0356765868580963	0.000630331381024661	1	IL28RA;IL28RA;IL28RA
27490	1	24514218	24514218	1	-0.0993388755887536	0.0481455411328966	0.0390837779644875	1	IL28RA;IL28RA;IL28RA
4771	1	24560074	24560074	1	0.0720281312953421	0.0279257441987831	0.00990083703139545	1
3295	1	24645885	24645885	1	-0.115118131626457	0.0598478684850988	0.0544157003724809	1	GRHL3;GRHL3
3296	1	24645917	24645917	1	0.0417082810273642	0.0404715426971339	0.302748036787585	1	GRHL3;GRHL3
3297	1	24645953	24645953	1	-0.0355147955720428	0.0502301486955847	0.479540739211992	1	GRHL3;GRHL3
3294	1	24646022	24646022	1	-0.143262846712388	0.0734804551695531	0.0512151271188425	1	GRHL3;GRHL3
27491	1	24648696	24648696	1	-0.137911861566362	0.0544685281946524	0.0113428551608796	1	GRHL3;GRHL3;GRHL3
4772	1	24649442	24649442	1	0.12759164274893	0.0585149384580029	0.0292206473158152	1	GRHL3;GRHL3;GRHL3;GRHL3
4773	1	24711941	24711941	1	0.132361662150337	0.0646842989530626	0.0407296285389831	1	C1orf201
4774	1	24736165	24736165	1	0.0742101389141753	0.0355168808608333	0.0366687734061634	1	STPG1;STPG1;STPG1;STPG1
4775	1	24745395	24745395	1	0.160712777911602	0.0817487675989412	0.0493060989912791	1	NIPAL3
4776	1	24816546	24816546	1	0.152940982480497	0.0546539026715341	0.00513637399609692	1
4777	1	24818258	24818258	1	0.159728687304442	0.0528253244255234	0.00249692140692827	1
27492	1	24829767	24829767	1	-0.076292687586283	0.0261594184289356	0.00354037220337087	1	RCAN3
27493	1	24833311	24833311	1	-0.123491885892138	0.0500212305156176	0.013557096258469	1	RCAN3
27494	1	24834209	24834209	1	-0.152635595263267	0.065609662367468	0.0199961845057437	1	RCAN3;RCAN3;RCAN3;RCAN3;RCAN3;RCAN3;RCAN3;RCAN3
4778	1	24840228	24840228	1	0.123633587600625	0.0435177687734924	0.00449735875048658	1	RCAN3;RCAN3;RCAN3;RCAN3;RCAN3;RCAN3;RCAN3;RCAN3;RCAN3;RCAN3
27495	1	24858307	24858307	1	-0.0531291072414506	0.0275064209902949	0.0534192052518835	1	RCAN3;RCAN3;RCAN3;RCAN3;RCAN3;RCAN3;RCAN3;RCAN3;RCAN3;RCAN3
4779	1	24866714	24866714	1	0.250843401577915	0.115561120871838	0.0299572109598054	1	LOC100506985
4780	1	24969146	24969146	1	0.14322607123472	0.06917179198343	0.0383976000924208	1	SRRM1;SRRM1;SRRM1
4781	1	24983497	24983497	1	0.183140128983619	0.0786545958123001	0.0198903556084744	1	SRRM1
27496	1	25029378	25029378	1	-0.062549473248582	0.0205125607264087	0.00229355878409612	1
4782	1	25059454	25059454	1	0.152137902300281	0.0794175535028698	0.0554069889045891	1
27497	1	25069086	25069086	1	-0.0665948517028874	0.034165937584469	0.0512764152214422	1
4783	1	25246854	25246854	1	0.214836143658187	0.0798613404882258	0.00714275241007607	1	RUNX3;RUNX3
4784	1	25257599	25257599	1	0.145188982316567	0.045339193569944	0.0013634242184229	1	RUNX3;RUNX3
27498	1	25354366	25354366	1	-0.10201368209795	0.0388352548241305	0.00861839249093543	1
4785	1	25532152	25532152	1	0.0902722064772875	0.0283511734559871	0.00145218375205149	1
27499	1	25573464	25573464	1	-0.134384520028051	0.0670602251819501	0.0450767238875125	1	C1orf63
4786	1	25577229	25577229	1	0.0669687329795693	0.0346263507473776	0.0531082611966504	1
27500	1	25674235	25674235	1	-0.0994775010358021	0.0371383824854145	0.00739387986260743	1	TMEM50A
3298	1	25756842	25756842	1	-0.378089144961629	0.158328755063426	0.0169403191124332	1	TMEM57
3300	1	25756855	25756855	1	-0.113869977890804	0.0770308900486508	0.139344124130642	1	TMEM57
3301	1	25756870	25756870	1	0.0455918867671827	0.0544305894352494	0.402246876898588	1	TMEM57
3302	1	25756900	25756900	1	-0.0336536511734697	0.0430634428519929	0.434514339307743	1	TMEM57
3299	1	25757114	25757114	1	-0.115323600097561	0.0558280583958407	0.0388575263234035	1	TMEM57;TMEM57
27501	1	25773972	25773972	1	-0.0790808180627935	0.038826231120717	0.0416712489300886	1	TMEM57;TMEM57
27502	1	25861169	25861169	1	-0.118899038432793	0.0532571201198172	0.0255788143222212	1
27503	1	25870172	25870172	1	-0.225399838406666	0.110391807369295	0.0411697147571621	1	LDLRAP1;LDLRAP1
4787	1	25938080	25938080	1	0.105071866694409	0.0455148059006143	0.0209701988301177	1
27504	1	26012981	26012981	1	-0.123380410101065	0.0635225224299574	0.0520996220839502	1	MAN1C1;MAN1C1
4788	1	26026438	26026438	1	0.131629092389289	0.0532628820138052	0.0134619069470379	1	MAN1C1;MAN1C1
27505	1	26026745	26026745	1	-0.0859417767619444	0.0388310879367142	0.0268824174395505	1	MAN1C1;MAN1C1
27506	1	26096521	26096521	1	-0.0638679857610141	0.0289594522539556	0.0274240776972769	1	MAN1C1;MAN1C1
27507	1	26139164	26139164	1	-0.0662262157982418	0.0318246103041341	0.037436201968016	1	SEPN1;SEPN1;SEPN1;SEPN1
27508	1	26142709	26142709	1	-0.121632735963208	0.0627467738568106	0.0525659128059413	1	SEPN1;SEPN1
1308	1	26145407	26145583	3	0.07237222939986	0.0265056171945079	0.00632481658541071	1	FAM54B;FAM54B;FAM54B
27509	1	26146196	26146196	1	-0.0827650780741648	0.0382811068489433	0.0306155082410582	1	FAM54B;FAM54B;FAM54B;FAM54B
3303	1	26147252	26147348	5	-0.0656124269334638	0.0219732944024232	0.00282645498643663	1	FAM54B;FAM54B;FAM54B;LOC646471;FAM54B
27510	1	26157043	26157043	1	-0.0623650162036638	0.0294481350899942	0.0341927122083367	1	MTFR1L;MTFR1L;MTFR1L;MTFR1L
27511	1	26186070	26186070	1	-0.198159514633586	0.0781094573984429	0.0111824041557069	1	C1orf135
27512	1	26189315	26189315	1	-0.111577669129398	0.0539583346514319	0.038654257892678	1	PAQR7
4789	1	26202601	26202601	1	0.0887962045460047	0.0325489770569189	0.00637042084371172	1
1019	1	26233376	26233623	8	-0.06876764449654	0.0178906252591784	0.00012115315648172	1	STMN1;STMN1;STMN1;STMN1
4790	1	26260793	26260793	1	0.055415797012376	0.0255008407813017	0.0297730280487599	1
27513	1	26284216	26284216	1	-0.0286218892668703	0.0103561522586508	0.00571400585887302	1
4791	1	26347541	26347541	1	0.0749299511698245	0.0326814568087394	0.021863211055571	1	EXTL1
4792	1	26358252	26358252	1	0.136861796744138	0.0664378915436289	0.0393989147044244	1	EXTL1
4793	1	26361475	26361475	1	0.253114567894913	0.0747128236099601	0.000704471483832078	1	EXTL1
4794	1	26394083	26394083	1	0.137040813637953	0.0682076697801947	0.0445190929365167	1	TRIM63;TRIM63
4795	1	26394803	26394803	1	0.142915655920427	0.0620716384091689	0.021310886219861	1	TRIM63
27514	1	26453892	26453892	1	-0.17942283900379	0.0873569483536617	0.0399849249924288	1
4796	1	26476380	26476380	1	0.0450709026105326	0.0201185718967977	0.0250738203340089	1
27515	1	26488355	26488355	1	-0.179037740312349	0.0834568053795449	0.0319309215120466	1	GRRP1
27516	1	26515651	26515651	1	-0.085680999596784	0.0325319903593633	0.00844486352634315	1	CNKSR1;CATSPER4;CNKSR1;CNKSR1
1309	1	26517020	26517056	2	0.0728935620610472	0.0210743847613627	0.000542446190124041	1	CATSPER4
27517	1	26610757	26610757	1	-0.124538919218259	0.0447143327771756	0.00534926513678988	1	UBXN11;UBXN11;UBXN11
27518	1	26633206	26633206	1	-0.14685665718928	0.0707812680784935	0.0380054909176624	1	UBXN11;UBXN11;UBXN11
27519	1	26648467	26648467	1	-0.0815097455100204	0.0336016840667039	0.0152762131338678	1	AIM1L
4797	1	26730264	26730264	1	0.0632107042290211	0.0315926878697257	0.0454137619996262	1
1310	1	26735846	26735884	2	0.106634047665993	0.0296771125892425	0.000326715776015784	1	LIN28
27520	1	26759190	26759190	1	-0.180722728756212	0.0819276414931706	0.0273922465405136	1	DHDDS;DHDDS;DHDDS;DHDDS
4798	1	26797576	26797576	1	0.0663077249748884	0.0315198105630003	0.0354060105122972	1	DHDDS;HMGN2;DHDDS
4799	1	26855761	26855761	1	0.0960151672346797	0.0328074815858719	0.00342662733114295	1	RPS6KA1
27521	1	26860677	26860677	1	-0.0913817655205336	0.0367616067821446	0.0129262924918402	1	RPS6KA1
3305	1	26881502	26881502	1	-0.0743341773129264	0.036540123025159	0.0419196887472233	1	RPS6KA1;RPS6KA1
3306	1	26881655	26881655	1	0.00784714956137614	0.0325510072327306	0.809499000639597	1	RPS6KA1;RPS6KA1;RPS6KA1;RPS6KA1
3304	1	26881684	26881684	1	-0.148782989692749	0.0537980437697216	0.00568210316317298	1	RPS6KA1;RPS6KA1
4800	1	26901676	26901676	1	0.206500041298145	0.0679416244912779	0.00237069949155931	1
4801	1	26929725	26929725	1	0.133795611363774	0.0587382176088906	0.0227367719578898	1
4802	1	27013620	27013620	1	0.145347169861361	0.0728136592635922	0.0459173231231726	1
4803	1	27045929	27045929	1	0.0361672827642704	0.0167130041518383	0.0304627799654643	1	ARID1A;ARID1A
27522	1	27050491	27050491	1	-0.0847289003388896	0.0354850402723546	0.0169525246601069	1	ARID1A;ARID1A
27523	1	27111162	27111162	1	-0.141450864950185	0.0411904528487932	0.000594592407469809	1
27524	1	27113573	27113573	1	-0.137983924293634	0.0665366812889534	0.0380976732500403	1	PIGV
4804	1	27160336	27160336	1	0.0660034424705689	0.0336971926918236	0.0501453184477409	1	ZDHHC18
27525	1	27177449	27177449	1	-0.061194443970661	0.0300507763964172	0.0417134010658648	1	ZDHHC18
1311	1	27189270	27189349	3	0.0783042848404	0.0193012516463716	4.97169268537257e-05	1	SFN
4805	1	27190088	27190088	1	0.0854973973714142	0.0404166818213999	0.0343959780046521	1	SFN
4806	1	27215365	27215365	1	0.125910769490206	0.0550284002342332	0.0221313946902654	1	GPN2
27526	1	27216739	27216739	1	-0.0923958583825232	0.0458553609493023	0.0439108050291283	1	GPN2;GPN2
4807	1	27240634	27240634	1	0.0785564223775145	0.0178323100180291	1.05644491028127e-05	1	NR0B2
1312	1	27241853	27241897	2	0.0581824460940379	0.0212075926984161	0.00607931510037903	1	NR0B2
4808	1	27286944	27286944	1	0.119495932037901	0.0601569586918906	0.046988651298318	1	C1orf172
27527	1	27298344	27298344	1	-0.106450083155228	0.050212704337489	0.0340074729630915	1
27528	1	27339413	27339413	1	-0.19549851755369	0.0712765537864667	0.00609146898374099	1	FAM46B
4809	1	27358363	27358363	1	0.206385582929009	0.0777647548385434	0.00795501214023952	1
4810	1	27384423	27384423	1	0.201976038731931	0.046789327265253	1.58370753014181e-05	1
4811	1	27423946	27423946	1	0.169915121892383	0.0559948340352804	0.00240951901888071	1
4812	1	27441146	27441146	1	0.0731171286638673	0.033292053192691	0.0280752215048755	1	SLC9A1;SLC9A1
4813	1	27481536	27481536	1	0.180032829202934	0.0756572289246949	0.0173321314554649	1	SLC9A1;SLC9A1;SLC9A1
27529	1	27482853	27482853	1	-0.10299469255839	0.0508531046172974	0.0428327349456373	1	SLC9A1;SLC9A1
4814	1	27524410	27524410	1	0.28114346609299	0.0941331721025632	0.00282046280456861	1
4815	1	27527539	27527539	1	0.118400236162495	0.0460141924173105	0.0100785006909321	1
27530	1	27529919	27529919	1	-0.081687862435484	0.0415965584358356	0.0495517813187037	1
4816	1	27564066	27564066	1	0.098154138305544	0.0451099370920734	0.0295636901896154	1	WDTC1
4817	1	27631370	27631370	1	0.0389778407441185	0.0179710975742397	0.0300888941371521	1	WDTC1;WDTC1
4818	1	27645056	27645056	1	0.134765872665162	0.064177359504088	0.0357378643736078	1
4819	1	27647606	27647606	1	0.211857803454601	0.0756512284354911	0.00510307419831008	1	TMEM222
27531	1	27659039	27659039	1	-0.164248919265219	0.0665821965257808	0.0136303855320137	1	TMEM222
27532	1	27687074	27687074	1	-0.212217253711613	0.0972202933809901	0.0290469064294898	1	MAP3K6
4820	1	27701171	27701171	1	0.134223380972894	0.0530557191059023	0.0114109031361803	1	FCN3;FCN3
4821	1	27709634	27709634	1	0.110131166052978	0.0526180757965398	0.0363465531711577	1	CD164L2
4822	1	27718495	27718495	1	0.101385383645984	0.0362398770088105	0.00514807326185884	1	GPR3
27533	1	27719310	27719310	1	-0.128449378125077	0.0627036652618584	0.0405095961942604	1	GPR3
27534	1	27816661	27816661	1	-0.0654202300590932	0.0319317917505803	0.0404866539227653	1	WASF2;WASF2
27535	1	27858917	27858917	1	-0.191816711992248	0.0616459598828545	0.00186085199374615	1
27536	1	27877268	27877268	1	-0.0731705605791182	0.036352962628064	0.0441376501316611	1	AHDC1
4823	1	27884179	27884179	1	0.0462384367736345	0.0238495264716913	0.0525309323948371	1	AHDC1
4824	1	27891416	27891416	1	0.0678287245697348	0.0337101814775839	0.044207932230966	1	AHDC1
4825	1	27901698	27901698	1	0.121418526418558	0.0454746683641906	0.00758454753258191	1	AHDC1
4826	1	27902555	27902555	1	0.262309172208432	0.12489202050063	0.0357035422114914	1	AHDC1
27537	1	27939417	27939417	1	-0.079813030868483	0.029182317348887	0.00623842185348817	1	FGR;FGR;FGR
27538	1	27989987	27989987	1	-0.119261719316	0.0399489495997808	0.00283251178429974	1
27539	1	28052575	28052575	1	-0.0752827399452511	0.0366182192570946	0.0397938859916343	1	FAM76A;FAM76A;FAM76A;FAM76A;FAM76A;FAM76A;FAM76A;FAM76A;FAM76A;FAM76A
4827	1	28096753	28096753	1	0.0451531365412431	0.0203022329775757	0.0261452285468442	1
4828	1	28098848	28098848	1	0.188655138724678	0.08226480945507	0.0218326617080617	1	STX12
4829	1	28198813	28198813	1	0.0871629259684703	0.0443012995517234	0.049125286285489	1	C1orf38;C1orf38;C1orf38
1313	1	28241577	28241765	3	0.0525985123000369	0.0148106339668421	0.000383184936200739	1	RPA2
27540	1	28261367	28261367	1	-0.315776487192125	0.115515252551604	0.00626395219200323	1	SMPDL3B;SMPDL3B
4830	1	28284100	28284100	1	0.0425804900247023	0.0151881893086276	0.00505470904476092	1	SMPDL3B
4831	1	28441902	28441902	1	0.0885428189264253	0.0388658098049323	0.0227166087699243	1
27541	1	28453832	28453832	1	-0.17572010937039	0.0903188283945961	0.0517084017160756	1
1314	1	28471395	28471495	2	0.108208129507334	0.0321477128137278	0.000762759270572699	1
4832	1	28476863	28476863	1	0.144785829148397	0.0436556215320639	0.000911379400954478	1	PTAFR;PTAFR;PTAFR;PTAFR
27542	1	28483532	28483532	1	-0.0520615369342824	0.0255869113792087	0.0418816649321599	1	PTAFR;PTAFR;PTAFR;PTAFR
4833	1	28520874	28520874	1	0.0856280284117183	0.0398638666366501	0.0317128729071676	1	PTAFR;PTAFR
4834	1	28527626	28527626	1	0.129166683910304	0.0632204365391879	0.0410409587669196	1	DNAJC8
4835	1	28573877	28573877	1	0.153207541852393	0.0556874928019378	0.00593770155059474	1
27543	1	28600287	28600287	1	-0.0685099571308612	0.0324500070177618	0.0347511474007925	1	SESN2
27544	1	28656147	28656147	1	-0.220196168831048	0.107147591157062	0.0398719117706755	1	MED18;MED18
27545	1	28685702	28685702	1	-0.0570785174746299	0.0268490059009176	0.0335109174265121	1
4836	1	28696642	28696642	1	0.109522602784652	0.0563152327592204	0.0517974760536765	1	PHACTR4
27546	1	28699088	28699088	1	-0.163637141359328	0.0647024894337321	0.0114365132722737	1	PHACTR4
4837	1	28857093	28857093	1	0.0833678094028397	0.0394553255698571	0.0346035740412446	1	SNHG3-RCC1;RCC1;SNHG3-RCC1;RCC1;RCC1;SNHG3-RCC1
27547	1	28857399	28857399	1	-0.0570004474017613	0.0285933108899412	0.0462079396159708	1	SNHG3-RCC1;RCC1;SNHG3-RCC1;RCC1;RCC1;SNHG3-RCC1
4838	1	28880147	28880147	1	0.215042632176326	0.09026999133706	0.0172087926509024	1	TRNAU1AP;TRNAU1AP;TRNAU1AP;TRNAU1AP
4839	1	28905482	28905482	1	0.0858844243992643	0.0372684398763892	0.0211956384405916	1	SNHG12;SNORD99
4840	1	28906382	28906382	1	0.0940286060604076	0.0452738826272173	0.0378122594623108	1	SNHG12;SNORD99;SNORA61
4841	1	28907634	28907634	1	0.247685069835741	0.100106033976803	0.0133524760315273	1	SNHG12;SNORA44;SNORA16A;SNORA61
27548	1	28921512	28921512	1	-0.129033740681561	0.0491708532909406	0.0086854907590815	1
4842	1	28945026	28945026	1	0.118868645208191	0.046898991813077	0.0112586338352631	1	TAF12;TAF12
1315	1	28969778	28969787	2	0.135004038791837	0.0384799056107242	0.000450760563455481	1	TAF12;TAF12
27549	1	28971415	28971415	1	-0.0622348803835134	0.021912720102489	0.00450957546747605	1
4843	1	28973988	28973988	1	0.140740808295049	0.0681240955239922	0.0388334322765426	1	RNU11
4844	1	28974583	28974583	1	0.0571718605406596	0.0277722531962717	0.0395329176038028	1	RNU11
27550	1	28975001	28975001	1	-0.214702904808831	0.109596993426949	0.0501102279704826	1	RNU11
4845	1	28975167	28975167	1	0.073511666216321	0.0346765686827383	0.0340125133680546	1	RNU11
27551	1	28995092	28995092	1	-0.137345401198827	0.0549011083048603	0.0123603069310297	1	GMEB1;GMEB1
27552	1	29015288	29015288	1	-0.0452191742638796	0.0236327344374079	0.0556952395225289	1	GMEB1;GMEB1
4846	1	29062689	29062689	1	0.272681846631073	0.140662666879724	0.0525559543676719	1	YTHDF2
1316	1	29102029	29102029	1	0.335958900176699	0.128641981494144	0.00901247470022985	1
1317	1	29102068	29102153	2	0.120617210314504	0.0596044768997527	0.0430085766919577	1
27553	1	29108345	29108345	1	-0.0900614143698286	0.0404853631713729	0.0261119607952275	1
27554	1	29139522	29139522	1	-0.0776164147553378	0.0403858565856783	0.0546219662031329	1	OPRD1
4847	1	29189486	29189486	1	0.110482991232366	0.0429174339687881	0.0100438802744522	1	OPRD1
27555	1	29189940	29189940	1	-0.111861082117695	0.0509718750668124	0.0281948318518197	1	OPRD1
4848	1	29192627	29192627	1	0.115133181959413	0.0531496784881505	0.0302954064276669	1
27556	1	29203796	29203796	1	-0.193790690261816	0.086906334090492	0.0257554150687053	1
4849	1	29208418	29208418	1	0.0599334807678925	0.0214197198495102	0.00514119033088589	1
27557	1	29213690	29213690	1	-0.151876146827533	0.0573868722763379	0.00813220077422973	1	EPB41;EPB41;EPB41;EPB41;EPB41;EPB41;EPB41;EPB41;EPB41;EPB41
4850	1	29213810	29213810	1	0.129933950178818	0.0663845437801392	0.0503131232589895	1	EPB41;EPB41;EPB41;EPB41;EPB41
4851	1	29241862	29241862	1	0.100585011646564	0.0495102591882659	0.0421942299812564	1	EPB41;EPB41;EPB41;EPB41;EPB41;EPB41
4852	1	29359722	29359722	1	0.14499964406971	0.0678073675807529	0.0324838509101928	1	EPB41;EPB41;EPB41;EPB41;EPB41;EPB41
27558	1	29460817	29460817	1	-0.268555947674318	0.118018272137703	0.0228732266577492	1
4853	1	29463306	29463306	1	0.179665901281832	0.062326494754794	0.00394336673147701	1
4854	1	29535823	29535823	1	0.160344788092212	0.0517163525512132	0.00193216453425086	1	MECR;MECR
4855	1	29575342	29575342	1	0.0546390027571744	0.0243100032273016	0.0246021289457491	1	PTPRU;PTPRU;PTPRU;PTPRU
4856	1	29598263	29598263	1	0.111003546170338	0.0371640916037667	0.00281868501801449	1	PTPRU;PTPRU;PTPRU;PTPRU
4857	1	29624031	29624031	1	0.114258941222962	0.0559482284205389	0.0411290928839031	1	PTPRU;PTPRU;PTPRU;PTPRU
27559	1	29638370	29638370	1	-0.0915901942108438	0.0422000405099587	0.0299779445657228	1	PTPRU;PTPRU;PTPRU;PTPRU
4858	1	29677836	29677836	1	0.0930758879165994	0.0305515127421998	0.00231504725027568	1	LOC101928460
4859	1	29693760	29693760	1	0.110103817371094	0.0508517121040535	0.0303728385155758	1
4860	1	29743102	29743102	1	0.0847773802792943	0.0413152571914716	0.0401732555884751	1
4861	1	29751343	29751343	1	0.204568370365017	0.0764479890215907	0.00745253984931917	1
4862	1	29771536	29771536	1	0.0895770096071782	0.0457053880236999	0.0500099872911973	1
4863	1	29776968	29776968	1	0.136063635259821	0.0604329042698197	0.0243549847686829	1
4864	1	29798802	29798802	1	0.242973102124687	0.069829438861262	0.000502308229605711	1
4865	1	29830579	29830579	1	0.135774182112805	0.0467379436333495	0.00367241656087276	1
4866	1	30036738	30036738	1	0.128125410817139	0.0522398315638749	0.0141812860269388	1
4867	1	30122941	30122941	1	0.132587871214991	0.0629172186152624	0.0350882564798808	1
27560	1	30182218	30182218	1	-0.141426510695605	0.073660177454959	0.0548596657152046	1
4868	1	30199433	30199433	1	0.106161992319693	0.0437142715576746	0.0151596233892742	1
4869	1	30329546	30329546	1	0.0466987598007717	0.0234422250052114	0.0463624110192433	1
4870	1	30427097	30427097	1	0.0940560334924131	0.0395672404577718	0.0174484647008631	1
4871	1	30563754	30563754	1	0.0965359506877676	0.0424672974081602	0.0230151370590982	1
4872	1	30582972	30582972	1	0.141012422973588	0.0716468044232507	0.0490495533714657	1
4873	1	30670329	30670329	1	0.134910327304423	0.0659375405405094	0.040753208440808	1
4874	1	30705119	30705119	1	0.100792769931207	0.0429403527837495	0.0189113463463042	1
27561	1	30756541	30756541	1	-0.136023020161253	0.06907232329845	0.048920489063167	1
4875	1	30839856	30839856	1	0.188847599276197	0.0821335737439142	0.0214893792883408	1
4876	1	30845259	30845259	1	0.076517192319362	0.0367448312651008	0.0373065552566568	1
27562	1	30900630	30900630	1	-0.231753990336663	0.0984251476747523	0.0185415701783741	1
4877	1	30943065	30943065	1	0.107067095797065	0.0542578043454428	0.0484610351630382	1
4878	1	30949527	30949527	1	0.0909668211126556	0.0459412540380244	0.047695853778416	1
4879	1	30990412	30990412	1	0.100243322646232	0.0484737674337785	0.0386408541658291	1
4880	1	31045445	31045445	1	0.0539934105373922	0.0277452233634371	0.0516495190602603	1
4881	1	31158158	31158158	1	0.171387247290432	0.0625604547864402	0.00615240938179311	1
4882	1	31162686	31162686	1	0.144108521991463	0.0642197436890203	0.0248329852961452	1
4883	1	31191003	31191003	1	0.0979528457556023	0.0457132715627205	0.0321318897222624	1	MATN1
27563	1	31194535	31194535	1	-0.0736569370364583	0.0297595454520128	0.0133210328751685	1	MATN1
27564	1	31223850	31223850	1	-0.139910586802833	0.0600716226821263	0.0198557345599787	1	LAPTM5
27565	1	31230846	31230846	1	-0.213093518380992	0.0724946546042546	0.00328808401526755	1	LAPTM5
4884	1	31256028	31256028	1	0.728394241427196	0.270361477997921	0.00705685036663988	1
4885	1	31271959	31271959	1	0.0638152385361716	0.0319066091053079	0.045493426916447	1
4886	1	31289390	31289390	1	0.159285088589699	0.0673084386112496	0.0179574131043	1
4887	1	31296254	31296254	1	0.104054670598218	0.0461740497402981	0.0242256636840884	1
4888	1	31320562	31320562	1	0.0898901100238848	0.0426708957963559	0.0351530780905183	1
4889	1	31353769	31353769	1	0.1116115962605	0.0487007412732934	0.0219180906904259	1	SDC3
4890	1	31356800	31356800	1	0.236853070684877	0.075639009579123	0.00173997927842696	1	SDC3
4891	1	31363729	31363729	1	0.0450459979107482	0.0231494956556207	0.051669896525324	1	SDC3
4892	1	31409647	31409647	1	0.0878521549707117	0.0453066797318145	0.0524946115330633	1	PUM1;SNORD103A;PUM1
27566	1	31449108	31449108	1	-0.258575284831101	0.100331054511742	0.00995982945955932	1	PUM1;PUM1
4893	1	31510528	31510528	1	0.155981456062239	0.0778298201347738	0.0450556155544727	1	PUM1;PUM1
4894	1	31544059	31544059	1	0.0275436069053184	0.0139651344273428	0.0485739622522482	1
4895	1	31625532	31625532	1	0.086429003790082	0.0449509804025262	0.0545128344079797	1
27567	1	31654355	31654355	1	-0.159607970647685	0.0770568778249293	0.0383306970439288	1	NKAIN1
4896	1	31712929	31712929	1	0.104036771305964	0.0511704674021223	0.042038287599738	1	NKAIN1
27568	1	31766105	31766105	1	-0.0638081182207156	0.028712971719128	0.0262647289618985	1	SNRNP40
27569	1	31841508	31841508	1	-0.0608223778243593	0.0297769901375571	0.0410923912563804	1	FABP3
4897	1	31885741	31885741	1	0.234458682860859	0.0922809472412083	0.0110629153506301	1	SERINC2
4898	1	31988357	31988357	1	0.174694713072139	0.0608291550823572	0.00408023462450017	1	LOC284551
4899	1	32028836	32028836	1	0.10682642837344	0.0405131252346528	0.0083683514319583	1
4900	1	32109151	32109151	1	0.11557144861462	0.0452237166681982	0.0106020266325085	1	PEF1
4901	1	32122530	32122530	1	0.0914147570180608	0.0411325076798809	0.0262532126203037	1	COL16A1
4902	1	32127319	32127319	1	0.127079125068146	0.0488637297738321	0.00930380835994006	1	COL16A1;COL16A1
27570	1	32139253	32139253	1	-0.0420739875258181	0.0218072534313113	0.0536864984751309	1	COL16A1
27571	1	32148832	32148832	1	-0.0947689074495622	0.0346321479110414	0.00621073060336417	1	COL16A1
27572	1	32152253	32152253	1	-0.0436801552159305	0.021650592047793	0.0436429480811105	1	COL16A1
4903	1	32155239	32155239	1	0.109933655153627	0.0330637791453139	0.00088451252689367	1	COL16A1
4904	1	32162598	32162598	1	0.0643434113120825	0.0284069125286051	0.0235088897821353	1	COL16A1
27573	1	32169868	32169868	1	-0.110372361437893	0.0516939311669547	0.0327518173674132	1	COL16A1
4905	1	32178267	32178267	1	0.0929340648824703	0.0334001373165608	0.00539509102712443	1
4906	1	32207700	32207700	1	0.119730550555859	0.0563312297827163	0.0335471016420933	1	BAI2
4907	1	32211700	32211700	1	0.0865729710325941	0.0276876029109536	0.00176733686467233	1	ADGRB2;ADGRB2
27574	1	32221830	32221830	1	-0.119224744406136	0.0538519845003952	0.0268333131119205	1	ADGRB2;ADGRB2
27575	1	32254081	32254081	1	-0.202141218393994	0.0655149890249278	0.00203265304652308	1
27576	1	32328459	32328459	1	-0.144826447820183	0.0707190219969003	0.040568464790228	1
4908	1	32378506	32378506	1	0.101804820507647	0.0471956063102188	0.030999230193844	1	PTP4A2;PTP4A2;PTP4A2
4909	1	32401244	32401244	1	0.0678638000788811	0.0321118531574096	0.0345702489384775	1	PTP4A2;PTP4A2
4910	1	32405083	32405083	1	0.0584038075239713	0.0299639476156111	0.0512791913613329	1	PTP4A2;PTP4A2
4911	1	32409096	32409096	1	0.127222199190758	0.0530724914699343	0.0165236030841003	1
4912	1	32410585	32410585	1	0.0892575370870339	0.0345838640068814	0.00985427714050149	1
27577	1	32474812	32474812	1	-0.061612570895275	0.0313210634314929	0.0491683454714079	1
27578	1	32542408	32542408	1	-0.0795751254818714	0.0409501405600006	0.0519896022313559	1	TMEM39B
4913	1	32608383	32608383	1	0.146879645950423	0.0569497734951017	0.0099055663450018	1	KPNA6
4914	1	32625023	32625023	1	0.156986152860484	0.0677195985358151	0.0204395935208726	1	KPNA6
4915	1	32635542	32635542	1	0.0973008113073335	0.0449171325115593	0.0302936644665804	1	KPNA6
27579	1	32635850	32635850	1	-0.0747431326982928	0.0309408155771044	0.0157058249646205	1	KPNA6
27580	1	32645867	32645867	1	-0.119769935990545	0.057931852131828	0.0386938375737298	1	TXLNA
27581	1	32669293	32669293	1	-0.0783899490128615	0.0319075948403453	0.0140188408149893	1	CCDC28B
1318	1	32670916	32670957	3	0.126575282549982	0.0301139857168139	2.63161000746097e-05	1	IQCC;CCDC28B;IQCC
27582	1	32671209	32671209	1	-0.168559072618519	0.0638749474899238	0.00831775334219829	1	IQCC;IQCC
27583	1	32681995	32681995	1	-0.0650756313900425	0.0297426153004702	0.0286725680062296	1	C1orf91
553	1	32687427	32687590	4	0.125969687012969	0.0272192121706323	3.69268168681593e-06	1	EIF3I;TMEM234
4916	1	32797653	32797653	1	0.101764294875604	0.0495672007870031	0.0400670372854897	1	HDAC1
4917	1	32801733	32801733	1	0.174033467681713	0.0737945191523704	0.0183562671458547	1	MARCKSL1;MARCKSL1
4918	1	32811182	32811182	1	0.174641378516513	0.0554415562389225	0.00163265660875671	1
27584	1	32816396	32816396	1	-0.0895504565297798	0.0436800980296545	0.0403504575352125	1
4919	1	32827430	32827430	1	0.0466510713956005	0.0200559181665799	0.0200158756344715	1	LOC100128071;TSSK3
4920	1	32865722	32865722	1	0.105632283422328	0.0446969688251995	0.0181130692690649	1
4921	1	32929715	32929715	1	0.0913832243612122	0.0249280086019409	0.000246484233740901	1	ZBTB8B
4922	1	32930236	32930236	1	0.233530056652837	0.0832772467563907	0.00504340880128514	1	ZBTB8B
4923	1	32951596	32951596	1	0.0813504282512407	0.0380550479383642	0.0325407745503303	1	ZBTB8B
4924	1	32953089	32953089	1	0.139713430123366	0.0634331237614872	0.027627812271038	1	ZBTB8B
4925	1	33088944	33088944	1	0.0411224125638119	0.0158517547494581	0.00948149628472294	1	ZBTB8OS;ZBTB8OS;ZBTB8OS;ZBTB8OS;ZBTB8OS;ZBTB8OS;ZBTB8OS;ZBTB8OS
4926	1	33219269	33219269	1	0.1029242676604	0.0467995923343941	0.0278597496147213	1	KIAA1522
4927	1	33231167	33231167	1	0.136585558141572	0.0407616191376584	0.00080567592735384	1	KIAA1522
27585	1	33282836	33282836	1	-0.139801581521966	0.0651307510226628	0.0318350367371654	1	S100PBP;S100PBP;YARS
4928	1	33282851	33282851	1	0.0969945701201216	0.049868547263781	0.0517743853447899	1	S100PBP;YARS;S100PBP;YARS
27586	1	33283895	33283895	1	-0.101170805940929	0.0520811272066076	0.0520691314490105	1	YARS;S100PBP;S100PBP
4929	1	33316932	33316932	1	0.0497836548455359	0.0230707010392385	0.0309376668469884	1	S100PBP;S100PBP
27587	1	33336241	33336241	1	-0.137169985517837	0.0601389846136718	0.0225553732596032	1	FNDC5
4930	1	33337558	33337558	1	0.155300247901773	0.0607671748237141	0.0105986572839359	1	FNDC5;FNDC5;FNDC5
27588	1	33338158	33338158	1	-0.0854053596438114	0.0306979871681248	0.00540057420408849	1	FNDC5
4931	1	33338240	33338240	1	0.0912856084111865	0.0461636818528302	0.0479926567042791	1	FNDC5
4932	1	33339332	33339332	1	0.0797949143844374	0.0399444920170547	0.0457551619321621	1	FNDC5
27589	1	33343804	33343804	1	-0.072917943308917	0.0335094166288142	0.0295520190357883	1
4933	1	33350408	33350408	1	0.0804153333898256	0.0372792906199064	0.0309975066976786	1
554	1	33351568	33351653	3	0.158538501451923	0.0381675910104347	3.27075367436784e-05	1	HPCA
4934	1	33389799	33389799	1	0.12250057788526	0.064029563863215	0.0557240198551772	1
4935	1	33415247	33415247	1	0.0732782031341722	0.0309706613067869	0.017978906423779	1	RNF19B;RNF19B;RNF19B
4936	1	33427141	33427141	1	0.148323308737437	0.0733123995408656	0.0430558184374726	1	RNF19B;RNF19B
4937	1	33438609	33438609	1	0.0807670264829212	0.0366804950532573	0.0276719021995575	1
27590	1	33449162	33449162	1	-0.0871781528428795	0.0442502060461056	0.0488247826475821	1
4938	1	33457500	33457500	1	0.0878957515353465	0.0413878472928927	0.033694468683901	1
27591	1	33463643	33463643	1	-0.0444706123059823	0.0172231389243927	0.00982218576000216	1
4939	1	33502512	33502512	1	0.2067667423303	0.103656186985878	0.0460716655275509	1	AK2;AK2
4940	1	33510990	33510990	1	0.0672700031534487	0.0333936981202817	0.0439620958353977	1
27592	1	33545515	33545515	1	-0.0679569659663456	0.0298633420674744	0.0228700721584887	1	ADC
4941	1	33647449	33647449	1	0.0741136617357468	0.0365046979046009	0.0423311370802207	1	TRIM62;TRIM62
4942	1	33648656	33648656	1	0.216622877432635	0.0756452431152385	0.0041876641025624	1	TRIM62
27593	1	33687175	33687175	1	-0.104323306923793	0.0399668896840045	0.00904778419237259	1
4943	1	33694609	33694609	1	0.0727174262280796	0.0286722130830579	0.0112074328262401	1
27594	1	33721369	33721369	1	-0.253978799889476	0.10635210970058	0.0169360246349192	1	ZNF362
4944	1	33742356	33742356	1	0.0929004037609455	0.048436873108137	0.0551149873658539	1	ZNF362
27595	1	33815695	33815695	1	-0.111112815666859	0.0578599895097524	0.0548106836089229	1	PHC2;PHC2
4945	1	33835013	33835013	1	0.0415113285432836	0.01851357394743	0.0249477755818479	1	PHC2
27596	1	34098967	34098967	1	-0.418287235512716	0.1964641654994	0.0332479326726372	1	CSMD2
4946	1	34175169	34175169	1	0.142761875543147	0.0692107161457333	0.0391398606296824	1	CSMD2
4947	1	34329547	34329547	1	0.202675062702983	0.0614691630514464	0.000976599421125191	1	HMGB4;HMGB4;CSMD2;CSMD2
1319	1	34577172	34577639	3	0.0749633469295732	0.0246044319676708	0.00231336469496014	1	CSMD2;CSMD2
27597	1	34630975	34630975	1	-0.0997847555821029	0.0487799429850008	0.040794723680751	1	CSMD2;CSMD2
4948	1	34785846	34785846	1	0.199866953819134	0.0618528427299396	0.00123215541850485	1
4949	1	35247496	35247496	1	0.05971638151122	0.0303574088441262	0.0491704585061119	1	GJB3;GJB3
4950	1	35258779	35258779	1	0.117238016927376	0.0483170264200252	0.0152480745978563	1	GJA4
4951	1	35324844	35324844	1	0.154048642057992	0.0564165274983112	0.00632270651438399	1	SMIM12;SMIM12;SMIM12
1320	1	35384320	35384669	2	0.0603277000399682	0.0208771582517156	0.00385669802387046	1	DLGAP3
27598	1	35408714	35408714	1	-0.168787086837692	0.0703699852796629	0.0164593890887932	1
27599	1	35442255	35442255	1	-0.0803302169867014	0.0312339119429453	0.0101144730998095	1
27600	1	35498726	35498726	1	-0.10900476061964	0.0531378212911268	0.0402319754963604	1	ZMYM6
4952	1	35524326	35524326	1	0.0444199730311819	0.0227546047052972	0.0509226338076761	1	ZMYM1
1321	1	35544810	35544834	2	0.082447114432333	0.0282982841212939	0.0035739926258567	1	ZMYM1
27601	1	35647907	35647907	1	-0.0629661377953037	0.0298366974271818	0.034827460036067	1
4953	1	35928126	35928126	1	0.143103562400773	0.0548755117561194	0.00911300470361649	1	KIAA0319L
4954	1	35961660	35961660	1	0.104958958581609	0.052746497088372	0.0466046595447179	1	KIAA0319L
4955	1	36023221	36023221	1	0.161851647649455	0.0598810620346801	0.00687404443097299	1	KIAA0319L;NCDN;NCDN;NCDN
27602	1	36023720	36023720	1	-0.115641184510878	0.0603049010473104	0.055160684854905	1	NCDN;NCDN;KIAA0319L;NCDN;NCDN
4956	1	36042986	36042986	1	0.118700557626764	0.0555013181550849	0.0324601354522009	1	TFAP2E
27603	1	36043002	36043002	1	-0.201156599438222	0.0686201936195794	0.0033738473482635	1	TFAP2E
27604	1	36061527	36061527	1	-0.137529701217771	0.0617615039215923	0.0259615265057782	1
27605	1	36066656	36066656	1	-0.0833123629788769	0.0405645602508666	0.0399929784064586	1	PSMB2;PSMB2;PSMB2
4957	1	36097259	36097259	1	0.0883356816680085	0.0373773956091253	0.018110800042877	1	PSMB2;PSMB2;PSMB2
27606	1	36111024	36111024	1	-0.0699991974371241	0.0339906860273293	0.0394593752516632	1
27607	1	36173557	36173557	1	-0.0598015773493512	0.030386522109818	0.0490646229670018	1
27608	1	36177329	36177329	1	-0.106172542023456	0.0543486830497905	0.050755172483376	1
27609	1	36184773	36184773	1	-0.114924452519149	0.0594943956087709	0.053398353831253	1	C1orf216;C1orf216
27610	1	36306804	36306804	1	-0.0784081323977874	0.0399987960769826	0.0499651388807256	1	AGO4
4958	1	36321064	36321064	1	0.0476032986011634	0.0217197926920427	0.0284010794137143	1	EIF2C4
4959	1	36342676	36342676	1	0.200906952520591	0.0577490673519351	0.000503355350327961	1
27611	1	36346083	36346083	1	-0.137100425765898	0.0517467093783013	0.00806224095427037	1
27612	1	36351470	36351470	1	-0.0457995049090778	0.0212601610185304	0.0312212978264572	1	EIF2C1
4960	1	36351841	36351841	1	0.0682244272667386	0.0353104694224417	0.0533434274688144	1	EIF2C1
4961	1	36550824	36550824	1	0.0344510655393008	0.0160150247507899	0.0314626620927578	1	TEKT2
4962	1	36566533	36566533	1	0.102620662173968	0.0486283102901628	0.0348319235743964	1	COL8A2
27613	1	36589944	36589944	1	-0.0426749020164931	0.0177366079718896	0.0161267134919096	1
27614	1	36591237	36591237	1	-0.0900522234231374	0.0398554449449255	0.0238541001051313	1
4963	1	36614437	36614437	1	0.205662947588697	0.079345149525788	0.00954186529386522	1	TRAPPC3
27615	1	36615864	36615864	1	-0.106145332405939	0.0471548317884465	0.0243857978850521	1	TRAPPC3;TRAPPC3;TRAPPC3;TRAPPC3;TRAPPC3;TRAPPC3;TRAPPC3
4964	1	36621788	36621788	1	0.0669283621354556	0.0263449113346404	0.0110704729229721	1	MAP7D1;MAP7D1;MAP7D1;MAP7D1;MAP7D1;MAP7D1;TRAPPC3
27616	1	36635209	36635209	1	-0.0773593441855727	0.0355151335081033	0.0293905625926517	1	MAP7D1;MAP7D1;MAP7D1
27617	1	36639028	36639028	1	-0.0409473697448831	0.0176105663808795	0.0200634511935762	1	MAP7D1
1322	1	36644059	36644235	3	0.114894239223153	0.0286107566671772	5.92518362937365e-05	1	MAP7D1
27618	1	36690116	36690116	1	-0.244113931135067	0.100939761170881	0.0155884149721335	1	THRAP3
4965	1	36765446	36765446	1	0.0994803680825204	0.0452448089927837	0.0278983071115066	1	THRAP3
4966	1	36771021	36771021	1	0.0874858452131372	0.0432272268331884	0.0429845826234522	1	C1orf113
1323	1	36771714	36771714	1	0.116459998968345	0.0317977039607169	0.000249737896886439	1	C1orf113;C1orf113
1325	1	36771781	36771781	1	-0.0297247490227356	0.0351354951021284	0.397550836350604	1	C1orf113;C1orf113
1326	1	36771793	36771793	1	0.0171258965062371	0.0252202581258338	0.497104166207372	1	C1orf113;C1orf113
1324	1	36771844	36771844	1	0.0885350270079448	0.045079103829089	0.0495309483486468	1	C1orf113;C1orf113
27619	1	36804916	36804916	1	-0.0912680021538582	0.0361838722337346	0.0116577209412676	1
4967	1	36809657	36809657	1	0.105147461883262	0.0533010217242942	0.0485286048985828	1	STK40;STK40;STK40
27620	1	36812197	36812197	1	-0.0730717526514884	0.0334469551114191	0.0289104338107695	1	STK40;STK40;STK40
4968	1	36852679	36852679	1	0.0691483817427649	0.0359762878621933	0.0545989152580615	1	STK40;STK40;STK40
4969	1	36889143	36889143	1	0.0556296441711722	0.0262839870883121	0.0343036450520756	1	OSCP1
555	1	36915840	36916012	4	0.0690252906804317	0.0203484026722608	0.00069340786589717	1	OSCP1;OSCP1
27621	1	36916744	36916744	1	-0.174227382239168	0.072776346034768	0.0166652431798431	1	OSCP1;OSCP1
4970	1	36930382	36930382	1	0.223657886848423	0.10581668082124	0.0345464163768094	1	MRPS15
4971	1	36982424	36982424	1	0.0393278351470005	0.0164382985642512	0.0167362313135412	1
4972	1	37041538	37041538	1	0.0492150528805324	0.0239139340652375	0.0395894246136964	1
4973	1	37051494	37051494	1	0.145915812363355	0.0636297620475644	0.0218364551406633	1
4974	1	37175899	37175899	1	0.194168804164254	0.0608999452919682	0.00143099712384907	1
4975	1	37218989	37218989	1	0.0409291622506693	0.0206951930937585	0.0479610392447146	1
27622	1	37239629	37239629	1	-0.0984963503081623	0.0367723961849943	0.00739438022012848	1
4976	1	37269765	37269765	1	0.120100964179276	0.054217422711913	0.0267482008936699	1	GRIK3
4977	1	37283904	37283904	1	0.152080885705393	0.0531004294819558	0.00418296782936927	1	GRIK3
4978	1	37321794	37321794	1	0.101540934445623	0.0454058222822368	0.0253322791638459	1	GRIK3
4979	1	37325001	37325001	1	0.154386363575519	0.0561952647287748	0.00600845158614216	1	GRIK3
4980	1	37483518	37483518	1	0.185982622093727	0.0796055317741768	0.0194754687632498	1	GRIK3
4981	1	37495105	37495105	1	0.148942199078289	0.0668937809483044	0.0259775126952898	1	GRIK3
4982	1	37555561	37555561	1	0.12025617234407	0.0606168450875258	0.0472699075124378	1
4983	1	37624782	37624782	1	0.189411333216826	0.0914843441636571	0.0384127059482093	1
3307	1	37791904	37792037	2	-0.174248812278312	0.0440844221863977	7.73012894663515e-05	1
27623	1	37889517	37889517	1	-0.118716325178406	0.059691041558991	0.0467181371813342	1
4984	1	37947276	37947276	1	0.056653826438269	0.0199811698364993	0.00457739526162665	1	ZC3H12A
4985	1	37973652	37973652	1	0.115640978271589	0.0601411784454364	0.0545019961457856	1	MEAF6
3308	1	38019997	38020091	2	-0.136251029783761	0.0373923387436766	0.000268619134311807	1	SNIP1
4986	1	38022522	38022522	1	0.155647679824525	0.0654868499698128	0.0174646132788278	1	DNALI1;DNALI1
4987	1	38061151	38061151	1	0.160054206856976	0.0821544033190177	0.0513895834091438	1	GNL2
27624	1	38061737	38061737	1	-0.0771474789862027	0.0401111495950739	0.0544370496737923	1	GNL2
4988	1	38087878	38087878	1	0.124000207505347	0.0376478781485309	0.000988836573439346	1	RSPO1;RSPO1;RSPO1;RSPO1
27625	1	38096105	38096105	1	-0.0990758822938258	0.0401481636662761	0.0135962862925619	1	RSPO1
4989	1	38099546	38099546	1	0.0665801797044346	0.0345594889566713	0.0540371921663715	1	RSPO1
4990	1	38148023	38148023	1	0.103220412628144	0.0471102296988096	0.0284488750154291	1	C1orf109
27626	1	38155367	38155367	1	-0.1716215451636	0.0630558733001705	0.00649396713749676	1	C1orf109
4991	1	38201123	38201123	1	0.175221479295651	0.0728216580002351	0.0161206456800724	1	EPHA10
1327	1	38230834	38231146	2	0.238796971341641	0.0687931942736761	0.000518080841409333	1	EPHA10;EPHA10
4992	1	38243213	38243213	1	0.150425710767137	0.0571839922394846	0.0085245250025559	1
1021	1	38258433	38258433	1	-0.051817169367988	0.0254998122033097	0.0421474988820109	1	MANEAL;MANEAL
1020	1	38258709	38258852	2	-0.197609230899236	0.0491829961086086	5.87349569717926e-05	1	MANEAL;MANEAL
1023	1	38260988	38260988	1	-0.0979699010803466	0.0469525915465741	0.0369269595446989	1	MANEAL;MANEAL;MANEAL
1024	1	38260995	38260995	1	-0.00670302874814359	0.0359394105547271	0.852045507708081	1	MANEAL;MANEAL;MANEAL
1022	1	38261052	38261057	2	-0.210845243569947	0.0550006188236015	0.000126329332279501	1	MANEAL;MANEAL;MANEAL
4993	1	38273072	38273072	1	0.112526403694585	0.051291008206036	0.0282439161352513	1	YRDC;C1orf122;C1orf122
4994	1	38283350	38283350	1	0.10065991783178	0.0422109621967612	0.017093674480814	1	MTF1
27627	1	38354185	38354185	1	-0.133482307184109	0.0513822434278588	0.00938150666114954	1	INPP5B;INPP5B
27628	1	38396990	38396990	1	-0.1410908132082	0.0645943244608034	0.0289431322638767	1	INPP5B
4995	1	38413374	38413374	1	0.0636336605115736	0.0229129110416768	0.00548299891780527	1	INPP5B
4996	1	38455491	38455491	1	0.135823473951371	0.0562478613419671	0.0157468194166224	1	SF3A3
1328	1	38461540	38461687	2	0.13943697228658	0.0474346041593438	0.00328676227800346	1
27629	1	38466544	38466544	1	-0.165851827375779	0.0576382125026887	0.00400886842197121	1	FHL3
1329	1	38478083	38478117	2	0.251634276368641	0.0804443148107478	0.00175966987658324	1	UTP11L
27630	1	38491344	38491344	1	-0.0914041378149669	0.0473561299075962	0.0535890298190918	1
4997	1	38495051	38495051	1	0.177660986666541	0.0620219742870995	0.00417688539467749	1
4998	1	38508155	38508155	1	0.0956167695800009	0.0396417053337014	0.0158642098656472	1
27631	1	38510074	38510074	1	-0.115415147219402	0.0583134386840575	0.0477911974955757	1	POU3F1;POU3F1
4999	1	38527808	38527808	1	0.0606630568649632	0.028930968192058	0.0360094385495842	1
5000	1	38553238	38553238	1	0.105638934431899	0.0532603309368145	0.0473177504107949	1
5001	1	38580101	38580101	1	0.114139472197847	0.0366445421844088	0.00184085810377212	1
27632	1	38583721	38583721	1	-0.0610253213185177	0.029934494366492	0.0414870920120859	1
5002	1	38604332	38604332	1	0.123091936126653	0.053201928171238	0.0206855923809086	1
5003	1	38623755	38623755	1	0.0945571224496217	0.0484169128994345	0.0508223080120273	1
5004	1	38737390	38737390	1	0.112675140708827	0.0515488501387945	0.0288307177536931	1
5005	1	38751488	38751488	1	0.139321532912157	0.05771858390193	0.0157868138533575	1
5006	1	38917443	38917443	1	0.108133795376541	0.045135642887627	0.0165863197667689	1
5007	1	38930900	38930900	1	0.139844748124521	0.0388513378583343	0.000318849908746624	1
5008	1	38942581	38942581	1	0.0927892246947808	0.0481810151955771	0.0541235816479775	1
5009	1	38955146	38955146	1	0.124915879909777	0.041967468105419	0.00291565628050274	1
5010	1	38955970	38955970	1	0.186141088811729	0.0920909119650327	0.0432512710886599	1
5011	1	38964472	38964472	1	0.147498182960655	0.0675668477829535	0.0290360778618464	1
5012	1	38988723	38988723	1	0.199045772075253	0.0831097967420649	0.0166215603783902	1
5013	1	38993182	38993182	1	0.0390342584062931	0.0172951995327368	0.024011712976177	1
27633	1	39025469	39025469	1	-0.071346981234671	0.0368623893653584	0.0529295452910268	1
5014	1	39038031	39038031	1	0.136523853456009	0.0519085626750285	0.00853639020397164	1
27634	1	39044140	39044140	1	-0.315157154265191	0.158992463302685	0.0474552468509331	1
5015	1	39174939	39174939	1	0.144255776427186	0.0517689650717928	0.00532756795803384	1
5016	1	39175759	39175759	1	0.0852030196819943	0.0386484731457518	0.0274847276881408	1
5017	1	39208576	39208576	1	0.0807922291966003	0.0389316174990883	0.0379648222786878	1
5018	1	39254897	39254897	1	0.0928774412977432	0.0356152004461104	0.00911252713318649	1
5019	1	39265808	39265808	1	0.102282778923982	0.0471160616331182	0.0299411062422613	1
5020	1	39281613	39281613	1	0.593198580505691	0.277466520438165	0.0325240099202822	1
27635	1	39305163	39305163	1	-0.104783748397351	0.0504816397754811	0.037923523259774	1	RRAGC
5021	1	39339986	39339986	1	0.0922388445099335	0.0373296572531399	0.013476346150823	1	MYCBP;GJA9
5022	1	39470631	39470631	1	0.0712087790312189	0.0350983696332553	0.0424751621502746	1	AKIRIN1;AKIRIN1
5023	1	39491459	39491459	1	0.103024075336978	0.039850142324262	0.00972978248466	1	NDUFS5
5024	1	39513326	39513326	1	0.0891077055156989	0.0424481438982714	0.0357981077421632	1
5025	1	39546949	39546949	1	0.109769836299032	0.0481750130946622	0.0226930135772361	1	MACF1
5026	1	39556120	39556120	1	0.0661418934161327	0.0230362687974407	0.00408907818551645	1	MACF1
5027	1	39620625	39620625	1	0.147626930761005	0.0734993915947589	0.0445852715698639	1	MACF1
27636	1	39653199	39653199	1	-0.108752413950662	0.049047934255621	0.0266047848273194	1	MACF1
27637	1	39680738	39680738	1	-0.0579284771615297	0.0225178786012103	0.0100950966564055	1	MACF1
5028	1	39724503	39724503	1	0.132341542017339	0.0519547956515764	0.0108577482228529	1	MACF1
5029	1	39733224	39733224	1	0.164636103732669	0.0765224863957338	0.0314388431178853	1	MACF1
5030	1	39851370	39851370	1	0.143885732245985	0.0356039748752003	5.31595978836708e-05	1	MACF1
27638	1	39861185	39861185	1	-0.136874498696676	0.0483731256580639	0.00466125491472438	1	MACF1
27639	1	39943966	39943966	1	-0.130072223102647	0.0678169741531842	0.0551123822725383	1	MACF1;MACF1
238	1	40025761	40025761	1	0.00388636369893163	0.0363767735097794	0.914918765914059	1	LOC728448
237	1	40025882	40025882	1	-0.108448517887125	0.0544838800608321	0.0465392074704924	1	LOC728448
3309	1	40029887	40030187	2	-0.0958619647228645	0.0300714955237428	0.00143358812066433	1	PABPC4;PABPC4;PABPC4;LOC101929516
27640	1	40089135	40089135	1	-0.0816067349833172	0.0334595810797303	0.0147294096215232	1	HEYL
27641	1	40118936	40118936	1	-0.0930970939923302	0.0408746168950138	0.02274886449549	1
27642	1	40134880	40134880	1	-0.115411935340874	0.0431242543324798	0.00744477400331688	1	NT5C1A
5031	1	40203613	40203613	1	0.19548739128581	0.079356908039918	0.0137628292987537	1	PPIE;PPIE;PPIE;PPIE;PPIE
5032	1	40204662	40204662	1	0.183573100041014	0.0931612653856001	0.0487825371090198	1	PPIE;PPIE;PPIE
5033	1	40255440	40255440	1	0.0825032812040364	0.0373211934061053	0.0270615968807334	1	BMP8B
27643	1	40298478	40298478	1	-0.0823173211772774	0.0374908318785594	0.0281159037057465	1
5034	1	40348330	40348330	1	0.0974082824788408	0.0319969967020213	0.00233226673764906	1	TRIT1
5035	1	40361053	40361053	1	0.0955453947479903	0.0397152377918361	0.0161387917824451	1
27644	1	40372098	40372098	1	-0.163794818688422	0.0693135234722909	0.0181227565688144	1
5036	1	40420537	40420537	1	0.169014777980852	0.0635813150205976	0.0078548528747964	1	MFSD2A;MFSD2A
27645	1	40506395	40506395	1	-0.0659540276138095	0.0323402314214199	0.0414120969924676	1	CAP1;CAP1;CAP1;CAP1
5037	1	40698407	40698407	1	0.108027317954968	0.0529688474481316	0.041405132753493	1	RLF
27646	1	40723387	40723387	1	-0.337971765495887	0.163603017286666	0.0388469914355336	1	ZMPSTE24
5038	1	40723960	40723960	1	0.130088202094151	0.0533597054963828	0.0147708872966008	1	ZMPSTE24
5039	1	40736075	40736075	1	0.163623172330141	0.069461536455281	0.0184931219090721	1	ZMPSTE24
27647	1	40773901	40773901	1	-0.0487045850762053	0.0251808320394784	0.0530894222017235	1	COL9A2;COL9A2
27648	1	40782785	40782785	1	-0.148781082132029	0.0696213282818955	0.0325976369479188	1	COL9A2
1330	1	40783060	40783264	5	0.128825229607271	0.0333913305636528	0.000114297975848562	1	COL9A2
5040	1	40916411	40916411	1	0.155561975400073	0.0802681118158302	0.0526196132477313	1	ZFP69B;ZFP69B
5041	1	40980814	40980814	1	0.253321869848661	0.108214534139711	0.0192361444275476	1	DEM1
27649	1	41090775	41090775	1	-0.0710995412554261	0.0302900131932354	0.018910368626094	1	RIMS3
5042	1	41100808	41100808	1	0.132957535856416	0.0555020181696057	0.0165957147078857	1	RIMS3
5043	1	41134801	41134801	1	0.276204672649063	0.0890660994866385	0.0019279006957591	1
5044	1	41149399	41149399	1	0.0887952099761994	0.03432942502898	0.0096938534508699	1
27650	1	41202218	41202218	1	-0.11418236303748	0.0535040729501673	0.0328356345835037	1	NFYC;NFYC;NFYC;NFYC;NFYC;NFYC
5045	1	41215515	41215515	1	0.112745460896835	0.0483722558436504	0.0197645548863395	1	NFYC;NFYC;NFYC;NFYC;NFYC;NFYC;NFYC
5046	1	41240656	41240656	1	0.104821829247006	0.0453756996355815	0.0208833192257564	1
27651	1	41253466	41253466	1	-0.0774342141076584	0.0401233435631966	0.0536186939652841	1	KCNQ4;KCNQ4
5047	1	41265379	41265379	1	0.0905389699502	0.0411397290888258	0.0277525026077343	1	KCNQ4;KCNQ4
27652	1	41284135	41284135	1	-0.259652347357901	0.0864346721728798	0.00266429061504574	1	KCNQ4;KCNQ4
5048	1	41293379	41293379	1	0.149134752498179	0.0528666038612834	0.0047879671057361	1	KCNQ4;KCNQ4
27653	1	41296126	41296126	1	-0.0972788105488187	0.0438611735875339	0.0265630297131369	1	KCNQ4;KCNQ4
5049	1	41305786	41305786	1	0.123296579323558	0.0582153084458921	0.0341800782042968	1	KCNQ4;KCNQ4
5050	1	41327641	41327641	1	0.125580021395004	0.0654573028232119	0.0550472822987912	1	CITED4
27654	1	41447341	41447341	1	-0.0904426460773118	0.0395556785379164	0.0222271114817895	1	CTPS1;CTPS1
5051	1	41454277	41454277	1	0.118054364370734	0.0516587112508822	0.0222967044616623	1	CTPS1;CTPS1;CTPS1;CTPS1;CTPS1;CTPS1
5052	1	41626466	41626466	1	0.127394817409667	0.0533847871690769	0.0170165210966317	1	SCMH1;SCMH1;SCMH1;SCMH1;SCMH1;SCMH1;SCMH1
5053	1	41733909	41733909	1	0.233198308520133	0.0937964544322291	0.0129109332076455	1
5054	1	41743104	41743104	1	0.053615485053546	0.0265266179370416	0.0432595147892014	1
5055	1	41791807	41791807	1	0.113315464178772	0.0436368034620829	0.00941003806403921	1
5056	1	41807865	41807865	1	0.0627500181365282	0.0299765866104997	0.0363222952094909	1
5057	1	41866007	41866007	1	0.151744659411551	0.063264458117871	0.016458926094839	1
5058	1	41950237	41950237	1	0.153079109719706	0.071359123185947	0.0319373987062745	1	EDN2
27655	1	41961110	41961110	1	-0.0689715239498781	0.0353592643838221	0.0511055130402878	1
5059	1	41965606	41965606	1	0.125094759948197	0.056210280687494	0.0260491462448095	1
3310	1	41981911	41982392	3	-0.098822084605282	0.0303636206147528	0.00113543683765905	1	HIVEP3;HIVEP3
27656	1	41999924	41999924	1	-0.0632164113351685	0.026074760650256	0.015332472292726	1	HIVEP3;HIVEP3
27657	1	42003067	42003067	1	-0.0548922359197864	0.0262646505752914	0.0366208224953978	1	HIVEP3;HIVEP3
27658	1	42079755	42079755	1	-0.0691901468348278	0.0271436907104444	0.010802226670516	1	HIVEP3;HIVEP3
27659	1	42118398	42118398	1	-0.0891322316921847	0.0463634446404567	0.0545469153493299	1	HIVEP3;HIVEP3
5060	1	42265746	42265746	1	0.103606732049166	0.0494929980697364	0.0363169048411062	1	HIVEP3;HIVEP3
5061	1	42277934	42277934	1	0.141327934434552	0.0705888829718222	0.0452710348218319	1	HIVEP3;HIVEP3
5062	1	42335050	42335050	1	0.0464788798163284	0.0201918700991301	0.0213430079496884	1	HIVEP3;HIVEP3;HIVEP3;HIVEP3
5063	1	42618506	42618506	1	0.0674717840946721	0.0303157008266338	0.0260384202837388	1	GUCA2B
27660	1	42664010	42664010	1	-0.0916853014999416	0.0463091696165263	0.0477201627465277	1	FOXJ3;FOXJ3;FOXJ3;FOXJ3
27661	1	42664858	42664858	1	-0.0519027410494665	0.0244651466932779	0.0338799804284304	1	FOXJ3
27662	1	42801087	42801087	1	-0.165263283653636	0.0614379744624642	0.00714689846658569	1	FOXJ3
5064	1	42801455	42801455	1	0.169594113339135	0.0768919208129566	0.027410840856065	1	FOXJ3
5065	1	42929392	42929392	1	0.137135309073914	0.066825514063741	0.0401560605026053	1
27663	1	43123793	43123793	1	-0.124875144276644	0.0579155245589629	0.0310711645124043	1	PPIH
5066	1	43146702	43146702	1	0.229536614701794	0.0729485635523746	0.00165206594826754	1	YBX1
27664	1	43147119	43147119	1	-0.100502969424788	0.0423371009758846	0.0176025266652765	1	YBX1
5067	1	43198121	43198121	1	0.0222812581494093	0.0111757438120002	0.04618311060383	1
5068	1	43214547	43214547	1	0.168268098027002	0.0711149158731718	0.0179744745221091	1	LEPRE1;LEPRE1
5069	1	43231631	43231631	1	0.167515840626337	0.0636080734739024	0.00844942691007113	1	LEPRE1;LEPRE1;C1orf50
27665	1	43259651	43259651	1	-0.0637018443103954	0.0272477229505759	0.0193935925410213	1	LOC100129924
5070	1	43282600	43282600	1	0.0704577879039071	0.0362769223905553	0.0521103938497508	1	ERMAP;CCDC23
27666	1	43296035	43296035	1	-0.0573238145462423	0.0285566435283162	0.0447100384245192	1	ERMAP;ERMAP
5071	1	43296467	43296467	1	0.100595278028091	0.0366558761059986	0.00606372843157381	1	ERMAP;ERMAP
27667	1	43296526	43296526	1	-0.0778115961164136	0.0402357964457297	0.0531266791801603	1	ERMAP;ERMAP
27668	1	43312007	43312007	1	-0.0719900088899458	0.0305622167929218	0.0184966449345779	1	ZNF691
5072	1	43456975	43456975	1	0.122682476341107	0.0614532677342906	0.0458954049890816	1
5073	1	43522157	43522157	1	0.0772889086721776	0.0255075359647496	0.00244519625431501	1
1331	1	43609431	43609461	2	0.107323606298742	0.0357537656688774	0.00268438931783846	1
5074	1	43634520	43634520	1	0.0516028432383291	0.0202559624236141	0.0108485895325292	1	EBNA1BP2;EBNA1BP2
5075	1	43736290	43736290	1	0.132677031186403	0.0616107283426188	0.0312815350608481	1	TMEM125
27669	1	43738659	43738659	1	-0.107520250932915	0.0456522660755334	0.0185127017464045	1	TMEM125
5076	1	43748142	43748142	1	0.0521038877914355	0.0243179444922527	0.0321443721821799	1	C1orf210;C1orf210
5077	1	43759320	43759320	1	0.121266645280217	0.0599886369522902	0.0432286948694165	1
27670	1	43820383	43820383	1	-0.0934864321254184	0.0464386331063525	0.044102253438937	1
5078	1	43825296	43825296	1	0.0541035914900954	0.0278842831187012	0.0523444743005066	1	CDC20;CDC20
5079	1	43832326	43832326	1	0.162904154015201	0.0506790247985313	0.00130703991637479	1	ELOVL1;ELOVL1;ELOVL1;ELOVL1;ELOVL1
27671	1	43847821	43847821	1	-0.115196322937335	0.0368761903897495	0.00178490974168182	1
27672	1	43931148	43931148	1	-0.0812050756919596	0.0370482684181876	0.0283887240645353	1
5080	1	43992207	43992207	1	0.149021063150819	0.0614394679998539	0.0152875669719129	1
5081	1	44011587	44011587	1	0.242433037500381	0.100349077414037	0.0156964997718643	1	PTPRF;PTPRF
5082	1	44024223	44024223	1	0.178841990926045	0.042377924323106	2.4411954045065e-05	1	PTPRF;PTPRF
27673	1	44031309	44031309	1	-0.148039137958768	0.0668267834934061	0.0267417745319585	1	PTPRF;PTPRF
5083	1	44060116	44060116	1	0.0946220111886202	0.0432990692286657	0.0288659178678991	1	PTPRF;PTPRF
27674	1	44063638	44063638	1	-0.120787557563928	0.0499325954164507	0.0155627181795692	1	PTPRF;PTPRF
5084	1	44070613	44070613	1	0.0953075805049119	0.0447730298383084	0.0332805091563152	1	PTPRF;PTPRF
5085	1	44074454	44074454	1	0.0295304273608782	0.0151972314840618	0.0519986174700526	1	PTPRF;PTPRF
27675	1	44087746	44087746	1	-0.0927449754985598	0.047046729091485	0.0486852988608832	1	PTPRF;PTPRF
5086	1	44106128	44106128	1	0.090553402789004	0.0451174914019808	0.0447435330822777	1
5087	1	44115487	44115487	1	0.209961745314303	0.0831107405848375	0.0115274627717277	1	KDM4A
5088	1	44197870	44197870	1	0.165521877779591	0.0736047636275574	0.0245256684543785	1	ST3GAL3;ST3GAL3;ST3GAL3;ST3GAL3;ST3GAL3;ST3GAL3;ST3GAL3;ST3GAL3;ST3GAL3;ST3GAL3;ST3GAL3;ST3GAL3;ST3GAL3;ST3GAL3;ST3GAL3;ST3GAL3;ST3GAL3;ST3GAL3;ST3GAL3;ST3GAL3;ST3GAL3;ST3GAL3;ST3GAL3;ST3GAL3;ST3GAL3
27676	1	44230412	44230412	1	-0.215851956427013	0.0561353330929445	0.000120450882750319	1	ST3GAL3;ST3GAL3;ST3GAL3;ST3GAL3;ST3GAL3;ST3GAL3;ST3GAL3;ST3GAL3;ST3GAL3;ST3GAL3
27677	1	44245057	44245057	1	-0.0941427114013816	0.0483954674145832	0.0517413461808459	1	ST3GAL3;ST3GAL3;ST3GAL3;ST3GAL3;ST3GAL3;ST3GAL3;ST3GAL3;ST3GAL3;ST3GAL3;ST3GAL3;ST3GAL3;ST3GAL3;ST3GAL3;ST3GAL3;ST3GAL3;ST3GAL3;ST3GAL3;ST3GAL3;ST3GAL3;ST3GAL3;ST3GAL3;ST3GAL3;ST3GAL3;ST3GAL3;ST3GAL3
5089	1	44296989	44296989	1	0.147505338941286	0.0435339033275384	0.000703307470325275	1	ST3GAL3;ST3GAL3;ST3GAL3;ST3GAL3;ST3GAL3;ST3GAL3;ST3GAL3;ST3GAL3;ST3GAL3;ST3GAL3;ST3GAL3;ST3GAL3;ST3GAL3;ST3GAL3;ST3GAL3;ST3GAL3;ST3GAL3;ST3GAL3;ST3GAL3;ST3GAL3;ST3GAL3;ST3GAL3;ST3GAL3;ST3GAL3;ST3GAL3
1333	1	44412475	44412475	1	0.155674927568185	0.0790323741430085	0.0488657112849259	1	IPO13
1334	1	44412483	44412491	2	-0.0399408772561308	0.0329090331419316	0.224871779652542	1	IPO13;IPO13
1335	1	44412568	44412568	1	0.0217726078038644	0.0656700849992707	0.74023263210265	1	IPO13;IPO13
1332	1	44412572	44412572	1	0.110467645469161	0.0536100895143108	0.0393435410366615	1	IPO13;IPO13
5090	1	44428128	44428128	1	0.0702534168136978	0.0232778929509944	0.002544223622936	1	IPO13
27678	1	44442292	44442292	1	-0.0967342430369617	0.0461447444743251	0.036053636417881	1	ATP6V0B;ATP6V0B;ATP6V0B
5091	1	44443997	44443997	1	0.0556074073850406	0.02150545189039	0.00971715057816955	1	B4GALT2
27679	1	44450390	44450390	1	-0.113776066028041	0.0412069979775626	0.00576095007808733	1	B4GALT2;B4GALT2;B4GALT2
5092	1	44483099	44483099	1	0.064515584582065	0.0316956365561773	0.0418033909159152	1	SLC6A9;SLC6A9;SLC6A9
5093	1	44495089	44495089	1	0.0734276354243435	0.0360666494633403	0.041761668296535	1	SLC6A9
5094	1	44496039	44496039	1	0.055365940097669	0.0285720495507014	0.0526518035516653	1	SLC6A9
27680	1	44497090	44497090	1	-0.0855594241409813	0.0377875156713854	0.0235603017233412	1	SLC6A9;SLC6A9;SLC6A9
27681	1	44513358	44513358	1	-0.157761181473527	0.0617945499330533	0.0106801007233844	1
5095	1	44619419	44619419	1	0.115870297112819	0.0512662056953561	0.0238107540599629	1
5096	1	44671956	44671956	1	0.0561880172845447	0.0223434012817674	0.0119117589116891	1
5097	1	44678623	44678623	1	0.0383215702999311	0.0191587656569899	0.0454775043103308	1	DMAP1;DMAP1;DMAP1
27682	1	44707057	44707057	1	-0.135050715883202	0.0545384042345274	0.0132770624685216	1	ERI3
5098	1	44741190	44741190	1	0.122277047016531	0.0618449879529145	0.0480242588487585	1	ERI3
5099	1	44870714	44870714	1	0.121235554499651	0.0589612091210355	0.0397640327138761	1	RNF220
5100	1	44878229	44878229	1	0.212004204635603	0.083696143367575	0.0113083731225101	1	RNF220
27683	1	44883227	44883227	1	-0.169988345961661	0.0602928643985684	0.00481168914034815	1	RNF220
5101	1	44884150	44884150	1	0.0781359696007859	0.0343847367071378	0.0230621969171097	1	RNF220
5102	1	44990495	44990495	1	0.121861016978282	0.0580824064826408	0.0358988673142455	1	RNF220
5103	1	45019512	45019512	1	0.0614614666095845	0.0316570511238262	0.0522003318551152	1	RNF220
5104	1	45042285	45042285	1	0.0467131708262685	0.0240931916425879	0.0525191699286128	1	RNF220
5105	1	45045139	45045139	1	0.127643940310854	0.0546296853120809	0.0194635962128753	1	RNF220
5106	1	45069495	45069495	1	0.117848682425366	0.0570935758092951	0.0390051933577317	1	RNF220
5107	1	45072762	45072762	1	0.0151990090986398	0.00486412896947109	0.00177978357279362	1	RNF220
27684	1	45116008	45116008	1	-0.0445479711656311	0.0193020649935874	0.0210025796970995	1	RNF220
5108	1	45139607	45139607	1	0.0649795981330036	0.0335844678402513	0.0530134915603299	1	C1orf228;TMEM53;TMEM53;TMEM53;TMEM53
5109	1	45140869	45140869	1	0.09814482787118	0.0375195218752141	0.0089009910523387	1	C1orf228;TMEM53
27685	1	45150076	45150076	1	-0.149584568042503	0.0681163556089986	0.0280908388955781	1	C1orf228
5110	1	45178673	45178673	1	0.188020175016012	0.0609886333703963	0.00205013034677265	1	C1orf228
5111	1	45190262	45190262	1	0.11028907101889	0.051763746760571	0.0331201469188994	1	C1orf228
27686	1	45227950	45227950	1	-0.0626995426851173	0.031245891316483	0.0447870290930173	1	KIF2C;KIF2C;KIF2C;KIF2C
5112	1	45241175	45241175	1	0.149792043957222	0.0685171523693752	0.028801141232679	1	SNORD55;SNORD46;RPS8
5113	1	45243294	45243294	1	0.168654074846937	0.0594330569983556	0.004543773980761	1	RPS8;SNORD38A;SNORD38B;RPS8
5114	1	45250440	45250440	1	0.0888333329086231	0.0280961884165858	0.00156820128910715	1	BEST4
5115	1	45265337	45265337	1	0.101564513555134	0.0343520903496221	0.00311077094673756	1	PLK3
27687	1	45272633	45272633	1	-0.134107239794738	0.0540609645048713	0.0131136892687214	1	TCTEX1D4;TCTEX1D4
5116	1	45273495	45273495	1	0.109657902936356	0.0497731409132112	0.0275838842836677	1	BTBD19;TCTEX1D4
5117	1	45274032	45274032	1	0.0489233179925253	0.0255711159572864	0.0557191559450106	1	TCTEX1D4;BTBD19
27688	1	45278704	45278704	1	-0.11996374896722	0.0417850853833833	0.00409213665599714	1	BTBD19
27689	1	45301514	45301514	1	-0.0672438196760062	0.0350846820551917	0.0552868907453476	1	PTCH2;PTCH2
27690	1	45472676	45472676	1	-0.119760154261322	0.0551301575289894	0.0298317936502444	1	HECTD3;HECTD3
5118	1	45472698	45472698	1	0.134670377121253	0.0490952175987071	0.00608723959280895	1	HECTD3;HECTD3
5119	1	45476118	45476118	1	0.0636211991701666	0.0250954610708685	0.0112393546353036	1	HECTD3
5120	1	45766469	45766469	1	0.0997699631982087	0.0433703247636986	0.0214244359010578	1
27691	1	45792006	45792006	1	-0.101433033534622	0.0477145186962971	0.0335172805012465	1	HPDL
27692	1	45804726	45804726	1	-0.093555354403192	0.0385472061753263	0.0152228570104689	1	MUTYH;MUTYH;MUTYH;TOE1;MUTYH;MUTYH;MUTYH
556	1	45805342	45805804	5	0.0598711947324148	0.02211789433306	0.0067912245930169	1	MUTYH;TOE1;TOE1;MUTYH;MUTYH;MUTYH;MUTYH;MUTYH
558	1	45805826	45805948	2	-0.033760580032557	0.0290422413245858	0.245046759876043	1	MUTYH;MUTYH;MUTYH;MUTYH;MUTYH;TOE1;TOE1;MUTYH;MUTYH;MUTYH;MUTYH;MUTYH;MUTYH
561	1	45805972	45805972	1	-0.0131650135737589	0.0437188210979604	0.763315976282015	1	MUTYH;TOE1;MUTYH;MUTYH;MUTYH;MUTYH;MUTYH;MUTYH;MUTYH;MUTYH
560	1	45805975	45805975	1	0.0731503946991776	0.0786779360011974	0.352503280014147	1	MUTYH;TOE1;MUTYH;MUTYH;MUTYH;MUTYH;MUTYH;MUTYH;MUTYH;MUTYH
562	1	45805982	45805982	1	-0.00628232323684145	0.0832944856661295	0.939878128982764	1	MUTYH;MUTYH;MUTYH;MUTYH;MUTYH;TOE1;MUTYH;MUTYH;MUTYH;MUTYH
559	1	45806086	45806086	1	-0.0801175492147758	0.0762845547652979	0.29360502106308	1	MUTYH;MUTYH;MUTYH;MUTYH;MUTYH;MUTYH;TOE1;MUTYH;MUTYH;MUTYH
557	1	45806187	45806187	1	0.118546501686056	0.0610399594864383	0.0521234164286121	1	MUTYH;MUTYH;MUTYH;TOE1;MUTYH;MUTYH;MUTYH;MUTYH;MUTYH;MUTYH;MUTYH;MUTYH
5121	1	45955733	45955733	1	0.183549747512657	0.0793825968354886	0.0207657573277593	1	TESK2
5122	1	45965679	45965679	1	0.0833604085303329	0.0414651193633517	0.0443915929749843	1	CCDC163P;MMACHC
27693	1	45965853	45965853	1	-0.15186081225648	0.0695005735183436	0.0288866743434625	1	MMACHC;CCDC163P;CCDC163P;CCDC163P
27694	1	46009622	46009622	1	-0.179894177567521	0.0766770410141438	0.0189695752783639	1
5123	1	46010892	46010892	1	0.140396450901569	0.056614694122055	0.0131434396634735	1
27695	1	46011869	46011869	1	-0.0750552995351221	0.0390667823177458	0.0547058615776599	1
1336	1	46016173	46016378	4	0.0735070481069409	0.0226048522792823	0.00114666163917038	1	AKR1A1;AKR1A1
1338	1	46016412	46016412	1	0.0174799059373821	0.0373172185739028	0.639488590509945	1	AKR1A1;AKR1A1;AKR1A1;AKR1A1
1339	1	46016473	46016473	1	-0.0365607457281542	0.0962771854446531	0.704134975419878	1	AKR1A1;AKR1A1
1337	1	46016485	46016485	1	0.138082223327785	0.0656602480681333	0.0354674714223066	1	AKR1A1;AKR1A1
5124	1	46053811	46053811	1	0.191228741334675	0.063953306836971	0.00278858168353437	1	NASP;NASP;NASP
5125	1	46145067	46145067	1	0.0991044167584743	0.0417403807247845	0.0175819952005128	1	GPBP1L1
27696	1	46217287	46217287	1	-0.163157674323305	0.0605866499586597	0.00708198905233275	1	IPP;IPP
27697	1	46377990	46377990	1	-0.0518469598779524	0.0233394430595336	0.0263217904398555	1	MAST2
27698	1	46471562	46471562	1	-0.107142999266572	0.0559877872373805	0.0556603924972807	1	MAST2
5126	1	46528704	46528704	1	0.183481970868381	0.0756462076621046	0.0152861498378693	1	PIK3R3;PIK3R3;PIK3R3;PIK3R3;PIK3R3
27699	1	46598629	46598629	1	-0.103812433198543	0.0393100990410169	0.00826961006733305	1	LOC101929626;PIK3R3;PIK3R3;PIK3R3;PIK3R3;PIK3R3;PIK3R3
5127	1	46599010	46599010	1	0.096075935184977	0.0421812526353501	0.0227448873519355	1	PIK3R3;PIK3R3
1340	1	46632690	46633153	3	0.0551450999989166	0.0198944709111251	0.00557334580921396	1
5128	1	46663496	46663496	1	0.0670518059908891	0.023459160821001	0.00426004113152325	1	POMGNT1;POMGNT1
1341	1	46664449	46664598	2	0.181170150434064	0.0582849731300143	0.00188134528543239	1	POMGNT1;POMGNT1
5129	1	46689488	46689488	1	0.196148257029788	0.0670720997726985	0.00345077827298287	1
27700	1	46713444	46713444	1	-0.196355495875066	0.0879980897859191	0.0256572333594085	1	RAD54L;RAD54L;RAD54L
27701	1	46724980	46724980	1	-0.060831756732309	0.0274240295647069	0.0265417595281468	1	RAD54L;RAD54L
5130	1	46769564	46769564	1	0.0988383672726425	0.0476590972853951	0.0380921749665827	1	LRRC41;UQCRH
5131	1	46806155	46806155	1	0.242698708143881	0.0848911079557247	0.0042505721635987	1	NSUN4
27702	1	46897673	46897673	1	-0.0706904475500382	0.031806928865257	0.0262504930406359	1
5132	1	46910885	46910885	1	0.0894735108837862	0.0351269855091593	0.0108608424118227	1
5133	1	46924088	46924088	1	0.0860466114288852	0.036505980105927	0.0184205068207668	1
5134	1	46924753	46924753	1	0.121440414912771	0.0549626857674603	0.0271394264382518	1
27703	1	46932239	46932239	1	-0.0967512396436148	0.0398803967924098	0.0152647967746544	1
5135	1	46940368	46940368	1	0.0697178431410211	0.0340018080066426	0.040323876168958	1
5136	1	46955557	46955557	1	0.142497543796256	0.0660444793727553	0.0309589740429169	1
5137	1	46966189	46966189	1	0.13057751263703	0.0635931070985151	0.0400407690746311	1
5138	1	46988493	46988493	1	0.154204097623406	0.064950643096029	0.0175882822811836	1
5139	1	46993347	46993347	1	0.133551196528013	0.0441027176981081	0.00246027267878838	1
5140	1	47003244	47003244	1	0.1266949517616	0.0654024643440229	0.0527259489441915	1
5141	1	47010105	47010105	1	0.116844666280225	0.0579409610966479	0.0437356072604408	1
27704	1	47047957	47047957	1	-0.199977473279713	0.091593901268053	0.0290133158790002	1	MKNK1;MKNK1;MKNK1;MKNK1;MKNK1
5142	1	47060743	47060743	1	0.0853979249253844	0.0275394578859464	0.00192914036510462	1	MKNK1;MKNK1;MKNK1;MKNK1;MKNK1
1027	1	47082691	47082691	1	-0.228941110650207	0.115707104641879	0.0478581057463459	1	MOBKL2C
1028	1	47082699	47082767	2	0.0205111986070109	0.0556980976130404	0.712681822550003	1	MOB3C
1026	1	47082851	47082869	2	-0.0453943860067846	0.0139768470511565	0.00116289813497756	1	MOBKL2C
27705	1	47083518	47083518	1	-0.113722411885517	0.0562307958465258	0.0431327497782442	1	MOB3C
5143	1	47162376	47162376	1	0.102216103866438	0.0533930681088137	0.0555680749266095	1	EFCAB14
5144	1	47171300	47171300	1	0.153700985701878	0.0703743380737595	0.0289586653936743	1	EFCAB14
5145	1	47407158	47407158	1	0.165044094275443	0.050352311337369	0.00104624732532883	1	CYP4A11
27706	1	47414327	47414327	1	-0.0686848027479753	0.0346471577899731	0.0474335950482801	1
5146	1	47467691	47467691	1	0.106495281278855	0.0555659701099558	0.0552943901620617	1
5147	1	47489543	47489543	1	0.111046271956578	0.0524438270442133	0.0342231451892264	1	CYP4X1
5148	1	47501027	47501027	1	0.0850123703532855	0.0392498251410942	0.0303165430799782	1	CYP4X1
5149	1	47645929	47645929	1	0.135676023080505	0.0563447729865064	0.0160418890076005	1	LINC00853
27707	1	47691301	47691301	1	-0.0527757502595877	0.0240422235847723	0.0281544408069726	1	TAL1
27708	1	47779610	47779610	1	-0.20967712786006	0.0910352311540152	0.0212646379568555	1	STIL;STIL
5150	1	47779775	47779775	1	0.165905014961106	0.078348317602189	0.0342147816224773	1	STIL;STIL;STIL;STIL
27709	1	47886223	47886223	1	-0.0306155428229915	0.0156093776047644	0.0498375358069197	1
3311	1	47910181	47910456	3	-0.0807623714127701	0.0339724709519534	0.0174404318390559	1
5151	1	47918060	47918060	1	0.119165286891437	0.0611032951179496	0.0511490866533446	1
5152	1	47966878	47966878	1	0.0951380019440394	0.0495735237613424	0.0549679722380449	1
5153	1	47970762	47970762	1	0.0963304177131639	0.0423263333612419	0.0228521148531647	1
5154	1	48013657	48013657	1	0.133776426491208	0.0591529780360221	0.0237262563161664	1
27710	1	48035967	48035967	1	-0.142193992406331	0.0457164163966532	0.00186866655020217	1
27711	1	48154747	48154747	1	-0.0835227603801884	0.0396442593377644	0.0351344058917207	1
5156	1	48173399	48173399	1	0.141299682764825	0.0732098626178711	0.0535989718249185	1
5157	1	48175984	48175984	1	0.100839222659037	0.0516830788543522	0.0510443055238364	1
27712	1	48179241	48179241	1	-0.0593138585646534	0.0239593110391936	0.0133009581271909	1
5158	1	48226414	48226414	1	0.0657186319881306	0.0322990570285813	0.0418818766444451	1	TRABD2B
5159	1	48233502	48233502	1	0.0726274753137663	0.0343998348155338	0.0347487713217793	1	TRABD2B
5160	1	48360454	48360454	1	0.106495553681186	0.0540936204406416	0.0489844860344625	1
27713	1	48379853	48379853	1	-0.171215439755931	0.0635342298158339	0.00704195912022613	1	TRABD2B
5161	1	48381824	48381824	1	0.123787590545452	0.0541254854941391	0.022193013791276	1
5162	1	48384445	48384445	1	0.0839877279704721	0.0408883818372544	0.0399686106838844	1	TRABD2B
5163	1	48417583	48417583	1	0.0673888072032977	0.0293874570158332	0.0218414071404698	1	TRABD2B
5164	1	48515675	48515675	1	0.107550768842807	0.048218187152979	0.0257141266302472	1
27714	1	48519571	48519571	1	-0.101532873304869	0.0417673104511943	0.0150606559544279	1
27715	1	48628705	48628705	1	-0.0960776497800817	0.0498992484213595	0.0541752350195845	1	SKINTL
27716	1	48648592	48648592	1	-0.100722062952172	0.0488261323087558	0.0391247876369016	1	SKINTL
5165	1	48703725	48703725	1	0.103352277540453	0.0454595507965198	0.0229960809494678	1	SLC5A9;SLC5A9
5166	1	48826140	48826140	1	0.122730524836614	0.0460570979331409	0.00770462066080195	1	SPATA6;SPATA6;SPATA6
27717	1	48938453	48938453	1	-0.0947540402331139	0.0404577337293281	0.0191781391859843	1	SPATA6;SPATA6;SPATA6
5167	1	49061762	49061762	1	0.0760276975534648	0.0353060560279884	0.0312880640566779	1	AGBL4
5168	1	49085506	49085506	1	0.111283610914183	0.0431382388931598	0.00988868690444841	1	AGBL4
5169	1	49111472	49111472	1	0.0663373408878171	0.0322751529358141	0.0398434010643718	1	AGBL4
5170	1	49120388	49120388	1	0.0868849487553759	0.0418723696287147	0.0379870177893552	1	AGBL4
5171	1	49145157	49145157	1	0.0852604765727025	0.041273856960487	0.0388543654162135	1	AGBL4
5172	1	49157163	49157163	1	0.0537430044822494	0.0272854361071255	0.0488774661977595	1	AGBL4
27718	1	49219200	49219200	1	-0.0609015004788992	0.0217244122950152	0.00505720861149233	1	BEND5;BEND5;AGBL4
27719	1	49224943	49224943	1	-0.0907475361797155	0.0457293500522873	0.0472058734456729	1	BEND5;BEND5;BEND5;AGBL4
5173	1	49226683	49226683	1	0.102554883512787	0.0371970907735576	0.00583223421144022	1	BEND5;AGBL4
5174	1	49513703	49513703	1	0.0817002264017247	0.0277090841807428	0.0031932044928362	1	AGBL4
5175	1	49722346	49722346	1	0.134148401023553	0.0496739933854706	0.00692194922892508	1	LOC101929721;AGBL4
5176	1	50459327	50459327	1	0.161377454920205	0.0729939856460567	0.0270474581415182	1	AGBL4
27720	1	50492334	50492334	1	-0.12180509468033	0.0558684042041346	0.0292415788835909	1
5177	1	50547046	50547046	1	0.0631846153556478	0.0301305557427449	0.0359911076260422	1	ELAVL4
27721	1	50574383	50574383	1	-0.245615546571099	0.116723465088129	0.035356499307199	1	ELAVL4;ELAVL4;ELAVL4;ELAVL4;ELAVL4
27722	1	50575261	50575261	1	-0.120887329542259	0.062504541148351	0.0531061510989634	1	ELAVL4;ELAVL4;ELAVL4;ELAVL4;ELAVL4;ELAVL4
5178	1	50717667	50717667	1	0.131608306106571	0.0455620155596593	0.0038701854837363	1
5179	1	50837647	50837647	1	0.198958769132962	0.0706249139382872	0.00484566062445491	1
5180	1	50881219	50881219	1	0.0705140334691385	0.0248005172676005	0.00446562379331647	1
5181	1	50885132	50885132	1	0.0737928287637027	0.0368968046437179	0.0455025482200342	1	DMRTA2
5182	1	50887633	50887633	1	0.0400386479868189	0.0185241188299563	0.030661881218578	1	DMRTA2
5183	1	50888826	50888826	1	0.0908121789056612	0.037605044244201	0.0157398088410516	1	DMRTA2;DMRTA2
5184	1	50890153	50890153	1	0.272087954497926	0.133038126990028	0.0408363466188776	1	DMRTA2
5185	1	50891341	50891341	1	0.0987632745555425	0.0469053325391498	0.0352402129687585	1
5186	1	50892299	50892299	1	0.0273140441806458	0.0118728370851701	0.0214171332635116	1
5187	1	50893730	50893730	1	0.14889325654222	0.0566544988046851	0.00858651941246329	1
27723	1	51047845	51047845	1	-0.281562627654915	0.140152072526855	0.0445393176205034	1	FAF1
5188	1	51215542	51215542	1	0.0438459234913202	0.0226561798461981	0.0529566394678392	1	FAF1
5189	1	51426199	51426199	1	0.0734209076973633	0.0324970029202383	0.0238639093188516	1	FAF1
5190	1	51443457	51443457	1	0.0824084553008664	0.0380059282937847	0.0301354663555107	1
5191	1	51567810	51567810	1	0.191229290108402	0.0911636264959439	0.0359361630187036	1	C1orf185
5192	1	51655874	51655874	1	0.101201456254555	0.0482372655416684	0.035905743942339	1
5193	1	51661252	51661252	1	0.156524414449097	0.0607884103675507	0.010026746654835	1
5194	1	51729242	51729242	1	0.0513543702687535	0.0227731118295612	0.0241305641446568	1	RNF11
27724	1	51798330	51798330	1	-0.091982864330004	0.042088265873049	0.0288540170692208	1	TTC39A
5195	1	51810337	51810337	1	0.0720535148164434	0.0367863285170438	0.0501475063153293	1	TTC39A
27725	1	51870304	51870304	1	-0.11710969735523	0.0453821331642884	0.00986504135823379	1	EPS15;EPS15
27726	1	51931851	51931851	1	-0.159864513991263	0.0687918794910136	0.0201315827268368	1	EPS15
5196	1	51967702	51967702	1	0.0371503232292843	0.01894025483751	0.0498267960338897	1	EPS15
5197	1	51986130	51986130	1	0.0742115349952269	0.028871334609459	0.0101574480906881	1	EPS15
5198	1	52041391	52041391	1	0.0805797275980219	0.0413139574601437	0.0511256225505598	1
27727	1	52110450	52110450	1	-0.142086430505661	0.0647796031203529	0.028279851362613	1	OSBPL9;OSBPL9;OSBPL9;OSBPL9;OSBPL9
27728	1	52195686	52195686	1	-0.120363342159371	0.0588522892581521	0.04083742158473	1	OSBPL9;OSBPL9;OSBPL9;OSBPL9;OSBPL9;OSBPL9;OSBPL9;OSBPL9;OSBPL9
5199	1	52202791	52202791	1	0.0960548529554481	0.0494223636765346	0.0519496962805383	1	OSBPL9;OSBPL9;OSBPL9;OSBPL9;OSBPL9;OSBPL9;OSBPL9;OSBPL9
5200	1	52263983	52263983	1	0.11517035129793	0.0567497014221028	0.0424130689959876	1	NRD1;NRD1;NRD1
5201	1	52343800	52343800	1	0.117541062149242	0.0547211267239205	0.0317136364967527	1	NRD1;NRD1;NRD1
5202	1	52344471	52344471	1	0.170651308502197	0.0811521253977899	0.0354782785778041	1	NRD1;NRD1;NRD1;NRD1
5203	1	52392189	52392189	1	0.10674632580167	0.0480542591936927	0.0263258604519256	1	RAB3B
5204	1	52428424	52428424	1	0.0580605507869483	0.0293709993354676	0.0480643984037906	1	RAB3B
27729	1	52456669	52456669	1	-0.103874920782102	0.0530241480050799	0.0501114288408825	1	RAB3B
27730	1	52499477	52499477	1	-0.17061807636021	0.0500795886863893	0.00065695939568518	1	TXNDC12;KTI12
27731	1	52521202	52521202	1	-0.140457222478114	0.0705513619019499	0.0464973125073265	1	TXNDC12;BTF3L4;BTF3L4;BTF3L4
27732	1	52521909	52521909	1	-0.117581566793593	0.0550109022496246	0.0325636037255389	1	TXNDC12;TXNDC12;TXNDC12;BTF3L4;BTF3L4;BTF3L4;BTF3L4;BTF3L4;BTF3L4
27733	1	52706369	52706369	1	-0.0765342091280536	0.0396989072176335	0.0538716839808287	1	ZFYVE9;ZFYVE9
5205	1	52832320	52832320	1	0.0818899404867418	0.0424458812233981	0.0536962551882703	1	CC2D1B
5206	1	53068579	53068579	1	0.0736589927352387	0.0356254377652921	0.0386780810707267	1	GPX7
5207	1	53128627	53128627	1	0.183208682854192	0.0588557650553504	0.00185295342950886	1
5208	1	53164287	53164287	1	0.07697573724461	0.0364394085389466	0.0346494960001144	1	C1orf163
5209	1	53191787	53191787	1	0.134401875399398	0.0685009432202015	0.0497573435160733	1	ZYG11B
27734	1	53238265	53238265	1	-0.0938214045274641	0.0479982296717662	0.0506202986423515	1	ZYG11B
5210	1	53365446	53365446	1	0.0474312850426934	0.0188025226740433	0.0116490095297497	1	ECHDC2
27735	1	53370852	53370852	1	-0.0436638293595825	0.0201663306841241	0.0303735484623185	1	ECHDC2;ECHDC2;ECHDC2
5211	1	53541670	53541670	1	0.0974761558849608	0.0425871725461787	0.0220873786382062	1	PODN
27736	1	53608280	53608280	1	-0.0344769099362843	0.0177985909651271	0.0527382063829413	1	SLC1A7;SLC1A7
5212	1	53647697	53647697	1	0.157948008919578	0.0681140863240685	0.0204018492816259	1
27737	1	53662732	53662732	1	-0.248067120598942	0.0965655244666582	0.010202206157191	1	CPT2
1342	1	53685705	53685705	1	0.173036406866712	0.0723695004988107	0.0168019640269121	1	C1orf123;C1orf123;C1orf123;C1orf123
1344	1	53685897	53685897	1	-0.00483888805251337	0.0407721293211443	0.905527876730193	1	C1orf123
1343	1	53686008	53686008	1	0.162215139760174	0.0828342181220123	0.0501935602325913	1	C1orf123
5213	1	53700341	53700341	1	0.0925482522712737	0.047012231350421	0.0489991070329732	1	MAGOH
27738	1	53741402	53741402	1	-0.0515670402066954	0.0266922544656922	0.0533705834687875	1	LRP8;LRP8;LRP8;LRP8
[truncated: 39,361 more rows]

## Sheet: Fig2_d
chr	Estimate_BABYDIAB/BABYDIET	Estimate_POINT
chr1	0.114190129474994	0.085095692833964
chr1	0.149077587626664	0.085095692833964
chr1	0.647365051307281	0.353817206501945
chr1	0.295012379590286	0.472285919894455
chr1	0.233470682049383	0.182598739672269
chr1	0.607678111794036	0.182598739672269
chr1	-0.292519724495208	-0.225507656883423
chr1	0.119237869536686	0.17531121801965
chr1	0.0957591228743924	0.260363802268206
chr1	0.460004440402405	0.429385712555215
chr1	-0.114967690664367	-0.0549012379329397
chr1	-0.203757186412202	-0.4762163592825
chr1	0.0618928992426239	0.187362561711567
chr1	0.196783733561148	0.90727762782561
chr1	-0.113998623135291	-0.0957098764057217
chr1	0.115762458022841	0.127414698962081
chr10	-0.184878392822953	-0.0915452830854106
chr10	-0.420903248040467	-0.416733111675438
chr10	0.125816454552447	0.138058007284463
chr10	-0.160326522729995	-0.285823879860709
chr10	-0.160326522729995	-0.278029619689926
chr10	-0.160326522729995	-0.0115080015342111
chr10	-0.177226925920132	-0.223695004639446
chr10	0.27196494426208	0.267658162810221
chr10	0.211623719619478	0.224729966766915
chr10	-0.502001870333987	-121198927081854
chr10	-0.390911774768168	-0.465075461887812
chr10	0.0813134987082212	0.0906289849668
chr10	0.244924588531326	0.292383437086395
chr11	0.202562242541107	0.183104848484641
chr11	0.226580654482056	0.183104848484641
chr11	0.198573952753869	0.730710374039069
chr11	0.213551216502042	0.248133296562995
chr11	0.159059027925805	0.249246654791323
chr11	-0.170756904292096	-0.215516021730571
chr11	0.175545331693099	0.200963445671708
chr11	0.18391913021679	0.369222215486637
chr11	0.369746728079723	0.644278105211002
chr11	0.0935110732291914	0.192961688260446
chr11	0.284471745681917	0.199577781644482
chr11	0.175483578207071	0.079109410244761
chr11	0.330862051344711	0.401295534865201
chr11	0.195410438180347	0.430741864704309
chr11	0.095732721679258	0.372161680235033
chr11	0.189615044089945	0.181871708454522
chr12	0.126155103122947	0.187617099708313
chr12	0.346461726134921	0.217431473575666
chr12	-0.261154733186262	-0.164279687112228
chr12	0.148222367074976	0.205373678407821
chr12	0.164064631078162	0.329318164416115
chr12	0.162422031445218	0.219057926133856
chr13	-0.0798138708152467	-0.439986774166956
chr13	0.190820069534549	0.175388786571341
chr14	0.163697219638522	0.485056511364428
chr14	0.163697219638522	0.109807644960149
chr14	0.170481307111922	0.175311849840732
chr14	0.0710807608464603	0.067276733479138
chr14	0.38871469190901	0.520721417032611
chr14	0.184641917104394	0.156517777863569
chr14	-0.291187696873006	-0.231771505415828
chr15	0.298577548524657	0.610694988193564
chr15	0.280171151395463	0.296902464715273
chr15	0.101841924165463	0.0965092524832035
chr15	0.487965502333059	0.341385729567741
chr16	0.239299189695054	0.15027653228737
chr16	-0.550126522683345	-0.575838074238067
chr16	0.104790437463802	0.135214736630549
chr16	0.13670444975948	0.175104225775472
chr16	0.247942685253075	0.899963235534289
chr17	0.317057228963268	0.369064693583164
chr17	-0.0889332158777602	-0.198888268048766
chr17	0.232924661930214	0.210103944642433
chr17	-0.134990536516471	-0.0852997694021814
chr17	0.183019951778242	0.199900963468273
chr17	0.21850761892898	0.340792316142773
chr17	0.21850761892898	0.121380477387489
chr17	0.26065384316068	0.399214978649856
chr17	0.417961840844421	0.462620589741924
chr17	0.207726218080419	0.128536827788822
chr17	-0.103897123501306	-0.25786876197877
chr17	-0.22524680875682	-0.231479598732154
chr17	0.117742335865244	0.150126317912321
chr17	0.194459206862639	0.721306524998055
chr18	0.202585251871973	0.218577906098155
chr18	0.157052880363434	0.180726235586577
chr18	0.113259859540588	0.363875867988731
chr18	0.245536458057147	0.305734614945244
chr19	0.272746895472911	0.456423726688123
chr19	0.148076984459146	0.137773142314868
chr19	0.28512803089415	0.151555876634532
chr19	-0.285000310872705	-0.411826122965147
chr19	0.16836860572313	0.141084666252995
chr19	0.137317814646132	0.152174383611528
chr19	-0.149066432498876	-0.335506394448761
chr19	-0.149066432498876	-0.619610341287407
chr19	-0.149066432498876	-0.0788825637970602
chr19	0.349939775512648	0.306606546968643
chr19	0.174590107222854	0.250762140726131
chr19	0.151263250715226	0.129025756413885
chr19	0.49814096847894	0.821582315777637
chr19	0.0931496430789028	0.146230544771044
chr19	-0.354870175831423	-0.207471292105466
chr19	-0.213843801538611	-0.660843867861717
chr2	0.139966723298657	0.196323205779161
chr2	0.247655961601866	0.392368746693316
chr2	0.154820168877446	0.214708203198807
chr2	-0.158884167966186	-0.108302464673942
chr2	0.344048808389212	0.312710848554929
chr2	0.146588587152233	0.292527126647129
chr2	0.146588587152233	0.109541616759687
chr2	-0.104681953297013	-0.211201804858821
chr2	0.221622198013249	0.194064972407695
chr2	0.356921832005657	0.402783402681794
chr2	0.0782017161788251	0.114206569660031
chr20	0.261284057479567	0.476280241011212
chr20	0.215165365624816	0.287875943317557
chr20	0.335258843898383	0.471757737170306
chr21	0.242432118387574	0.306180982361455
chr21	-0.677591484052498	-0.614950865574005
chr21	-0.261302792587044	-0.234282210138385
chr21	-0.159668860211076	-0.272339724946126
chr21	-0.472143447034862	-0.420708161170529
chr22	0.23762148908865	0.285603297857245
chr22	0.23762148908865	0.221295667224474
chr22	0.14295262865762	0.20181475817071
chr22	0.229110257149861	0.489386177065402
chr22	0.229110257149861	0.141718814462934
chr22	0.299710802851348	0.46309367784194
chr22	0.299710802851348	0.333108160112877
chr22	0.144385169037082	0.253759181922531
chr3	-0.405662183793522	-0.270943256086091
chr3	-0.298134971554594	-0.347300540066204
chr3	0.100683106015648	0.122326340745113
chr4	0.227184558422609	0.435351456758081
chr4	0.227184558422609	0.6726467278555
chr4	0.111919722708088	0.171637347332966
chr4	0.272759550870965	0.179806302351199
chr4	0.159380785177248	0.258457124699173
chr4	-0.195255276471318	-0.295601431558774
chr4	-0.29666109958398	-0.458973782467834
chr5	0.213273391202121	0.245826839972308
chr5	0.113528024547204	0.245826839972308
chr5	0.312536643399185	0.254119302489401
chr5	0.288946498003483	0.255337468205697
chr5	0.175786607343881	0.630348876315743
chr5	0.175786607343881	0.351145022317042
chr5	-0.148850850783051	-0.210612494804022
chr5	-0.312083554865081	-0.147332437006988
chr5	-0.307637697770456	-0.161460482994659
chr5	-0.203171448962728	-0.195557270578695
chr5	0.122545636069082	0.184397410000881
chr6	0.145736172972001	0.223123380381351
chr6	0.167617907861456	0.108173869864633
chr6	0.150143310112183	0.287192525108841
chr6	-0.203942016243861	-0.173784961587418
chr6	-0.129139762990941	-0.173784961587418
chr6	0.0679798183431658	0.230252155979208
chr6	0.116381442745322	0.407880173859113
chr6	0.116381442745322	0.0790662709916767
chr6	0.116381442745322	0.407880173859113
chr6	0.116381442745322	0.0790662709916767
chr6	0.0771921788601397	0.152073231489741
chr6	0.181410408855483	0.318718498624127
chr6	0.174031468957454	0.428400466746056
chr6	0.113447566714548	0.276950186111461
chr6	0.0722559129727669	0.0925710734159464
chr6	0.0570282954258169	0.301550383644046
chr7	0.272022014141853	0.135888085938622
chr7	0.272022014141853	0.490463060636868
chr7	-0.128092923577003	-0.345227797030075
chr7	-0.259376078627648	-0.215333958054119
chr7	0.130065844590184	0.19739419556747
chr7	-0.341451978111594	-0.24738121340683
chr7	0.0811844003173392	0.190293456257233
chr7	0.239441843593334	0.0881583727222182
chr7	0.175238619394275	0.133802107315318
chr7	0.0784052753802597	0.133802107315318
chr7	0.0784052753802597	0.0670434086980949
chr7	0.0716192012270949	0.124457380153207
chr7	0.0716192012270949	0.1220302531659
chr7	0.0716192012270949	0.00740752431280065
chr7	0.380076560721184	0.284060718755616
chr7	-0.156597868966983	-0.174593054200554
chr7	-0.163209369997341	-0.185555651057634
chr7	0.258269057660906	0.261438765922239
chr7	0.326227055537747	0.2639303168717
chr7	0.141546454011024	0.343880237161167
chr7	0.09264276974214	0.099985042909517
chr7	-0.381287831975806	-0.388505096483576
chr7	0.374861456524737	126384478023292
chr7	0.374861456524737	0.114683050245833
chr7	-0.392337314914307	-0.204676361957676
chr8	0.180980499484925	0.228735408650873
chr8	0.180980499484925	0.138063914107084
chr8	0.217885281259768	0.38736405962514
chr8	0.116542283566871	0.26860991748723
chr8	0.649546145442895	0.65709124893087
chr8	-0.161565054473786	-0.233447655797583
chr8	0.150558429847414	0.188414082197551
chr8	0.100948202196297	0.113121637764816
chr8	0.20764596662588	0.0985207894513124
chr8	0.498437204855839	0.407150284880703
chr9	0.297859671571993	0.271470059412615
chr9	0.107040692869903	0.0589372623084091
chr9	0.361559728853754	0.201305361005999
chr9	0.331028411220493	0.367078434126217
