# Supplementary material for: Blood methylome signatures in children exposed to maternal type 1 diabetes are linked to protection against islet autoimmunity
Source: Nat Metab. 2025 Nov 6;7(11):2236–49. doi: 10.1038/s42255-025-01403-w (PMC12638243; doi:10.1038/s42255-025-01403-w)
Supplement: Supplementary file 5 — Statistical source data. [file 42255_2025_1403_MOESM5_ESM.xlsx]

## Sheet: Fig3_a
region	percent	group
promoters	36.2552176505665	CpGs associated with maternal T1D
exons	12.8801431127013	CpGs associated with maternal T1D
5UTRs	5.12820512820513	CpGs associated with maternal T1D
intronexonboundaries	0.0596302921884317	CpGs associated with maternal T1D
1to5kb	12.0453190220632	CpGs associated with maternal T1D
intergenic	16.994633273703	CpGs associated with maternal T1D
introns	16.6368515205725	CpGs associated with maternal T1D
promoters	22.048425309894	All CpGs
exons	8.30898351070445	All CpGs
5UTRs	3.14968730374913	All CpGs
intronexonboundaries	0.00783084153908281	All CpGs
1to5kb	11.7367424620473	All CpGs
intergenic	22.5310201129791	All CpGs
introns	32.2173104590869	All CpGs

## Sheet: Fig3_b
region	percent	group
island	39.8330351818724	CpGs associated with maternal T1D
north shore	17.9487179487179	CpGs associated with maternal T1D
south shore	9.9582587954681	CpGs associated with maternal T1D
south shelf	1.1329755515802	CpGs associated with maternal T1D
north shelf	1.07334525939177	CpGs associated with maternal T1D
open sea	30.0536672629696	CpGs associated with maternal T1D
island	17.7724787377298	All CpGs
north shore	9.83707243221332	All CpGs
south shore	8.36840577885396	All CpGs
south shelf	3.38261645305871	All CpGs
north shelf	3.67972779380627	All CpGs
open sea	56.959698804338	All CpGs

## Sheet: Fig3_c
Tissue	Mark	mt1d_percent	EPIC_percent	Enrichment_Pval	Bonferroni	Epigenome	Anatomy
E029	Repressed Polycomb	24.031007751938	8.52072332408475	3.49907008878146e-81	TRUE	Monocytes	BLOOD
E029	Bivalent Enhancer	12.4627310673822	3.45171211369768	1.98332897353356e-56	TRUE	Monocytes	BLOOD
E029	ZNF genes & repeats	2.14669051878354	0.444515416777348	3.40635840910128e-14	TRUE	Monocytes	BLOOD
E029	Flanking Active TSS	11.3893858079905	6.62550612571418	4.47606060412943e-13	TRUE	Monocytes	BLOOD
E029	Flanking Bivalent TSS/Enhancer	2.92188431723315	1.88093742850518	0.00213323865632964	TRUE	Monocytes	BLOOD
E029	Enhancer	7.39415623136553	10.0394459449292	NA	FALSE	Monocytes	BLOOD
E030	Repressed Polycomb	27.3703041144902	9.48668065981749	2.25468687917347e-97	TRUE	Neutrophils	BLOOD
E030	Bivalent Enhancer	6.32081097197376	1.88938245369439	3.88393760039236e-26	TRUE	Neutrophils	BLOOD
E030	ZNF genes & repeats	1.25223613595707	0.232468511571988	1.03430318534169e-09	TRUE	Neutrophils	BLOOD
E030	Flanking Active TSS	13.536076326774	10.1093093351308	4.71573493370999e-06	TRUE	Neutrophils	BLOOD
E030	Flanking Bivalent TSS/Enhancer	3.33929636255218	2.09267724188548	0.000592973906064085	TRUE	Neutrophils	BLOOD
E030	Enhancer	3.99522957662493	5.89017475060305	NA	FALSE	Neutrophils	BLOOD
E032	Bivalent Enhancer	12.8801431127013	3.99710719500792	1.79267131062582e-50	TRUE	B cells	BLOOD
E032	Repressed Polycomb	7.45378652355397	3.10346998407729	1.3242015058164e-18	TRUE	B cells	BLOOD
E032	Flanking Active TSS	12.8205128205128	7.07539564943011	5.58793554273268e-17	TRUE	B cells	BLOOD
E032	ZNF genes & repeats	0.834824090638044	0.243677363186753	8.99291100577756e-05	TRUE	B cells	BLOOD
E032	Flanking Bivalent TSS/Enhancer	2.623732856291	1.5525027216013	0.000730288733858966	TRUE	B cells	BLOOD
E032	Enhancer	9.48121645796064	9.33129219633609	NA	FALSE	B cells	BLOOD
E034	Repressed Polycomb	28.7418008348241	10.186542929134	1.23758758208758e-99	TRUE	T cells	BLOOD
E034	Bivalent Enhancer	16.5175909361956	5.35153568944418	1.19175276085066e-61	TRUE	T cells	BLOOD
E034	Flanking Active TSS	12.4031007751938	7.80335682073975	4.17863300834127e-11	TRUE	T cells	BLOOD
E034	Flanking Bivalent TSS/Enhancer	5.60524746571258	3.07153243427083	3.80350793303965e-08	TRUE	T cells	BLOOD
E034	ZNF genes & repeats	0.775193798449612	0.130667571563911	5.18101244642381e-07	TRUE	T cells	BLOOD
E034	Enhancer	6.14192009540847	6.44723932126565	NA	FALSE	T cells	BLOOD
E035	Bivalent Enhancer	7.63267740011926	1.59426720980974	9.68887919487197e-47	TRUE	Hematopoietic stem cells	BLOOD
E035	Enhancer	15.5038759689922	9.01944044798556	1.11999419885655e-17	TRUE	Hematopoietic stem cells	BLOOD
E035	Repressed Polycomb	8.58676207513417	4.1899608611469	1.46510790064263e-15	TRUE	Hematopoietic stem cells	BLOOD
E035	Flanking Active TSS	17.7101967799642	12.4952592699506	4.83025070428002e-10	TRUE	Hematopoietic stem cells	BLOOD
E035	Flanking Bivalent TSS/Enhancer	2.26595110316041	1.39327561030662	0.00304326322105202	TRUE	Hematopoietic stem cells	BLOOD
E035	ZNF genes & repeats	0.596302921884317	0.414420417921265	NA	FALSE	Hematopoietic stem cells	BLOOD
E038	Repressed Polycomb	4.59153249850924	1.2408045191633	8.71445429051677e-22	TRUE	T helper naive cells	BLOOD
E038	Flanking Active TSS	9.00417412045319	5.59567369036853	1.18230955806248e-08	TRUE	T helper naive cells	BLOOD
E038	Bivalent Enhancer	2.26595110316041	1.13931067098028	7.85092086859868e-05	TRUE	T helper naive cells	BLOOD
E038	ZNF genes & repeats	0.417412045319022	0.110860148847408	0.00299624670083557	TRUE	T helper naive cells	BLOOD
E038	Flanking Bivalent TSS/Enhancer	0.655933214072749	0.450503707366058	NA	FALSE	T helper naive cells	BLOOD
E038	Enhancer	6.38044126416219	7.0654151651156	NA	FALSE	T helper naive cells	BLOOD
E043	Repressed Polycomb	15.742397137746	3.95687816592478	1.60344456630473e-80	TRUE	T helper cells	BLOOD
E043	Bivalent Enhancer	7.93082886106142	2.47608138547548	8.86404986137321e-31	TRUE	T helper cells	BLOOD
E043	Flanking Active TSS	17.5313059033989	10.3546757033554	3.79356848752162e-19	TRUE	T helper cells	BLOOD
E043	ZNF genes & repeats	1.1329755515802	0.184869278687367	7.9938801191643e-10	TRUE	T helper cells	BLOOD
E043	Flanking Bivalent TSS/Enhancer	2.68336314847943	1.87479559200394	NA	FALSE	T helper cells	BLOOD
E043	Enhancer	5.90339892665474	7.2811471722217	NA	FALSE	T helper cells	BLOOD
E044	Repressed Polycomb	17.3524150268336	5.73816429719733	4.18384411193887e-63	TRUE	T regulatory cells	BLOOD
E044	Bivalent Enhancer	4.77042337507454	1.48279287731221	4.83656046892935e-19	TRUE	T regulatory cells	BLOOD
E044	Flanking Active TSS	11.9260584376863	7.98085589562563	1.28834786712527e-08	TRUE	T regulatory cells	BLOOD
E044	ZNF genes & repeats	0.775193798449612	0.213735910243201	9.08201458603155e-05	TRUE	T regulatory cells	BLOOD
E044	Flanking Bivalent TSS/Enhancer	4.05485986881336	2.72590058516347	0.00102980572545754	TRUE	T regulatory cells	BLOOD
E044	Enhancer	2.98151460942159	4.17460626989379	NA	FALSE	T regulatory cells	BLOOD
E045	Repressed Polycomb	10.6141920095408	2.23486075688922	1.52584000205326e-64	TRUE	T cells effector/memory	BLOOD
E045	Bivalent Enhancer	5.0685748360167	1.27212788531963	5.48440320252561e-26	TRUE	T cells effector/memory	BLOOD
E045	ZNF genes & repeats	1.01371496720334	0.111934970235125	1.72964198183126e-11	TRUE	T cells effector/memory	BLOOD
E045	Flanking Active TSS	8.70602265951103	5.17142633404527	1.27034257111883e-09	TRUE	T cells effector/memory	BLOOD
E045	Flanking Bivalent TSS/Enhancer	1.72927847346452	1.07773876005534	NA	FALSE	T cells effector/memory	BLOOD
E045	Enhancer	5.00894454382826	4.55969941852163	NA	FALSE	T cells effector/memory	BLOOD
E046	Bivalent Enhancer	11.9856887298748	3.72164582792724	7.51581679748753e-47	TRUE	Natural Killer cells	BLOOD
E046	Repressed Polycomb	11.6279069767442	3.95641752818719	6.01232379465685e-40	TRUE	Natural Killer cells	BLOOD
E046	Flanking Active TSS	12.9397734048897	7.77817529108466	2.17736802954683e-13	TRUE	Natural Killer cells	BLOOD
E046	ZNF genes & repeats	1.19260584376863	0.200838053590594	4.96254581577305e-10	TRUE	Natural Killer cells	BLOOD
E046	Enhancer	11.2701252236136	8.87050091283045	0.000473836403203606	TRUE	Natural Killer cells	BLOOD
E046	Flanking Bivalent TSS/Enhancer	1.84853905784138	1.30345125147596	NA	FALSE	Natural Killer cells	BLOOD
E047	Repressed Polycomb	9.48121645796064	3.12634832504441	4.73437590623226e-34	TRUE	T CD8+ naive cells	BLOOD
E047	Bivalent Enhancer	5.18783542039356	1.8285782723321	2.52949593379745e-17	TRUE	T CD8+ naive cells	BLOOD
E047	Flanking Active TSS	10.5545617173524	5.79052345337041	2.70640356263626e-14	TRUE	T CD8+ naive cells	BLOOD
E047	ZNF genes & repeats	0.775193798449612	0.13788422945287	9.37689512392656e-07	TRUE	T CD8+ naive cells	BLOOD
E047	Flanking Bivalent TSS/Enhancer	1.3118664281455	0.536489418383438	0.000161944128347702	TRUE	T CD8+ naive cells	BLOOD
E047	Enhancer	8.58676207513417	8.58720870421069	NA	FALSE	T CD8+ naive cells	BLOOD
E048	Repressed Polycomb	6.32081097197376	1.76101807081845	1.65022004596364e-28	TRUE	T CD8+ memory cells	BLOOD
E048	Flanking Active TSS	8.40787119856887	4.72921410595589	7.5770780311616e-11	TRUE	T CD8+ memory cells	BLOOD
E048	Bivalent Enhancer	2.38521168753727	1.07528202545484	4.6505415186765e-06	TRUE	T CD8+ memory cells	BLOOD
E048	Flanking Bivalent TSS/Enhancer	0.655933214072749	0.37818358256394	NA	FALSE	T CD8+ memory cells	BLOOD
E048	ZNF genes & repeats	0.238521168753727	0.0925881852562144	NA	FALSE	T CD8+ memory cells	BLOOD
E048	Enhancer	7.15563506261181	6.94672417472911	NA	FALSE	T CD8+ memory cells	BLOOD
E062	Repressed Polycomb	24.9850924269529	6.32563095854107	1.973179188646e-131	TRUE	Mononuclear cells	BLOOD
E062	Bivalent Enhancer	5.12820512820513	0.980544197423192	2.19405439802142e-34	TRUE	Mononuclear cells	BLOOD
E062	ZNF genes & repeats	1.19260584376863	0.187786651025456	1.57277283500372e-10	TRUE	Mononuclear cells	BLOOD
E062	Flanking Bivalent TSS/Enhancer	2.86225402504472	1.69437914477998	0.000436028378184416	TRUE	Mononuclear cells	BLOOD
E062	Enhancer	4.47227191413238	3.96317354833856	NA	FALSE	Mononuclear cells	BLOOD
E062	Flanking Active TSS	9.06380441264162	11.2278913079194	NA	FALSE	Mononuclear cells	BLOOD
E087	Repressed Polycomb	16.6964818127609	2.65250563897364	3.74161974360125e-132	TRUE	Pancreatic Islets	PANCREAS
E087	ZNF genes & repeats	1.1329755515802	0.251815296550898	1.0341342572044e-07	TRUE	Pancreatic Islets	PANCREAS
E087	Flanking Active TSS	0.477042337507454	0.785233796683716	NA	FALSE	Pancreatic Islets	PANCREAS
E087	Enhancer	0.655933214072749	2.78163775141224	NA	FALSE	Pancreatic Islets	PANCREAS
E087	Flanking Bivalent TSS/Enhancer	0	0.0138191321277932	NA	FALSE	Pancreatic Islets	PANCREAS
E087	Bivalent Enhancer	0	0.0144333157779173	NA	FALSE	Pancreatic Islets	PANCREAS
E093	Repressed Polycomb	24.6273106738223	6.58021008151753	1.18914918982566e-121	TRUE	Fetal Thymus	THYMUS
E093	Bivalent Enhancer	9.9582587954681	3.33071793462322	4.86625320398639e-35	TRUE	Fetal Thymus	THYMUS
E093	Flanking Active TSS	11.0912343470483	5.65202504026742	5.16252370694246e-18	TRUE	Fetal Thymus	THYMUS
E093	Enhancer	11.2701252236136	8.65139089564866	0.000138340592299912	TRUE	Fetal Thymus	THYMUS
E093	ZNF genes & repeats	0.775193798449612	0.358529705759968	NA	FALSE	Fetal Thymus	THYMUS
E093	Flanking Bivalent TSS/Enhancer	3.16040548598688	2.55914972415477	NA	FALSE	Fetal Thymus	THYMUS
E098	Flanking Active TSS	14.8479427549195	5.42846219162223	5.06158018222003e-46	TRUE	Pancreas	PANCREAS
E098	Enhancer	23.2558139534884	11.7319825387588	6.22501118312318e-40	TRUE	Pancreas	PANCREAS
E098	ZNF genes & repeats	2.26595110316041	0.458334548905141	3.25246862068854e-15	TRUE	Pancreas	PANCREAS
E098	Flanking Bivalent TSS/Enhancer	0	0.0113623975272966	NA	FALSE	Pancreas	PANCREAS
E098	Bivalent Enhancer	0	0.0105946679646414	NA	FALSE	Pancreas	PANCREAS
E098	Repressed Polycomb	0	0.00184255095037243	NA	FALSE	Pancreas	PANCREAS
E112	Repressed Polycomb	23.3154442456768	6.60293487657212	8.58634647115197e-107	TRUE	Thymus	THYMUS
E112	Flanking Active TSS	8.40787119856887	4.03058020393968	7.54196247987638e-16	TRUE	Thymus	THYMUS
E112	Bivalent Enhancer	2.20632081097197	0.6124946450863	6.86539399353581e-11	TRUE	Thymus	THYMUS
E112	ZNF genes & repeats	1.66964818127609	0.500559674851176	6.52294347910412e-08	TRUE	Thymus	THYMUS
E112	Flanking Bivalent TSS/Enhancer	2.38521168753727	1.87341367879116	NA	FALSE	Thymus	THYMUS
E112	Enhancer	3.51818723911747	3.93845265642106	NA	FALSE	Thymus	THYMUS
E040	Repressed Polycomb	8.10971973762671	2.80144517412874	2.68705396886272e-27	TRUE	T helper memory cells	BLOOD
E040	Enhancer	14.4305307096005	8.75610920799483	1.87214468230083e-14	TRUE	T helper memory cells	BLOOD
E040	Bivalent Enhancer	5.78413834227788	2.72236902917526	1.10091124264985e-11	TRUE	T helper memory cells	BLOOD
E040	Flanking Bivalent TSS/Enhancer	0.894454382826476	0.498410032075741	NA	FALSE	T helper memory cells	BLOOD
E040	Flanking Active TSS	6.85748360166965	5.75106215384993	NA	FALSE	T helper memory cells	BLOOD
E040	ZNF genes & repeats	0	0.10087966453289	NA	FALSE	T helper memory cells	BLOOD

## Sheet: Fig3_d
motif	Grade	NumOfProbes	PercentageOfProbes	lowerOR	upperOR	OR	p.value	FDR	TF family	TF subfamily	TF.family.member	TF.subfamily.member
MBD2	B	1004	0.598688134	4.152913892	5.14212458	4.619020554	1.02e-189	3.94e-187	NA	NA	MBD2	MBD2
E2F4	A	1119	0.66726297	4.121219668	5.180646315	4.617360228	1.34e-180	3.44e-178	E2F-related factors{3.3.2}	E2F{3.3.2.1}	E2F1;E2F2;E2F3;E2F4;E2F5;E2F6;E2F7;E2F8;TFDP1;TFDP2	E2F1;E2F2;E2F3;E2F4;E2F5;E2F6;E2F7;E2F8
SP1	A	1281	0.763864043	4.093614052	5.383459714	4.686240437	6.31e-149	8.11e-147	Three-zinc finger KrÃ¼ppel-related factors{2.3.1}	Sp1-like factors{2.3.1.1}	EGR1;EGR2;EGR3;EGR4;KLF1;KLF10;KLF11;KLF12;KLF13;KLF14;KLF15;KLF16;KLF17;KLF2;KLF3;KLF4;KLF5;KLF6;KLF7;KLF8;KLF9;SP1;SP2;SP3;SP4;SP5;SP6;SP7;SP8;SP9	SP1;SP2;SP3;SP4
SP2	A	1316	0.784734645	3.910817362	5.232585197	4.515224429	1.63e-129	8.99e-128	Three-zinc finger KrÃ¼ppel-related factors{2.3.1}	Sp1-like factors{2.3.1.1}	EGR1;EGR2;EGR3;EGR4;KLF1;KLF10;KLF11;KLF12;KLF13;KLF14;KLF15;KLF16;KLF17;KLF2;KLF3;KLF4;KLF5;KLF6;KLF7;KLF8;KLF9;SP1;SP2;SP3;SP4;SP5;SP6;SP7;SP8;SP9	SP1;SP2;SP3;SP4
SP3	B	1244	0.741800835	3.81153391	4.940996712	4.333873382	6.15e-143	5.93e-141	Three-zinc finger KrÃ¼ppel-related factors{2.3.1}	Sp1-like factors{2.3.1.1}	EGR1;EGR2;EGR3;EGR4;KLF1;KLF10;KLF11;KLF12;KLF13;KLF14;KLF15;KLF16;KLF17;KLF2;KLF3;KLF4;KLF5;KLF6;KLF7;KLF8;KLF9;SP1;SP2;SP3;SP4;SP5;SP6;SP7;SP8;SP9	SP1;SP2;SP3;SP4
E2F1	A	981	0.584973166	3.331559798	4.1166311	3.701628617	2.87e-140	2.46e-138	E2F-related factors{3.3.2}	E2F{3.3.2.1}	E2F1;E2F2;E2F3;E2F4;E2F5;E2F6;E2F7;E2F8;TFDP1;TFDP2	E2F1;E2F2;E2F3;E2F4;E2F5;E2F6;E2F7;E2F8
KLF3	B	1158	0.690518784	3.307363216	4.188528758	3.71849002	1.37e-127	7.05e-126	Three-zinc finger KrÃ¼ppel-related factors{2.3.1}	KrÃ¼ppel-like factors{2.3.1.2}	EGR1;EGR2;EGR3;EGR4;KLF1;KLF10;KLF11;KLF12;KLF13;KLF14;KLF15;KLF16;KLF17;KLF2;KLF3;KLF4;KLF5;KLF6;KLF7;KLF8;KLF9;SP1;SP2;SP3;SP4;SP5;SP6;SP7;SP8;SP9	KLF12;KLF13;KLF14;KLF15;KLF16;KLF1;KLF3;KLF4;KLF5;KLF6;KLF8;KLF9
NRF1	A	834	0.497316637	3.299398095	4.046228181	3.65333149	3.15e-136	2.2e-134	NRF{0.0.6}	NRF-1 (alpha-pal){0.0.6.0.1}	NRF1	NRF1
KLF6	A	1163	0.693500298	3.081370541	3.906561635	3.466230431	3.09e-113	1.08e-111	Three-zinc finger KrÃ¼ppel-related factors{2.3.1}	KrÃ¼ppel-like factors{2.3.1.2}	EGR1;EGR2;EGR3;EGR4;KLF1;KLF10;KLF11;KLF12;KLF13;KLF14;KLF15;KLF16;KLF17;KLF2;KLF3;KLF4;KLF5;KLF6;KLF7;KLF8;KLF9;SP1;SP2;SP3;SP4;SP5;SP6;SP7;SP8;SP9	KLF12;KLF13;KLF14;KLF15;KLF16;KLF1;KLF3;KLF4;KLF5;KLF6;KLF8;KLF9
KLF1	A	1042	0.621347645	3.059616231	3.803228086	3.409356032	5.07e-121	2.3e-119	Three-zinc finger KrÃ¼ppel-related factors{2.3.1}	KrÃ¼ppel-like factors{2.3.1.2}	EGR1;EGR2;EGR3;EGR4;KLF1;KLF10;KLF11;KLF12;KLF13;KLF14;KLF15;KLF16;KLF17;KLF2;KLF3;KLF4;KLF5;KLF6;KLF7;KLF8;KLF9;SP1;SP2;SP3;SP4;SP5;SP6;SP7;SP8;SP9	KLF12;KLF13;KLF14;KLF15;KLF16;KLF1;KLF3;KLF4;KLF5;KLF6;KLF8;KLF9
EGR1	A	1045	0.623136553	2.827791433	3.516124228	3.151585325	6.36e-106	1.82e-104	Three-zinc finger KrÃ¼ppel-related factors{2.3.1}	EGR factors{2.3.1.3}	EGR1;EGR2;EGR3;EGR4;KLF1;KLF10;KLF11;KLF12;KLF13;KLF14;KLF15;KLF16;KLF17;KLF2;KLF3;KLF4;KLF5;KLF6;KLF7;KLF8;KLF9;SP1;SP2;SP3;SP4;SP5;SP6;SP7;SP8;SP9	EGR1;EGR2;EGR3;EGR4
KAISO	A	645	0.384615385	2.808165181	3.450963783	3.113278659	5.37e-96	1.26e-94	Other factors with up to three adjacent zinc fingers{2.3.2}	Factors with 2-3 adjacent zinc fingersand a BTB/POZ domain{2.3.2.1}	AEBP2;OSR1;OVOL3;ZBTB22;ZBTB32;ZBTB33;ZBTB34;ZBTB37;ZBTB43;ZBTB46;ZBTB5;ZBTB8B;ZFPM2;ZNF174;ZNF396;ZNF414;ZNF446;ZNF487;ZNF511;ZNF580;ZNF705A;ZNF740;ZSCAN1	ZBTB33
SP4	A	1114	0.664281455	2.724458389	3.4215103	3.051083488	2.42e-95	5.49e-94	Three-zinc finger KrÃ¼ppel-related factors{2.3.1}	Sp1-like factors{2.3.1.1}	EGR1;EGR2;EGR3;EGR4;KLF1;KLF10;KLF11;KLF12;KLF13;KLF14;KLF15;KLF16;KLF17;KLF2;KLF3;KLF4;KLF5;KLF6;KLF7;KLF8;KLF9;SP1;SP2;SP3;SP4;SP5;SP6;SP7;SP8;SP9	SP1;SP2;SP3;SP4
E2F2	B	522	0.311270125	2.702407338	3.350629874	3.010513852	9.38e-80	1.64e-78	E2F-related factors{3.3.2}	E2F{3.3.2.1}	E2F1;E2F2;E2F3;E2F4;E2F5;E2F6;E2F7;E2F8;TFDP1;TFDP2	E2F1;E2F2;E2F3;E2F4;E2F5;E2F6;E2F7;E2F8
AP2B	B	854	0.509242695	2.671640052	3.278087154	2.959092524	8.24e-98	1.99e-96	AP-2{1.3.1}	AP-2beta{1.3.1.0.2}	TFAP2A;TFAP2B;TFAP2C;TFAP2D	TFAP2B
RFX1	B	787	0.4692904	2.498958059	3.062442442	2.766265242	5.19e-85	1.08e-83	RFX-related factors{3.3.3}	RFX1 (EF-C){3.3.3.0.1}	RFX1;RFX2;RFX3;RFX4;RFX5;RFX6;RFX7;RFX8	RFX1
ZN281	A	933	0.556350626	2.344651042	2.887034318	2.601080104	1.36e-76	2.28e-75	More than 3 adjacent zinc finger factors{2.3.3}	ZNF148-like factors{2.3.3.13}	BCL6;BCL6B;CTCF;CTCFL;FEZF1;FEZF2;GFI1;GFI1B;GLI1;GLI2;GLI3;GLI4;GLIS1;GLIS2;GLIS3;HKR1;MTF1;MYNN;MZF1;OSR2;OVOL1;OVOL2;PLAG1;PLAGL1;PLAGL2;PRDM1;PRDM14;PRDM6;SCRT1;SCRT2;SNAI1;SNAI2;SNAI3;WT1;YY1;YY2;ZBTB12;ZBTB14;ZBTB18;ZBTB20;ZBTB26;ZBTB42;ZBTB45;ZBTB47;ZBTB48;ZBTB49;ZBTB6;ZBTB7A;ZBTB7B;ZBTB7C;ZFP14;ZFP2;ZFP28;ZFP30;ZFP37;ZFP42;ZFP64;ZFP69;ZFP69B;ZFP82;ZFP91;ZFX;ZIC1;ZIC2;ZIC3;ZIC4;ZIC5;ZIK1;Z…	ZNF148;ZNF281
EGR2	A	1021	0.608825283	2.340249379	2.902351449	2.605009008	8.69e-75	1.43e-73	Three-zinc finger KrÃ¼ppel-related factors{2.3.1}	EGR factors{2.3.1.3}	EGR1;EGR2;EGR3;EGR4;KLF1;KLF10;KLF11;KLF12;KLF13;KLF14;KLF15;KLF16;KLF17;KLF2;KLF3;KLF4;KLF5;KLF6;KLF7;KLF8;KLF9;SP1;SP2;SP3;SP4;SP5;SP6;SP7;SP8;SP9	EGR1;EGR2;EGR3;EGR4
AHR	B	685	0.408467501	2.323908693	2.85132802	2.574577117	1.56e-70	2.24e-69	PAS domain factors{1.2.5}	Ahr-like factors{1.2.5.1}	AHR;AHRR;ARNT;ARNT2;ARNTL;ARNTL2;CLOCK;EPAS1;HIF1A;HIF3A;NCOA1;NCOA2;NCOA3;NPAS1;NPAS2;NPAS3;NPAS4;SIM1;SIM2;SOHLH1;SOHLH2;TCFL5	AHR;EPAS1;HIF1A
KLF15	A	1086	0.647584973	2.313767347	2.89276476	2.585450463	1.57e-70	2.24e-69	Three-zinc finger KrÃ¼ppel-related factors{2.3.1}	KrÃ¼ppel-like factors{2.3.1.2}	EGR1;EGR2;EGR3;EGR4;KLF1;KLF10;KLF11;KLF12;KLF13;KLF14;KLF15;KLF16;KLF17;KLF2;KLF3;KLF4;KLF5;KLF6;KLF7;KLF8;KLF9;SP1;SP2;SP3;SP4;SP5;SP6;SP7;SP8;SP9	KLF12;KLF13;KLF14;KLF15;KLF16;KLF1;KLF3;KLF4;KLF5;KLF6;KLF8;KLF9
E2F7	B	922	0.549791294	2.304428919	2.835535438	2.555545651	4.29e-74	6.74e-73	E2F-related factors{3.3.2}	E2F{3.3.2.1}	E2F1;E2F2;E2F3;E2F4;E2F5;E2F6;E2F7;E2F8;TFDP1;TFDP2	E2F1;E2F2;E2F3;E2F4;E2F5;E2F6;E2F7;E2F8
KLF5	A	896	0.534287418	2.283330344	2.80610077	2.530644072	1.04e-72	1.61e-71	Three-zinc finger KrÃ¼ppel-related factors{2.3.1}	KrÃ¼ppel-like factors{2.3.1.2}	EGR1;EGR2;EGR3;EGR4;KLF1;KLF10;KLF11;KLF12;KLF13;KLF14;KLF15;KLF16;KLF17;KLF2;KLF3;KLF4;KLF5;KLF6;KLF7;KLF8;KLF9;SP1;SP2;SP3;SP4;SP5;SP6;SP7;SP8;SP9	KLF12;KLF13;KLF14;KLF15;KLF16;KLF1;KLF3;KLF4;KLF5;KLF6;KLF8;KLF9
CTCFL	A	850	0.506857484	2.282027125	2.799546717	2.527249622	2.06e-72	3.11e-71	More than 3 adjacent zinc finger factors{2.3.3}	CTCF-like factors{2.3.3.50}	BCL6;BCL6B;CTCF;CTCFL;FEZF1;FEZF2;GFI1;GFI1B;GLI1;GLI2;GLI3;GLI4;GLIS1;GLIS2;GLIS3;HKR1;MTF1;MYNN;MZF1;OSR2;OVOL1;OVOL2;PLAG1;PLAGL1;PLAGL2;PRDM1;PRDM14;PRDM6;SCRT1;SCRT2;SNAI1;SNAI2;SNAI3;WT1;YY1;YY2;ZBTB12;ZBTB14;ZBTB18;ZBTB20;ZBTB26;ZBTB42;ZBTB45;ZBTB47;ZBTB48;ZBTB49;ZBTB6;ZBTB7A;ZBTB7B;ZBTB7C;ZFP14;ZFP2;ZFP28;ZFP30;ZFP37;ZFP42;ZFP64;ZFP69;ZFP69B;ZFP82;ZFP91;ZFX;ZIC1;ZIC2;ZIC3;ZIC4;ZIC5;ZIK1;Z…	CTCFL;CTCF
E2F6	A	855	0.509838998	2.272717965	2.788582771	2.517090901	8.79e-72	1.3e-70	E2F-related factors{3.3.2}	E2F{3.3.2.1}	E2F1;E2F2;E2F3;E2F4;E2F5;E2F6;E2F7;E2F8;TFDP1;TFDP2	E2F1;E2F2;E2F3;E2F4;E2F5;E2F6;E2F7;E2F8
NR1H4	B	668	0.398330352	2.213807093	2.71766564	2.45327282	2.21e-63	2.93e-62	Thyroid hormone receptor-related factors (NR1){2.1.2}	LXR (NR1H){2.1.2.7}	NR1D1;NR1D2;NR1H2;NR1H3;NR1H4;NR1I2;NR1I3;PPARA;PPARD;PPARG;RARA;RARB;RARG;RORA;RORB;RORC;THRA;THRB;VDR	NR1H2;NR1H3;NR1H4
KLF4	A	747	0.445438283	2.17109467	2.660761225	2.403502017	2.01e-63	2.72e-62	Three-zinc finger KrÃ¼ppel-related factors{2.3.1}	KrÃ¼ppel-like factors{2.3.1.2}	EGR1;EGR2;EGR3;EGR4;KLF1;KLF10;KLF11;KLF12;KLF13;KLF14;KLF15;KLF16;KLF17;KLF2;KLF3;KLF4;KLF5;KLF6;KLF7;KLF8;KLF9;SP1;SP2;SP3;SP4;SP5;SP6;SP7;SP8;SP9	KLF12;KLF13;KLF14;KLF15;KLF16;KLF1;KLF3;KLF4;KLF5;KLF6;KLF8;KLF9
E2F5	B	259	0.154442457	2.118269732	2.783469051	2.432010845	6.64e-32	5.89e-31	E2F-related factors{3.3.2}	E2F{3.3.2.1}	E2F1;E2F2;E2F3;E2F4;E2F5;E2F6;E2F7;E2F8;TFDP1;TFDP2	E2F1;E2F2;E2F3;E2F4;E2F5;E2F6;E2F7;E2F8
MAZ	A	1062	0.633273703	2.116089546	2.636899947	2.360835357	8.99e-59	1.12e-57	Factors with multiple dispersed zinc fingers{2.3.4}	MAZ-like factors{2.3.4.8}	BCL11A;BCL11B;BNC1;BNC2;E4F1;HIC1;HIC2;HINFP;HIVEP1;HIVEP2;HIVEP3;IKZF1;IKZF2;IKZF3;IKZF4;IKZF5;INSM1;INSM2;MAZ;MECOM;PATZ1;PRDM16;PRDM4;REST;RLF;RREB1;SALL1;SALL2;SALL3;SALL4;VEZF1;ZBTB1;ZBTB17;ZBTB2;ZBTB25;ZBTB4;ZFAT;ZNF134;ZNF211;ZNF217;ZNF219;ZNF248;ZNF256;ZNF292;ZNF296;ZNF319;ZNF334;ZNF335;ZNF341;ZNF37A;ZNF382;ZNF417;ZNF418;ZNF423;ZNF467;ZNF510;ZNF512;ZNF512B;ZNF516;ZNF518A;ZNF518B;ZNF521;ZN…	MAZ;PATZ1;VEZF1
SALL4	B	797	0.475253429	1.962737028	2.405282742	2.172661095	3.73e-51	4.35e-50	Factors with multiple dispersed zinc fingers{2.3.4}	Sal-like factors{2.3.4.3}	BCL11A;BCL11B;BNC1;BNC2;E4F1;HIC1;HIC2;HINFP;HIVEP1;HIVEP2;HIVEP3;IKZF1;IKZF2;IKZF3;IKZF4;IKZF5;INSM1;INSM2;MAZ;MECOM;PATZ1;PRDM16;PRDM4;REST;RLF;RREB1;SALL1;SALL2;SALL3;SALL4;VEZF1;ZBTB1;ZBTB17;ZBTB2;ZBTB25;ZBTB4;ZFAT;ZNF134;ZNF211;ZNF217;ZNF219;ZNF248;ZNF256;ZNF292;ZNF296;ZNF319;ZNF334;ZNF335;ZNF341;ZNF37A;ZNF382;ZNF417;ZNF418;ZNF423;ZNF467;ZNF510;ZNF512;ZNF512B;ZNF516;ZNF518A;ZNF518B;ZNF521;ZN…	SALL4
ZBT7A	A	463	0.276088253	1.908093151	2.382155921	2.133321449	9.59e-38	9.36e-37	More than 3 adjacent zinc finger factors{2.3.3}	ZBTB7 factors{2.3.3.8}	BCL6;BCL6B;CTCF;CTCFL;FEZF1;FEZF2;GFI1;GFI1B;GLI1;GLI2;GLI3;GLI4;GLIS1;GLIS2;GLIS3;HKR1;MTF1;MYNN;MZF1;OSR2;OVOL1;OVOL2;PLAG1;PLAGL1;PLAGL2;PRDM1;PRDM14;PRDM6;SCRT1;SCRT2;SNAI1;SNAI2;SNAI3;WT1;YY1;YY2;ZBTB12;ZBTB14;ZBTB18;ZBTB20;ZBTB26;ZBTB42;ZBTB45;ZBTB47;ZBTB48;ZBTB49;ZBTB6;ZBTB7A;ZBTB7B;ZBTB7C;ZFP14;ZFP2;ZFP28;ZFP30;ZFP37;ZFP42;ZFP64;ZFP69;ZFP69B;ZFP82;ZFP91;ZFX;ZIC1;ZIC2;ZIC3;ZIC4;ZIC5;ZIK1;Z…	ZBTB7A;ZBTB7B
CTCF	A	716	0.426952892	1.876142089	2.300049852	2.077539704	1.66e-44	1.8e-43	More than 3 adjacent zinc finger factors{2.3.3}	CTCF-like factors{2.3.3.50}	BCL6;BCL6B;CTCF;CTCFL;FEZF1;FEZF2;GFI1;GFI1B;GLI1;GLI2;GLI3;GLI4;GLIS1;GLIS2;GLIS3;HKR1;MTF1;MYNN;MZF1;OSR2;OVOL1;OVOL2;PLAG1;PLAGL1;PLAGL2;PRDM1;PRDM14;PRDM6;SCRT1;SCRT2;SNAI1;SNAI2;SNAI3;WT1;YY1;YY2;ZBTB12;ZBTB14;ZBTB18;ZBTB20;ZBTB26;ZBTB42;ZBTB45;ZBTB47;ZBTB48;ZBTB49;ZBTB6;ZBTB7A;ZBTB7B;ZBTB7C;ZFP14;ZFP2;ZFP28;ZFP30;ZFP37;ZFP42;ZFP64;ZFP69;ZFP69B;ZFP82;ZFP91;ZFX;ZIC1;ZIC2;ZIC3;ZIC4;ZIC5;ZIK1;Z…	CTCFL;CTCF
TAF1	A	811	0.48360167	1.875612356	2.298948686	2.076402464	8.95e-46	1.01e-44	TCF-7-related factors{4.1.3}	TAF-1 (TAF-2A, TAF(II)250) [1]{4.1.3.0.5}	LEF1;TAF1;TCF7;TCF7L1;TCF7L2	TAF1
MXI1	A	768	0.457960644	1.874193162	2.296516009	2.074675922	3.48e-45	3.89e-44	bHLH-ZIP factors{1.2.6}	Mad-like factors{1.2.6.7}	MAX;MITF;MLX;MLXIP;MLXIPL;MNT;MXD1;MXD3;MXD4;MXI1;MYC;MYCL;MYCN;REPIN1;SREBF1;SREBF2;TFAP4;TFE3;TFEB;TFEC;USF1;USF2	MXI1
ZBT17	A	946	0.564102564	1.868434556	2.302480272	2.07349177	3.79e-45	4.17e-44	Factors with multiple dispersed zinc fingers{2.3.4}	unclassified{2.3.4.0}	BCL11A;E4F1;MECOM;HIC1;HIC2;HINFP;IKZF1;INSM1;MAZ;PATZ1;PRDM4;REST;RREB1;SALL4;VEZF1;ZBTB17;ZBTB4;HIVEP1;HIVEP2;ZNF134;ZNF219;ZNF335;ZNF341;ZNF382;ZNF418;ZNF423;ZNF467;ZNF770;ZNF784;ZNF8	E4F1;PRDM4;REST;RREB1;ZBTB17;ZBTB4;ZNF335;ZNF341;ZNF467;ZNF770;ZNF784;ZNF8
ARNT	B	595	0.354800239	1.86173874	2.29386992	2.067229063	1.31e-40	1.33e-39	PAS domain factors{1.2.5}	Arnt-like factors{1.2.5.2}	AHR;AHRR;ARNT;ARNT2;ARNTL;ARNTL2;CLOCK;EPAS1;HIF1A;HIF3A;NCOA1;NCOA2;NCOA3;NPAS1;NPAS2;NPAS3;NPAS4;SIM1;SIM2;SOHLH1;SOHLH2;TCFL5	ARNT2;ARNT;ARNTL;CLOCK
ZIC1	B	582	0.347048301	1.861150811	2.29519487	2.067552231	3.99e-40	4e-39	More than 3 adjacent zinc finger factors{2.3.3}	GLI-like factors{2.3.3.1}	BCL6;BCL6B;CTCF;CTCFL;FEZF1;FEZF2;GFI1;GFI1B;GLI1;GLI2;GLI3;GLI4;GLIS1;GLIS2;GLIS3;HKR1;MTF1;MYNN;MZF1;OSR2;OVOL1;OVOL2;PLAG1;PLAGL1;PLAGL2;PRDM1;PRDM14;PRDM6;SCRT1;SCRT2;SNAI1;SNAI2;SNAI3;WT1;YY1;YY2;ZBTB12;ZBTB14;ZBTB18;ZBTB20;ZBTB26;ZBTB42;ZBTB45;ZBTB47;ZBTB48;ZBTB49;ZBTB6;ZBTB7A;ZBTB7B;ZBTB7C;ZFP14;ZFP2;ZFP28;ZFP30;ZFP37;ZFP42;ZFP64;ZFP69;ZFP69B;ZFP82;ZFP91;ZFX;ZIC1;ZIC2;ZIC3;ZIC4;ZIC5;ZIK1;Z…	GLI1;GLI2;GLI3;GLIS1;GLIS2;GLIS3;ZIC1;ZIC2;ZIC3;ZIC4
ZN263	A	957	0.570661896	1.820941452	2.245631459	2.021448345	5.48e-42	5.63e-41	More than 3 adjacent zinc finger factors{2.3.3}	unclassified{2.3.3.0}	BCL6B;BCL6;CTCFL;CTCF;FEZF1;GFI1B;GFI1;GLI1;GLI2;GLI3;GLIS1;GLIS2;GLIS3;MTF1;MYNN;MZF1;OSR2;OVOL1;OVOL2;ZNF146;PLAG1;PLAGL1;PRDM14;PRDM1;PRDM6;SCRT1;SCRT2;SNAI1;SNAI2;YY1;YY2;WT1;ZNF324;ZNF354A;ZBTB14;ZBTB18;ZBTB48;ZBTB49;ZBTB7A;ZBTB7B;ZBTB6;ZFP64;ZFP28;ZFP42;ZFP82;ZFX;ZIC1;ZIC2;ZIC3;ZIC4;ZIM3;ZKSCAN1;ZKSCAN3;ZNF121;ZNF136;ZNF140;ZNF143;ZNF148;ZNF214;ZNF232;ZNF250;ZNF257;ZNF260;ZNF263;ZNF264;ZNF2…	MYNN;MZF1;OSR2;PRDM14;PRDM6;WT1;ZBTB14;ZBTB48;ZBTB49;ZFP64;ZFP28;ZIM3;ZNF121;ZNF250;ZNF257;ZNF263;ZNF274;ZNF317;ZNF320;ZNF329;ZNF331;ZNF394;ZNF449;ZNF502;ZNF528;ZNF547;ZNF549;ZNF554;ZNF586;ZNF589;ZNF667;ZNF680;ZNF708;ZNF713;ZNF768;ZNF18;ZNF85;ZSCAN16;ZSCAN22
E2F3	A	537	0.320214669	1.753647122	2.170551127	1.951945452	4.51e-33	4.19e-32	E2F-related factors{3.3.2}	E2F{3.3.2.1}	E2F1;E2F2;E2F3;E2F4;E2F5;E2F6;E2F7;E2F8;TFDP1;TFDP2	E2F1;E2F2;E2F3;E2F4;E2F5;E2F6;E2F7;E2F8
WT1	B	681	0.40608229	1.725266188	2.116850177	1.911448667	7.5e-35	7.14e-34	More than 3 adjacent zinc finger factors{2.3.3}	unclassified{2.3.3.0}	BCL6B;BCL6;CTCFL;CTCF;FEZF1;GFI1B;GFI1;GLI1;GLI2;GLI3;GLIS1;GLIS2;GLIS3;MTF1;MYNN;MZF1;OSR2;OVOL1;OVOL2;ZNF146;PLAG1;PLAGL1;PRDM14;PRDM1;PRDM6;SCRT1;SCRT2;SNAI1;SNAI2;YY1;YY2;WT1;ZNF324;ZNF354A;ZBTB14;ZBTB18;ZBTB48;ZBTB49;ZBTB7A;ZBTB7B;ZBTB6;ZFP64;ZFP28;ZFP42;ZFP82;ZFX;ZIC1;ZIC2;ZIC3;ZIC4;ZIM3;ZKSCAN1;ZKSCAN3;ZNF121;ZNF136;ZNF140;ZNF143;ZNF148;ZNF214;ZNF232;ZNF250;ZNF257;ZNF260;ZNF263;ZNF264;ZNF2…	MYNN;MZF1;OSR2;PRDM14;PRDM6;WT1;ZBTB14;ZBTB48;ZBTB49;ZFP64;ZFP28;ZIM3;ZNF121;ZNF250;ZNF257;ZNF263;ZNF274;ZNF317;ZNF320;ZNF329;ZNF331;ZNF394;ZNF449;ZNF502;ZNF528;ZNF547;ZNF549;ZNF554;ZNF586;ZNF589;ZNF667;ZNF680;ZNF708;ZNF713;ZNF768;ZNF18;ZNF85;ZSCAN16;ZSCAN22
ELK4	A	444	0.264758497	1.644517972	2.058373882	1.841045011	6.37e-25	4.63e-24	Ets-related factors{3.5.2}	Elk-like factors{3.5.2.2}	EHF;ELF1;ELF2;ELF3;ELF4;ELF5;ELK1;ELK3;ELK4;ERF;ERG;ETS1;ETS2;ETV1;ETV2;ETV3;ETV3L;ETV4;ETV5;ETV6;ETV7;FEV;FLI1;GABPA;SPDEF;SPI1;SPIB;SPIC	ELK1;ELK3;ELK4;ETV1;ETV4;ETV5
ZN335	A	553	0.329755516	1.592606508	1.968339158	1.771234425	2.98e-25	2.21e-24	Factors with multiple dispersed zinc fingers{2.3.4}	unclassified{2.3.4.0}	BCL11A;E4F1;MECOM;HIC1;HIC2;HINFP;IKZF1;INSM1;MAZ;PATZ1;PRDM4;REST;RREB1;SALL4;VEZF1;ZBTB17;ZBTB4;HIVEP1;HIVEP2;ZNF134;ZNF219;ZNF335;ZNF341;ZNF382;ZNF418;ZNF423;ZNF467;ZNF770;ZNF784;ZNF8	E4F1;PRDM4;REST;RREB1;ZBTB17;ZBTB4;ZNF335;ZNF341;ZNF467;ZNF770;ZNF784;ZNF8
SRBP2	B	639	0.381037567	1.583645772	1.946204093	1.75595449	2.4e-26	1.87e-25	bHLH-ZIP factors{1.2.6}	SREBP factors{1.2.6.3}	MAX;MITF;MLX;MLXIP;MLXIPL;MNT;MXD1;MXD3;MXD4;MXI1;MYC;MYCL;MYCN;REPIN1;SREBF1;SREBF2;TFAP4;TFE3;TFEB;TFEC;USF1;USF2	SREBF1;SREBF2
ELK1	B	383	0.228384019	1.575217341	1.99328278	1.773536151	3.14e-20	1.95e-19	Ets-related factors{3.5.2}	Elk-like factors{3.5.2.2}	EHF;ELF1;ELF2;ELF3;ELF4;ELF5;ELK1;ELK3;ELK4;ERF;ERG;ETS1;ETS2;ETV1;ETV2;ETV3;ETV3L;ETV4;ETV5;ETV6;ETV7;FEV;FLI1;GABPA;SPDEF;SPI1;SPIB;SPIC	ELK1;ELK3;ELK4;ETV1;ETV4;ETV5
ETV1	A	497	0.296362552	1.541871098	1.916286758	1.719786234	1.09e-21	7.26e-21	Ets-related factors{3.5.2}	Elk-like factors{3.5.2.2}	EHF;ELF1;ELF2;ELF3;ELF4;ELF5;ELK1;ELK3;ELK4;ERF;ERG;ETS1;ETS2;ETV1;ETV2;ETV3;ETV3L;ETV4;ETV5;ETV6;ETV7;FEV;FLI1;GABPA;SPDEF;SPI1;SPIB;SPIC	ELK1;ELK3;ELK4;ETV1;ETV4;ETV5
NR2C2	B	332	0.19797257	1.534095496	1.965193926	1.738215106	3.78e-17	2.1e-16	RXR-related receptors (NR2){2.1.3}	Testicular receptors (NR2C){2.1.3.4}	HNF4A;HNF4G;NR2C1;NR2C2;NR2E1;NR2E3;NR2F1;NR2F2;NR2F6;RXRA;RXRB;RXRG	NR2C1;NR2C2
ZFX	A	544	0.32438879	1.50433201	1.860697682	1.673673948	8.09e-21	5.15e-20	More than 3 adjacent zinc finger factors{2.3.3}	ZFX/ZFY factors{2.3.3.65}	BCL6;BCL6B;CTCF;CTCFL;FEZF1;FEZF2;GFI1;GFI1B;GLI1;GLI2;GLI3;GLI4;GLIS1;GLIS2;GLIS3;HKR1;MTF1;MYNN;MZF1;OSR2;OVOL1;OVOL2;PLAG1;PLAGL1;PLAGL2;PRDM1;PRDM14;PRDM6;SCRT1;SCRT2;SNAI1;SNAI2;SNAI3;WT1;YY1;YY2;ZBTB12;ZBTB14;ZBTB18;ZBTB20;ZBTB26;ZBTB42;ZBTB45;ZBTB47;ZBTB48;ZBTB49;ZBTB6;ZBTB7A;ZBTB7B;ZBTB7C;ZFP14;ZFP2;ZFP28;ZFP30;ZFP37;ZFP42;ZFP64;ZFP69;ZFP69B;ZFP82;ZFP91;ZFX;ZIC1;ZIC2;ZIC3;ZIC4;ZIC5;ZIK1;Z…	ZFX
AP2C	A	497	0.296362552	1.46677192	1.823070273	1.636059783	2.81e-18	1.62e-17	AP-2{1.3.1}	AP-2gamma{1.3.1.0.3}	TFAP2A;TFAP2B;TFAP2C;TFAP2D	TFAP2C
GABPA	A	514	0.306499702	1.466080127	1.818616401	1.633678283	1.62e-18	9.63e-18	Ets-related factors{3.5.2}	Ets-like factors{3.5.2.1}	EHF;ELF1;ELF2;ELF3;ELF4;ELF5;ELK1;ELK3;ELK4;ERF;ERG;ETS1;ETS2;ETV1;ETV2;ETV3;ETV3L;ETV4;ETV5;ETV6;ETV7;FEV;FLI1;GABPA;SPDEF;SPI1;SPIB;SPIC	ERG;ETS1;ETS2;ETV2;ETV3;FEV;FLI1;GABPA
EPAS1	B	502	0.299344067	1.425833092	1.771079495	1.589894625	1.6e-16	8.6e-16	PAS domain factors{1.2.5}	Ahr-like factors{1.2.5.1}	AHR;AHRR;ARNT;ARNT2;ARNTL;ARNTL2;CLOCK;EPAS1;HIF1A;HIF3A;NCOA1;NCOA2;NCOA3;NPAS1;NPAS2;NPAS3;NPAS4;SIM1;SIM2;SOHLH1;SOHLH2;TCFL5	AHR;EPAS1;HIF1A
NKX25	B	353	0.210494931	1.397512543	1.780453933	1.57894964	6.18e-13	2.56e-12	NK-related factors{3.1.2}	NK-4{3.1.2.17}	BARHL1;BARHL2;BARX1;BARX2;BSX;DBX1;DBX2;DLX1;DLX2;DLX3;DLX4;DLX5;DLX6;EMX1;EMX2;EN1;EN2;HHEX;HLX;HMX1;HMX2;HMX3;LBX1;LBX2;MSX1;MSX2;NANOG;NKX1-1;NKX1-2;NKX2-1;NKX2-2;NKX2-3;NKX2-4;NKX2-5;NKX2-6;NKX2-8;NKX3-1;NKX3-2;NKX6-1;NKX6-2;NKX6-3;NOTO;TLX1;TLX2;TLX3;VAX1;VAX2;VENTX	NKX2-3;NKX2-5
BHA15	B	483	0.288014311	1.389651602	1.730000644	1.551378289	1.03e-14	4.92e-14	Tal-related factors{1.2.3}	Neurogenin / Atonal-like factors{1.2.3.4}	ATOH1;ATOH7;ATOH8;BHLHA15;BHLHA9;BHLHE22;BHLHE23;FERD3L;FIGLA;HAND1;HAND2;LYL1;MESP1;MESP2;MSC;MSGN1;NEUROD1;NEUROD2;NEUROD4;NEUROD6;NEUROG1;NEUROG2;NEUROG3;NHLH1;NHLH2;OLIG1;OLIG2;OLIG3;PTF1A;SCX;TAL1;TAL2;TCF15;TCF21;TCF23;TWIST1;TWIST2	ATOH1;BHLHA15;BHLHE22;BHLHE23;NEUROD1;NEUROD2;NEUROG2;OLIG1;OLIG2;OLIG3
NFYB	A	140	0.083482409	1.388712954	1.983851988	1.665298198	7.35e-08	1.78e-07	Heteromeric CCAAT-binding factors{4.2.1}	NF-YB (CP1B, CBF-A){4.2.1.0.2}	NFYA;NFYB;NFYC	NFYB
PTF1A	B	536	0.319618366	1.384046872	1.713104885	1.54047796	3.92e-15	1.95e-14	Tal-related factors{1.2.3}	Twist-like factors{1.2.3.2}	ATOH1;ATOH7;ATOH8;BHLHA15;BHLHA9;BHLHE22;BHLHE23;FERD3L;FIGLA;HAND1;HAND2;LYL1;MESP1;MESP2;MSC;MSGN1;NEUROD1;NEUROD2;NEUROD4;NEUROD6;NEUROG1;NEUROG2;NEUROG3;NHLH1;NHLH2;OLIG1;OLIG2;OLIG3;PTF1A;SCX;TAL1;TAL2;TCF15;TCF21;TCF23;TWIST1;TWIST2	FIGLA;HAND1;PTF1A;TWIST1
ASCL1	A	508	0.302921884	1.366220683	1.69576343	1.522875221	4.56e-14	2.1e-13	MyoD / ASC-related factors{1.2.2}	Achaete-Scute-like factors{1.2.2.2}	ASCL1;ASCL2;ASCL3;ASCL4;ASCL5;MYF5;MYF6;MYOD1;MYOG	ASCL1;ASCL2
PAX5	A	624	0.372093023	1.362886745	1.676098296	1.51182393	5.72e-15	2.81e-14	Paired domain only{3.2.2}	PAX-2-like factors (partial homeobox){3.2.2.2}	PAX1;PAX2;PAX5;PAX8;PAX9	PAX2;PAX5;PAX8
MYCN	A	503	0.29994037	1.345108856	1.670580197	1.499837204	4.32e-13	1.83e-12	bHLH-ZIP factors{1.2.6}	Myc / Max factors{1.2.6.5}	MAX;MITF;MLX;MLXIP;MLXIPL;MNT;MXD1;MXD3;MXD4;MXI1;MYC;MYCL;MYCN;REPIN1;SREBF1;SREBF2;TFAP4;TFE3;TFEB;TFEC;USF1;USF2	MAX;MYCN;MYC
FEV	B	466	0.277877162	1.339438297	1.671078923	1.496991297	1.7e-12	6.73e-12	Ets-related factors{3.5.2}	Ets-like factors{3.5.2.1}	EHF;ELF1;ELF2;ELF3;ELF4;ELF5;ELK1;ELK3;ELK4;ERF;ERG;ETS1;ETS2;ETV1;ETV2;ETV3;ETV3L;ETV4;ETV5;ETV6;ETV7;FEV;FLI1;GABPA;SPDEF;SPI1;SPIB;SPIC	ERG;ETS1;ETS2;ETV2;ETV3;FEV;FLI1;GABPA
TFE2	A	503	0.29994037	1.336013847	1.659288795	1.489651195	9.33e-13	3.83e-12	E2A-related factors{1.2.1}	E2A (TCF-3, ITF-1){1.2.1.0.1}	TCF12;TCF4;TCF3	TCF3
MYOD1	A	472	0.281454979	1.319969515	1.64558537	1.474720749	9.64e-12	3.66e-11	MyoD / ASC-related factors{1.2.2}	Myogenic transcription factors{1.2.2.1}	ASCL1;ASCL2;ASCL3;ASCL4;ASCL5;MYF5;MYF6;MYOD1;MYOG	MYF6;MYOD1;MYOG
PBX3	A	307	0.183064997	1.31914262	1.702205231	1.500355999	1.16e-09	3.44e-09	TALE-type homeo domain factors{3.1.4}	PBX{3.1.4.4}	IRX2;IRX3;MEIS1;MEIS2;MEIS3;PBX1;PBX2;PBX3;PKNOX1;TGIF2LX;TGIF1;TGIF2	PBX1;PBX2;PBX3
MYOG	B	446	0.265951103	1.315753106	1.646230277	1.472701991	2.38e-11	8.36e-11	MyoD / ASC-related factors{1.2.2}	Myogenic transcription factors{1.2.2.1}	ASCL1;ASCL2;ASCL3;ASCL4;ASCL5;MYF5;MYF6;MYOD1;MYOG	MYF6;MYOD1;MYOG
ATF6A	B	464	0.276684556	1.278452249	1.595562398	1.429121968	4.12e-10	1.29e-09	CREB-related factors{1.1.7}	ATF-6 factors{1.1.7.3}	ATF1;ATF6;ATF6B;CREB1;CREB3;CREB3L1;CREB3L2;CREB3L3;CREB3L4;CREBL2;CREBZF;CREM	ATF6
MAX	A	480	0.286225403	1.276417437	1.589559224	1.425228825	3.97e-10	1.24e-09	bHLH-ZIP factors{1.2.6}	Myc / Max factors{1.2.6.5}	MAX;MITF;MLX;MLXIP;MLXIPL;MNT;MXD1;MXD3;MXD4;MXI1;MYC;MYCL;MYCN;REPIN1;SREBF1;SREBF2;TFAP4;TFE3;TFEB;TFEC;USF1;USF2	MAX;MYCN;MYC
USF2	A	472	0.281454979	1.271827608	1.5855328	1.420867177	6.86e-10	2.1e-09	bHLH-ZIP factors{1.2.6}	USF factors{1.2.6.2}	MAX;MITF;MLX;MLXIP;MLXIPL;MNT;MXD1;MXD3;MXD4;MXI1;MYC;MYCL;MYCN;REPIN1;SREBF1;SREBF2;TFAP4;TFE3;TFEB;TFEC;USF1;USF2	USF1;USF2
RFX5	A	308	0.1836613	1.227918326	1.584035347	1.396341638	4.16e-07	9.51e-07	RFX-related factors{3.3.3}	RFX5{3.3.3.0.5}	RFX1;RFX2;RFX3;RFX4;RFX5;RFX6;RFX7;RFX8	RFX5
RXRA	A	510	0.30411449	1.221106841	1.515392244	1.361014176	2.77e-08	7.08e-08	RXR-related receptors (NR2){2.1.3}	Retinoid X receptors (NR2B){2.1.3.1}	HNF4A;HNF4G;NR2C1;NR2C2;NR2E1;NR2E3;NR2F1;NR2F2;NR2F6;RXRA;RXRB;RXRG	RXRA;RXRB;RXRG
FLI1	A	611	0.364341085	1.211479532	1.490976848	1.344400247	2.33e-08	6.04e-08	Ets-related factors{3.5.2}	Ets-like factors{3.5.2.1}	EHF;ELF1;ELF2;ELF3;ELF4;ELF5;ELK1;ELK3;ELK4;ERF;ERG;ETS1;ETS2;ETV1;ETV2;ETV3;ETV3L;ETV4;ETV5;ETV6;ETV7;FEV;FLI1;GABPA;SPDEF;SPI1;SPIB;SPIC	ERG;ETS1;ETS2;ETV2;ETV3;FEV;FLI1;GABPA
COE1	A	303	0.180679785	1.199892451	1.550259101	1.365576133	2.58e-06	5.41e-06	Early B-Cell Factor-related factors{6.1.5}	EBF1 (COE1){6.1.5.0.1}	EBF1;EBF2;EBF3;EBF4	EBF1
AP2A	A	335	0.199761479	1.199125042	1.534638692	1.358019892	1.57e-06	3.4e-06	AP-2{1.3.1}	AP-2alpha{1.3.1.0.1}	TFAP2A;TFAP2B;TFAP2C;TFAP2D	TFAP2A
NFYC	A	121	0.072152654	1.198687265	1.755520774	1.456268637	0.000175	0.000297	Heteromeric CCAAT-binding factors{4.2.1}	NF-YC{4.2.1.0.3}	NFYA;NFYB;NFYC	NFYC
TFAP4	A	310	0.184853906	1.188893809	1.532634005	1.351514774	4.19e-06	8.62e-06	bHLH-ZIP factors{1.2.6}	AP-4{1.2.6.4}	MAX;MITF;MLX;MLXIP;MLXIPL;MNT;MXD1;MXD3;MXD4;MXI1;MYC;MYCL;MYCN;REPIN1;SREBF1;SREBF2;TFAP4;TFE3;TFEB;TFEC;USF1;USF2	TFAP4
NFYA	A	114	0.067978533	1.167126077	1.727922242	1.426002017	0.000499	0.000801	Heteromeric CCAAT-binding factors{4.2.1}	NF-YA (CP1A, CBF-B){4.2.1.0.1}	NFYA;NFYB;NFYC	NFYA
REST	A	380	0.22659511	1.164669208	1.474574012	1.311620099	7.59e-06	1.51e-05	Factors with multiple dispersed zinc fingers{2.3.4}	unclassified{2.3.4.0}	BCL11A;E4F1;MECOM;HIC1;HIC2;HINFP;IKZF1;INSM1;MAZ;PATZ1;PRDM4;REST;RREB1;SALL4;VEZF1;ZBTB17;ZBTB4;HIVEP1;HIVEP2;ZNF134;ZNF219;ZNF335;ZNF341;ZNF382;ZNF418;ZNF423;ZNF467;ZNF770;ZNF784;ZNF8	E4F1;PRDM4;REST;RREB1;ZBTB17;ZBTB4;ZNF335;ZNF341;ZNF467;ZNF770;ZNF784;ZNF8
ATF3	A	298	0.177698271	1.157421252	1.497820246	1.318357909	3.39e-05	6.3e-05	Fos-related factors{1.1.2}	ATF-3-like factors{1.1.2.2}	ATF3;FOS;FOSB;FOSL1;FOSL2;JDP2	ATF3;JDP2
RFX2	A	222	0.132379249	1.147420264	1.53432744	1.329376551	0.000143	0.000246	RFX-related factors{3.3.3}	RFX2{3.3.3.0.2}	RFX1;RFX2;RFX3;RFX4;RFX5;RFX6;RFX7;RFX8	RFX2
TBX21	A	376	0.224209899	1.146995645	1.45345344	1.292326943	2.45e-05	4.61e-05	TBrain-related factors{6.5.2}	TBX21 (T-bet){6.5.2.0.3}	EOMES;TBR1;TBX21	TBX21
NFKB2	B	231	0.137745975	1.145389689	1.524289601	1.323703819	0.00014	0.000241	NF-kappaB-related factors{6.1.1}	NF-kappaB p50 subunit-like factors{6.1.1.1}	NFKB1;NFKB2;REL;RELA;RELB	NFKB1;NFKB2
ELF1	A	376	0.224209899	1.131433943	1.433660206	1.274780122	6.09e-05	0.000111	Ets-related factors{3.5.2}	Elf-1-like factors{3.5.2.3}	EHF;ELF1;ELF2;ELF3;ELF4;ELF5;ELK1;ELK3;ELK4;ERF;ERG;ETS1;ETS2;ETV1;ETV2;ETV3;ETV3L;ETV4;ETV5;ETV6;ETV7;FEV;FLI1;GABPA;SPDEF;SPI1;SPIB;SPIC	ELF1;ELF2
ZIC3	B	456	0.271914132	1.125511759	1.406131735	1.258833917	5.29e-05	9.71e-05	More than 3 adjacent zinc finger factors{2.3.3}	GLI-like factors{2.3.3.1}	BCL6;BCL6B;CTCF;CTCFL;FEZF1;FEZF2;GFI1;GFI1B;GLI1;GLI2;GLI3;GLI4;GLIS1;GLIS2;GLIS3;HKR1;MTF1;MYNN;MZF1;OSR2;OVOL1;OVOL2;PLAG1;PLAGL1;PLAGL2;PRDM1;PRDM14;PRDM6;SCRT1;SCRT2;SNAI1;SNAI2;SNAI3;WT1;YY1;YY2;ZBTB12;ZBTB14;ZBTB18;ZBTB20;ZBTB26;ZBTB42;ZBTB45;ZBTB47;ZBTB48;ZBTB49;ZBTB6;ZBTB7A;ZBTB7B;ZBTB7C;ZFP14;ZFP2;ZFP28;ZFP30;ZFP37;ZFP42;ZFP64;ZFP69;ZFP69B;ZFP82;ZFP91;ZFX;ZIC1;ZIC2;ZIC3;ZIC4;ZIC5;ZIK1;Z…	GLI1;GLI2;GLI3;GLIS1;GLIS2;GLIS3;ZIC1;ZIC2;ZIC3;ZIC4
VDR	A	263	0.156827668	1.109049952	1.454045562	1.271859374	0.000524	0.000841	Thyroid hormone receptor-related factors (NR1){2.1.2}	Vitamin D receptor (NR1I){2.1.2.4}	NR1D1;NR1D2;NR1H2;NR1H3;NR1H4;NR1I2;NR1I3;PPARA;PPARD;PPARG;RARA;RARB;RARG;RORA;RORB;RORC;THRA;THRB;VDR	NR1I2;NR1I3;VDR
ZN322	B	475	0.283243888	1.1043892	1.376187341	1.233579471	0.000188	0.000318	More than 3 adjacent zinc finger factors{2.3.3}	ZNF322-like factors{2.3.3.52}	BCL6;BCL6B;CTCF;CTCFL;FEZF1;FEZF2;GFI1;GFI1B;GLI1;GLI2;GLI3;GLI4;GLIS1;GLIS2;GLIS3;HKR1;MTF1;MYNN;MZF1;OSR2;OVOL1;OVOL2;PLAG1;PLAGL1;PLAGL2;PRDM1;PRDM14;PRDM6;SCRT1;SCRT2;SNAI1;SNAI2;SNAI3;WT1;YY1;YY2;ZBTB12;ZBTB14;ZBTB18;ZBTB20;ZBTB26;ZBTB42;ZBTB45;ZBTB47;ZBTB48;ZBTB49;ZBTB6;ZBTB7A;ZBTB7B;ZBTB7C;ZFP14;ZFP2;ZFP28;ZFP30;ZFP37;ZFP42;ZFP64;ZFP69;ZFP69B;ZFP82;ZFP91;ZFX;ZIC1;ZIC2;ZIC3;ZIC4;ZIC5;ZIK1;Z…	ZNF322
BHE40	A	382	0.227787716	1.10104852	1.393385492	1.23973764	0.000349	0.000566	Hairy-related factors{1.2.4}	Hairy-like factors{1.2.4.1}	BHLHE40;BHLHE41;HELT;HES1;HES2;HES3;HES4;HES5;HES6;HES7;HEY1;HEY2;HEYL	BHLHE40;BHLHE41;HES1;HES5;HES7;HEY1;HEY2
USF1	A	301	0.179487179	1.088282699	1.406927992	1.238929977	0.001173494	0.001795166	bHLH-ZIP factors{1.2.6}	USF factors{1.2.6.2}	MAX;MITF;MLX;MLXIP;MLXIPL;MNT;MXD1;MXD3;MXD4;MXI1;MYC;MYCL;MYCN;REPIN1;SREBF1;SREBF2;TFAP4;TFE3;TFEB;TFEC;USF1;USF2	USF1;USF2
ELF5	A	391	0.233154442	1.07639341	1.359737611	1.21081588	0.001321037	0.00200496	Ets-related factors{3.5.2}	EHF-like factors{3.5.2.4}	EHF;ELF1;ELF2;ELF3;ELF4;ELF5;ELK1;ELK3;ELK4;ERF;ERG;ETS1;ETS2;ETV1;ETV2;ETV3;ETV3L;ETV4;ETV5;ETV6;ETV7;FEV;FLI1;GABPA;SPDEF;SPI1;SPIB;SPIC	EHF;ELF3;ELF5
NFIC	A	345	0.205724508	1.076386424	1.373912415	1.217343691	0.001637017	0.002465117	Nuclear factor 1{7.1.2}	NF-1C (NF-IC){7.1.2.0.3}	NFIA;NFIB;NFIC	NFIC
ZN143	A	260	0.15503876	1.075129959	1.411332682	1.233715806	0.002630059	0.003884627	More than 3 adjacent zinc finger factors{2.3.3}	ZNF76-like factors{2.3.3.28}	BCL6;BCL6B;CTCF;CTCFL;FEZF1;FEZF2;GFI1;GFI1B;GLI1;GLI2;GLI3;GLI4;GLIS1;GLIS2;GLIS3;HKR1;MTF1;MYNN;MZF1;OSR2;OVOL1;OVOL2;PLAG1;PLAGL1;PLAGL2;PRDM1;PRDM14;PRDM6;SCRT1;SCRT2;SNAI1;SNAI2;SNAI3;WT1;YY1;YY2;ZBTB12;ZBTB14;ZBTB18;ZBTB20;ZBTB26;ZBTB42;ZBTB45;ZBTB47;ZBTB48;ZBTB49;ZBTB6;ZBTB7A;ZBTB7B;ZBTB7C;ZFP14;ZFP2;ZFP28;ZFP30;ZFP37;ZFP42;ZFP64;ZFP69;ZFP69B;ZFP82;ZFP91;ZFX;ZIC1;ZIC2;ZIC3;ZIC4;ZIC5;ZIK1;Z…	ZNF143;ZNF76
SUH	A	358	0.213476446	1.069869612	1.361186363	1.207967151	0.002180316	0.003257797	CSL-related factors{6.1.4}	M{6.1.4.1}	RBPJ;RBPJL	RBPJ
ATF1	B	242	0.144305307	1.059483211	1.402156577	1.220890897	0.005286704	0.007506535	CREB-related factors{1.1.7}	CREB-like factors{1.1.7.1}	ATF1;ATF6;ATF6B;CREB1;CREB3;CREB3L1;CREB3L2;CREB3L3;CREB3L4;CREBL2;CREBZF;CREM	ATF1;CREB1;CREM
SNAI2	A	350	0.208706023	1.056833114	1.347267015	1.194407108	0.004284452	0.006139985	More than 3 adjacent zinc finger factors{2.3.3}	Snail-like factors{2.3.3.2}	BCL6;BCL6B;CTCF;CTCFL;FEZF1;FEZF2;GFI1;GFI1B;GLI1;GLI2;GLI3;GLI4;GLIS1;GLIS2;GLIS3;HKR1;MTF1;MYNN;MZF1;OSR2;OVOL1;OVOL2;PLAG1;PLAGL1;PLAGL2;PRDM1;PRDM14;PRDM6;SCRT1;SCRT2;SNAI1;SNAI2;SNAI3;WT1;YY1;YY2;ZBTB12;ZBTB14;ZBTB18;ZBTB20;ZBTB26;ZBTB42;ZBTB45;ZBTB47;ZBTB48;ZBTB49;ZBTB6;ZBTB7A;ZBTB7B;ZBTB7C;ZFP14;ZFP2;ZFP28;ZFP30;ZFP37;ZFP42;ZFP64;ZFP69;ZFP69B;ZFP82;ZFP91;ZFX;ZIC1;ZIC2;ZIC3;ZIC4;ZIC5;ZIK1;Z…	SCRT1;SCRT2;SNAI1;SNAI2
CREB1	A	212	0.126416219	1.054043891	1.417541962	1.224812655	0.007355323	0.010273468	CREB-related factors{1.1.7}	CREB-like factors{1.1.7.1}	ATF1;ATF6;ATF6B;CREB1;CREB3;CREB3L1;CREB3L2;CREB3L3;CREB3L4;CREBL2;CREBZF;CREM	ATF1;CREB1;CREM
MYC	A	362	0.215861658	1.048678158	1.332997545	1.183496991	0.005992028	0.00843039	bHLH-ZIP factors{1.2.6}	Myc / Max factors{1.2.6.5}	MAX;MITF;MLXIPL;MLX;MXI1;MYCN;MYC;SREBF1;SREBF2;TFAP4;TFE3;TFEB;USF1;USF2	MAX;MYCN;MYC
ERG	A	443	0.264162194	1.031125835	1.290668613	1.154374436	0.012138867	0.016623564	Ets-related factors{3.5.2}	Ets-like factors{3.5.2.1}	EHF;ELF1;ELF2;ELF3;ELF4;ELF5;ELK1;ELK3;ELK4;ERF;ERG;ETS1;ETS2;ETV1;ETV2;ETV3;ETV3L;ETV4;ETV5;ETV6;ETV7;FEV;FLI1;GABPA;SPDEF;SPI1;SPIB;SPIC	ERG;ETS1;ETS2;ETV2;ETV3;FEV;FLI1;GABPA
MZF1	B	231	0.137745975	1.027414095	1.36711849	1.1872779	0.018276409	0.024379086	More than 3 adjacent zinc finger factors{2.3.3}	unclassified{2.3.3.0}	BCL6B;BCL6;CTCFL;CTCF;FEZF1;GFI1B;GFI1;GLI1;GLI2;GLI3;GLIS1;GLIS2;GLIS3;MTF1;MYNN;MZF1;OSR2;OVOL1;OVOL2;ZNF146;PLAG1;PLAGL1;PRDM14;PRDM1;PRDM6;SCRT1;SCRT2;SNAI1;SNAI2;YY1;YY2;WT1;ZNF324;ZNF354A;ZBTB14;ZBTB18;ZBTB48;ZBTB49;ZBTB7A;ZBTB7B;ZBTB6;ZFP64;ZFP28;ZFP42;ZFP82;ZFX;ZIC1;ZIC2;ZIC3;ZIC4;ZIM3;ZKSCAN1;ZKSCAN3;ZNF121;ZNF136;ZNF140;ZNF143;ZNF148;ZNF214;ZNF232;ZNF250;ZNF257;ZNF260;ZNF263;ZNF264;ZNF2…	MYNN;MZF1;OSR2;PRDM14;PRDM6;WT1;ZBTB14;ZBTB48;ZBTB49;ZFP64;ZFP28;ZIM3;ZNF121;ZNF250;ZNF257;ZNF263;ZNF274;ZNF317;ZNF320;ZNF329;ZNF331;ZNF394;ZNF449;ZNF502;ZNF528;ZNF547;ZNF549;ZNF554;ZNF586;ZNF589;ZNF667;ZNF680;ZNF708;ZNF713;ZNF768;ZNF18;ZNF85;ZSCAN16;ZSCAN22
STAT1	A	170	0.101371497	1.008617421	1.397783747	1.19049431	0.035930026	0.045864322	STAT factors{6.2.1}	STAT1{6.2.1.0.1}	STAT1;STAT2;STAT3;STAT4;STAT5A;STAT5B;STAT6	STAT1
HTF4	A	428	0.255217651	1.00274142	1.258112849	1.123971448	0.043122669	0.054326108	E2A-related factors{1.2.1}	HTF-4 (TCF-12, HEB){1.2.1.0.3}	TCF12;TCF4;TCF3	TCF12
ESR2	A	319	0.190220632	1.000606007	1.28631	1.135833387	0.045661213	0.057150641	Steroid hormone receptors (NR3){2.1.1}	ER-like receptors (NR3A&B){2.1.1.2}	AR;ESR1;ESR2;ESRRA;ESRRB;ESRRG;NR3C1;NR3C2;PGR	ESRRA;ESRRB;ESRRG;ESR1;ESR2
OLIG2	B	293	0.174716756	0.998829598	1.294717341	1.138733315	0.049090691	0.061145271	Tal-related factors{1.2.3}	Neurogenin / Atonal-like factors{1.2.3.4}	ATOH1;ATOH7;ATOH8;BHLHA15;BHLHA9;BHLHE22;BHLHE23;FERD3L;FIGLA;HAND1;HAND2;LYL1;MESP1;MESP2;MSC;MSGN1;NEUROD1;NEUROD2;NEUROD4;NEUROD6;NEUROG1;NEUROG2;NEUROG3;NHLH1;NHLH2;OLIG1;OLIG2;OLIG3;PTF1A;SCX;TAL1;TAL2;TCF15;TCF21;TCF23;TWIST1;TWIST2	ATOH1;BHLHA15;BHLHE22;BHLHE23;NEUROD1;NEUROD2;NEUROG2;OLIG1;OLIG2;OLIG3
ETV2	B	383	0.228384019	0.995494441	1.25952765	1.120753514	0.055105791	0.068306375	Ets-related factors{3.5.2}	Ets-like factors{3.5.2.1}	EHF;ELF1;ELF2;ELF3;ELF4;ELF5;ELK1;ELK3;ELK4;ERF;ERG;ETS1;ETS2;ETV1;ETV2;ETV3;ETV3L;ETV4;ETV5;ETV6;ETV7;FEV;FLI1;GABPA;SPDEF;SPI1;SPIB;SPIC	ERG;ETS1;ETS2;ETV2;ETV3;FEV;FLI1;GABPA
SMAD3	B	505	0.301132976	0.962198944	1.19467613	1.072686343	0.204817693	0.236398864	SMAD factors{7.1.1}	Regulatory Smads (R-Smad){7.1.1.1}	SMAD1;SMAD2;SMAD3;SMAD4;SMAD5;SMAD9	SMAD1;SMAD2;SMAD3
ATOH1	B	294	0.175313059	0.95989396	1.243761079	1.094125231	0.170369231	0.199627168	Tal-related factors{1.2.3}	Neurogenin / Atonal-like factors{1.2.3.4}	ATOH1;ATOH7;ATOH8;BHLHA15;BHLHA9;BHLHE22;BHLHE23;FERD3L;FIGLA;HAND1;HAND2;LYL1;MESP1;MESP2;MSC;MSGN1;NEUROD1;NEUROD2;NEUROD4;NEUROD6;NEUROG1;NEUROG2;NEUROG3;NHLH1;NHLH2;OLIG1;OLIG2;OLIG3;PTF1A;SCX;TAL1;TAL2;TCF15;TCF21;TCF23;TWIST1;TWIST2	ATOH1;BHLHA15;BHLHE22;BHLHE23;NEUROD1;NEUROD2;NEUROG2;OLIG1;OLIG2;OLIG3
BMAL1	A	335	0.199761479	0.949888908	1.215576659	1.075705686	0.242004408	0.278485669	PAS domain factors{1.2.5}	Arnt-like factors{1.2.5.2}	AHR;AHRR;ARNT;ARNT2;ARNTL;ARNTL2;CLOCK;EPAS1;HIF1A;HIF3A;NCOA1;NCOA2;NCOA3;NPAS1;NPAS2;NPAS3;NPAS4;SIM1;SIM2;SOHLH1;SOHLH2;TCFL5	ARNT2;ARNT;ARNTL;CLOCK
ETS1	A	372	0.221824687	0.938109969	1.18968169	1.057386141	0.347873405	0.38480688	Ets-related factors{3.5.2}	Ets-like factors{3.5.2.1}	EHF;ELF1;ELF2;ELF3;ELF4;ELF5;ELK1;ELK3;ELK4;ERF;ERG;ETS1;ETS2;ETV1;ETV2;ETV3;ETV3L;ETV4;ETV5;ETV6;ETV7;FEV;FLI1;GABPA;SPDEF;SPI1;SPIB;SPIC	ERG;ETS1;ETS2;ETV2;ETV3;FEV;FLI1;GABPA
THA11	B	210	0.125223614	0.937159773	1.261729307	1.089630635	0.249156848	0.286289016	THAP-related factors{2.9.1}	THAP11 (HRIHFB2206){2.9.1.0.11}	THAP1;THAP10;THAP11;THAP12;THAP2;THAP3;THAP4;THAP5;THAP6;THAP7;THAP8;THAP9	THAP11
LYL1	A	349	0.20810972	0.928762878	1.184248572	1.049824875	0.421434228	0.460887645	Tal-related factors{1.2.3}	Tal / HEN-like factors{1.2.3.1}	ATOH1;ATOH7;ATOH8;BHLHA15;BHLHA9;BHLHE22;BHLHE23;FERD3L;FIGLA;HAND1;HAND2;LYL1;MESP1;MESP2;MSC;MSGN1;NEUROD1;NEUROD2;NEUROD4;NEUROD6;NEUROG1;NEUROG2;NEUROG3;NHLH1;NHLH2;OLIG1;OLIG2;OLIG3;PTF1A;SCX;TAL1;TAL2;TCF15;TCF21;TCF23;TWIST1;TWIST2	NHLH1;LYL1;TAL1
HNF4G	B	163	0.097197376	0.92764334	1.293520576	1.098415921	0.262355081	0.299667804	RXR-related receptors (NR2){2.1.3}	HNF-4 (NR2A){2.1.3.2}	HNF4A;HNF4G;NR2C1;NR2C2;NR2E1;NR2E3;NR2F1;NR2F2;NR2F6;RXRA;RXRB;RXRG	HNF4A;HNF4G
ETS2	B	389	0.231961837	0.922689069	1.16594555	1.038090972	0.533101868	0.573063941	Ets-related factors{3.5.2}	Ets-like factors{3.5.2.1}	EHF;ELF1;ELF2;ELF3;ELF4;ELF5;ELK1;ELK3;ELK4;ERF;ERG;ETS1;ETS2;ETV1;ETV2;ETV3;ETV3L;ETV4;ETV5;ETV6;ETV7;FEV;FLI1;GABPA;SPDEF;SPI1;SPIB;SPIC	ERG;ETS1;ETS2;ETV2;ETV3;FEV;FLI1;GABPA
LEF1	A	183	0.109123435	0.921005615	1.262946905	1.081128276	0.328875281	0.365891546	TCF-7-related factors{4.1.3}	LEF-1 (TCF-1alpha) [1]{4.1.3.0.4}	LEF1;TAF1;TCF7;TCF7L1;TCF7L2	LEF1
ETV4	B	331	0.197376267	0.910643995	1.166616386	1.031852681	0.615622668	0.658314948	Ets-related factors{3.5.2}	Elk-like factors{3.5.2.2}	EHF;ELF1;ELF2;ELF3;ELF4;ELF5;ELK1;ELK3;ELK4;ERF;ERG;ETS1;ETS2;ETV1;ETV2;ETV3;ETV3L;ETV4;ETV5;ETV6;ETV7;FEV;FLI1;GABPA;SPDEF;SPI1;SPIB;SPIC	ELK1;ELK3;ELK4;ETV1;ETV4;ETV5
PPARG	A	227	0.135360763	0.904155894	1.205597351	1.04598452	0.53367044	0.573063941	Thyroid hormone receptor-related factors (NR1){2.1.2}	PPAR (NR1C){2.1.2.5}	NR1D1;NR1D2;NR1H2;NR1H3;NR1H4;NR1I2;NR1I3;PPARA;PPARD;PPARG;RARA;RARB;RARG;RORA;RORB;RORC;THRA;THRB;VDR	PPARA;PPARD;PPARG
GLI3	B	209	0.124627311	0.898860494	1.210929294	1.045450706	0.544223887	0.583583611	More than 3 adjacent zinc finger factors{2.3.3}	GLI-like factors{2.3.3.1}	BCL6;BCL6B;CTCF;CTCFL;FEZF1;FEZF2;GFI1;GFI1B;GLI1;GLI2;GLI3;GLI4;GLIS1;GLIS2;GLIS3;HKR1;MTF1;MYNN;MZF1;OSR2;OVOL1;OVOL2;PLAG1;PLAGL1;PLAGL2;PRDM1;PRDM14;PRDM6;SCRT1;SCRT2;SNAI1;SNAI2;SNAI3;WT1;YY1;YY2;ZBTB12;ZBTB14;ZBTB18;ZBTB20;ZBTB26;ZBTB42;ZBTB45;ZBTB47;ZBTB48;ZBTB49;ZBTB6;ZBTB7A;ZBTB7B;ZBTB7C;ZFP14;ZFP2;ZFP28;ZFP30;ZFP37;ZFP42;ZFP64;ZFP69;ZFP69B;ZFP82;ZFP91;ZFX;ZIC1;ZIC2;ZIC3;ZIC4;ZIC5;ZIK1;Z…	GLI1;GLI2;GLI3;GLIS1;GLIS2;GLIS3;ZIC1;ZIC2;ZIC3;ZIC4
TYY1	A	161	0.09600477	0.897699396	1.254102351	1.064031794	0.441473034	0.482118568	More than 3 adjacent zinc finger factors{2.3.3}	YY1-like factors{2.3.3.9}	BCL6;BCL6B;CTCF;CTCFL;FEZF1;FEZF2;GFI1;GFI1B;GLI1;GLI2;GLI3;GLI4;GLIS1;GLIS2;GLIS3;HKR1;MTF1;MYNN;MZF1;OSR2;OVOL1;OVOL2;PLAG1;PLAGL1;PLAGL2;PRDM1;PRDM14;PRDM6;SCRT1;SCRT2;SNAI1;SNAI2;SNAI3;WT1;YY1;YY2;ZBTB12;ZBTB14;ZBTB18;ZBTB20;ZBTB26;ZBTB42;ZBTB45;ZBTB47;ZBTB48;ZBTB49;ZBTB6;ZBTB7A;ZBTB7B;ZBTB7C;ZFP14;ZFP2;ZFP28;ZFP30;ZFP37;ZFP42;ZFP64;ZFP69;ZFP69B;ZFP82;ZFP91;ZFX;ZIC1;ZIC2;ZIC3;ZIC4;ZIC5;ZIK1;Z…	YY1;YY2;ZFP42
HXB4	B	80	0.047704234	0.8903328	1.416897134	1.13019238	0.274048766	0.310725789	HOX-related factors{3.1.1}	HOX4{3.1.1.4}	CDX1;CDX2;CDX4;EVX1;EVX2;GBX1;GBX2;GSX1;GSX2;HDX;HMBOX1;HNF1A;HNF1B;HOXA1;HOXA10;HOXA11;HOXA13;HOXA2;HOXA3;HOXA4;HOXA5;HOXA6;HOXA7;HOXA9;HOXB1;HOXB13;HOXB2;HOXB3;HOXB4;HOXB5;HOXB6;HOXB7;HOXB8;HOXB9;HOXC10;HOXC11;HOXC12;HOXC13;HOXC4;HOXC5;HOXC6;HOXC8;HOXC9;HOXD1;HOXD10;HOXD11;HOXD12;HOXD13;HOXD3;HOXD4;HOXD8;HOXD9;MEOX1;MEOX2;MNX1;PDX1;POU1F1;POU2F1;POU2F2;POU2F3;POU3F1;POU3F2;POU3F3;POU3F4;POU4F1;…	HOXB4;HOXD4
RARA	A	285	0.169946333	0.8829348	1.147637366	1.008004892	0.895079911	0.921370643	Thyroid hormone receptor-related factors (NR1){2.1.2}	Retinoic acid receptors (NR1B){2.1.2.1}	NR1D1;NR1D2;NR1H2;NR1H3;NR1H4;NR1I2;NR1I3;PPARA;PPARD;PPARG;RARA;RARB;RARG;RORA;RORB;RORC;THRA;THRB;VDR	RARA;RARB;RARG
FOXI1	B	100	0.059630292	0.878014082	1.33257724	1.086916828	0.419852189	0.460463781	Forkhead box (FOX) factors{3.3.1}	FOXI{3.3.1.9}	FOXA1;FOXA2;FOXA3;FOXB1;FOXB2;FOXC1;FOXC2;FOXD1;FOXD2;FOXD3;FOXD4;FOXD4L1;FOXD4L3;FOXD4L4;FOXD4L5;FOXD4L6;FOXE1;FOXE3;FOXF1;FOXF2;FOXG1;FOXH1;FOXI1;FOXI2;FOXI3;FOXJ1;FOXJ2;FOXJ3;FOXK1;FOXK2;FOXL1;FOXL2;FOXM1;FOXN1;FOXN2;FOXN3;FOXN4;FOXO1;FOXO3;FOXO4;FOXO6;FOXP1;FOXP2;FOXP3;FOXP4;FOXQ1;FOXR1;FOXR2;FOXS1	FOXI1
NDF1	A	246	0.146690519	0.868520777	1.147148957	0.999868803	1	1	Tal-related factors{1.2.3}	Neurogenin / Atonal-like factors{1.2.3.4}	ATOH1;ATOH7;ATOH8;BHLHA15;BHLHA9;BHLHE22;BHLHE23;FERD3L;FIGLA;HAND1;HAND2;LYL1;MESP1;MESP2;MSC;MSGN1;NEUROD1;NEUROD2;NEUROD4;NEUROD6;NEUROG1;NEUROG2;NEUROG3;NHLH1;NHLH2;OLIG1;OLIG2;OLIG3;PTF1A;SCX;TAL1;TAL2;TCF15;TCF21;TCF23;TWIST1;TWIST2	ATOH1;BHLHA15;BHLHE22;BHLHE23;NEUROD1;NEUROD2;NEUROG2;OLIG1;OLIG2;OLIG3
BACH1	A	359	0.214072749	0.867869995	1.103888021	0.979732596	0.763773142	0.796845863	Jun-related factors{1.1.1}	NF-E2-like factors{1.1.1.2}	ATF2;ATF7;BACH1;BACH2;CREB5;JUN;JUNB;JUND;NFE2;NFE2L1;NFE2L2;NFE2L3	BACH1;BACH2;NFE2L1;NFE2L2;NFE2
HNF4A	A	141	0.084078712	0.85924374	1.225590657	1.02956251	0.720059027	0.758422827	RXR-related receptors (NR2){2.1.3}	HNF-4 (NR2A){2.1.3.2}	HNF4A;HNF4G;NR2C1;NR2C2;NR2E1;NR2E3;NR2F1;NR2F2;NR2F6;RXRA;RXRB;RXRG	HNF4A;HNF4G
SMAD4	B	278	0.165772212	0.856215974	1.115795879	0.978802717	0.766612261	0.797649194	SMAD factors{7.1.1}	Co-activating Smads (Co-Smad){7.1.1.2}	SMAD1;SMAD2;SMAD3;SMAD4;SMAD5;SMAD9	SMAD4
MYB	A	141	0.084078712	0.854132424	1.218197608	1.02340096	0.788469875	0.819286083	Myb/SANT domain factors{3.5.1}	Myb-like factors{3.5.1.1}	CDC5L;DMTF1;MYB;MYBL1;MYBL2;SMARCA1;SMARCA5;SNAPC4;TRERF1;ZNF541	CDC5L;MYBL1;MYBL2;MYB
RARG	B	243	0.14490161	0.842476569	1.114321552	0.970561683	0.702770806	0.741226117	Thyroid hormone receptor-related factors (NR1){2.1.2}	Retinoic acid receptors (NR1B){2.1.2.1}	NR1D1;NR1D2;NR1H2;NR1H3;NR1H4;NR1I2;NR1I3;PPARA;PPARD;PPARG;RARA;RARB;RARG;RORA;RORB;RORC;THRA;THRB;VDR	RARA;RARB;RARG
NDF2	B	257	0.153249851	0.841842036	1.10637283	0.966582668	0.63543807	0.674824728	Tal-related factors{1.2.3}	Neurogenin / Atonal-like factors{1.2.3.4}	ATOH1;ATOH7;ATOH8;BHLHA15;BHLHA9;BHLHE22;BHLHE23;FERD3L;FIGLA;HAND1;HAND2;LYL1;MESP1;MESP2;MSC;MSGN1;NEUROD1;NEUROD2;NEUROD4;NEUROD6;NEUROG1;NEUROG2;NEUROG3;NHLH1;NHLH2;OLIG1;OLIG2;OLIG3;PTF1A;SCX;TAL1;TAL2;TCF15;TCF21;TCF23;TWIST1;TWIST2	ATOH1;BHLHA15;BHLHE22;BHLHE23;NEUROD1;NEUROD2;NEUROG2;OLIG1;OLIG2;OLIG3
MITF	A	249	0.148479428	0.818567006	1.079567418	0.941572159	0.395395022	0.436122406	bHLH-ZIP factors{1.2.6}	TFE3-like factors{1.2.6.1}	MAX;MITF;MLX;MLXIP;MLXIPL;MNT;MXD1;MXD3;MXD4;MXI1;MYC;MYCL;MYCN;REPIN1;SREBF1;SREBF2;TFAP4;TFE3;TFEB;TFEC;USF1;USF2	MITF;TFE3;TFEB
STF1	B	210	0.125223614	0.812695351	1.094124661	0.944874596	0.465783548	0.505090176	FTZ-F1-related receptors (NR5){2.1.5}	FTZ-F1 (SF-1) (NR5A1){2.1.5.0.1}	NR5A1;NR5A2	NR5A1
SOX4	B	186	0.110912343	0.805500498	1.102010188	0.944372767	0.489832046	0.528196514	SOX-related factors{4.1.1}	Group C{4.1.1.3}	BBX;CIC;HBP1;SOX1;SOX10;SOX11;SOX12;SOX13;SOX14;SOX15;SOX17;SOX18;SOX2;SOX21;SOX3;SOX30;SOX4;SOX5;SOX6;SOX7;SOX8;SOX9;SRY	SOX11;SOX4
PKNX1	B	184	0.109719738	0.804906346	1.102851809	0.944416962	0.487913621	0.526864709	TALE-type homeo domain factors{3.1.4}	PKNOX{3.1.4.5}	IRX1;IRX2;IRX3;IRX4;IRX5;IRX6;MEIS1;MEIS2;MEIS3;MKX;PBX1;PBX2;PBX3;PKNOX1;PKNOX2;TGIF1;TGIF2;TGIF2LX;TGIF2LY	PKNOX1
TGIF1	A	132	0.078711986	0.801868043	1.156262042	0.966302263	0.752788182	0.787516538	TALE-type homeo domain factors{3.1.4}	TGIF{3.1.4.6}	IRX1;IRX2;IRX3;IRX4;IRX5;IRX6;MEIS1;MEIS2;MEIS3;MKX;PBX1;PBX2;PBX3;PKNOX1;PKNOX2;TGIF1;TGIF2;TGIF2LX;TGIF2LY	TGIF2LX;TGIF1;TGIF2
EHF	B	223	0.132975552	0.79593188	1.063495705	0.921760647	0.27405128	0.310725789	Ets-related factors{3.5.2}	EHF-like factors{3.5.2.4}	EHF;ELF1;ELF2;ELF3;ELF4;ELF5;ELK1;ELK3;ELK4;ERF;ERG;ETS1;ETS2;ETV1;ETV2;ETV3;ETV3L;ETV4;ETV5;ETV6;ETV7;FEV;FLI1;GABPA;SPDEF;SPI1;SPIB;SPIC	EHF;ELF3;ELF5
ZEB1	A	265	0.158020274	0.791449784	1.03663095	0.907169765	0.1582559	0.186567736	HD-ZF factors{3.1.8}	ZEB{3.1.8.3}	ADNP;ADNP2;HOMEZ;NANOGNB;TSHZ1;TSHZ2;TSHZ3;ZEB1;ZEB2;ZFHX2;ZFHX3;ZFHX4;ZHX1;ZHX2;ZHX3	ZEB1
PRDM1	A	212	0.126416219	0.788124293	1.059730735	0.915714589	0.250130571	0.286980164	More than 3 adjacent zinc finger factors{2.3.3}	PRDM1-like factors{2.3.3.12}	BCL6;BCL6B;CTCF;CTCFL;FEZF1;FEZF2;GFI1;GFI1B;GLI1;GLI2;GLI3;GLI4;GLIS1;GLIS2;GLIS3;HKR1;MTF1;MYNN;MZF1;OSR2;OVOL1;OVOL2;PLAG1;PLAGL1;PLAGL2;PRDM1;PRDM14;PRDM6;SCRT1;SCRT2;SNAI1;SNAI2;SNAI3;WT1;YY1;YY2;ZBTB12;ZBTB14;ZBTB18;ZBTB20;ZBTB26;ZBTB42;ZBTB45;ZBTB47;ZBTB48;ZBTB49;ZBTB6;ZBTB7A;ZBTB7B;ZBTB7C;ZFP14;ZFP2;ZFP28;ZFP30;ZFP37;ZFP42;ZFP64;ZFP69;ZFP69B;ZFP82;ZFP91;ZFX;ZIC1;ZIC2;ZIC3;ZIC4;ZIC5;ZIK1;Z…	PRDM1
TAL1	A	129	0.076923077	0.787890469	1.140536997	0.951388829	0.619391998	0.661428297	Tal-related factors{1.2.3}	Tal / HEN-like factors{1.2.3.1}	ATOH1;ATOH7;ATOH8;BHLHA15;BHLHA9;BHLHE22;BHLHE23;FERD3L;FIGLA;HAND1;HAND2;LYL1;MESP1;MESP2;MSC;MSGN1;NEUROD1;NEUROD2;NEUROD4;NEUROD6;NEUROG1;NEUROG2;NEUROG3;NHLH1;NHLH2;OLIG1;OLIG2;OLIG3;PTF1A;SCX;TAL1;TAL2;TCF15;TCF21;TCF23;TWIST1;TWIST2	NHLH1;LYL1;TAL1
ESR1	A	221	0.131782946	0.785300181	1.050472821	0.909966711	0.204348638	0.236211094	Steroid hormone receptors (NR3){2.1.1}	ER-like receptors (NR3A&B){2.1.1.2}	AR;ESR1;ESR2;ESRRA;ESRRB;ESRRG;NR3C1;NR3C2;PGR	ESRRA;ESRRB;ESRRG;ESR1;ESR2
GATA1	A	121	0.072152654	0.781499493	1.144042156	0.949242501	0.609591642	0.65277105	GATA-type zinc fingers{2.2.1}	Two zinc-finger GATA factors{2.2.1.1}	GATA1;GATA2;GATA3;GATA4;GATA5;GATA6;GATAD2A;GATAD2B;TRPS1;ZGLP1	GATA1;GATA2;GATA3;GATA4;GATA5;GATA6
ELF3	A	226	0.13476446	0.771981696	1.029846262	0.893305024	0.12644938	0.151151119	Ets-related factors{3.5.2}	EHF-like factors{3.5.2.4}	EHF;ELF1;ELF2;ELF3;ELF4;ELF5;ELK1;ELK3;ELK4;ERF;ERG;ETS1;ETS2;ETV1;ETV2;ETV3;ETV3L;ETV4;ETV5;ETV6;ETV7;FEV;FLI1;GABPA;SPDEF;SPI1;SPIB;SPIC	EHF;ELF3;ELF5
STAT3	A	141	0.084078712	0.762673294	1.087696484	0.91379204	0.325968181	0.363181312	STAT factors{6.2.1}	STAT3{6.2.1.0.3}	STAT1;STAT2;STAT3;STAT4;STAT5A;STAT5B;STAT6	STAT3
NR1D1	B	236	0.14072749	0.744516988	0.988025066	0.859149776	0.03364937	0.043311626	Thyroid hormone receptor-related factors (NR1){2.1.2}	Rev-ErbA (NR1D){2.1.2.3}	NR1D1;NR1D2;NR1H2;NR1H3;NR1H4;NR1I2;NR1I3;PPARA;PPARD;PPARG;RARA;RARB;RARG;RORA;RORB;RORC;THRA;THRB;VDR	NR1D1
SIX2	A	114	0.067978533	0.741134826	1.096761077	0.905376508	0.325896166	0.363181312	HD-SINE factors{3.1.6}	SIX1-like factors{3.1.6.1}	SIX1;SIX2;SIX3;SIX4;SIX5;SIX6	SIX1;SIX2
P63	A	172	0.102564103	0.735257528	1.017033189	0.866958046	0.083718968	0.101970497	p53-related factors{6.3.1}	p63{6.3.1.0.2}	TP53;TP63;TP73	TP63
REL	B	129	0.076923077	0.734421854	1.063116733	0.88682899	0.203031225	0.235394097	NF-kappaB-related factors{6.1.1}	NF-kappaB p65 subunit-like factors{6.1.1.2}	NFKB1;NFKB2;RELB;REL;RELA	RELB;REL;RELA
TF65	A	111	0.066189624	0.732539805	1.08941592	0.897196914	0.299084676	0.337126148	NF-kappaB-related factors{6.1.1}	NF-kappaB p65 subunit-like factors{6.1.1.2}	NFKB1;NFKB2;REL;RELA;RELB	RELB;REL;RELA
RXRG	B	106	0.06320811	0.732405007	1.098796305	0.901178688	0.334145443	0.370685088	RXR-related receptors (NR2){2.1.3}	Retinoid X receptors (NR2B){2.1.3.1}	HNF4A;HNF4G;NR2C1;NR2C2;NR2E1;NR2E3;NR2F1;NR2F2;NR2F6;RXRA;RXRB;RXRG	RXRA;RXRB;RXRG
GCR	A	149	0.088849135	0.731745598	1.034398504	0.87269811	0.119678497	0.143726046	Steroid hormone receptors (NR3){2.1.1}	GR-like receptors (NR3C){2.1.1.1}	AR;ESR1;ESR2;ESRRA;ESRRB;ESRRG;NR3C1;NR3C2;PGR	AR;NR3C1;NR3C2;PGR
NFAC3	B	104	0.062015504	0.730297865	1.099717443	0.900332571	0.330186635	0.366821175	NFAT-related factors{6.1.3}	NFATc3 (NFATx){6.1.3.0.3}	NFAT5;NFATC1;NFATC2;NFATC3;NFATC4	NFATC3
SIX1	A	104	0.062015504	0.727446204	1.095369914	0.896803413	0.307450317	0.345042496	HD-SINE factors{3.1.6}	SIX1-like factors{3.1.6.1}	SIX1;SIX2;SIX3;SIX4;SIX5;SIX6	SIX1;SIX2
STAT4	A	125	0.074537865	0.724216578	1.054095621	0.877017942	0.169481804	0.198889606	STAT factors{6.2.1}	STAT4{6.2.1.0.4}	STAT1;STAT2;STAT3;STAT4;STAT5A;STAT5B;STAT6	STAT4
IRF3	B	360	0.214669052	0.722487346	0.918724086	0.815524613	0.00063	0.001004206	Interferon-regulatory factors{3.5.3}	IRF-3{3.5.3.0.3}	IRF1;IRF2;IRF3;IRF4;IRF5;IRF6;IRF7;IRF8;IRF9	IRF3
ERR3	B	98	0.058437686	0.722307819	1.100552003	0.896031509	0.318087065	0.35646094	Steroid hormone receptors (NR3){2.1.1}	ER-like receptors (NR3A&B){2.1.1.2}	AR;ESR1;ESR2;ESRRA;ESRRB;ESRRG;NR3C1;NR3C2;PGR	ESRRA;ESRRB;ESRRG;ESR1;ESR2
SMAD2	A	271	0.161598092	0.710625218	0.928490968	0.813468282	0.001816514	0.002724771	SMAD factors{7.1.1}	Regulatory Smads (R-Smad){7.1.1.1}	SMAD1;SMAD2;SMAD3;SMAD4	SMAD1;SMAD2;SMAD3
PBX1	A	142	0.084675015	0.700465393	0.99777713	0.838711434	0.048045282	0.060037135	TALE-type homeo domain factors{3.1.4}	PBX{3.1.4.4}	IRX2;IRX3;MEIS1;MEIS2;MEIS3;PBX1;PBX2;PBX3;PKNOX1;TGIF2LX;TGIF1;TGIF2	PBX1;PBX2;PBX3
P73	A	148	0.088252832	0.700261947	0.990902424	0.835616512	0.039349577	0.049816953	p53-related factors{6.3.1}	p73{6.3.1.0.3}	TP53;TP63;TP73	TP73
TFE3	B	196	0.116875373	0.698853896	0.94927461	0.816296713	0.007498461	0.010435583	bHLH-ZIP factors{1.2.6}	TFE3-like factors{1.2.6.1}	MAX;MITF;MLX;MLXIP;MLXIPL;MNT;MXD1;MXD3;MXD4;MXI1;MYC;MYCL;MYCN;REPIN1;SREBF1;SREBF2;TFAP4;TFE3;TFEB;TFEC;USF1;USF2	MITF;TFE3;TFEB
NFAC1	B	208	0.124031008	0.694806446	0.936502289	0.808327011	0.00396472	0.005702984	NFAT-related factors{6.1.3}	NFATc1{6.1.3.0.1}	NFAT5;NFATC1;NFATC2;NFATC3;NFATC4	NFATC1
SPI1	A	240	0.143112701	0.694805974	0.920244393	0.801004432	0.001474492	0.002229084	Ets-related factors{3.5.2}	Spi-like factors{3.5.2.5}	EHF;ELF1;ELF2;ELF3;ELF4;ELF5;ELK1;ELK3;ELK4;ERF;ERG;ETS1;ETS2;ETV1;ETV2;ETV3;ETV3L;ETV4;ETV5;ETV6;ETV7;FEV;FLI1;GABPA;SPDEF;SPI1;SPIB;SPIC	SPI1;SPIB;SPIC
PPARA	B	136	0.081097197	0.689575062	0.989285101	0.828752894	0.03679061	0.046885223	Thyroid hormone receptor-related factors (NR1){2.1.2}	PPAR (NR1C){2.1.2.5}	NR1D1;NR1D2;NR1H2;NR1H3;NR1H4;NR1I2;NR1I3;PPARA;PPARD;PPARG;RARA;RARB;RARG;RORA;RORB;RORC;THRA;THRB;VDR	PPARA;PPARD;PPARG
NKX21	A	163	0.097197376	0.688554607	0.959942207	0.815278733	0.013906913	0.018877165	NK-related factors{3.1.2}	NK-2.1{3.1.2.14}	BARHL1;BARHL2;BARX1;BARX2;BSX;DBX1;DBX2;DLX1;DLX2;DLX3;DLX4;DLX5;DLX6;EMX1;EMX2;EN1;EN2;HHEX;HLX;HMX1;HMX2;HMX3;LBX1;LBX2;MSX1;MSX2;NANOG;NKX1-1;NKX1-2;NKX2-1;NKX2-2;NKX2-3;NKX2-4;NKX2-5;NKX2-6;NKX2-8;NKX3-1;NKX3-2;NKX6-1;NKX6-2;NKX6-3;NOTO;TLX1;TLX2;TLX3;VAX1;VAX2;VENTX	NKX2-1
HSF1	A	130	0.07751938	0.683955879	0.988705813	0.825273326	0.037178161	0.047300928	HSF factors{3.4.1}	HSF1 (HSTF1){3.4.1.0.1}	HSF1;HSF2;HSF4;HSF5;HSFX1;HSFY1;HSFY1; HSFY2	HSF1
SOX2	A	180	0.107334526	0.672250264	0.92380223	0.790005588	0.00247562	0.003670583	SOX-related factors{4.1.1}	Group B{4.1.1.2}	BBX;CIC;HBP1;SOX1;SOX10;SOX11;SOX12;SOX13;SOX14;SOX15;SOX17;SOX18;SOX2;SOX21;SOX3;SOX30;SOX4;SOX5;SOX6;SOX7;SOX8;SOX9;SRY	SOX1;SOX21;SOX2;SOX3
SRBP1	A	225	0.134168157	0.669147307	0.893061381	0.77448413	0.000332	0.00054	bHLH-ZIP factors{1.2.6}	SREBP factors{1.2.6.3}	MAX;MITF;MLX;MLXIP;MLXIPL;MNT;MXD1;MXD3;MXD4;MXI1;MYC;MYCL;MYCN;REPIN1;SREBF1;SREBF2;TFAP4;TFE3;TFEB;TFEC;USF1;USF2	SREBF1;SREBF2
STA5A	A	114	0.067978533	0.668402333	0.989086523	0.816494408	0.039012363	0.049471269	STAT factors{6.2.1}	STAT5A{6.2.1.0.5}	STAT1;STAT2;STAT3;STAT4;STAT5A;STAT5B;STAT6	STAT5A
RFX3	B	103	0.061419201	0.668089084	1.007899163	0.824461182	0.059461696	0.073234773	RFX-related factors{3.3.3}	RFX3{3.3.3.0.3}	RFX1;RFX2;RFX3;RFX4;RFX5;RFX6;RFX7;RFX8	RFX3
COT2	A	163	0.097197376	0.666759392	0.929592959	0.789457354	0.003896264	0.005614989	RXR-related receptors (NR2){2.1.3}	COUP-like receptors (NR2F){2.1.3.5}	HNF4A;HNF4G;NR2C1;NR2C2;NR2E1;NR2E3;NR2F1;NR2F2;NR2F6;RXRA;RXRB;RXRG	NR2F1;NR2F2;NR2F6
IRF8	B	220	0.131186643	0.663788023	0.888352324	0.769395963	0.000236	0.000391	Interferon-regulatory factors{3.5.3}	IRF-8 (ICSBP1){3.5.3.0.8}	IRF1;IRF2;IRF3;IRF4;IRF5;IRF6;IRF7;IRF8;IRF9	IRF8
STA5B	A	113	0.06738223	0.662092282	0.981337957	0.809474654	0.03119585	0.040355705	STAT factors{6.2.1}	STAT5B{6.2.1.0.6}	STAT1;STAT2;STAT3;STAT4;STAT5A;STAT5B;STAT6	STAT5B
ZFP42	A	119	0.070960048	0.657504954	0.965348186	0.799871029	0.018419322	0.024527284	More than 3 adjacent zinc finger factors{2.3.3}	YY1-like factors{2.3.3.9}	BCL6;BCL6B;CTCF;CTCFL;FEZF1;FEZF2;GFI1;GFI1B;GLI1;GLI2;GLI3;GLI4;GLIS1;GLIS2;GLIS3;HKR1;MTF1;MYNN;MZF1;OSR2;OVOL1;OVOL2;PLAG1;PLAGL1;PLAGL2;PRDM1;PRDM14;PRDM6;SCRT1;SCRT2;SNAI1;SNAI2;SNAI3;WT1;YY1;YY2;ZBTB12;ZBTB14;ZBTB18;ZBTB20;ZBTB26;ZBTB42;ZBTB45;ZBTB47;ZBTB48;ZBTB49;ZBTB6;ZBTB7A;ZBTB7B;ZBTB7C;ZFP14;ZFP2;ZFP28;ZFP30;ZFP37;ZFP42;ZFP64;ZFP69;ZFP69B;ZFP82;ZFP91;ZFX;ZIC1;ZIC2;ZIC3;ZIC4;ZIC5;ZIK1;Z…	YY1;YY2;ZFP42
RUNX2	A	182	0.108527132	0.653396713	0.896520619	0.767231824	0.000636	0.00101153	Runt-related factors{6.4.1}	Runx2 (PEBP2alphaA, CBF-alpha1){6.4.1.0.1}	RUNX1;RUNX2;RUNX3	RUNX2
BC11A	A	274	0.163387001	0.651540041	0.850299619	0.745380883	6.65e-06	1.34e-05	Factors with multiple dispersed zinc fingers{2.3.4}	BCL11{2.3.4.15}	BCL11A;BCL11B;BNC1;BNC2;E4F1;HIC1;HIC2;HINFP;HIVEP1;HIVEP2;HIVEP3;IKZF1;IKZF2;IKZF3;IKZF4;IKZF5;INSM1;INSM2;MAZ;MECOM;PATZ1;PRDM16;PRDM4;REST;RLF;RREB1;SALL1;SALL2;SALL3;SALL4;VEZF1;ZBTB1;ZBTB17;ZBTB2;ZBTB25;ZBTB4;ZFAT;ZNF134;ZNF211;ZNF217;ZNF219;ZNF248;ZNF256;ZNF292;ZNF296;ZNF319;ZNF334;ZNF335;ZNF341;ZNF37A;ZNF382;ZNF417;ZNF418;ZNF423;ZNF467;ZNF510;ZNF512;ZNF512B;ZNF516;ZNF518A;ZNF518B;ZNF521;ZN…	BCL11A
SOX9	B	96	0.057245081	0.649827155	0.994150762	0.807839923	0.042802269	0.05401072	SOX-related factors{4.1.1}	Group E{4.1.1.5}	BBX;CIC;HBP1;SOX1;SOX10;SOX11;SOX12;SOX13;SOX14;SOX15;SOX17;SOX18;SOX2;SOX21;SOX3;SOX30;SOX4;SOX5;SOX6;SOX7;SOX8;SOX9;SRY	SOX10;SOX8;SOX9
GATA4	A	97	0.057841383	0.644844806	0.984469506	0.800770315	0.035253998	0.045076007	GATA-type zinc fingers{2.2.1}	Two zinc-finger GATA factors{2.2.1.1}	GATA1;GATA2;GATA3;GATA4;GATA5;GATA6;GATAD2A;GATAD2B;TRPS1;ZGLP1	GATA1;GATA2;GATA3;GATA4;GATA5;GATA6
NFAC2	B	92	0.054859869	0.643551755	0.993198945	0.803736024	0.044157518	0.05544861	NFAT-related factors{6.1.3}	NFATc2 (NFATp, NFAT1){6.1.3.0.2}	NFAT5;NFATC1;NFATC2;NFATC3;NFATC4	NFATC2
SOX3	B	127	0.075730471	0.640784254	0.929977821	0.77484557	0.005005622	0.007120544	SOX-related factors{4.1.1}	Group B{4.1.1.2}	BBX;CIC;HBP1;SOX1;SOX10;SOX11;SOX12;SOX13;SOX14;SOX15;SOX17;SOX18;SOX2;SOX21;SOX3;SOX30;SOX4;SOX5;SOX6;SOX7;SOX8;SOX9;SRY	SOX1;SOX21;SOX2;SOX3
ZN274	A	119	0.070960048	0.63941714	0.938755039	0.777905692	0.007451677	0.010389227	More than 3 adjacent zinc finger factors{2.3.3}	unclassified{2.3.3.0}	BCL6;BCL6B;CTCF;CTCFL;FEZF1;FEZF2;GFI1;GFI1B;GLI1;GLI2;GLI3;GLI4;GLIS1;GLIS2;GLIS3;HKR1;MTF1;MYNN;MZF1;OSR2;OVOL1;OVOL2;PLAG1;PLAGL1;PLAGL2;PRDM1;PRDM14;PRDM6;SCRT1;SCRT2;SNAI1;SNAI2;SNAI3;WT1;YY1;YY2;ZBTB12;ZBTB14;ZBTB18;ZBTB20;ZBTB26;ZBTB42;ZBTB45;ZBTB47;ZBTB48;ZBTB49;ZBTB6;ZBTB7A;ZBTB7B;ZBTB7C;ZFP14;ZFP2;ZFP28;ZFP30;ZFP37;ZFP42;ZFP64;ZFP69;ZFP69B;ZFP82;ZFP91;ZFX;ZIC1;ZIC2;ZIC3;ZIC4;ZIC5;ZIK1;Z…	MYNN;MZF1;OSR2;PRDM14;PRDM6;WT1;ZBTB14;ZBTB48;ZBTB49;ZFP64;ZFP28;ZIM3;ZNF121;ZNF250;ZNF257;ZNF263;ZNF274;ZNF317;ZNF320;ZNF329;ZNF331;ZNF394;ZNF449;ZNF502;ZNF528;ZNF547;ZNF549;ZNF554;ZNF586;ZNF589;ZNF667;ZNF680;ZNF708;ZNF713;ZNF768;ZNF18;ZNF85;ZSCAN16;ZSCAN22
PRGR	A	117	0.069767442	0.638374469	0.940129823	0.7778517	0.0079883	0.01109726	Steroid hormone receptors (NR3){2.1.1}	GR-like receptors (NR3C){2.1.1.1}	AR;ESR1;ESR2;ESRRA;ESRRB;ESRRG;NR3C1;NR3C2;PGR	AR;NR3C1;NR3C2;PGR
RUNX1	A	153	0.091234347	0.634381973	0.892970783	0.754902679	0.000738	0.001158878	Runt-related factors{6.4.1}	Runx1 (PEBP2alphaB, CBF-alpha2, AML-1){6.4.1.0.2}	RUNX1;RUNX2;RUNX3	RUNX1
GATA6	A	92	0.054859869	0.627447779	0.968323753	0.783615866	0.022491006	0.029641992	GATA-type zinc fingers{2.2.1}	Two zinc-finger GATA factors{2.2.1.1}	GATA1;GATA2;GATA3;GATA4;GATA5;GATA6;GATAD2A;GATAD2B;TRPS1;ZGLP1	GATA1;GATA2;GATA3;GATA4;GATA5;GATA6
GATA2	A	103	0.061419201	0.622450176	0.9389581	0.76808849	0.009055993	0.012512851	GATA-type zinc fingers{2.2.1}	Two zinc-finger GATA factors{2.2.1.1}	GATA1;GATA2;GATA3;GATA4;GATA5;GATA6;GATAD2A;GATAD2B;TRPS1;ZGLP1	GATA1;GATA2;GATA3;GATA4;GATA5;GATA6
RUNX3	A	139	0.082886106	0.62153616	0.888444666	0.74560306	0.00073	0.001149052	Runt-related factors{6.4.1}	Runx3 (PEBP2alphaC, CBF-alpha3, AML-2){6.4.1.0.3}	RUNX1;RUNX2;RUNX3	RUNX3
GRHL2	A	107	0.063804413	0.608230944	0.910772999	0.747680645	0.003286248	0.004768712	Grainyhead-related factors{6.7.1}	GRH-like proteins{6.7.1.1}	GRHL1;GRHL2;GRHL3	GRHL1;GRHL2
ERR2	A	106	0.06320811	0.60432891	0.906526252	0.743581094	0.00279126	0.004091372	Steroid hormone receptors (NR3){2.1.1}	ER-like receptors (NR3A&B){2.1.1.2}	AR;ESR1;ESR2;ESRRA;ESRRB;ESRRG;NR3C1;NR3C2;PGR	ESRRA;ESRRB;ESRRG;ESR1;ESR2
ATF2	B	140	0.083482409	0.599922438	0.856486634	0.719188429	0.000127	0.000221	Jun-related factors{1.1.1}	ATF-2-like factors{1.1.1.3}	ATF2;ATF7;BACH1;BACH2;CREB5;JUN;JUNB;JUND;NFE2;NFE2L1;NFE2L2;NFE2L3	ATF2;ATF7;CREB5
PO3F2	A	84	0.050089445	0.599551494	0.943472117	0.756550987	0.012636303	0.017243521	POU domain factors{3.1.10}	POU3 (Oct-6-like factors){3.1.10.3}	CDX1;CDX2;CDX4;EVX1;EVX2;GBX1;GBX2;GSX1;GSX2;HDX;HMBOX1;HNF1A;HNF1B;HOXA1;HOXA10;HOXA11;HOXA13;HOXA2;HOXA3;HOXA4;HOXA5;HOXA6;HOXA7;HOXA9;HOXB1;HOXB13;HOXB2;HOXB3;HOXB4;HOXB5;HOXB6;HOXB7;HOXB8;HOXB9;HOXC10;HOXC11;HOXC12;HOXC13;HOXC4;HOXC5;HOXC6;HOXC8;HOXC9;HOXD1;HOXD10;HOXD11;HOXD12;HOXD13;HOXD3;HOXD4;HOXD8;HOXD9;MEOX1;MEOX2;MNX1;PDX1;POU1F1;POU2F1;POU2F2;POU2F3;POU3F1;POU3F2;POU3F3;POU3F4;POU4F1;…	POU3F1;POU3F2;POU3F3;POU3F4
TEAD4	A	111	0.066189624	0.596816265	0.887496176	0.730972734	0.001124952	0.001727765	TEF-1-related factors{3.6.1}	TEF-3 (TEAD-4, TCF-13L1){3.6.1.0.2}	TEAD1;TEAD2;TEAD3;TEAD4	TEAD4
BCL6	A	109	0.064997018	0.595690488	0.888833696	0.730889654	0.001200978	0.001833572	More than 3 adjacent zinc finger factors{2.3.3}	BCL6 factors{2.3.3.22}	BCL6;BCL6B;CTCF;CTCFL;FEZF1;FEZF2;GFI1;GFI1B;GLI1;GLI2;GLI3;GLI4;GLIS1;GLIS2;GLIS3;HKR1;MTF1;MYNN;MZF1;OSR2;OVOL1;OVOL2;PLAG1;PLAGL1;PLAGL2;PRDM1;PRDM14;PRDM6;SCRT1;SCRT2;SNAI1;SNAI2;SNAI3;WT1;YY1;YY2;ZBTB12;ZBTB14;ZBTB18;ZBTB20;ZBTB26;ZBTB42;ZBTB45;ZBTB47;ZBTB48;ZBTB49;ZBTB6;ZBTB7A;ZBTB7B;ZBTB7C;ZFP14;ZFP2;ZFP28;ZFP30;ZFP37;ZFP42;ZFP64;ZFP69;ZFP69B;ZFP82;ZFP91;ZFX;ZIC1;ZIC2;ZIC3;ZIC4;ZIC5;ZIK1;Z…	BCL6B;BCL6
CEBPE	A	69	0.041144902	0.59233423	0.975685449	0.765818211	0.028338984	0.037032809	C/EBP-related{1.1.8}	C/EBP{1.1.8.1}	CEBPA;CEBPB;CEBPD;CEBPE;CEBPG;DBP;DDIT3;HLF;NFIL3;TEF	CEBPA;CEBPB;CEBPD;CEBPE;CEBPG;DDIT3
NR5A2	B	122	0.072748956	0.591913828	0.865115285	0.718379425	0.000314	0.000513	FTZ-F1-related receptors (NR5){2.1.5}	LRH-1 (NR5A2){2.1.5.0.2}	NR5A1;NR5A2	NR5A2
NFE2	A	168	0.100178891	0.587936137	0.815968338	0.694484595	3.71e-06	7.7e-06	Jun-related factors{1.1.1}	NF-E2-like factors{1.1.1.2}	ATF2;ATF7;BACH1;BACH2;CREB5;JUN;JUNB;JUND;NFE2;NFE2L1;NFE2L2;NFE2L3	BACH1;BACH2;NFE2L1;NFE2L2;NFE2
FOXO1	A	148	0.088252832	0.582574551	0.824272308	0.695125608	1.41e-05	2.73e-05	Forkhead box (FOX) factors{3.3.1}	FOXO{3.3.1.15}	FOXA1;FOXA2;FOXA3;FOXB1;FOXB2;FOXC1;FOXC2;FOXD1;FOXD2;FOXD3;FOXD4;FOXD4L1;FOXD4L3;FOXD4L4;FOXD4L5;FOXD4L6;FOXE1;FOXE3;FOXF1;FOXF2;FOXG1;FOXH1;FOXI1;FOXI2;FOXI3;FOXJ1;FOXJ2;FOXJ3;FOXK1;FOXK2;FOXL1;FOXL2;FOXM1;FOXN1;FOXN2;FOXN3;FOXN4;FOXO1;FOXO3;FOXO4;FOXO6;FOXP1;FOXP2;FOXP3;FOXP4;FOXQ1;FOXR1;FOXR2;FOXS1	FOXO1;FOXO3;FOXO4;FOXO6
HSF2	A	91	0.054263566	0.581587676	0.899567224	0.727200825	0.002470796	0.003670583	HSF factors{3.4.1}	HSF2 (HSTF2){3.4.1.0.2}	HSF1;HSF2;HSF4;HSF5;HSFX1;HSFY1;HSFY1; HSFY2	HSF2
LHX2	A	65	0.03875969	0.579205305	0.96833305	0.754795104	0.025024445	0.032924654	HD-LIM factors{3.1.5}	Lhx-2-like factors{3.1.5.3}	ISL1;ISL2;LHX1;LHX2;LHX3;LHX4;LHX5;LHX6;LHX8;LHX9;LMX1A;LMX1B	LHX2;LHX9
SPIB	A	192	0.114490161	0.576297969	0.784946932	0.674103354	1.16e-07	2.77e-07	Ets-related factors{3.5.2}	Spi-like factors{3.5.2.5}	EHF;ELF1;ELF2;ELF3;ELF4;ELF5;ELK1;ELK3;ELK4;ERF;ERG;ETS1;ETS2;ETV1;ETV2;ETV3;ETV3L;ETV4;ETV5;ETV6;ETV7;FEV;FLI1;GABPA;SPDEF;SPI1;SPIB;SPIC	SPI1;SPIB;SPIC
STAT6	B	102	0.060822898	0.568567168	0.859234629	0.702284515	0.000387	0.000623	STAT factors{6.2.1}	STAT6{6.2.1.0.7}	STAT1;STAT2;STAT3;STAT4;STAT5A;STAT5B;STAT6	STAT6
STAT2	A	235	0.140131187	0.567923999	0.753989621	0.655544273	5.55e-10	1.7e-09	STAT factors{6.2.1}	STAT2{6.2.1.0.2}	STAT1;STAT2;STAT3;STAT4;STAT5A;STAT5B;STAT6	STAT2
P53	A	114	0.067978533	0.563613259	0.833933232	0.688448932	6.78e-05	0.000121	p53-related factors{6.3.1}	p53{6.3.1.0.1}	TP53;TP63;TP73	TP53
NR6A1	B	89	0.05307096	0.562002817	0.873380453	0.704463292	0.000961	0.001494346	GCNF-related receptors (NR6){2.1.6}	GCNF (NR6A1){2.1.6.0.1}	NR6A1	NR6A1
NR1H3	B	130	0.07751938	0.56132804	0.811384748	0.677304351	9.98e-06	1.96e-05	Thyroid hormone receptor-related factors (NR1){2.1.2}	LXR (NR1H){2.1.2.7}	NR1D1;NR1D2;NR1H2;NR1H3;NR1H4;NR1I2;NR1I3;PPARA;PPARD;PPARG;RARA;RARB;RARG;RORA;RORB;RORC;THRA;THRB;VDR	NR1H2;NR1H3;NR1H4
IRF4	A	177	0.105545617	0.558593366	0.769412006	0.657231523	4.05e-08	1.01e-07	Interferon-regulatory factors{3.5.3}	IRF-4 (LSIRF, NF-EM5, MUM1, Pip){3.5.3.0.4}	IRF1;IRF2;IRF3;IRF4;IRF5;IRF6;IRF7;IRF8;IRF9	IRF4
ERR1	A	123	0.073345259	0.555780696	0.811132657	0.674001668	1.14e-05	2.23e-05	Steroid hormone receptors (NR3){2.1.1}	ER-like receptors (NR3A&B){2.1.1.2}	AR;ESR1;ESR2;ESRRA;ESRRB;ESRRG;NR3C1;NR3C2;PGR	ESRRA;ESRRB;ESRRG;ESR1;ESR2
BRAC	A	102	0.060822898	0.55371427	0.836825385	0.683966317	0.000113	0.000197	Brachyury-related factors{6.5.1}	T (Brachyury){6.5.1.0.1}	T;TBX19	T
PO5F1	A	81	0.048300537	0.552151886	0.875895497	0.699727463	0.001210269	0.001840468	POU domain factors{3.1.10}	POU5 (Oct-3/4-like factors){3.1.10.5}	CDX1;CDX2;CDX4;EVX1;EVX2;GBX1;GBX2;GSX1;GSX2;HDX;HMBOX1;HNF1A;HNF1B;HOXA1;HOXA10;HOXA11;HOXA13;HOXA2;HOXA3;HOXA4;HOXA5;HOXA6;HOXA7;HOXA9;HOXB1;HOXB13;HOXB2;HOXB3;HOXB4;HOXB5;HOXB6;HOXB7;HOXB8;HOXB9;HOXC10;HOXC11;HOXC12;HOXC13;HOXC4;HOXC5;HOXC6;HOXC8;HOXC9;HOXD1;HOXD10;HOXD11;HOXD12;HOXD13;HOXD3;HOXD4;HOXD8;HOXD9;MEOX1;MEOX2;MNX1;PDX1;POU1F1;POU2F1;POU2F2;POU2F3;POU3F1;POU3F2;POU3F3;POU3F4;POU4F1;…	POU5F1B;POU5F1
HXB13	A	72	0.04293381	0.549156698	0.895274151	0.706113127	0.003068302	0.004471949	HOX-related factors{3.1.1}	HOX9-13{3.1.1.8}	CDX1;CDX2;CDX4;EVX1;EVX2;GBX1;GBX2;GSX1;GSX2;HDX;HMBOX1;HNF1A;HNF1B;HOXA1;HOXA10;HOXA11;HOXA13;HOXA2;HOXA3;HOXA4;HOXA5;HOXA6;HOXA7;HOXA9;HOXB1;HOXB13;HOXB2;HOXB3;HOXB4;HOXB5;HOXB6;HOXB7;HOXB8;HOXB9;HOXC10;HOXC11;HOXC12;HOXC13;HOXC4;HOXC5;HOXC6;HOXC8;HOXC9;HOXD1;HOXD10;HOXD11;HOXD12;HOXD13;HOXD3;HOXD4;HOXD8;HOXD9;MEOX1;MEOX2;MNX1;PDX1;POU1F1;POU2F1;POU2F2;POU2F3;POU3F1;POU3F2;POU3F3;POU3F4;POU4F1;…	HOXA10;HOXA11;HOXA13;HOXA9;HOXB13;HOXC10;HOXC11;HOXC12;HOXC13;HOXC9;HOXD10;HOXD11;HOXD12;HOXD13;HOXD9
IRF2	A	191	0.113893858	0.540877025	0.737233554	0.632926167	5.54e-10	1.7e-09	Interferon-regulatory factors{3.5.3}	IRF-2{3.5.3.0.2}	IRF1;IRF2;IRF3;IRF4;IRF5;IRF6;IRF7;IRF8;IRF9	IRF2
NR4A1	A	92	0.054859869	0.538740785	0.83136928	0.67285881	0.000127	0.000221	NGFI-B-related receptors (NR4){2.1.4}	NGFI-B (NR4A1){2.1.4.0.1}	NR4A1;NR4A2;NR4A3	NR4A1
ISL1	A	56	0.033392964	0.538094071	0.935697861	0.71614394	0.013640558	0.018548272	HD-LIM factors{3.1.5}	ISL{3.1.5.1}	ISL1;ISL2;LHX1;LHX2;LHX3;LHX4;LHX5;LHX6;LHX8;LHX9;LMX1A;LMX1B	ISL1;ISL2
NANOG	A	82	0.04889684	0.533976867	0.844730936	0.67568533	0.000313	0.000512	NK-related factors{3.1.2}	NANOG{3.1.2.12}	BARHL1;BARHL2;BARX1;BARX2;BSX;DBX1;DBX2;DLX1;DLX2;DLX3;DLX4;DLX5;DLX6;EMX1;EMX2;EN1;EN2;HHEX;HLX;HMX1;HMX2;HMX3;LBX1;LBX2;MSX1;MSX2;NANOG;NKX1-1;NKX1-2;NKX2-1;NKX2-2;NKX2-3;NKX2-4;NKX2-5;NKX2-6;NKX2-8;NKX3-1;NKX3-2;NKX6-1;NKX6-2;NKX6-3;NOTO;TLX1;TLX2;TLX3;VAX1;VAX2;VENTX	NANOG
OTX2	A	64	0.038163387	0.533571769	0.895490907	0.696753536	0.003848201	0.005556111	Paired-related HD factors{3.1.3}	OTX{3.1.3.17}	ALX1;ALX3;ALX4;ARGFX;ARX;CRX;DMBX1;DPRX;DRGX;DUX4;DUXA;ESX1;GSC;GSC2;HESX1;ISX;LEUTX;MIXL1;NOBOX;OTP;OTX1;OTX2;PHOX2A;PHOX2B;PITX1;PITX2;PITX3;PROP1;PRRX1;PRRX2;RAX;RAX2;RHOXF1;RHOXF2;SEBOX;SHOX;SHOX2;TPRX1;UNCX;VSX1;VSX2	CRX;OTX1;OTX2
GFI1B	A	102	0.060822898	0.529691433	0.800477659	0.654271237	1.34e-05	2.6e-05	More than 3 adjacent zinc finger factors{2.3.3}	GFI1 factors{2.3.3.21}	BCL6;BCL6B;CTCF;CTCFL;FEZF1;FEZF2;GFI1;GFI1B;GLI1;GLI2;GLI3;GLI4;GLIS1;GLIS2;GLIS3;HKR1;MTF1;MYNN;MZF1;OSR2;OVOL1;OVOL2;PLAG1;PLAGL1;PLAGL2;PRDM1;PRDM14;PRDM6;SCRT1;SCRT2;SNAI1;SNAI2;SNAI3;WT1;YY1;YY2;ZBTB12;ZBTB14;ZBTB18;ZBTB20;ZBTB26;ZBTB42;ZBTB45;ZBTB47;ZBTB48;ZBTB49;ZBTB6;ZBTB7A;ZBTB7B;ZBTB7C;ZFP14;ZFP2;ZFP28;ZFP30;ZFP37;ZFP42;ZFP64;ZFP69;ZFP69B;ZFP82;ZFP91;ZFX;ZIC1;ZIC2;ZIC3;ZIC4;ZIC5;ZIK1;Z…	GFI1B;GFI1
MAFG	A	98	0.058437686	0.524079162	0.798376648	0.65009677	1.48e-05	2.85e-05	Maf-related factors{1.1.3}	Small Maf factors{1.1.3.2}	MAF;MAFA;MAFB;MAFF;MAFG;MAFK;NRL	MAFF;MAFG;MAFK
PRD14	A	69	0.041144902	0.523857448	0.862794774	0.67723218	0.001045696	0.001613366	More than 3 adjacent zinc finger factors{2.3.3}	unclassified{2.3.3.0}	BCL6B;BCL6;CTCFL;CTCF;FEZF1;GFI1B;GFI1;GLI1;GLI2;GLI3;GLIS1;GLIS2;GLIS3;MTF1;MYNN;MZF1;OSR2;OVOL1;OVOL2;ZNF146;PLAG1;PLAGL1;PRDM14;PRDM1;PRDM6;SCRT1;SCRT2;SNAI1;SNAI2;YY1;YY2;WT1;ZNF324;ZNF354A;ZBTB14;ZBTB18;ZBTB48;ZBTB49;ZBTB7A;ZBTB7B;ZBTB6;ZFP64;ZFP28;ZFP42;ZFP82;ZFX;ZIC1;ZIC2;ZIC3;ZIC4;ZIM3;ZKSCAN1;ZKSCAN3;ZNF121;ZNF136;ZNF140;ZNF143;ZNF148;ZNF214;ZNF232;ZNF250;ZNF257;ZNF260;ZNF263;ZNF264;ZNF2…	MYNN;MZF1;OSR2;PRDM14;PRDM6;WT1;ZBTB14;ZBTB48;ZBTB49;ZFP64;ZFP28;ZIM3;ZNF121;ZNF250;ZNF257;ZNF263;ZNF274;ZNF317;ZNF320;ZNF329;ZNF331;ZNF394;ZNF449;ZNF502;ZNF528;ZNF547;ZNF549;ZNF554;ZNF586;ZNF589;ZNF667;ZNF680;ZNF708;ZNF713;ZNF768;ZNF18;ZNF85;ZSCAN16;ZSCAN22
GATA3	A	112	0.066785927	0.51539889	0.765064269	0.630629214	7.6e-07	1.69e-06	GATA-type zinc fingers{2.2.1}	Two zinc-finger GATA factors{2.2.1.1}	GATA1;GATA2;GATA3;GATA4;GATA5;GATA6;GATAD2A;GATAD2B;TRPS1;ZGLP1	GATA1;GATA2;GATA3;GATA4;GATA5;GATA6
TEAD1	A	104	0.062015504	0.512883692	0.772105986	0.632207957	1.86e-06	3.97e-06	TEF-1-related factors{3.6.1}	TEF-1 (TEAD-1, TCF-13){3.6.1.0.1}	TEAD1;TEAD2;TEAD3;TEAD4	TEAD1
SOX10	B	67	0.039952296	0.512768041	0.850732385	0.665501951	0.000672	0.001063506	SOX-related factors{4.1.1}	Group E{4.1.1.5}	BBX;CIC;HBP1;SOX1;SOX10;SOX11;SOX12;SOX13;SOX14;SOX15;SOX17;SOX18;SOX2;SOX21;SOX3;SOX30;SOX4;SOX5;SOX6;SOX7;SOX8;SOX9;SRY	SOX10;SOX8;SOX9
CEBPG	B	75	0.044722719	0.509585652	0.822679501	0.651811624	0.000148	0.000253	C/EBP-related{1.1.8}	C/EBP{1.1.8.1}	CEBPA;CEBPB;CEBPD;CEBPE;CEBPG;DBP;DDIT3;HLF;NFIL3;TEF	CEBPA;CEBPB;CEBPD;CEBPE;CEBPG;DDIT3
SRF	A	57	0.033989267	0.507871479	0.878845299	0.674167407	0.002649131	0.003905316	Responders to external signals (SRF/RLM1){5.1.2}	SRF{5.1.2.0.1}	SRF	SRF
TF7L2	A	71	0.042337507	0.507716566	0.830467689	0.653980073	0.000268	0.000442	TCF-7-related factors{4.1.3}	TCF-7L2 (TCF-4) [1]{4.1.3.0.3}	LEF1;TAF1;TCF7;TCF7L1;TCF7L2	TCF7L2
FOXH1	A	86	0.051282051	0.507690607	0.794732862	0.638881611	2.29e-05	4.35e-05	Forkhead box (FOX) factors{3.3.1}	FOXH{3.3.1.8}	FOXA1;FOXA2;FOXA3;FOXB1;FOXB2;FOXC1;FOXC2;FOXD1;FOXD2;FOXD3;FOXD4;FOXD4L1;FOXD4L3;FOXD4L4;FOXD4L5;FOXD4L6;FOXE1;FOXE3;FOXF1;FOXF2;FOXG1;FOXH1;FOXI1;FOXI2;FOXI3;FOXJ1;FOXJ2;FOXJ3;FOXK1;FOXK2;FOXL1;FOXL2;FOXM1;FOXN1;FOXN2;FOXN3;FOXN4;FOXO1;FOXO3;FOXO4;FOXO6;FOXP1;FOXP2;FOXP3;FOXP4;FOXQ1;FOXR1;FOXR2;FOXS1	FOXH1
MAFF	B	106	0.06320811	0.503295714	0.75493783	0.619227906	5e-07	1.13e-06	Maf-related factors{1.1.3}	Small Maf factors{1.1.3.2}	MAF;MAFA;MAFB;MAFF;MAFG;MAFK;NRL	MAFF;MAFG;MAFK
SRY	B	113	0.06738223	0.501568673	0.743309779	0.613190238	1.06e-07	2.56e-07	SOX-related factors{4.1.1}	Group A{4.1.1.1}	BBX;CIC;HBP1;SOX1;SOX10;SOX11;SOX12;SOX13;SOX14;SOX15;SOX17;SOX18;SOX2;SOX21;SOX3;SOX30;SOX4;SOX5;SOX6;SOX7;SOX8;SOX9;SRY	SRY
CRX	B	61	0.036374478	0.500041518	0.849682536	0.657305909	0.000762	0.001193853	Paired-related HD factors{3.1.3}	OTX{3.1.3.17}	ALX1;ALX3;ALX4;ARGFX;ARX;CRX;DMBX1;DPRX;DRGX;DUX4;DUXA;ESX1;GSC;GSC2;HESX1;ISX;LEUTX;MIXL1;NOBOX;OTP;OTX1;OTX2;PHOX2A;PHOX2B;PITX1;PITX2;PITX3;PROP1;PRRX1;PRRX2;RAX;RAX2;RHOXF1;RHOXF2;SEBOX;SHOX;SHOX2;TPRX1;UNCX;VSX1;VSX2	CRX;OTX1;OTX2
IRF1	A	208	0.124031008	0.496964344	0.669711937	0.578090959	7.13e-15	3.44e-14	Interferon-regulatory factors{3.5.3}	IRF-1{3.5.3.0.1}	IRF1;IRF2;IRF3;IRF4;IRF5;IRF6;IRF7;IRF8;IRF9	IRF1
PDX1	A	47	0.028026237	0.491515624	0.899127357	0.672296738	0.005358733	0.007594821	HOX-related factors{3.1.1}	PDX{3.1.1.15}	CDX1;CDX2;CDX4;EVX1;EVX2;GBX1;GBX2;GSX1;GSX2;HDX;HMBOX1;HNF1A;HNF1B;HOXA1;HOXA10;HOXA11;HOXA13;HOXA2;HOXA3;HOXA4;HOXA5;HOXA6;HOXA7;HOXA9;HOXB1;HOXB13;HOXB2;HOXB3;HOXB4;HOXB5;HOXB6;HOXB7;HOXB8;HOXB9;HOXC10;HOXC11;HOXC12;HOXC13;HOXC4;HOXC5;HOXC6;HOXC8;HOXC9;HOXD1;HOXD10;HOXD11;HOXD12;HOXD13;HOXD3;HOXD4;HOXD8;HOXD9;MEOX1;MEOX2;MNX1;PDX1;POU1F1;POU2F1;POU2F2;POU2F3;POU3F1;POU3F2;POU3F3;POU3F4;POU4F1;…	PDX1
FOXP1	A	120	0.071556351	0.475590865	0.697106178	0.578081609	7.46e-10	2.26e-09	Forkhead box (FOX) factors{3.3.1}	FOXP{3.3.1.16}	FOXA1;FOXA2;FOXA3;FOXB1;FOXB2;FOXC1;FOXC2;FOXD1;FOXD2;FOXD3;FOXD4;FOXD4L1;FOXD4L3;FOXD4L4;FOXD4L5;FOXD4L6;FOXE1;FOXE3;FOXF1;FOXF2;FOXG1;FOXH1;FOXI1;FOXI2;FOXI3;FOXJ1;FOXJ2;FOXJ3;FOXK1;FOXK2;FOXL1;FOXL2;FOXM1;FOXN1;FOXN2;FOXN3;FOXN4;FOXO1;FOXO3;FOXO4;FOXO6;FOXP1;FOXP2;FOXP3;FOXP4;FOXQ1;FOXR1;FOXR2;FOXS1	FOXP1;FOXP2;FOXP3
FOXA2	A	102	0.060822898	0.472228352	0.713598465	0.583287342	1.99e-08	5.25e-08	Forkhead box (FOX) factors{3.3.1}	FOXA{3.3.1.1}	FOXA1;FOXA2;FOXA3;FOXB1;FOXB2;FOXC1;FOXC2;FOXD1;FOXD2;FOXD3;FOXD4;FOXD4L1;FOXD4L3;FOXD4L4;FOXD4L5;FOXD4L6;FOXE1;FOXE3;FOXF1;FOXF2;FOXG1;FOXH1;FOXI1;FOXI2;FOXI3;FOXJ1;FOXJ2;FOXJ3;FOXK1;FOXK2;FOXL1;FOXL2;FOXM1;FOXN1;FOXN2;FOXN3;FOXN4;FOXO1;FOXO3;FOXO4;FOXO6;FOXP1;FOXP2;FOXP3;FOXP4;FOXQ1;FOXR1;FOXR2;FOXS1	FOXA1;FOXA2;FOXA3
MEIS2	B	82	0.04889684	0.471358083	0.745594494	0.596448338	1.27e-06	2.77e-06	TALE-type homeo domain factors{3.1.4}	MEIS{3.1.4.2}	IRX1;IRX2;IRX3;IRX4;IRX5;IRX6;MEIS1;MEIS2;MEIS3;MKX;PBX1;PBX2;PBX3;PKNOX1;PKNOX2;TGIF1;TGIF2;TGIF2LX;TGIF2LY	MEIS1;MEIS2;MEIS3
TWST1	A	81	0.048300537	0.470642099	0.746507224	0.596411762	1.41e-06	3.06e-06	Tal-related factors{1.2.3}	Twist-like factors{1.2.3.2}	ATOH1;ATOH7;ATOH8;BHLHA15;BHLHA9;BHLHE22;BHLHE23;FERD3L;FIGLA;HAND1;HAND2;LYL1;MESP1;MESP2;MSC;MSGN1;NEUROD1;NEUROD2;NEUROD4;NEUROD6;NEUROG1;NEUROG2;NEUROG3;NHLH1;NHLH2;OLIG1;OLIG2;OLIG3;PTF1A;SCX;TAL1;TAL2;TCF15;TCF21;TCF23;TWIST1;TWIST2	FIGLA;HAND1;PTF1A;TWIST1
TCF7	A	77	0.045915325	0.457450987	0.733960372	0.58324768	8.04e-07	1.79e-06	TCF-7-related factors{4.1.3}	TCF-7 (TCF-1) [1]{4.1.3.0.1}	LEF1;TAF1;TCF7;TCF7L1;TCF7L2	TCF7
ANDR	A	137	0.0816935	0.456060556	0.653341924	0.547732024	4.47e-13	1.88e-12	Steroid hormone receptors (NR3){2.1.1}	GR-like receptors (NR3C){2.1.1.1}	AR;ESR1;ESR2;ESRRA;ESRRB;ESRRG;NR3C1;NR3C2;PGR	AR;NR3C1;NR3C2;PGR
FOXO3	B	86	0.051282051	0.453626422	0.710069301	0.570801842	6.22e-08	1.52e-07	Forkhead box (FOX) factors{3.3.1}	FOXO{3.3.1.15}	FOXA1;FOXA2;FOXA3;FOXB1;FOXB2;FOXC1;FOXC2;FOXD1;FOXD2;FOXD3;FOXD4;FOXD4L1;FOXD4L3;FOXD4L4;FOXD4L5;FOXD4L6;FOXE1;FOXE3;FOXF1;FOXF2;FOXG1;FOXH1;FOXI1;FOXI2;FOXI3;FOXJ1;FOXJ2;FOXJ3;FOXK1;FOXK2;FOXL1;FOXL2;FOXM1;FOXN1;FOXN2;FOXN3;FOXN4;FOXO1;FOXO3;FOXO4;FOXO6;FOXP1;FOXP2;FOXP3;FOXP4;FOXQ1;FOXR1;FOXR2;FOXS1	FOXO1;FOXO3;FOXO4;FOXO6
FOXA3	B	86	0.051282051	0.447162693	0.699963604	0.562692396	2.74e-08	7.02e-08	Forkhead box (FOX) factors{3.3.1}	FOXA{3.3.1.1}	FOXA1;FOXA2;FOXA3;FOXB1;FOXB2;FOXC1;FOXC2;FOXD1;FOXD2;FOXD3;FOXD4;FOXD4L1;FOXD4L3;FOXD4L4;FOXD4L5;FOXD4L6;FOXE1;FOXE3;FOXF1;FOXF2;FOXG1;FOXH1;FOXI1;FOXI2;FOXI3;FOXJ1;FOXJ2;FOXJ3;FOXK1;FOXK2;FOXL1;FOXL2;FOXM1;FOXN1;FOXN2;FOXN3;FOXN4;FOXO1;FOXO3;FOXO4;FOXO6;FOXP1;FOXP2;FOXP3;FOXP4;FOXQ1;FOXR1;FOXR2;FOXS1	FOXA1;FOXA2;FOXA3
FOXK1	A	111	0.066189624	0.443338437	0.659103077	0.542888383	1.91e-11	6.88e-11	Forkhead box (FOX) factors{3.3.1}	FOXK{3.3.1.11}	FOXA1;FOXA2;FOXA3;FOXB1;FOXB2;FOXC1;FOXC2;FOXD1;FOXD2;FOXD3;FOXD4;FOXD4L1;FOXD4L3;FOXD4L4;FOXD4L5;FOXD4L6;FOXE1;FOXE3;FOXF1;FOXF2;FOXG1;FOXH1;FOXI1;FOXI2;FOXI3;FOXJ1;FOXJ2;FOXJ3;FOXK1;FOXK2;FOXL1;FOXL2;FOXM1;FOXN1;FOXN2;FOXN3;FOXN4;FOXO1;FOXO3;FOXO4;FOXO6;FOXP1;FOXP2;FOXP3;FOXP4;FOXQ1;FOXR1;FOXR2;FOXS1	FOXK1
MAFB	B	103	0.061419201	0.441397035	0.665700574	0.544637609	1.13e-10	3.74e-10	Maf-related factors{1.1.3}	Large Maf factors{1.1.3.1}	MAF;MAFA;MAFB;MAFF;MAFG;MAFK;NRL	MAFA;MAFB;MAF;NRL
HNF1B	A	66	0.039355993	0.440250852	0.733033742	0.572448895	2.04e-06	4.33e-06	POU domain factors{3.1.10}	HNF1-like factors{3.1.10.7}	CDX1;CDX2;CDX4;EVX1;EVX2;GBX1;GBX2;GSX1;GSX2;HDX;HMBOX1;HNF1A;HNF1B;HOXA1;HOXA10;HOXA11;HOXA13;HOXA2;HOXA3;HOXA4;HOXA5;HOXA6;HOXA7;HOXA9;HOXB1;HOXB13;HOXB2;HOXB3;HOXB4;HOXB5;HOXB6;HOXB7;HOXB8;HOXB9;HOXC10;HOXC11;HOXC12;HOXC13;HOXC4;HOXC5;HOXC6;HOXC8;HOXC9;HOXD1;HOXD10;HOXD11;HOXD12;HOXD13;HOXD3;HOXD4;HOXD8;HOXD9;MEOX1;MEOX2;MNX1;PDX1;POU1F1;POU2F1;POU2F2;POU2F3;POU3F1;POU3F2;POU3F3;POU3F4;POU4F1;…	HMBOX1;HNF1A;HNF1B
TF7L1	B	61	0.036374478	0.436616052	0.741879604	0.573927294	5.02e-06	1.02e-05	TCF-7-related factors{4.1.3}	TCF-7L1 (TCF-3) [1]{4.1.3.0.2}	LEF1;TAF1;TCF7;TCF7L1;TCF7L2	TCF7L1
BACH2	A	119	0.070960048	0.427358512	0.627301652	0.519839406	7.97e-14	3.51e-13	Jun-related factors{1.1.1}	NF-E2-like factors{1.1.1.2}	ATF2;ATF7;BACH1;BACH2;CREB5;JUN;JUNB;JUND;NFE2;NFE2L1;NFE2L2;NFE2L3	BACH1;BACH2;NFE2L1;NFE2L2;NFE2
CDX2	A	60	0.035778175	0.426016942	0.727032692	0.561300417	2.46e-06	5.17e-06	HOX-related factors{3.1.1}	CDX (Caudal type homeobox){3.1.1.9}	CDX1;CDX2;CDX4;EVX1;EVX2;GBX1;GBX2;GSX1;GSX2;HDX;HMBOX1;HNF1A;HNF1B;HOXA1;HOXA10;HOXA11;HOXA13;HOXA2;HOXA3;HOXA4;HOXA5;HOXA6;HOXA7;HOXA9;HOXB1;HOXB13;HOXB2;HOXB3;HOXB4;HOXB5;HOXB6;HOXB7;HOXB8;HOXB9;HOXC10;HOXC11;HOXC12;HOXC13;HOXC4;HOXC5;HOXC6;HOXC8;HOXC9;HOXD1;HOXD10;HOXD11;HOXD12;HOXD13;HOXD3;HOXD4;HOXD8;HOXD9;MEOX1;MEOX2;MNX1;PDX1;POU1F1;POU2F1;POU2F2;POU2F3;POU3F1;POU3F2;POU3F3;POU3F4;POU4F1;…	CDX1;CDX2
FOXA1	A	100	0.059630292	0.423074556	0.641849181	0.523643265	1.08e-11	4.03e-11	Forkhead box (FOX) factors{3.3.1}	FOXA{3.3.1.1}	FOXA1;FOXA2;FOXA3;FOXB1;FOXB2;FOXC1;FOXC2;FOXD1;FOXD2;FOXD3;FOXD4;FOXD4L1;FOXD4L3;FOXD4L4;FOXD4L5;FOXD4L6;FOXE1;FOXE3;FOXF1;FOXF2;FOXG1;FOXH1;FOXI1;FOXI2;FOXI3;FOXJ1;FOXJ2;FOXJ3;FOXK1;FOXK2;FOXL1;FOXL2;FOXM1;FOXN1;FOXN2;FOXN3;FOXN4;FOXO1;FOXO3;FOXO4;FOXO6;FOXP1;FOXP2;FOXP3;FOXP4;FOXQ1;FOXR1;FOXR2;FOXS1	FOXA1;FOXA2;FOXA3
ZKSC1	B	125	0.074537865	0.420365388	0.611630246	0.50896313	2.89e-15	1.45e-14	More than 3 adjacent zinc finger factors{2.3.3}	ZNF24-like factors{2.3.3.10}	BCL6;BCL6B;CTCF;CTCFL;FEZF1;FEZF2;GFI1;GFI1B;GLI1;GLI2;GLI3;GLI4;GLIS1;GLIS2;GLIS3;HKR1;MTF1;MYNN;MZF1;OSR2;OVOL1;OVOL2;PLAG1;PLAGL1;PLAGL2;PRDM1;PRDM14;PRDM6;SCRT1;SCRT2;SNAI1;SNAI2;SNAI3;WT1;YY1;YY2;ZBTB12;ZBTB14;ZBTB18;ZBTB20;ZBTB26;ZBTB42;ZBTB45;ZBTB47;ZBTB48;ZBTB49;ZBTB6;ZBTB7A;ZBTB7B;ZBTB7C;ZFP14;ZFP2;ZFP28;ZFP30;ZFP37;ZFP42;ZFP64;ZFP69;ZFP69B;ZFP82;ZFP91;ZFX;ZIC1;ZIC2;ZIC3;ZIC4;ZIC5;ZIK1;Z…	ZKSCAN1;ZNF232;ZSCAN31
ATF4	A	58	0.034585569	0.405487514	0.698229673	0.536835988	4.41e-07	1.01e-06	ATF-4-related factors{1.1.6}	ATF-4{1.1.6.0.1}	ATF4;ATF5	ATF4
FOXJ3	A	123	0.073345259	0.399745904	0.583286613	0.484715163	2.62e-17	1.46e-16	Forkhead box (FOX) factors{3.3.1}	FOXJ{3.3.1.10}	FOXA1;FOXA2;FOXA3;FOXB1;FOXB2;FOXC1;FOXC2;FOXD1;FOXD2;FOXD3;FOXD4;FOXD4L1;FOXD4L3;FOXD4L4;FOXD4L5;FOXD4L6;FOXE1;FOXE3;FOXF1;FOXF2;FOXG1;FOXH1;FOXI1;FOXI2;FOXI3;FOXJ1;FOXJ2;FOXJ3;FOXK1;FOXK2;FOXL1;FOXL2;FOXM1;FOXN1;FOXN2;FOXN3;FOXN4;FOXO1;FOXO3;FOXO4;FOXO6;FOXP1;FOXP2;FOXP3;FOXP4;FOXQ1;FOXR1;FOXR2;FOXS1	FOXJ2;FOXJ3
HNF6	B	38	0.022659511	0.395822669	0.775136418	0.561793899	0.000191	0.000323	HD-CUT factors{3.1.9}	ONECUT{3.1.9.1}	CUX1;CUX2;ONECUT1;ONECUT2;ONECUT3;SATB1;SATB2	ONECUT1;ONECUT2;ONECUT3
MAF	A	102	0.060822898	0.395049949	0.596895092	0.487904378	1.11e-14	5.26e-14	Maf-related factors{1.1.3}	Large Maf factors{1.1.3.1}	MAF;MAFA;MAFB;MAFF;MAFG;MAFK;NRL	MAFA;MAFB;MAF;NRL
FOXM1	A	90	0.053667263	0.369610961	0.572903283	0.462690899	2.95e-15	1.48e-14	Forkhead box (FOX) factors{3.3.1}	FOXM{3.3.1.13}	FOXA1;FOXA2;FOXA3;FOXB1;FOXB2;FOXC1;FOXC2;FOXD1;FOXD2;FOXD3;FOXD4;FOXD4L1;FOXD4L3;FOXD4L4;FOXD4L5;FOXD4L6;FOXE1;FOXE3;FOXF1;FOXF2;FOXG1;FOXH1;FOXI1;FOXI2;FOXI3;FOXJ1;FOXJ2;FOXJ3;FOXK1;FOXK2;FOXL1;FOXL2;FOXM1;FOXN1;FOXN2;FOXN3;FOXN4;FOXO1;FOXO3;FOXO4;FOXO6;FOXP1;FOXP2;FOXP3;FOXP4;FOXQ1;FOXR1;FOXR2;FOXS1	FOXM1
HXA9	B	51	0.030411449	0.359773248	0.642175228	0.485591173	2.16e-08	5.63e-08	HOX-related factors{3.1.1}	HOX9-13{3.1.1.8}	CDX1;CDX2;CDX4;EVX1;EVX2;GBX1;GBX2;GSX1;GSX2;HDX;HMBOX1;HNF1A;HNF1B;HOXA1;HOXA10;HOXA11;HOXA13;HOXA2;HOXA3;HOXA4;HOXA5;HOXA6;HOXA7;HOXA9;HOXB1;HOXB13;HOXB2;HOXB3;HOXB4;HOXB5;HOXB6;HOXB7;HOXB8;HOXB9;HOXC10;HOXC11;HOXC12;HOXC13;HOXC4;HOXC5;HOXC6;HOXC8;HOXC9;HOXD1;HOXD10;HOXD11;HOXD12;HOXD13;HOXD3;HOXD4;HOXD8;HOXD9;MEOX1;MEOX2;MNX1;PDX1;POU1F1;POU2F1;POU2F2;POU2F3;POU3F1;POU3F2;POU3F3;POU3F4;POU4F1;…	HOXA10;HOXA11;HOXA13;HOXA9;HOXB13;HOXC10;HOXC11;HOXC12;HOXC13;HOXC9;HOXD10;HOXD11;HOXD12;HOXD13;HOXD9
JUND	A	104	0.062015504	0.356496926	0.536596906	0.439406297	1.31e-19	7.99e-19	Jun-related factors{1.1.1}	Jun factors{1.1.1.1}	ATF2;ATF7;BACH1;BACH2;CREB5;JUN;JUNB;JUND;NFE2;NFE2L1;NFE2L2;NFE2L3	JUNB;JUND;JUN
CEBPB	A	47	0.028026237	0.348161467	0.636694722	0.476137891	2.91e-08	7.4e-08	C/EBP-related{1.1.8}	C/EBP{1.1.8.1}	CEBPA;CEBPB;CEBPD;CEBPE;CEBPG;DBP;DDIT3;HLF;NFIL3;TEF	CEBPA;CEBPB;CEBPD;CEBPE;CEBPG;DDIT3
MEF2C	A	90	0.053667263	0.34815872	0.539653406	0.43583655	9.23e-18	5.19e-17	Regulators of differentiation{5.1.1}	MEF-2{5.1.1.1}	MEF2A;MEF2B;MEF2C;MEF2D	MEF2A;MEF2B;MEF2C;MEF2D
MEF2A	A	92	0.054859869	0.347350663	0.535915588	0.43376459	2.64e-18	1.53e-17	Regulators of differentiation{5.1.1}	MEF-2{5.1.1.1}	MEF2A;MEF2B;MEF2C;MEF2D	MEF2A;MEF2B;MEF2C;MEF2D
BATF3	B	61	0.036374478	0.346393518	0.588452952	0.455310422	1.4e-11	5.08e-11	B-ATF-related factors{1.1.4}	B-ATF-3{1.1.4.0.3}	BATF;BATF2;BATF3	BATF3
MEF2B	A	89	0.05307096	0.345740101	0.537103244	0.43332092	7.71e-18	4.37e-17	Regulators of differentiation{5.1.1}	MEF-2{5.1.1.1}	MEF2A;MEF2B;MEF2C;MEF2D	MEF2A;MEF2B;MEF2C;MEF2D
MAFK	A	65	0.03875969	0.340291568	0.568740258	0.443404159	4.93e-13	2.05e-12	Maf-related factors{1.1.3}	Small Maf factors{1.1.3.2}	MAF;MAFA;MAFB;MAFF;MAFG;MAFK;NRL	MAFF;MAFG;MAFK
DUX4	A	39	0.023255814	0.339750997	0.659443504	0.479898795	5.46e-07	1.22e-06	Paired-related HD factors{3.1.3}	DUX{3.1.3.7}	ALX1;ALX3;ALX4;ARGFX;ARX;CRX;DMBX1;DPRX;DRGX;DUX4;DUXA;ESX1;GSC;GSC2;HESX1;ISX;LEUTX;MIXL1;NOBOX;OTP;OTX1;OTX2;PHOX2A;PHOX2B;PITX1;PITX2;PITX3;PROP1;PRRX1;PRRX2;RAX;RAX2;RHOXF1;RHOXF2;SEBOX;SHOX;SHOX2;TPRX1;UNCX;VSX1;VSX2	DUX4;DUXA
MEIS1	A	43	0.025641026	0.327351211	0.61539548	0.454430322	1.11e-08	3.02e-08	TALE-type homeo domain factors{3.1.4}	MEIS{3.1.4.2}	IRX1;IRX2;IRX3;IRX4;IRX5;IRX6;MEIS1;MEIS2;MEIS3;MKX;PBX1;PBX2;PBX3;PKNOX1;PKNOX2;TGIF1;TGIF2;TGIF2LX;TGIF2LY	MEIS1;MEIS2;MEIS3
BATF	A	53	0.031604055	0.317315816	0.560143459	0.425767528	3.82e-12	1.49e-11	B-ATF-related factors{1.1.4}	B-ATF{1.1.4.0.1}	BATF;BATF2;BATF3	BATF
DBP	B	45	0.026833631	0.311222686	0.576772781	0.428687804	2.22e-10	7.14e-10	C/EBP-related{1.1.8}	PAR factors{1.1.8.2}	CEBPA;CEBPB;CEBPD;CEBPE;CEBPG;DBP;DDIT3;HLF;NFIL3;TEF	DBP;HLF;NFIL3;TEF
JUNB	A	93	0.055456172	0.310803264	0.478422809	0.387651362	3.96e-24	2.83e-23	Jun-related factors{1.1.1}	Jun factors{1.1.1.1}	ATF2;ATF7;BACH1;BACH2;CREB5;JUN;JUNB;JUND;NFE2;NFE2L1;NFE2L2;NFE2L3	JUNB;JUND;JUN
NF2L2	A	76	0.045319022	0.298810391	0.480777786	0.381543532	4.22e-21	2.74e-20	Jun-related factors{1.1.1}	NF-E2-like factors{1.1.1.2}	ATF2;ATF7;BACH1;BACH2;CREB5;JUN;JUNB;JUND;NFE2;NFE2L1;NFE2L2;NFE2L3	BACH1;BACH2;NFE2L1;NFE2L2;NFE2
JUN	A	87	0.051878354	0.298429329	0.465870382	0.374990315	1.34e-24	9.66e-24	Jun-related factors{1.1.1}	Jun factors{1.1.1.1}	ATF2;ATF7;BACH1;BACH2;CREB5;JUN;JUNB;JUND;NFE2;NFE2L1;NFE2L2;NFE2L3	JUNB;JUND;JUN
PO2F2	A	53	0.031604055	0.297589501	0.525349826	0.399313829	5.31e-14	2.41e-13	POU domain factors{3.1.10}	POU2 (Oct-1/2-like factors){3.1.10.2}	CDX1;CDX2;CDX4;EVX1;EVX2;GBX1;GBX2;GSX1;GSX2;HDX;HMBOX1;HNF1A;HNF1B;HOXA1;HOXA10;HOXA11;HOXA13;HOXA2;HOXA3;HOXA4;HOXA5;HOXA6;HOXA7;HOXA9;HOXB1;HOXB13;HOXB2;HOXB3;HOXB4;HOXB5;HOXB6;HOXB7;HOXB8;HOXB9;HOXC10;HOXC11;HOXC12;HOXC13;HOXC4;HOXC5;HOXC6;HOXC8;HOXC9;HOXD1;HOXD10;HOXD11;HOXD12;HOXD13;HOXD3;HOXD4;HOXD8;HOXD9;MEOX1;MEOX2;MNX1;PDX1;POU1F1;POU2F1;POU2F2;POU2F3;POU3F1;POU3F2;POU3F3;POU3F4;POU4F1;…	POU2F1;POU2F2;POU2F3
NKX61	B	46	0.027429934	0.293961346	0.54106794	0.403433416	4.12e-12	1.61e-11	NK-related factors{3.1.2}	NK-6{3.1.2.19}	BARHL1;BARHL2;BARX1;BARX2;BSX;DBX1;DBX2;DLX1;DLX2;DLX3;DLX4;DLX5;DLX6;EMX1;EMX2;EN1;EN2;HHEX;HLX;HMX1;HMX2;HMX3;LBX1;LBX2;MSX1;MSX2;NANOG;NKX1-1;NKX1-2;NKX2-1;NKX2-2;NKX2-3;NKX2-4;NKX2-5;NKX2-6;NKX2-8;NKX3-1;NKX3-2;NKX6-1;NKX6-2;NKX6-3;NOTO;TLX1;TLX2;TLX3;VAX1;VAX2;VENTX	NKX6-1;NKX6-2
MEF2D	A	76	0.045319022	0.293802541	0.472708971	0.375136765	5.33e-22	3.57e-21	Regulators of differentiation{5.1.1}	MEF-2{5.1.1.1}	MEF2A;MEF2B;MEF2C;MEF2D	MEF2A;MEF2B;MEF2C;MEF2D
EVI1	B	49	0.029218843	0.289688756	0.523128519	0.393479637	1.39e-13	6.07e-13	Factors with multiple dispersed zinc fingers{2.3.4}	Evi-1-like factors{2.3.4.14}	BCL11A;BCL11B;BNC1;BNC2;E4F1;HIC1;HIC2;HINFP;HIVEP1;HIVEP2;HIVEP3;IKZF1;IKZF2;IKZF3;IKZF4;IKZF5;INSM1;INSM2;MAZ;MECOM;PATZ1;PRDM16;PRDM4;REST;RLF;RREB1;SALL1;SALL2;SALL3;SALL4;VEZF1;ZBTB1;ZBTB17;ZBTB2;ZBTB25;ZBTB4;ZFAT;ZNF134;ZNF211;ZNF217;ZNF219;ZNF248;ZNF256;ZNF292;ZNF296;ZNF319;ZNF334;ZNF335;ZNF341;ZNF37A;ZNF382;ZNF417;ZNF418;ZNF423;ZNF467;ZNF510;ZNF512;ZNF512B;ZNF516;ZNF518A;ZNF518B;ZNF521;ZN…	MECOM
TBP	A	46	0.027429934	0.283499307	0.521792555	0.389057697	3.5e-13	1.5e-12	TBP-related factors{8.1.1}	TBP{8.1.1.0.1}	TBP;TBPL1;TBPL2	TBP
CEBPA	A	41	0.02444842	0.281873274	0.538031746	0.394536868	1.42e-11	5.13e-11	C/EBP-related{1.1.8}	C/EBP{1.1.8.1}	CEBPA;CEBPB;CEBPD;CEBPE;CEBPG;DBP;DDIT3;HLF;NFIL3;TEF	CEBPA;CEBPB;CEBPD;CEBPE;CEBPG;DDIT3
FOSB	A	81	0.048300537	0.273772279	0.434166662	0.346905463	2.15e-27	1.71e-26	Fos-related factors{1.1.2}	Fos factors{1.1.2.1}	ATF3;FOS;FOSB;FOSL1;FOSL2;JDP2	FOSB;FOSL1;FOSL2;FOS
FOSL2	A	79	0.047107931	0.264195846	0.421329849	0.335761922	9.81e-29	8.22e-28	Fos-related factors{1.1.2}	Fos factors{1.1.2.1}	ATF3;FOS;FOSB;FOSL1;FOSL2;JDP2	FOSB;FOSL1;FOSL2;FOS
FOS	A	75	0.044722719	0.249944895	0.403378138	0.319665429	2.3e-30	1.97e-29	Fos-related factors{1.1.2}	Fos factors{1.1.2.1}	ATF3;FOS;FOSB;FOSL1;FOSL2;JDP2	FOSB;FOSL1;FOSL2;FOS
FOSL1	A	74	0.044126416	0.240171088	0.388856857	0.307702706	3.27e-32	2.93e-31	Fos-related factors{1.1.2}	Fos factors{1.1.2.1}	ATF3;FOS;FOSB;FOSL1;FOSL2;JDP2	FOSB;FOSL1;FOSL2;FOS
ALX1	B	31	0.018485391	0.217344067	0.457945505	0.321131421	6.09e-14	2.73e-13	Paired-related HD factors{3.1.3}	ALX{3.1.3.1}	ALX1;ALX3;ALX4;ARGFX;ARX;CRX;DMBX1;DPRX;DRGX;DUX4;DUXA;ESX1;GSC;GSC2;HESX1;ISX;LEUTX;MIXL1;NOBOX;OTP;OTX1;OTX2;PHOX2A;PHOX2B;PITX1;PITX2;PITX3;PROP1;PRRX1;PRRX2;RAX;RAX2;RHOXF1;RHOXF2;SEBOX;SHOX;SHOX2;TPRX1;UNCX;VSX1;VSX2	ALX1;ALX3;ALX4
