# Supplementary material for: Blood methylome signatures in children exposed to maternal type 1 diabetes are linked to protection against islet autoimmunity
Source: Nat Metab. 2025 Nov 6;7(11):2236–49. doi: 10.1038/s42255-025-01403-w (PMC12638243; doi:10.1038/s42255-025-01403-w)
Supplement: Supplementary file 6 — Statistical source data. [file 42255_2025_1403_MOESM6_ESM.xlsx]

## Sheet: Fig4_a
GO biological process term	Number of genes per ontology	Number of input genes per ontology	Fold Enrichment	P-value	FDR	Input genes
valyl-tRNA aminoacylation	1	1	100	2.63e-05	0.0223	VARS2
antigen processing and presentation of endogenous peptide antigen via MHC class I via ER pathway	17	4	45.68	1.5e-06	0.00458	HLA-A, HLA-C, HLA-F, HLA-G
antigen processing and presentation of peptide antigen via MHC class Ib	18	4	43.14	1.92e-06	0.00419	HLA-A, HLA-C, HLA-F, HLA-G
antigen processing and presentation of endogenous peptide antigen via MHC class I	24	4	32.36	6.53e-06	0.00904	HLA-A, HLA-C, HLA-F, HLA-G
antigen processing and presentation via MHC class Ib	25	4	31.06	7.74e-06	0.00842	HLA-A, HLA-C, HLA-F, HLA-G
antigen processing and presentation of endogenous peptide antigen	26	4	29.87	9.11e-06	0.00868	HLA-A, HLA-C, HLA-F, HLA-G
antigen processing and presentation of endogenous antigen	33	4	23.53	2.42e-05	0.0217	HLA-A, HLA-C, HLA-F, HLA-G
antigen processing and presentation of peptide antigen via MHC class I	38	4	20.44	4.29e-05	0.0327	HLA-A, HLA-C, HLA-F, HLA-G
positive regulation of T cell mediated cytotoxicity	40	4	19.42	5.27e-05	0.0365	HLA-A, HLA-C, HLA-F, HLA-G
homophilic cell adhesion via plasma membrane adhesion molecules	168	14	16.18	1.86e-13	2.84e-09	PCDHGB1, PCDHGB3, PCDHGA12, PCDHGA10, PCDHGA9, PCDHGA5, PCDHGC5, PCDHGB7, PCDHGC4, PCDHGB2, PCDHGB5, PCDHGA6, PCDHGB4, PCDHGA11, PCDHGA2, PCDHGB6, PCDHGC3, PCDHGA3, PCDHGA1, PCDHGA8, PCDHGA7, PCDHGA4
cell-cell adhesion via plasma-membrane adhesion molecules	263	14	10.34	8.14e-11	6.2e-07	PCDHGB1, PCDHGB3, PCDHGA12, PCDHGA10, PCDHGA9, PCDHGA5, PCDHGC5, PCDHGB7, PCDHGC4, PCDHGB2, PCDHGB5, PCDHGA6, PCDHGB4, PCDHGA11, PCDHGA2, PCDHGB6, PCDHGC3, PCDHGA3, PCDHGA1, PCDHGA8, PCDHGA7, PCDHGA4
cell-cell adhesion	545	14	4.99	8e-07	0.00406	PCDHGB1, PCDHGB3, PCDHGA12, PCDHGA10, PCDHGA9, PCDHGA5, PCDHGC5, PCDHGB7, PCDHGC4, PCDHGB2, PCDHGB5, PCDHGA6, PCDHGB4, PCDHGA11, PCDHGA2, PCDHGB6, PCDHGC3, PCDHGA3, PCDHGA1, PCDHGA8, PCDHGA7, PCDHGA4
cell adhesion	955	17	3.46	7.4e-06	0.0094	CD151, ADAM12, FARP2, PCDHGB1, PCDHGB3, PCDHGA12, PCDHGA10, PCDHGA9, PCDHGA5, PCDHGC5, PCDHGB7, PCDHGC4, PCDHGB2, PCDHGB5, PCDHGA6, PCDHGB4, PCDHGA11, PCDHGA2, PCDHGB6, PCDHGC3, PCDHGA3, PCDHGA1, PCDHGA8, PCDHGA7, PCDHGA4
regulation of transcription by RNA polymerase II	2590	29	2.17	4.32e-05	0.0314	FLCN, FOXK1, GATAD2A, HOXA1, HOXA4, MSC, ZFP57, ZIK1, ZNF135, ZNF154, ZNF211, ZNF256, ZNF274, ZNF391, ZNF416, ZNF418, ZNF419, ZNF44, ZNF440, ZNF544, ZNF551, ZNF671, ZNF69, ZNF763, ZNF772, ZNF776, ZNF805, ZNF814, ZNF844
regulation of gene expression	4866	47	1.88	2.82e-06	0.00537	AFF1, AHNAK, AVP, BBS2, CHID1, DCPS, FLCN, FOXK1, GATAD2A, GCNT2, HLA-A, HLA-F, HLA-G, HOXA1, HOXA4, HSBP1L1, MORC2, MSC, NUDT12, POLR2L, PRDM8, SKIV2L, TCF19, USP36, ZFP57, ZIK1, ZNF135, ZNF154, ZNF211, ZNF256, ZNF274, ZNF391, ZNF416, ZNF418, ZNF419, ZNF44, ZNF440, ZNF544, ZNF551, ZNF671, ZNF69, ZNF763, ZNF772, ZNF776, ZNF805, ZNF814, ZNF844
regulation of macromolecule biosynthetic process	4994	47	1.83	6.24e-06	0.00951	AFF1, AHNAK, AVP, BBS2, CHID1, DCPS, FLCN, FOXK1, GATAD2A, GCNT2, HLA-A, HLA-F, HLA-G, HOXA1, HOXA4, HSBP1L1, MORC2, MSC, NUDT12, POLR2L, PRDM8, SKIV2L, TCF19, USP36, ZFP57, ZIK1, ZNF135, ZNF154, ZNF211, ZNF256, ZNF274, ZNF391, ZNF416, ZNF418, ZNF419, ZNF44, ZNF440, ZNF544, ZNF551, ZNF671, ZNF69, ZNF763, ZNF772, ZNF776, ZNF805, ZNF814, ZNF844
regulation of cellular biosynthetic process	5127	47	1.82	4.72e-06	0.00799	AFF1, AHNAK, AVP, BBS2, CHID1, DCPS, FLCN, FOXK1, GATAD2A, GCNT2, HLA-A, HLA-F, HLA-G, HOXA1, HOXA4, HSBP1L1, MORC2, MSC, NUDT12, POLR2L, PRDM8, SKIV2L, TCF19, USP36, ZFP57, ZIK1, ZNF135, ZNF154, ZNF211, ZNF256, ZNF274, ZNF391, ZNF416, ZNF418, ZNF419, ZNF44, ZNF440, ZNF544, ZNF551, ZNF671, ZNF69, ZNF763, ZNF772, ZNF776, ZNF805, ZNF814, ZNF844
regulation of biosynthetic process	5158	48	1.81	7.72e-06	0.00905	AFF1, AHNAK, AVP, BBS2, CHID1, DCPS, DDAH2, FLCN, FOXK1, GATAD2A, GCNT2, HLA-A, HLA-F, HLA-G, HOXA1, HOXA4, HSBP1L1, MORC2, MSC, NUDT12, POLR2L, PRDM8, SKIV2L, TCF19, USP36, ZFP57, ZIK1, ZNF135, ZNF154, ZNF211, ZNF256, ZNF274, ZNF391, ZNF416, ZNF418, ZNF419, ZNF44, ZNF440, ZNF544, ZNF551, ZNF671, ZNF69, ZNF763, ZNF772, ZNF776, ZNF805, ZNF814, ZNF844
regulation of cellular metabolic process	6021	51	1.71	7.99e-06	0.00812	AFF1, AHNAK, AVP, BBS2, CHID1,CIDEB, DCPS, DDAH2, FLCN, FOXK1, GATAD2A, GCNT2, HLA-A, HLA-F, HLA-G, HOXA1, HOXA4, HSBP1L1, LAT, MORC2, MSC, NUDT12, POLR2L, PPP6R2, PRDM8, RNF5, SKIV2L, TCF19, USP36, ZFP57, ZIK1, ZNF135, ZNF154, ZNF211, ZNF256, ZNF274, ZNF391, ZNF416, ZNF418, ZNF419, ZNF44, ZNF440, ZNF544, ZNF551, ZNF671, ZNF69, ZNF763, ZNF772, ZNF776, ZNF805, ZNF814, ZNF844
regulation of metabolic process	6526	54	1.61	3.78e-05	0.0304	AFF1, AHNAK, AVP, BBS2, CHID1,CIDEB, DCPS, DDAH2, FLCN, FOXK1, GATAD2A, GCNT2, HLA-A, HLA-F, HLA-G, HOXA1, HOXA4, HSBP1L1, LAT, LPAR2, MORC2, MSC, NUDT12, POLR2L, PPP6R2, PRDM8, RNF5, SKIV2L, SPIDR, TCF19, USP36, ZFP57, ZIK1, ZNF135, ZNF154, ZNF211, ZNF256, ZNF274, ZNF391, ZNF416, ZNF418, ZNF419, ZNF44, ZNF440, ZNF544, ZNF551, ZNF671, ZNF69, ZNF763, ZNF772, ZNF776, ZNF805, ZNF814, ZNF844

## Sheet: Fig4_b
gene	Group	CpG_effect
FARP2	eQTM	Negative
FARP2	Maternal T1D	Negative
HLA-A	eQTM	Positive
HLA-A	Maternal T1D	Positive
HLA-C	eQTM	Negative
HLA-C	Maternal T1D	Negative
LY6G5B	eQTM	Negative
LY6G5B	Maternal T1D	Negative
PRRC2A	eQTM	Negative
PRRC2A	Maternal T1D	Negative
RNF5	eQTM	Negative
RNF5	Maternal T1D	Negative
SKAP2	eQTM	Positive
SKAP2	Maternal T1D	Negative
SKIC2	eQTM	Positive
SKIC2	Maternal T1D	Positive
SLC44A4	eQTM	Negative
SLC44A4	Maternal T1D	Negative
VARS2	eQTM	Positive
VARS2	Maternal T1D	Positive
POLR1H	eQTM	Positive
POLR1H	Maternal T1D	Positive
