# Supplementary material for: Blood methylome signatures in children exposed to maternal type 1 diabetes are linked to protection against islet autoimmunity
Source: Nat Metab. 2025 Nov 6;7(11):2236–49. doi: 10.1038/s42255-025-01403-w (PMC12638243; doi:10.1038/s42255-025-01403-w)
Supplement: Supplementary file 7 — Statistical source data. [file 42255_2025_1403_MOESM7_ESM.xlsx]

## Sheet: Fig5_b
motherT1D	MPS
FALSE	3.9689617797108
TRUE	4.680137446521
FALSE	3.63229013740464
TRUE	3.679004383298
TRUE	3.25457740440985
FALSE	2.65502253018063
FALSE	2.45343431874892
TRUE	4.00054416423804
FALSE	2.76545530728048
FALSE	3.93274035853993
FALSE	1.71996680222
FALSE	2.81644908915859
FALSE	2.16876218274939
FALSE	2.42480311606496
FALSE	3.2386128603374
TRUE	5.24577591979154
FALSE	3.43822511717703
TRUE	2.85031502486726
TRUE	4.78914941420868
TRUE	2.97283204508857
TRUE	3.4643779756625
TRUE	2.47405574186994
TRUE	4.24225732201636
TRUE	5.10000112043949
TRUE	4.44026424714473
TRUE	2.665019574381
TRUE	3.17449771261503
TRUE	3.5063469397761
TRUE	3.88745075919712
FALSE	2.60432501106905
TRUE	4.16863925096315
TRUE	3.60298895851465
TRUE	3.4280907642773
FALSE	2.50475465902342
TRUE	3.52866742614738
FALSE	4.21381311110938
TRUE	3.97306452988758
TRUE	2.82197974436716
TRUE	3.84476392201103
TRUE	3.21679706218949
TRUE	3.66869118582899
FALSE	2.75051157867106
TRUE	4.18015286536026
FALSE	3.79995357673398
TRUE	2.46402742675067
TRUE	2.98231870531951
TRUE	3.77473386732225
FALSE	3.83917939581578
TRUE	2.36670523052784
TRUE	3.31607911185236
FALSE	1.99593625319282
TRUE	3.95841251066205
TRUE	4.61919165857473
TRUE	3.76168459151401
TRUE	3.665536175996
TRUE	3.94686323191966
TRUE	3.17587977667534
TRUE	4.28135251590519
FALSE	1.99705733843638
TRUE	3.40634415615267
FALSE	3.75224719474881
TRUE	3.01155620417992
FALSE	1.84809044632084
FALSE	2.8019277424013
FALSE	3.05303694241878
TRUE	3.5458826141836
TRUE	3.50241867723438
FALSE	2.84717158612019
FALSE	2.46613750931365
TRUE	4.26954697107575
TRUE	2.93188897426598
TRUE	3.22891475430291
FALSE	3.23964281278691
FALSE	1.84395344869511
TRUE	3.23871445866637
FALSE	3.17958460588087
FALSE	3.18578150069453
FALSE	3.1470193231764
TRUE	2.78222910265403
TRUE	4.9308499344079
FALSE	3.92383039775746
TRUE	2.68804367223274
TRUE	3.10305818040739
TRUE	5.01181240303568
FALSE	2.81150257871273
FALSE	3.27610291674242
TRUE	4.30421913281021
TRUE	1.88088435806761
TRUE	3.45645534901013
FALSE	2.93216927199103
FALSE	3.38381383451472
TRUE	4.20548602462738
TRUE	3.32018615240184
FALSE	3.42622828413385
TRUE	2.83019410885114
FALSE	3.74534711575853
TRUE	3.48819177934497
FALSE	3.45646592759251
TRUE	3.39295339295984
TRUE	2.32350179326981
FALSE	2.950385854874
TRUE	2.10784863752956
TRUE	4.18630079396523
TRUE	3.49418792272492
FALSE	2.98053920878895
TRUE	2.99779996939247
TRUE	2.95766827197659
TRUE	3.77818458716834
FALSE	2.63324912424691
FALSE	2.74756951180401
FALSE	3.28643337274543
TRUE	3.61053919905022
TRUE	3.70401952958537
TRUE	4.71393799650579
FALSE	2.02805130978944
FALSE	3.21168915951037
TRUE	3.94211058533303
TRUE	4.14184918504268
FALSE	3.51939008595901
TRUE	3.47648697321838
FALSE	2.58077183318535
FALSE	3.51231056464014
TRUE	3.11470029793906
TRUE	2.61142683545185
TRUE	3.13547455698122
FALSE	3.13088907148407
TRUE	3.84036257211311
FALSE	4.41233865870755
TRUE	3.31238029894992
TRUE	3.50089902083582
TRUE	2.22704410738251
TRUE	0.836172964141271
TRUE	2.99719639833057
FALSE	3.35310591651009
FALSE	2.19417307200058
FALSE	2.20816985507832
TRUE	2.66128525764324
TRUE	3.86446104527018
TRUE	2.99397922858479
TRUE	2.48830604175351
TRUE	3.59050652949197
TRUE	3.13586764101508
FALSE	2.39121902173108
FALSE	3.16342381469067
FALSE	3.62741648764184
TRUE	4.21234165257104
TRUE	3.77352683934061
TRUE	2.26385591947451
FALSE	4.4407653396492
FALSE	2.33983123684498
TRUE	3.3928731087062
TRUE	3.19917896099612
FALSE	2.87124484524882
TRUE	4.59917169505006
FALSE	2.97013594819396
FALSE	2.90320359887293
TRUE	2.91508129296852
FALSE	2.97626322201747
FALSE	1.82932025960135
FALSE	3.67486420272201
TRUE	3.24074844785216
TRUE	3.6970741520489
TRUE	3.28506130953129
FALSE	3.40927407115524
TRUE	3.12395970424347
TRUE	4.26689761266161
TRUE	4.74644260672407
FALSE	3.08792553741191
TRUE	3.09142430476134
TRUE	3.83655354973197
TRUE	3.27532569437093
TRUE	3.0932042738936
FALSE	2.62453825059993
TRUE	3.24714414360685
TRUE	3.30843166067095
TRUE	4.64405561932888
FALSE	2.26039105350847
TRUE	4.32976356926913
TRUE	2.89696939059123
FALSE	3.47540552188012
FALSE	1.93021993245134
TRUE	3.66643953256282
TRUE	2.96262108866035
FALSE	2.28038964250704
FALSE	2.38788407693981
FALSE	3.41892309483759
TRUE	3.43874187671499
FALSE	3.55152443435312
FALSE	1.99784218563117
TRUE	3.74917962052306
FALSE	3.17204708221813
TRUE	2.01797186605365
TRUE	4.19412328783377
FALSE	3.05378276116619
TRUE	3.74999557145913
TRUE	3.05192064329469
TRUE	3.52707760201731
TRUE	2.42157692712467
TRUE	4.24513549843341
TRUE	3.18404641265809
TRUE	2.64053092403784
TRUE	3.98194518027592
TRUE	3.19038753346692
FALSE	3.88621986901513
TRUE	5.13081237625699
FALSE	3.5243826871923
FALSE	4.0869665226275
TRUE	5.3369918101483
TRUE	5.06767250396337
TRUE	2.9380122994396
FALSE	3.52651601034171
TRUE	3.97555922705453
FALSE	2.72329086674124
TRUE	4.78045705524174
TRUE	3.89669392823128
FALSE	3.17335244294611
TRUE	4.11112653528509
TRUE	3.79154970878909
TRUE	3.26961696145248
FALSE	1.95983729742618
TRUE	4.10928649051208
FALSE	2.91578423547485
TRUE	3.00076550305179
TRUE	3.95865995222528
FALSE	3.0264967698049
FALSE	1.06080655203543
TRUE	3.03602119557927
TRUE	4.33961458322197
FALSE	2.95353442450374
FALSE	2.8152423263383
TRUE	4.18074896491989
FALSE	3.19846828214095
TRUE	3.56647703056599
TRUE	3.01204079447746
TRUE	4.19091369065136
FALSE	2.98983279162926
FALSE	2.40198902267179
FALSE	2.99163967205368
TRUE	2.6748689339547
FALSE	3.22404268012432
TRUE	2.42130623215824
TRUE	3.27356472470526
TRUE	3.00999509113449
FALSE	1.66533786200382
TRUE	3.91132878169371
TRUE	3.35901422116078
TRUE	4.4555661152425
FALSE	3.14324561076042
FALSE	3.30394231344751
FALSE	3.33079883198166
TRUE	3.45323956563808
FALSE	2.53713639463959
FALSE	2.79830147534667
TRUE	2.96996660282761
TRUE	3.00144116413961
TRUE	3.09043919295328
FALSE	4.09942785930898
TRUE	3.47244871714617
TRUE	5.03922658099454
TRUE	1.72402604035409
TRUE	4.56780396968889
TRUE	3.12153847016759
TRUE	5.65872864666857
TRUE	4.66933328343688
TRUE	3.40735547294277
FALSE	2.74612424906047
TRUE	2.68588594525224
TRUE	2.79188415913798
FALSE	3.6253092892381
TRUE	2.77878560298279
TRUE	3.80805624754309
TRUE	3.85793701081136
FALSE	2.2472183695451
FALSE	2.47015059766673
TRUE	3.45333738334026
TRUE	3.51202566164373
TRUE	2.10768932494234
TRUE	3.44989737944219
TRUE	4.65222430267534
TRUE	3.92419582778326
FALSE	2.90886328458803
TRUE	3.57646570618099
FALSE	2.59981639742987
TRUE	4.56159084879746
TRUE	3.97088269320222
TRUE	2.83453762318244
TRUE	3.08394362101629
TRUE	3.68181184030192
TRUE	3.37542167045431
TRUE	4.28300859019501
TRUE	3.93132682654109
TRUE	3.09964105566583
TRUE	3.86296050403962
TRUE	3.40380882309779
FALSE	4.2254220709517
TRUE	3.01972320033
TRUE	3.89150567107625
TRUE	3.90381456942195
FALSE	2.51647152038636
FALSE	2.32615456524988
TRUE	3.32795633394761
TRUE	2.70592559264083
FALSE	3.7276821165406
FALSE	1.77728009843051
FALSE	3.14021459624515
TRUE	3.82990410306585
TRUE	3.3308945850864
FALSE	3.04999198893338
TRUE	2.45835645623867
TRUE	3.62859273496885
FALSE	3.77608144445705
TRUE	4.00211596318171
TRUE	4.10066432240822
FALSE	3.09803998924105
TRUE	2.85137439724868
TRUE	3.29358623701215
FALSE	3.02667621764748
TRUE	4.19744961173401
TRUE	3.82419001007418
TRUE	3.9521573650413
TRUE	2.54937352299966
FALSE	2.69749523807407
TRUE	3.77254275592989
FALSE	3.05771331601763
TRUE	3.81944857274416
FALSE	2.24082239781128
TRUE	4.48608485025696
TRUE	4.1603413176307
TRUE	3.23655813034674
TRUE	3.20910970098801
FALSE	2.01862584708449
TRUE	3.78594195130998
TRUE	4.34535610762687
TRUE	4.06028029382657
FALSE	2.9307185661774
TRUE	3.68608728561208
TRUE	3.68480549756869
TRUE	2.38058025837435
FALSE	2.193064171004
FALSE	2.90437282532747
TRUE	3.14186054255014
FALSE	2.26207958546365
FALSE	3.37407693221203
TRUE	2.96148583311863
TRUE	3.04710342281995
TRUE	4.88827162082873
TRUE	2.9911376444494
TRUE	1.69697418308403
FALSE	2.5936189840951
TRUE	3.99537943158106
TRUE	3.66886522738871
TRUE	3.04600243273378
FALSE	3.6871520895327
FALSE	2.73127561212525
TRUE	3.89752568225365
TRUE	3.96037529279746
FALSE	3.80988895265314
TRUE	3.41976039092541
TRUE	4.17816600489067
TRUE	2.96603759388537
TRUE	3.27825549783679
TRUE	3.21118591359712
TRUE	2.24545870966455
TRUE	3.72599696073911
FALSE	3.83983665603682
TRUE	4.13193527859083
FALSE	2.50578335897149
FALSE	3.40844924052576
TRUE	3.89055255521634
FALSE	2.69825933634109
TRUE	2.025678314495
TRUE	3.41257601398805
FALSE	2.62811354090882
FALSE	2.89258758406775
TRUE	2.14937471684438
TRUE	3.20348745757736
FALSE	3.67477281829521
FALSE	3.84942352383928
FALSE	2.72827136364251
TRUE	3.06176794561013
FALSE	3.33267904208984
FALSE	1.8529091935413
FALSE	2.15300782501293
TRUE	3.15969789727561
TRUE	4.12910358725878
TRUE	2.80518849883651
TRUE	2.75964545781113
TRUE	2.7353183930441
TRUE	4.22390665497919
TRUE	2.71151000702603
FALSE	3.06722458767289
FALSE	4.45257483276599
FALSE	2.99709633309103
FALSE	2.27639428676448
TRUE	3.11430693328668
FALSE	2.2939829394381
TRUE	3.66934739292294
FALSE	2.93423080408916
TRUE	3.78931029516545
TRUE	3.07062529611654
FALSE	2.97672265823336
FALSE	3.15133976101703
FALSE	2.84885292972355
FALSE	2.67502084847986
TRUE	3.5950829778473
TRUE	3.54674564175476
TRUE	3.50980315870893
FALSE	3.52416619328425
TRUE	3.05672189049194
TRUE	2.40606207200613
FALSE	2.61454720445695
TRUE	4.06167345431615
TRUE	2.9805736112714
TRUE	3.73008840632739
TRUE	3.86679649358267
TRUE	3.67541483144774
TRUE	3.22385907554621
FALSE	3.79917322226186
TRUE	3.56201113310605
TRUE	2.83095782583625
TRUE	3.75699356765546
TRUE	3.66246365422712
TRUE	3.51301045953773
FALSE	2.77382476366151
TRUE	3.97000293445565
TRUE	3.33767227331716
TRUE	2.03519662913954
TRUE	2.79291221263939
TRUE	4.12260479426871
FALSE	2.67984505681142
TRUE	3.86618253129595
TRUE	4.41441342022209
FALSE	3.20615294751459
TRUE	4.10778020990233
TRUE	3.44528809470634
TRUE	3.06710981042566
FALSE	3.19100195669996
FALSE	2.22908001071606
TRUE	4.58161061592629
FALSE	2.71793572006334
FALSE	1.7652980262544
TRUE	2.4776010445259
FALSE	3.23181061944955
TRUE	3.39790109203612
FALSE	2.92728969212782
FALSE	2.73931879557109
TRUE	4.88929428292249
TRUE	2.90805347498327
TRUE	2.72108641103193
TRUE	2.07926215235247
TRUE	4.84566836091412
TRUE	2.46872524255572
TRUE	2.69137809765526
TRUE	3.59152448679265
FALSE	4.29763538796402
FALSE	2.43553697280578
FALSE	2.96485919899308
TRUE	2.64938070453504
TRUE	3.73553353548328
FALSE	2.94735469627601
FALSE	2.77307497699809
FALSE	3.56933764979969
TRUE	2.839620337474
TRUE	4.31261284059628
FALSE	3.23616794099381
TRUE	4.19736443696612
TRUE	5.01410901761669
TRUE	2.63044780533611
TRUE	4.32023058437362
FALSE	1.60853853330156
FALSE	2.7667012525288
FALSE	3.99862304901845
FALSE	3.55168307793919
TRUE	3.81784586175937
TRUE	3.40651261102091
FALSE	1.7437289903456
TRUE	4.06799165499263
TRUE	4.5829807009037
FALSE	2.50897584688928
TRUE	3.98218210172181
TRUE	4.30243310950639
TRUE	3.41321714990037
TRUE	3.92142841765949
TRUE	4.08057979665571
TRUE	4.14015758568244
TRUE	3.99585824329305
TRUE	3.57868543034976
FALSE	3.87059539365824
TRUE	3.85828445205312
TRUE	3.20525017545314
TRUE	2.94920877024955
TRUE	3.77159041908876
FALSE	2.6896473782216
TRUE	3.82097289662624
FALSE	3.13672708019397
TRUE	4.0095004029223
TRUE	4.01002748506518
TRUE	2.53786864762478
FALSE	2.78557999379676
TRUE	1.70207178065503
TRUE	2.5535020401566
TRUE	4.15903980502668
TRUE	2.37636673461166
FALSE	2.47861366007419
FALSE	2.89700803986989
TRUE	2.32080208333204
TRUE	2.89053134379258
TRUE	4.41506818788032
TRUE	3.88034372004227
TRUE	2.44978916654408
TRUE	4.61742215134984
FALSE	3.35700691586245
FALSE	3.47544430206873
FALSE	3.17685242033693
FALSE	2.06753806800811
TRUE	2.84620737031124
TRUE	2.39433468547591
TRUE	2.68734380179758
FALSE	2.42442168923916
TRUE	3.22168147098949
TRUE	3.54147663733939
TRUE	2.97531530669974
FALSE	2.65323670458557
TRUE	4.24328695344586
FALSE	3.47167884844006
FALSE	2.53905554226457
TRUE	3.47102254052027
FALSE	3.53252684949877
FALSE	2.67500790339397
TRUE	3.33178363462901
FALSE	3.21573363307992
TRUE	3.08210510978371
FALSE	3.09367564686029
TRUE	3.15644258352
FALSE	2.43971388596543
TRUE	3.20759354289051
TRUE	4.04873241145917
TRUE	3.98429027046529
FALSE	3.62959535427837
TRUE	3.79645482000044
TRUE	4.70770860889773
TRUE	3.86988381518525
FALSE	1.34475863176135
FALSE	2.38958923286357
TRUE	2.62399349396336
FALSE	3.01101096637841
TRUE	2.95058974853536
FALSE	3.80511091968828
FALSE	2.65749695527157
FALSE	2.86388404779201
TRUE	3.20719213806467
TRUE	2.54384210182207
TRUE	2.85443937937281
TRUE	3.15297833032113
TRUE	3.84051870561591
TRUE	4.75244973814158
TRUE	3.49533106958987
TRUE	3.12743861039629
FALSE	3.52622531185757
TRUE	3.15736084974324
TRUE	3.33582466322038
TRUE	3.69328455540639
TRUE	4.2122050868108
TRUE	3.11578188642947
TRUE	3.98758749122652
TRUE	4.51082446286833
FALSE	3.15284267406287
FALSE	2.9645852390154
FALSE	3.6711049105712
TRUE	3.52389646442646
FALSE	2.59379203524314
TRUE	3.090304922444
TRUE	3.43410441489126
TRUE	4.20368699872082
TRUE	3.3949269698383
TRUE	3.88582654465751
FALSE	2.23464331540292
FALSE	3.69862981810074
TRUE	2.37880539562876
TRUE	4.51947013912331
TRUE	3.17779720242417
TRUE	3.95557221933329
TRUE	4.07109390873082
FALSE	3.64751347883504
TRUE	3.75503579226458
TRUE	3.83781264900169
TRUE	2.99642994818701
FALSE	2.96563787007868
FALSE	2.56710100955829
FALSE	2.01067838503348
TRUE	3.5261108016293
FALSE	3.37328518652923
FALSE	2.16744559401268
FALSE	3.04663497126641
FALSE	4.40951658934582
TRUE	1.61050299797222
TRUE	3.57766828092944
TRUE	4.02690012262872
TRUE	3.41335882984233
TRUE	3.501488713303
FALSE	2.22107105542599
TRUE	3.84334158905661
TRUE	4.12677710402186
FALSE	3.56157014841243
FALSE	2.50163306275048
FALSE	2.83798936350877
TRUE	2.84368646302429
TRUE	3.85444274198635
TRUE	2.72851716664578
TRUE	2.08304257697906
TRUE	3.14324432135156
TRUE	4.25445926347761
FALSE	3.86693316620237
TRUE	2.89078171104287
FALSE	2.56434025100429
FALSE	1.67811474568497
FALSE	3.34823090140695
TRUE	4.61612553276336
TRUE	3.3521683543851
FALSE	4.37492389404203
FALSE	3.46671729205795
TRUE	3.45647958249149
TRUE	3.31353524503335
TRUE	3.10544271610178
TRUE	3.19637104329003
FALSE	3.89098061710924
TRUE	3.91947889651434
TRUE	2.2270047368553
FALSE	2.49652423164301
TRUE	3.12319047688672
TRUE	3.63915862968491
TRUE	2.21642718742393
FALSE	4.27594793778355
FALSE	3.36857909995537
TRUE	4.57450551758292
FALSE	2.38948121833365
FALSE	3.80002038211394
TRUE	3.48909447996274
TRUE	2.92770057672287
FALSE	3.90102665741201
TRUE	2.27815382575051
TRUE	3.22511991537421
TRUE	2.93179846317676
FALSE	3.35261964477148
TRUE	1.52553097482097
FALSE	1.95126921244693
TRUE	2.62277480532761
TRUE	3.3535491078238
TRUE	3.39502953847437
TRUE	3.01631777176013
FALSE	2.90143349348546
TRUE	3.59635992529179
FALSE	4.21230539176883
TRUE	3.96289918381073
TRUE	2.88759218374414
FALSE	4.39119836337453
TRUE	4.78970622311158
FALSE	2.71081654815861
TRUE	2.46164902197693
TRUE	3.80522128360775
TRUE	3.45163158410977
TRUE	3.67987600242644
TRUE	4.44762828731359
FALSE	2.40822205515832
FALSE	2.40818171427447
FALSE	2.52736002576482
FALSE	2.54079593520273
TRUE	2.98813781224181
TRUE	3.20507458537584
FALSE	3.55500716953074
TRUE	3.89614578298449
TRUE	2.50887833294963
FALSE	2.93665629976458
FALSE	3.48039578746181
FALSE	2.03219736252913
TRUE	4.357537535907
TRUE	4.41572868052229
TRUE	3.58466267241181
FALSE	3.55659213691491
TRUE	3.30885098237176
TRUE	2.79007625322211
FALSE	3.21738951349557
FALSE	2.8433441882199
TRUE	4.3508086273713
TRUE	4.45880818936808
TRUE	2.88368302823544
TRUE	3.63385272707822
TRUE	3.6391828585849
TRUE	5.40365298885114
FALSE	1.77668120389385
TRUE	4.46340564626962
FALSE	2.66428235985795
TRUE	2.13381169899234
TRUE	4.48545193386741
FALSE	2.72190314948492
TRUE	3.5876752466797
TRUE	3.45181080455241
FALSE	2.71787404562263
FALSE	2.06260032547686
TRUE	3.50371403649673
FALSE	3.37302083565545
TRUE	2.59854083316889
TRUE	2.96381871959921
TRUE	2.99723072480505
FALSE	2.81868817109284
FALSE	3.14492929408434
TRUE	3.66822698404408
FALSE	2.76856308042502
TRUE	2.43663381952088
TRUE	4.011167767756
TRUE	4.53400428563276
TRUE	2.52302726118025
FALSE	3.1901292553077
TRUE	2.22921119108957
TRUE	3.44808934251631
TRUE	2.35803900629743
TRUE	3.83820439940845
TRUE	3.33508408135776
FALSE	4.01816557787716
TRUE	3.10342588865163
FALSE	3.52950251994769
TRUE	3.15725314507692
TRUE	3.62966839859031
FALSE	4.13212833721354
TRUE	2.90825670333708
FALSE	1.88579255109246
TRUE	2.79456545800649
TRUE	4.23977846751088
TRUE	4.43462928201821
FALSE	1.72940125330911
TRUE	3.2693524399084
TRUE	2.9438181418798
TRUE	4.91696149073862
FALSE	3.30127962757996
TRUE	3.97961851351816
FALSE	4.32790643210856
TRUE	3.21077950033401
TRUE	2.22539479655758
TRUE	3.50010566773755
TRUE	2.39446776870141
FALSE	2.53455913605498
FALSE	2.06560576139122
FALSE	3.06380845505113
FALSE	2.05772087937664
TRUE	3.64217732642205
FALSE	5.66175821315738
FALSE	3.29771126639783
TRUE	4.21598915291417
FALSE	3.01265552685746
TRUE	3.56647247174148
TRUE	4.39682807520941
TRUE	3.64372743953966
TRUE	3.85602473885353
TRUE	2.74308493844083
FALSE	3.5679522372333
TRUE	2.72838868098903
FALSE	3.07874135312329
TRUE	1.44772203267394
FALSE	2.71576237866709
FALSE	4.00179476514631
TRUE	2.85077369622371
FALSE	3.04881695584086
TRUE	3.97430571673793
TRUE	3.4974660588976
TRUE	3.04893703071527
FALSE	3.77270425415744
FALSE	2.7189669031059
FALSE	2.91492022418077
TRUE	3.21186679356584
TRUE	3.40549406256252
TRUE	3.31608183946906
TRUE	2.03774134680101
FALSE	1.89232284582162
FALSE	4.37730252853979
TRUE	2.89664873531616
TRUE	3.34032537477876
TRUE	3.2692880704504
TRUE	3.99925920862526
FALSE	3.06364550319294
FALSE	2.83456736256811
TRUE	2.63833309213746
FALSE	1.73229055366268
FALSE	3.74399019334069
TRUE	2.56081337430117
FALSE	2.79230300681753
FALSE	4.37831402645895
TRUE	3.98405723370431
FALSE	2.47006595138338
TRUE	4.69838879974148
TRUE	2.99370149458111
TRUE	3.47651505308531
TRUE	3.43598178253259
FALSE	3.35500930498022
TRUE	3.2778939062563
TRUE	2.84545373154801
TRUE	4.08919193835232
TRUE	3.41855599637426
TRUE	4.7937587111504
FALSE	3.77309381892346
FALSE	2.74274121265009
TRUE	5.45481148613078
TRUE	3.38938815536979
TRUE	3.45415546874371
TRUE	4.74607012309059
FALSE	3.4312983504855
FALSE	3.00015384065012
TRUE	4.81415786499974
TRUE	2.34202621503816
TRUE	3.17968733790027
FALSE	3.75173325089279
TRUE	3.62772875349165
FALSE	3.64868008185738
FALSE	2.97300927192637
TRUE	2.82439577448183
TRUE	3.73003129564305
FALSE	3.10458636622491
TRUE	3.11875592937063
TRUE	4.10036198432977
TRUE	3.39810759978931
TRUE	3.86652001500548
TRUE	3.07594893860304
TRUE	3.01215989988347
FALSE	3.01773291525287
TRUE	2.32871485904682
TRUE	3.30655609859672
TRUE	2.99038425260186
TRUE	3.15423953681333
TRUE	3.69754361297343
FALSE	3.46578728727969
TRUE	3.46464680173446
TRUE	2.18689652502807
TRUE	3.22542728997571
TRUE	4.72975148934325
FALSE	2.46514293491385
TRUE	4.08852284979437
TRUE	3.02683940602512
TRUE	3.96038156200383
TRUE	2.09151346997476
TRUE	4.2901734486216
TRUE	3.39087380525606
TRUE	4.0996131708783
FALSE	3.56351218235957
FALSE	3.64794135504622
TRUE	3.85724361554748
TRUE	4.0901308888256
TRUE	3.1819226733781
TRUE	2.7932318011271
TRUE	3.2927771420576
TRUE	2.31387263106451
FALSE	3.32345195845257
FALSE	2.05214999836937
FALSE	2.02424715380351
TRUE	2.60129293579242
TRUE	2.26112545131816
TRUE	3.55413652082158
TRUE	2.75918732088162
TRUE	4.44401478487753
FALSE	3.84761925424268
TRUE	4.53951979765881
TRUE	2.65434566485004
FALSE	2.39716311797533
TRUE	3.79898977007617
TRUE	4.14900542850091
FALSE	2.3631705831561
TRUE	3.19612809417492
TRUE	3.39896297157958
TRUE	5.36502028383813
TRUE	3.52511490467612
TRUE	4.05603950167955
FALSE	3.29870602224903
TRUE	4.61921233880076
FALSE	3.13398545306327
TRUE	3.30490859317636
FALSE	3.91142262110219
TRUE	3.39507707401361
TRUE	3.29801755231381
TRUE	3.18790865147574
TRUE	2.49148073947126
TRUE	4.30143110030177
FALSE	1.92046870127382
FALSE	1.73749171053787
FALSE	2.99330766920471
TRUE	2.35540541595473
TRUE	4.88487189620305
TRUE	2.00768593703567
FALSE	2.14899408770707
TRUE	2.52336961199829
TRUE	3.06395254625629
TRUE	2.5944645799055
TRUE	2.52143343757877
FALSE	2.59196913574106
TRUE	2.23570732257113
FALSE	2.83668339385883
FALSE	1.88544167535176
TRUE	3.54433595340908
TRUE	2.69568677840794
TRUE	3.29482898865879
TRUE	3.15016544205308
FALSE	3.51912902301641
TRUE	4.33076763556475
FALSE	3.31832745146094
TRUE	2.80719837100527
TRUE	2.79559968435033
TRUE	3.82716794062799
FALSE	2.86925808488417
FALSE	3.09580084753985
TRUE	2.98972987352405
FALSE	3.40994077858875
FALSE	3.74967948664585
FALSE	3.30535655019501
FALSE	2.17129968490936
TRUE	3.93198513667793
TRUE	3.99665325714318
TRUE	3.84219091186156
TRUE	4.59817552313916
TRUE	3.64651466824304
FALSE	2.22877950498861
TRUE	3.06894009613056
FALSE	1.60901408715032
TRUE	2.66370691755488
FALSE	1.57344936114045
TRUE	3.41411801654439
TRUE	3.71843096877366
FALSE	3.40436009121803
TRUE	3.46586972102746
TRUE	3.67556570079341
FALSE	3.21783426311853
FALSE	2.92101053359552
TRUE	3.42695374312459
FALSE	3.85112480259784
TRUE	4.00304046217417
FALSE	2.10189676536553
TRUE	3.24322297236793
TRUE	5.26305579176733
FALSE	3.33580859248723
TRUE	2.82746322475893
FALSE	2.59154243662886
TRUE	3.51349943276048
FALSE	3.54740831576836
TRUE	3.74496883246555
TRUE	3.53354472326934
TRUE	3.37642036267543
TRUE	4.1188362517556
TRUE	4.80039426027786
TRUE	3.53145802392354
FALSE	2.20964891753386
TRUE	2.51554461588472
FALSE	1.54751351988774
TRUE	3.58600969673427
FALSE	3.97124445790681
TRUE	3.7147521612684
FALSE	2.77816547594184
TRUE	3.52485371612385
TRUE	5.30770683929993
TRUE	3.13953245382533
FALSE	2.41314229420594
FALSE	3.1513865804054
TRUE	3.29776567770259
FALSE	3.13322054789634
FALSE	2.39731410477534
TRUE	1.89274287906933
FALSE	3.17809297531964
TRUE	3.12122855578775
FALSE	2.95888375899107
FALSE	3.46925661055876
TRUE	3.45219337268567
FALSE	2.85918288741697
FALSE	2.58565112567412
FALSE	2.94112842169741
FALSE	2.67765769533006
FALSE	3.53380311893801
TRUE	2.54410289214529
FALSE	2.12256085671919
FALSE	2.55282524460379
FALSE	2.89513288492793
FALSE	2.63521448842551
TRUE	2.39719992608502
FALSE	1.8813079625478
TRUE	4.48766947606368
TRUE	2.64264005137844
FALSE	2.5262809516541
FALSE	2.41485683980882
FALSE	2.99492971345063
FALSE	1.83279829877426
TRUE	3.22939250386046
FALSE	2.23757632383437
FALSE	3.07650998809781
FALSE	1.8860621557552
FALSE	2.60762595909902
TRUE	3.54627214969734
FALSE	3.39608855324793
FALSE	1.81795789501174
FALSE	2.9758976787681
TRUE	2.54494042803736
FALSE	3.99512153329404
FALSE	1.52470136100007
FALSE	2.20428131705551
TRUE	2.35246864872935
FALSE	2.71540286575998
FALSE	2.94035947193566
TRUE	4.49967396422006
FALSE	2.5482080000698
FALSE	2.62698020007631
TRUE	2.91053401373649
FALSE	2.75863804400113
FALSE	2.78296375707698
FALSE	2.60593839595995
FALSE	2.17563786757646
FALSE	2.38015396109113
FALSE	3.33855293841918
FALSE	2.37156620755448
FALSE	2.22418633332776
FALSE	3.51298321767241
FALSE	3.15876503280313
FALSE	3.59757080034108
FALSE	3.52868857493319
TRUE	4.16473245972812
FALSE	2.90178047049438
FALSE	3.3964609645411
FALSE	3.13696897940817
FALSE	2.84119957710963
FALSE	2.35452231094579
TRUE	3.54374284772304
TRUE	2.28608447327179
FALSE	3.32056398264065
FALSE	2.20704636549099
FALSE	2.63199157607308
FALSE	3.48562586317243
FALSE	4.20262983235881
TRUE	2.95092203100759
FALSE	3.22606139012348
FALSE	3.075842534
FALSE	2.59768545930998
FALSE	3.13523621818532
FALSE	3.69133461867355
FALSE	3.37163815284165
FALSE	4.12016339874699
FALSE	3.00763216398343
FALSE	1.98103762862651
FALSE	2.90119948828105
FALSE	3.81117824365366
FALSE	3.11597972379623
FALSE	3.59673793223877
FALSE	2.94247382991741
FALSE	4.16598700753142
FALSE	2.11224838113152
FALSE	3.40792599479248
FALSE	2.71786223801134
FALSE	2.80582418187543
FALSE	3.094002644794
FALSE	3.36685988894474
TRUE	3.3455874620093
TRUE	3.73023415198214
FALSE	2.99327447280286
FALSE	3.03572186472796
TRUE	3.27623093206591
FALSE	2.8486762654616
FALSE	2.45056785794295
FALSE	2.32908935023505
FALSE	2.10322971944348
FALSE	2.67478137212231
FALSE	2.37068625090493
FALSE	2.96492372661975
FALSE	2.72562116808091
FALSE	1.75112774307077
FALSE	2.54251653883085
FALSE	2.26346173979732
FALSE	1.88335492920208
FALSE	2.65398833833801
TRUE	3.02680554288297
FALSE	2.41511031470177
FALSE	2.64997462731777
FALSE	2.2511282121075
FALSE	3.03760480502279
FALSE	2.88171087619571
FALSE	2.98658253457073
TRUE	3.25032496564057
TRUE	3.16850958023097
FALSE	2.35840086565546
FALSE	2.77869214537481
TRUE	2.97532125239133
TRUE	2.52375636730807
FALSE	1.23239031550405
TRUE	3.67359992326338
FALSE	2.57725424682109
FALSE	2.61780323198578
FALSE	2.85387434962492
FALSE	2.29796345344465
FALSE	2.19023741581751
TRUE	3.31148300898368
TRUE	3.09309696106809
FALSE	2.87549513947731
FALSE	2.90105494084313
TRUE	2.9701913003535
FALSE	3.15927729745994
TRUE	2.29381037759194
FALSE	3.10799299603434
FALSE	1.66620599527735
FALSE	2.56813874354787
FALSE	3.69052062488066
FALSE	2.06454398002546
FALSE	2.38759679153886
FALSE	2.54307320938256
FALSE	2.25186663890831
FALSE	2.77909262132241
FALSE	1.91399429112855
TRUE	5.27604978779875
FALSE	3.16157465543828
TRUE	2.97257804415883
TRUE	3.48068598313823
TRUE	3.12241315263608
FALSE	1.77270029353501
FALSE	1.280468163584
FALSE	2.90223005970884
TRUE	3.38230427480282
FALSE	1.93719172606415
FALSE	3.24049177421919
FALSE	3.57477879019552
FALSE	2.34676078148255
TRUE	2.86067446838901
FALSE	3.29249706033731
TRUE	3.82093185119621
TRUE	2.84998835376895
TRUE	3.36669431212902
FALSE	2.14369511491947
FALSE	2.71780861522737
FALSE	2.71598723298788
FALSE	3.56849233347763
FALSE	1.43524741657871
FALSE	3.12520088016655
FALSE	2.49872126471875
FALSE	2.37042776447112
FALSE	3.07438180902281
TRUE	3.12390753069613
TRUE	3.32216008866122
FALSE	2.04484943909117
FALSE	5.03077205438746
FALSE	2.71693326268229
TRUE	2.48794385556209
FALSE	1.53839999812325
FALSE	3.33599983265045
FALSE	2.22833750401712
TRUE	3.27372490257835
FALSE	2.92002832310298
FALSE	1.50202207500075
FALSE	3.02855785794042
FALSE	2.38697120901082
FALSE	2.7247752452115
TRUE	3.53772147594133
FALSE	2.1710057830323
FALSE	3.02294907724016
TRUE	2.93037555253125
FALSE	3.72125215568722
FALSE	2.88997864238898
FALSE	2.49122066566416
FALSE	3.39879095883254
FALSE	2.30791672884816
FALSE	2.31813730147404
TRUE	2.88600200353214
FALSE	3.00792507391765
FALSE	2.48424066781392
FALSE	3.63459967670879
FALSE	3.39307248963601
FALSE	1.45042645438512
FALSE	3.33106229555442
FALSE	3.24456544532371
FALSE	2.47684930596771
FALSE	2.52886218443019
FALSE	1.89193810832692
TRUE	3.13807265187261
FALSE	3.66546640127968
TRUE	3.75084212865273
FALSE	2.81198234574371
FALSE	2.06750415909189
TRUE	3.72887520794578
FALSE	2.5133175114714
FALSE	2.18178063391133
FALSE	1.74476797478308
FALSE	1.95192516993794
FALSE	3.16403606005935
FALSE	2.47481167239916
FALSE	3.20595377230844
TRUE	3.44054989897915
FALSE	2.6189925979891
TRUE	2.73605037741759
TRUE	3.18461539028182
FALSE	3.01399481805054
TRUE	3.94348737402544
FALSE	2.39357251337911
FALSE	2.48103122133678
TRUE	3.25648247746605
TRUE	3.39960723476035
FALSE	3.93685410969634
FALSE	3.18030157641201
FALSE	3.22170453517671
TRUE	4.00281290927822
FALSE	2.4048281507942
FALSE	3.0171485071414
FALSE	4.1031005997846
TRUE	2.83622415999324
FALSE	3.56875722054927
FALSE	1.74134744311803
TRUE	2.24029723970673
FALSE	2.43052910522802
TRUE	3.76983549422334
TRUE	3.37572773895184
FALSE	3.3419146088127
FALSE	1.82603488933498
FALSE	2.73901237108674
FALSE	2.79181967471176
TRUE	3.28035103252371
FALSE	2.47964843578972
FALSE	1.52785223207374
FALSE	3.81900045746462
TRUE	3.78708450710664
TRUE	3.53998272753539
FALSE	3.1336323225561
FALSE	1.87443123843707
TRUE	3.16436985879713
FALSE	2.4050947905968
FALSE	4.00274557352955
TRUE	3.68587944936064
FALSE	3.3306861871754
TRUE	3.26623704850053
FALSE	4.06463269830148
FALSE	2.89897369205856
FALSE	2.50786706607145
FALSE	3.23532921138228
FALSE	1.86057579512354
FALSE	3.02574585939616
FALSE	3.700443269416
FALSE	3.86187669514942
FALSE	3.2018300764138
FALSE	2.39655132059246
FALSE	3.09385312430401
TRUE	2.53621569750476
FALSE	2.77243120528333
FALSE	2.28654903946266
TRUE	1.98994524452497
TRUE	2.94142140413653
FALSE	2.3478214195135
FALSE	2.14902586565205
TRUE	1.8422398951291
FALSE	2.09428906140522
FALSE	3.92943279709894
TRUE	2.16829617143402
FALSE	2.87100301971203
FALSE	3.11103820475707
FALSE	3.26407990219975
FALSE	3.69904580679412
TRUE	2.89789531221326
FALSE	2.01712009004395
TRUE	4.85227075117642
TRUE	3.44644687274589
FALSE	3.12507446792973
FALSE	2.43504128358297
FALSE	1.79826987410328
FALSE	2.60952095778605
TRUE	3.08443445864224
FALSE	3.46914824686204
TRUE	3.15767019134876
FALSE	2.39459249794121
FALSE	2.4933425459784
TRUE	4.15197248244304
FALSE	3.31315157562841
FALSE	3.57806995573791
TRUE	2.24422048137314
FALSE	2.06450993074517
FALSE	2.55912669627011
FALSE	2.20600781730611
FALSE	3.80257341424368
FALSE	2.27874884870342
FALSE	2.22346870322782
FALSE	2.32310752638761
FALSE	2.41431423538439
FALSE	3.9146336663628
FALSE	2.94959760960538
FALSE	2.78357175973448
FALSE	1.8970524981953
FALSE	3.2809465262018
FALSE	2.88885329889343
FALSE	2.71202503729805
FALSE	3.10177558123599
TRUE	2.38555476517854
TRUE	3.04491109084084
TRUE	3.41231747634612
TRUE	4.38027822007483
TRUE	3.32938187029008
FALSE	1.15361320950021
FALSE	1.59254937659973
FALSE	1.27839029937036
FALSE	3.51979777193635
FALSE	2.73451904394136
FALSE	2.40878768292564
FALSE	1.84646296145484
FALSE	3.42581481656517
FALSE	1.73393896382098
FALSE	2.08634939367021
FALSE	2.57568318635118
FALSE	3.04045471177409
TRUE	2.92992581976814
TRUE	2.9356670708585
FALSE	3.38031585953442
FALSE	2.69799415934036
TRUE	2.40248524037991
FALSE	2.11542666629396
FALSE	2.33993226288183
TRUE	3.38318948786033
FALSE	2.59902762762217
FALSE	3.87208902812185
TRUE	3.47847008420434
FALSE	2.26581738784263
FALSE	2.75282553336158
FALSE	3.4497934017814
FALSE	2.16067491491084
FALSE	3.0284067266179
TRUE	2.98344012100305
TRUE	4.13628545138079
FALSE	3.42252240558391
FALSE	2.16848092505367
TRUE	3.60786365921319
FALSE	2.32431523673096
TRUE	2.8345708640356
TRUE	2.93642428541485
FALSE	3.41565095662465
FALSE	4.05171488432255
FALSE	3.59464104866991
TRUE	2.90264015768081
FALSE	3.01535052358957
TRUE	2.44769712982371
TRUE	2.89631165441519
TRUE	4.09700430140424
TRUE	2.53472970681619
TRUE	4.38318059491131
FALSE	3.25695853174998
FALSE	2.14328658230421
FALSE	3.65158947067464
FALSE	4.29516484717585
FALSE	2.71823494636998
TRUE	3.04270454918125
TRUE	3.66788742087532
FALSE	2.90123443727534
FALSE	3.18850682294273
FALSE	3.09506469396055
TRUE	3.69841948451258
FALSE	2.59818095687059
FALSE	2.23272317203027
FALSE	2.6038613803418
FALSE	3.00062863044417
FALSE	2.41261260038522
FALSE	3.48784147987882
TRUE	3.04321174317746
FALSE	2.52108747997489
TRUE	3.89816365281692
FALSE	2.8161164954423
FALSE	2.63508107718224
FALSE	2.06973404122103
FALSE	2.24374719349643
FALSE	2.92297400669068
FALSE	3.16471749247579
FALSE	3.07323615847738
FALSE	4.32326331465508
TRUE	3.78270377981993
FALSE	2.3503853756792
FALSE	2.66771020896052
FALSE	1.9032305847887
FALSE	1.47095367692061
FALSE	2.34847653395785
FALSE	3.42273593607316
FALSE	2.67795686797593
TRUE	1.99410415287598
FALSE	3.25398677787065
FALSE	2.29400987139401
FALSE	2.02715070947513
TRUE	2.81882894727549
FALSE	2.30803553895929
FALSE	3.80172772744572
FALSE	3.15728864898082
FALSE	3.67258717028443
FALSE	1.90334965119105
TRUE	3.08314530705731
FALSE	3.21729856194037
FALSE	2.81746319619014
FALSE	3.35286520716867
FALSE	2.68043158873594
FALSE	3.04646187355399
FALSE	2.75692140487378
TRUE	2.64562121629834
FALSE	2.6134024239437
TRUE	4.07325161660672
FALSE	3.25545387581467
FALSE	2.56880579925853
FALSE	1.87488773510945
FALSE	3.10287653142413
FALSE	3.78575454986906
FALSE	3.74012542229135
FALSE	2.12416217626358
TRUE	3.12488780541588
FALSE	2.10003065743113
FALSE	2.16066112022473
FALSE	2.23383908389445
FALSE	2.8273175655954
FALSE	1.80306192479987
FALSE	3.93858424716774
FALSE	3.80165997896815
FALSE	2.97398007004394
FALSE	3.6375159179683
FALSE	2.81899550777448
FALSE	2.46148296333767
FALSE	2.94258419510931
FALSE	3.04562115292614
FALSE	2.71376957668564
FALSE	3.08419816752778
FALSE	1.6744051981421
FALSE	2.92011342769912
FALSE	2.47008351440323
FALSE	2.53464014670023
TRUE	3.79414965211348
TRUE	3.216004015493
FALSE	3.95759354133657
TRUE	2.74402906979259
FALSE	4.01958270572637
FALSE	3.14715022190401
TRUE	2.50826892050406
FALSE	2.36660088908385
TRUE	3.53818943952013
TRUE	2.38649969771413
FALSE	3.20567559855232
FALSE	3.10231500742154
FALSE	2.46447716045666
TRUE	3.54322825730249
TRUE	2.89285756145063
FALSE	3.34052499340982
TRUE	3.75507254641965
FALSE	2.98312046339483
TRUE	3.35355723399878
FALSE	2.69432275703848
FALSE	2.61679941312854
TRUE	3.35096040392503
TRUE	3.31612619585343
TRUE	4.23586201936541
FALSE	2.23506986090123
FALSE	4.31178556957392
FALSE	4.09661321676362
TRUE	4.13927524473382
TRUE	2.02767239026441
FALSE	2.86338791425411
FALSE	2.58344390187774
FALSE	2.86419168742772
FALSE	3.72375897643639
FALSE	4.06493766031975
TRUE	4.29658412260273
FALSE	3.5248188361249
FALSE	2.81922058423564
FALSE	3.94115562781947
FALSE	2.11583398607888
FALSE	1.59241223344174
FALSE	2.8170551305538
FALSE	3.61991605710393
FALSE	3.08490042758669
FALSE	1.84677775159654
FALSE	3.52052100715712
FALSE	3.00970415518716
FALSE	3.35834344084727
FALSE	2.52720149630619
FALSE	2.40567994780994
FALSE	3.41105243883512
FALSE	3.28849808493791
FALSE	2.01713095367318
FALSE	2.57882472219122
FALSE	2.05995703063794
FALSE	3.53068657781839
FALSE	2.86263588326815
TRUE	3.30437264950223
FALSE	3.71800360574546
FALSE	3.05508203004789
FALSE	2.87075539615055
FALSE	3.58976450694601
FALSE	2.56245814573513
FALSE	1.91767441519229
FALSE	2.25692356171315
TRUE	3.98184190788355
FALSE	3.05128787812841
FALSE	4.15721465663584
FALSE	3.64826789827432
TRUE	3.27979579603837
TRUE	4.18159500674359
FALSE	2.64718468079858
FALSE	1.63275874876463
FALSE	2.54325543182127
TRUE	3.72526215140913
FALSE	4.12577008327776
FALSE	3.59122859196856
TRUE	3.82786747401406
FALSE	2.66044035344033
TRUE	4.01338394671896
FALSE	2.09889638975452
FALSE	3.11274330812427
FALSE	2.17677876061332
FALSE	2.85100545162665
FALSE	3.66252501109825
FALSE	3.29468687358054
TRUE	3.17116126339263
FALSE	2.33656052363493
FALSE	3.23040301088547
FALSE	3.20602233539895
FALSE	2.70699922998639
FALSE	3.08764129249567
FALSE	2.73575521865083
FALSE	2.23640008560525
FALSE	2.94996301052542
FALSE	2.17998600343744
FALSE	2.46349483819072
FALSE	2.71819976287555
FALSE	2.37091726016171
FALSE	2.14397367878238
FALSE	2.98826821987455
FALSE	2.70017276574245
FALSE	2.49357617988292
FALSE	3.23017184681718
TRUE	2.35186560774181
FALSE	1.99047811473659
TRUE	2.23462040907383
FALSE	2.85034361101067
FALSE	2.21307908093265
FALSE	2.41788337153043
FALSE	2.23997759392888
FALSE	3.32031727016885
FALSE	2.71913731582288
FALSE	3.40305052426168
TRUE	2.84353970748753
FALSE	2.49733745353955
FALSE	2.39649699876276
FALSE	3.20014682115929
FALSE	2.48174601967146
FALSE	3.61419405807158
FALSE	2.29794163975326
FALSE	2.63084412741975
FALSE	2.81556306178361
FALSE	2.42085632659995
TRUE	3.32786154060356
TRUE	2.06792202066262
TRUE	3.48983521927229
FALSE	3.92795482231849
FALSE	3.99309517873176
TRUE	3.65116377086249
FALSE	2.56318202242602
FALSE	2.1934179524834
FALSE	2.74473234892158
TRUE	3.39808604929386
FALSE	2.74807283914672
TRUE	2.14853762815151
FALSE	2.96607846950348
FALSE	3.50346795760374
FALSE	2.68657727212021
FALSE	3.29414895878917
TRUE	3.85031089471858
FALSE	3.31275974864105
FALSE	2.34775825978272
TRUE	2.63307684830797
FALSE	3.13235388934172
FALSE	3.28858150904862
FALSE	2.62796331530561
FALSE	1.26594092591325
FALSE	4.0412295635256
TRUE	3.29224246770373
FALSE	1.74245405956601
FALSE	1.46838384640019
FALSE	3.28841681180706
TRUE	2.93259420379996
FALSE	1.93557995129937
TRUE	2.53913822301567
FALSE	2.24042005569658
TRUE	2.34213969294996
FALSE	2.96118275615495
FALSE	3.73394433167986
FALSE	3.51518741012654
FALSE	4.19003516634898
FALSE	2.34197016336589
FALSE	3.30414221745003
FALSE	1.60868840509313
FALSE	1.37219054950524
FALSE	1.87039419653757
FALSE	2.07659250033021
FALSE	2.66497680185235
TRUE	4.16555386648966
FALSE	2.33953348771647
TRUE	2.74400920624746
FALSE	3.6379362818465
TRUE	3.6869043923789
FALSE	3.20411812384195
FALSE	2.30479149799256
FALSE	3.34452938334636
TRUE	3.09248472855008
FALSE	3.40932691258459
FALSE	2.4912241724178
FALSE	2.50400283083251
FALSE	3.64932314330543
FALSE	1.95602233151504
TRUE	3.20509502166721
TRUE	2.87066097949698
FALSE	2.63647775725074
TRUE	2.36341878699877
FALSE	1.79988189715269
FALSE	1.67658331346763
FALSE	2.38111752577891
FALSE	2.33773272688935
TRUE	4.38687694703597
FALSE	2.28644246808623
FALSE	2.33706298089286
FALSE	2.87861468970488
FALSE	3.00780697889317
FALSE	3.52873787434642
TRUE	3.68132444215721
FALSE	3.08603518162184
FALSE	3.22144170413345
FALSE	2.00104668372473
FALSE	2.39434299386941
FALSE	1.67128198896384
FALSE	2.81412709550499
FALSE	2.30482618790639
FALSE	2.39216724121368
FALSE	3.22962324435994
FALSE	3.90362386936125
FALSE	2.07783042286762
FALSE	3.4436610687504
FALSE	4.54367821000969
TRUE	2.95196352419649
FALSE	3.33878119279703
FALSE	3.37104797905153
FALSE	3.4714603981404
FALSE	2.07911614552347
FALSE	2.86047779988897
TRUE	1.52049529820377
FALSE	3.75759177203517
FALSE	2.99061214597196
FALSE	4.1505879712649
FALSE	2.37176998733109
FALSE	3.51886043939847
FALSE	1.96043044316569
TRUE	2.09250677269746
FALSE	4.0601195685657
FALSE	2.05879764459432
FALSE	1.90535915899075
FALSE	3.07421217083673
FALSE	4.44396602829648
FALSE	1.26543633281126
FALSE	2.79887654501817
FALSE	3.39247016062192
FALSE	3.46382309077802
FALSE	3.51782610964826
FALSE	2.95497565571851
FALSE	2.96254354353367
FALSE	4.43291040871604
FALSE	1.83266322815562
FALSE	2.3885534834407
FALSE	2.74467966484249
TRUE	3.47288395160556
FALSE	3.26138653426674
FALSE	2.87362870049669
FALSE	2.98613236565455
FALSE	3.4086766531764
FALSE	2.84900209504154
FALSE	3.60123180669989
FALSE	3.15731804069308
FALSE	2.88608223032415
FALSE	2.67136229132363
FALSE	3.35220500912332
TRUE	2.61292149181646
FALSE	2.86467644200901
TRUE	3.34215153808134
FALSE	1.96538110173643
TRUE	4.15667983277218
FALSE	2.94255533915337
FALSE	1.92122890117562
FALSE	2.64806804095316
FALSE	2.14926206215442
FALSE	3.21129919629848
FALSE	1.79781206467179
FALSE	2.66503681420648
FALSE	2.7816075304059
FALSE	4.39759489721187
FALSE	3.27100006006989
FALSE	2.59325110718245
TRUE	3.20052914300337
FALSE	2.92808892571139
FALSE	2.83650110219964
FALSE	3.44292007889224
TRUE	2.029186012532
FALSE	3.44858968347665
FALSE	3.21766092560343
FALSE	5.55582324898146
FALSE	3.03264217640629
FALSE	3.75502020934017
FALSE	3.2464554483144
TRUE	3.76780727887267
TRUE	2.70377615440489
FALSE	2.93761311386376
FALSE	2.50248879379872
FALSE	3.26017678198038
FALSE	2.37087031348408
FALSE	2.68106237462788
FALSE	3.4512628782113
TRUE	3.41192342315915
FALSE	1.8217649416047
FALSE	3.92452055086309
FALSE	4.43992772949039
FALSE	2.4374161934475
FALSE	1.9226012020079
FALSE	3.67787669431546
FALSE	2.90687280733036
TRUE	3.71644287767502
FALSE	2.93253873003033
FALSE	2.48870792796736
FALSE	2.38466027820887
FALSE	2.15135193996859
FALSE	1.9424418949308
FALSE	2.54020723912422
FALSE	2.78270402835233
TRUE	3.37686771450334
TRUE	2.64293744584734
FALSE	2.464084274303
FALSE	2.08574463340639
FALSE	3.58312315380864
FALSE	3.46765765513359
FALSE	3.06152271670916
FALSE	1.24665602614952
FALSE	3.02630498675802
TRUE	3.00074590505971
TRUE	3.46274606530823
TRUE	2.84406350566862
FALSE	3.3117428024453
FALSE	4.28764750858562
FALSE	2.60428191394226
FALSE	2.99128894786302
FALSE	3.34041915282768
FALSE	2.9638147381463
FALSE	1.92230662321094
FALSE	2.31728868674405
FALSE	2.10319065660737
TRUE	2.11904250579523
FALSE	2.24702556650246
TRUE	3.78514835276627
TRUE	3.25051149585617
FALSE	2.72241252793523
TRUE	2.92214942165067
FALSE	2.35661874273038
TRUE	2.11451721082333
FALSE	2.2465254534665
FALSE	2.76660712988586
FALSE	2.63324490286118
FALSE	2.70867759692852

## Sheet: Fig5_c
motherT1D	MPS
FALSE	997.177138368043
TRUE	1136.96037320817
FALSE	1089.36154131133
TRUE	1315.05035761215
TRUE	1162.96520477831
FALSE	1064.75250409956
FALSE	1089.17904658064
TRUE	1242.82672297039
FALSE	1085.24704491064
FALSE	1088.9877576366
FALSE	1089.27367208196
FALSE	1028.12721047944
FALSE	1056.1568793842
FALSE	1075.76558766924
FALSE	1087.86548303927
TRUE	1170.32420882676
FALSE	1081.99433989425
TRUE	1161.75541895656
TRUE	1222.24696698478
TRUE	1162.68911811985
TRUE	1147.40956988225
TRUE	1262.78441809021
TRUE	1144.0654580792
TRUE	1196.3337557052
TRUE	1135.74670982347
TRUE	1139.09614613708
TRUE	1136.34953819362
TRUE	1273.59180649653
TRUE	1141.39419775641
FALSE	1088.60328338621
TRUE	1298.64777418035
TRUE	1136.46660228435
TRUE	1237.05985423837
FALSE	1068.85543065905
TRUE	1255.3743413752
FALSE	966.958409875916
TRUE	1136.17316361376
TRUE	1135.91433427812
TRUE	1372.43954731006
TRUE	1136.61489419852
TRUE	1140.37732247859
FALSE	1008.09479203279
TRUE	1179.60432459974
FALSE	969.324606881351
TRUE	1139.7634677516
TRUE	1140.5123263024
TRUE	1290.39843682267
FALSE	1076.8148199281
TRUE	1173.06811922973
TRUE	1189.73680011768
FALSE	1088.18705171928
TRUE	1311.1091019648
TRUE	1236.98962244052
TRUE	1138.24697436937
TRUE	1144.35414675107
TRUE	1136.41961382075
TRUE	1136.5013497935
TRUE	1260.30734391961
FALSE	1033.4894090333
TRUE	1298.09105175026
FALSE	958.329688977809
TRUE	1230.29039614473
FALSE	1088.79571574534
FALSE	1086.25851371471
FALSE	1087.73245240892
TRUE	1135.9860256905
TRUE	1152.50325999392
FALSE	1017.00501772493
FALSE	1005.05107328857
TRUE	1137.57589108007
TRUE	1197.70989304129
TRUE	1135.51694853371
FALSE	1088.26261387239
FALSE	1017.96580656919
TRUE	1143.85755231654
FALSE	928.369090589666
FALSE	1088.14516992174
FALSE	1040.51260636833
TRUE	1138.57933292864
TRUE	1277.39954285834
FALSE	1061.06720587121
TRUE	1266.20718085031
TRUE	1285.20909783117
TRUE	1387.40478126925
FALSE	1060.56487788245
FALSE	1087.73113393269
TRUE	1138.32386375295
TRUE	1136.63024590475
TRUE	1223.27143544829
FALSE	1088.46746335386
FALSE	1087.17078220173
TRUE	1139.46142249152
TRUE	1178.3341485905
FALSE	1036.48445025189
TRUE	1135.61456974489
FALSE	1089.01287926983
TRUE	1226.62482806934
FALSE	1088.5673244357
TRUE	1287.17325180487
TRUE	1135.48176424947
FALSE	1067.78459756784
TRUE	1201.58250422142
TRUE	1178.16186607362
TRUE	1255.67442994071
FALSE	1053.5493048625
TRUE	1186.26380191672
TRUE	1236.45412453431
TRUE	1135.66004400499
FALSE	1086.72882547228
FALSE	1088.62633777168
FALSE	1087.94980801295
TRUE	1136.41474376336
TRUE	1136.37037785482
TRUE	1136.38923375323
FALSE	1050.90520048199
FALSE	1087.46308784801
TRUE	1228.24043160678
TRUE	1303.7952760242
FALSE	1088.0977693579
TRUE	1136.25926779703
FALSE	1088.22694180091
FALSE	1086.17475303457
TRUE	1137.98992916568
TRUE	1135.72708827497
TRUE	1158.71224962497
FALSE	1055.31856196654
TRUE	1136.43871997231
FALSE	1016.90239414579
TRUE	1136.53013441874
TRUE	1138.22505524182
TRUE	1231.50981057661
TRUE	1160.78315623927
TRUE	1240.89777492639
FALSE	1069.46379076267
FALSE	1087.42618278194
FALSE	1087.97383967691
TRUE	1189.00643293677
TRUE	1157.69557649014
TRUE	1135.72207021277
TRUE	1226.40392655736
TRUE	1136.91689117634
TRUE	1137.80093909012
FALSE	1028.03097836121
FALSE	1089.3825777454
FALSE	1089.42499800707
TRUE	1135.33910757907
TRUE	1145.51002121847
TRUE	1211.00482086261
FALSE	1089.2236518368
FALSE	1088.93410277547
TRUE	1258.06521639735
TRUE	1136.82044313529
FALSE	1085.15829284758
TRUE	1248.34068590608
FALSE	1088.38007011324
FALSE	1087.0694591437
TRUE	1173.86109637775
FALSE	1013.52433316566
FALSE	989.511361312232
FALSE	1088.79703598911
TRUE	1135.19133616014
TRUE	1170.71399839582
TRUE	1168.22537164641
FALSE	1069.53895695471
TRUE	1252.87866404063
TRUE	1136.74926590973
TRUE	1139.19947087607
FALSE	1055.42559454985
TRUE	1268.5048273349
TRUE	1185.34189198983
TRUE	1171.67619531931
TRUE	1173.09790089348
FALSE	1073.01421114454
TRUE	1273.61682693574
TRUE	1216.53409702459
TRUE	1138.62375018169
FALSE	1087.57229774784
TRUE	1136.13529113868
TRUE	1136.95640284683
FALSE	1087.72869740588
FALSE	1083.42109374072
TRUE	1330.62228968925
TRUE	1136.66273994027
FALSE	1089.03113236775
FALSE	1083.66107609322
FALSE	1019.58819501997
TRUE	1423.0125889782
FALSE	1085.14353940563
FALSE	991.212379541937
TRUE	1164.94813777761
FALSE	1089.22734615655
TRUE	1135.33581168547
TRUE	1156.13618034258
FALSE	1013.25202271295
TRUE	1230.08238086067
TRUE	1135.88548654925
TRUE	1137.06040387668
TRUE	1295.10919106758
TRUE	1242.42201500513
TRUE	1242.28575823043
TRUE	1182.97009779152
TRUE	1275.17204172148
TRUE	1145.70115196272
FALSE	1044.94793689712
TRUE	1309.27495521284
FALSE	1089.3659233737
FALSE	1089.53026803963
TRUE	1223.20822437852
TRUE	1135.84054217455
TRUE	1176.67928960544
FALSE	1054.89735144322
TRUE	1176.83660216915
FALSE	1088.90373130991
TRUE	1136.40177213046
TRUE	1268.34229858834
FALSE	1070.62979213072
TRUE	1188.92058332635
TRUE	1136.5641890652
TRUE	1135.53610260142
FALSE	1086.69383436036
TRUE	1157.45493547178
FALSE	1089.10672608972
TRUE	1137.13468251003
TRUE	1209.75841171224
FALSE	1089.77898504805
FALSE	1066.60279331474
TRUE	1238.78197023815
TRUE	1146.44431781933
FALSE	1018.72124202249
FALSE	1006.98892658278
TRUE	1136.89188518118
FALSE	1061.31624221158
TRUE	1137.62293410932
TRUE	1185.15545775927
TRUE	1135.56319556747
FALSE	934.123652355043
FALSE	1089.04188837164
FALSE	1088.89930389381
TRUE	1196.34793333571
FALSE	1086.90350803462
TRUE	1135.23921611766
TRUE	1138.52265965849
TRUE	1239.72603611372
FALSE	1086.69622724835
TRUE	1175.52175052021
TRUE	1135.08001808188
TRUE	1321.33005481231
FALSE	1088.40417315622
FALSE	983.330089049019
FALSE	1089.36111508423
TRUE	1138.3962633115
FALSE	967.887118100721
FALSE	1008.53175159859
TRUE	1235.39749556786
TRUE	1137.03003926112
TRUE	1171.51863444652
FALSE	1088.48709176819
TRUE	1177.23622797255
TRUE	1231.26289464613
TRUE	1191.76482341627
TRUE	1137.16645894865
TRUE	1331.31780100765
TRUE	1324.55621103246
TRUE	1237.70621731296
TRUE	1135.15245791772
FALSE	1088.46982207945
TRUE	1138.41139261784
TRUE	1149.44560826766
FALSE	1086.80495364698
TRUE	1166.20315049403
TRUE	1136.09555789145
TRUE	1237.94976570817
FALSE	1088.74996161512
FALSE	1006.14442796153
TRUE	1152.28106149296
TRUE	1259.2570008082
TRUE	1202.89020456688
TRUE	1203.55660454594
TRUE	1247.50212078114
TRUE	1480.64702369224
FALSE	993.327602232466
TRUE	1135.35009953313
FALSE	1088.71278911137
TRUE	1142.85695857263
TRUE	1252.95866341357
TRUE	1137.08516890829
TRUE	1154.49771942506
TRUE	1220.78271940669
TRUE	1278.13459501051
TRUE	1176.43143618217
TRUE	1299.63308724793
TRUE	1171.81546395369
TRUE	1167.73342653782
TRUE	1136.8245661213
FALSE	1086.48129945203
TRUE	1138.53697855042
TRUE	1137.69407019471
TRUE	1150.52694524842
FALSE	1088.52818559225
FALSE	927.114484568091
TRUE	1136.63834495243
TRUE	1137.73129667995
FALSE	990.649321371679
FALSE	983.961432301841
FALSE	1089.4605702236
TRUE	1229.99698188545
TRUE	1309.20670665302
FALSE	984.242886897998
TRUE	1136.7471834911
TRUE	1236.67200435265
FALSE	1088.72919569988
TRUE	1283.08949171892
TRUE	1195.57375709477
FALSE	1088.7354889935
TRUE	1288.55163434238
TRUE	1300.74249145932
FALSE	1089.01983378244
TRUE	1167.14952123876
TRUE	1136.8218428696
TRUE	1189.53117242795
TRUE	1202.34916822281
FALSE	1085.54298922374
TRUE	1136.26899282768
FALSE	1001.80907071516
TRUE	1168.35720281782
FALSE	1045.82126100625
TRUE	1268.63861097614
TRUE	1286.81440810012
TRUE	1253.03370326338
TRUE	1135.88762122314
FALSE	1060.20651385069
TRUE	1175.03447147491
TRUE	1137.38766291045
TRUE	1374.63591072679
FALSE	1089.25236032408
TRUE	1146.2673015981
TRUE	1285.96453909628
TRUE	1138.18028739678
FALSE	1088.08133597496
FALSE	1072.56160749084
TRUE	1136.90476060841
FALSE	1086.70608284727
FALSE	995.657246831981
TRUE	1154.99430569281
TRUE	1137.97425893085
TRUE	1325.85283335905
TRUE	1136.66173234404
TRUE	1241.08145922539
FALSE	924.818393407108
TRUE	1135.51431102507
TRUE	1160.49993625185
TRUE	1165.30263662399
FALSE	1025.85258063532
FALSE	931.789090201681
TRUE	1137.44275278688
TRUE	1135.26142189015
FALSE	1026.53013632259
TRUE	1200.5893283327
TRUE	1138.18800866875
TRUE	1136.333530841
TRUE	1166.30924278963
TRUE	1177.91284315909
TRUE	1197.04779450459
TRUE	1241.09164710245
FALSE	1087.93677951388
TRUE	1283.10747244049
FALSE	1055.46951795551
FALSE	1089.19061167977
TRUE	1236.53263862135
FALSE	1089.0560640858
TRUE	1134.91382146438
TRUE	1199.98367541753
FALSE	1040.93223886493
FALSE	964.593331301593
TRUE	1216.07358801861
TRUE	1136.89263675536
FALSE	1087.15315699572
FALSE	1088.02365163757
FALSE	1044.58809710748
TRUE	1135.02539594125
FALSE	1089.37978910417
FALSE	1089.38386112584
FALSE	985.554839365392
TRUE	1135.08515157128
TRUE	1140.73767918747
TRUE	1254.41511737072
TRUE	1136.50078212744
TRUE	1231.07421152764
TRUE	1136.64890021941
TRUE	1135.2200842171
FALSE	994.312740674812
FALSE	1088.45957196941
FALSE	1088.82681494716
FALSE	1067.53866685677
TRUE	1177.49868763717
FALSE	1088.51951008483
TRUE	1194.46608030509
FALSE	1088.49883663092
TRUE	1135.51340411286
TRUE	1235.41558311418
FALSE	1088.46501684132
FALSE	1089.45692369171
FALSE	1080.84613021222
FALSE	1088.89929446418
TRUE	1149.89276376087
TRUE	1231.63493369135
TRUE	1179.36465658278
FALSE	1088.62024710591
TRUE	1178.43601981417
TRUE	1135.70321914326
FALSE	1033.52316593514
TRUE	1164.39236366185
TRUE	1136.71294555507
TRUE	1136.2963955467
TRUE	1221.5434044448
TRUE	1135.82127597508
TRUE	1136.24645118316
FALSE	1088.04992636932
TRUE	1224.30280266036
TRUE	1256.23355094176
TRUE	1305.90417139835
TRUE	1233.64769727832
TRUE	1158.69562879472
FALSE	1009.33815839734
TRUE	1298.62933447151
TRUE	1163.15967188036
TRUE	1201.95007690291
TRUE	1313.45331052499
TRUE	1184.4419896068
FALSE	1061.27970528975
TRUE	1292.40131357879
TRUE	1136.74862745286
FALSE	952.880651918798
TRUE	1154.38945297725
TRUE	1226.12861133887
TRUE	1282.65057412788
FALSE	1085.88259317109
FALSE	1061.37365584844
TRUE	1136.52204397839
FALSE	1087.00432855006
FALSE	1088.6602441812
TRUE	1135.95215764659
FALSE	1034.99576268023
TRUE	1216.56050596219
FALSE	1059.91442249527
FALSE	1059.09393562766
TRUE	1135.70424127881
TRUE	1136.24018670857
TRUE	1180.69024904739
TRUE	1162.76311651616
TRUE	1230.61411772521
TRUE	1137.46144352298
TRUE	1135.78923519436
TRUE	1152.18084319994
FALSE	1088.96625661768
FALSE	1088.63468463021
FALSE	983.228508189452
TRUE	1160.7922462576
TRUE	1136.19439016238
FALSE	1089.50558144044
FALSE	1088.39587997688
FALSE	1042.00251021674
TRUE	1180.05301070463
TRUE	1136.43416471575
FALSE	1040.74625319262
TRUE	1301.48150395464
TRUE	1136.10925665583
TRUE	1233.08027309395
TRUE	1136.15154997527
FALSE	1035.55142661262
FALSE	1048.21347470121
FALSE	973.533968533269
FALSE	1088.13031881757
TRUE	1135.58592906229
TRUE	1282.27803430584
FALSE	1089.26147221956
TRUE	1287.02677014892
TRUE	1210.77684161861
FALSE	1053.25308321845
TRUE	1254.21936832121
TRUE	1199.80229832286
TRUE	1136.38680978285
TRUE	1137.11980922758
TRUE	1156.61052357421
TRUE	1142.97245280131
TRUE	1135.94850839402
TRUE	1193.46900304602
FALSE	1074.87848322455
TRUE	1220.47375698965
TRUE	1176.79100769856
TRUE	1136.34339134794
TRUE	1225.31345520747
FALSE	1015.08935142076
TRUE	1136.8911224175
FALSE	1089.33932086281
TRUE	1227.96632063874
TRUE	1139.12408181975
TRUE	1195.25559830318
FALSE	1088.19258786393
TRUE	1135.24815616547
TRUE	1135.89492176102
TRUE	1140.73909448071
TRUE	1134.78325223284
FALSE	1064.04868391639
FALSE	1019.92546464966
TRUE	1136.74186860253
TRUE	1161.47669402711
TRUE	1179.17243043724
TRUE	1208.07581459045
TRUE	1276.93536751801
TRUE	1142.55846027629
FALSE	1089.4125911363
FALSE	1087.55245241044
FALSE	1059.17541814924
FALSE	1032.79008551715
TRUE	1169.5084185961
TRUE	1317.68332957255
TRUE	1135.82246394788
FALSE	1088.0798317623
TRUE	1136.4201429751
TRUE	1276.08533088218
TRUE	1232.8628465127
FALSE	1088.88235824995
TRUE	1230.68555267997
FALSE	1089.60417128803
FALSE	1086.53397334573
TRUE	1138.70991564782
FALSE	1088.7741535924
FALSE	1042.68281943962
TRUE	1185.88335327991
FALSE	1086.53953662399
TRUE	1141.72083597552
FALSE	1086.60232385571
TRUE	1238.22051365489
FALSE	1085.975080599
TRUE	1135.56354896736
TRUE	1218.78267111135
TRUE	1137.50715631442
FALSE	1088.80853285577
TRUE	1136.28022465095
TRUE	1178.81861041476
TRUE	1219.15768415881
FALSE	1068.40711504317
FALSE	1088.93132233363
TRUE	1197.11953724088
FALSE	1089.35477598058
TRUE	1135.17011083096
FALSE	1036.09591975344
FALSE	1033.86598575338
FALSE	1017.91857844485
TRUE	1137.04638262996
TRUE	1139.49620118426
TRUE	1170.90470626287
TRUE	1265.48092846064
TRUE	1244.8564107358
TRUE	1138.41194426439
TRUE	1155.01638880966
TRUE	1136.22886500156
FALSE	1087.40990900189
TRUE	1144.58024591611
TRUE	1136.58105409474
TRUE	1136.47525849052
TRUE	1193.32950072999
TRUE	1141.81337172464
TRUE	1137.12683557014
TRUE	1259.87016536964
FALSE	1066.5531233212
FALSE	950.324109642338
FALSE	1087.75842192364
TRUE	1137.04204078161
FALSE	1001.59941447358
TRUE	1229.37495164375
TRUE	1310.45526661509
TRUE	1173.8278796917
TRUE	1262.52677918515
TRUE	1138.47724545364
FALSE	1086.51132817801
FALSE	1088.09520839112
TRUE	1138.29598907844
TRUE	1277.22597914047
TRUE	1264.58916420469
TRUE	1136.07260314658
TRUE	1136.77985549288
FALSE	998.284516567469
TRUE	1136.76547966458
TRUE	1135.66438845709
TRUE	1236.48074469313
FALSE	998.596888355789
FALSE	1086.43393073565
FALSE	1088.45138055384
TRUE	1148.31502979755
FALSE	1088.9113542625
FALSE	1019.52358509999
FALSE	1086.49492938902
FALSE	1088.72847628297
TRUE	1158.12478288768
TRUE	1190.2261100281
TRUE	1249.8896547815
TRUE	1252.15687502842
TRUE	1143.2639712405
FALSE	1089.64991210342
TRUE	1138.17683561598
TRUE	1200.28589921382
FALSE	984.735586498332
FALSE	1087.08774981266
FALSE	1088.11103247545
TRUE	1136.32294377518
TRUE	1136.12914390399
TRUE	1257.94521646355
TRUE	1174.10525644654
TRUE	1145.90124347868
TRUE	1255.67029972909
FALSE	1088.81532242271
TRUE	1210.1138235796
FALSE	1032.65335973353
FALSE	1083.9009745785
FALSE	1089.30037933431
TRUE	1139.93532309601
TRUE	1153.56063727327
FALSE	1085.89153806795
FALSE	995.610793954374
TRUE	1136.63839445664
TRUE	1135.82513367396
TRUE	1135.27327018769
TRUE	1136.47568287281
FALSE	1086.35545053209
TRUE	1302.65113790557
TRUE	1136.33425012216
FALSE	1088.50610558914
TRUE	1172.46763484951
TRUE	1230.98519970326
TRUE	1268.15191789152
FALSE	1089.38144985843
FALSE	1088.36769262718
TRUE	1173.55051438438
FALSE	992.260337160347
FALSE	955.174777576639
TRUE	1248.09442645173
TRUE	1234.52875681825
FALSE	1064.88845216011
TRUE	1138.60721394786
TRUE	1137.25278136033
TRUE	1190.80168269505
FALSE	1087.35341175079
TRUE	1234.39192192141
FALSE	1089.09633258709
TRUE	1175.86108826487
TRUE	1222.4581432367
TRUE	1136.38562241706
TRUE	1135.99639479253
FALSE	1011.31032041168
TRUE	1137.00832542306
FALSE	1085.74215836815
TRUE	1135.50115125676
TRUE	1215.47909156396
FALSE	1087.84988365405
TRUE	1178.5542590813
FALSE	1088.66883124661
TRUE	1192.37245594875
TRUE	1399.89173245491
TRUE	1136.5957621318
TRUE	1140.88641347369
TRUE	1136.04901432927
FALSE	1005.924509032
FALSE	954.092658863226
FALSE	1089.64440382498
FALSE	961.805759351992
TRUE	1136.82195376798
TRUE	1200.2440391748
FALSE	1080.25403309662
TRUE	1191.44868111355
TRUE	1216.76587949237
FALSE	1021.11237217116
FALSE	1089.1784409928
FALSE	1086.79462212748
TRUE	1221.89409331038
TRUE	1137.08428209655
TRUE	1223.44305425747
FALSE	1088.46711220631
TRUE	1136.51741495269
TRUE	1136.55266887053
FALSE	1085.31684335752
FALSE	1065.88576674643
TRUE	1234.64043502319
TRUE	1136.09273329457
TRUE	1136.73030005526
TRUE	1147.39279770098
TRUE	1139.27847133927
TRUE	1143.22757156024
FALSE	1087.64991813146
TRUE	1137.76542613363
FALSE	1039.5103025214
TRUE	1140.01655125545
TRUE	1249.11906527644
FALSE	1089.25491359059
TRUE	1167.72408732821
TRUE	1135.95389730491
FALSE	1089.28575171805
FALSE	980.158404183213
TRUE	1176.38328731521
FALSE	1057.76130337698
TRUE	1188.00731958742
TRUE	1196.39727941368
TRUE	1135.9553306483
FALSE	1089.48143061433
FALSE	1088.63429629264
TRUE	1137.73596593918
FALSE	1057.09221933918
TRUE	1135.07976905664
TRUE	1136.66538948241
TRUE	1137.83707402142
TRUE	1137.08932197908
FALSE	1089.39069883455
TRUE	1135.62402678902
TRUE	1342.80217090582
TRUE	1135.37912347964
TRUE	1306.03560581281
TRUE	1138.9577890901
FALSE	1088.433457258
TRUE	1138.45258051126
FALSE	1012.67125586406
TRUE	1137.77400565966
TRUE	1135.67292349326
FALSE	1088.80254050839
TRUE	1164.91234826818
FALSE	998.350818279737
TRUE	1135.53840350911
TRUE	1277.12864708113
TRUE	1137.0770934905
FALSE	1088.35862018626
TRUE	1202.24797889286
TRUE	1136.32724398093
TRUE	1206.18757823545
FALSE	1088.26812357231
TRUE	1191.23421614458
FALSE	1027.85497533498
TRUE	1136.68164337602
TRUE	1138.011342993
TRUE	1140.74177940086
TRUE	1215.52236720647
FALSE	1028.70191145303
FALSE	1058.01980189095
FALSE	905.161473251419
FALSE	899.806394057833
TRUE	1187.22108211407
FALSE	1087.83756429647
FALSE	1089.10267703269
TRUE	1250.39555803679
FALSE	1088.5931988381
TRUE	1282.11100141053
TRUE	1162.59036457158
TRUE	1300.59574300168
TRUE	1288.43257886613
TRUE	1209.00025485565
FALSE	981.475827017738
TRUE	1218.68330152567
FALSE	1061.31208881704
TRUE	1135.90148642893
FALSE	1068.20776623231
FALSE	1000.4628478529
TRUE	1212.126184465
FALSE	1089.77712117141
TRUE	1135.8906135764
TRUE	1136.46565063256
TRUE	1220.74575759032
FALSE	948.339556126235
FALSE	1030.79489025859
FALSE	1087.61888149198
TRUE	1137.80290250896
TRUE	1192.72593054968
TRUE	1359.30292775433
TRUE	1188.08651211584
FALSE	1017.41294176943
FALSE	1088.71386194831
TRUE	1238.79795446613
TRUE	1136.22130687209
TRUE	1200.60616417221
TRUE	1136.50814943673
FALSE	1088.82527148589
FALSE	1087.47081329943
TRUE	1135.28536533646
FALSE	1089.07049278531
FALSE	1088.07438392332
TRUE	1137.93205813504
FALSE	1060.04136456223
FALSE	1087.95669089842
TRUE	1136.20591846609
FALSE	882.271035067981
TRUE	1139.67630409888
TRUE	1136.84390966408
TRUE	1136.69449075818
TRUE	1235.71073116876
FALSE	1062.50756402418
TRUE	1135.64094036797
TRUE	1135.86947486599
TRUE	1182.79160409394
TRUE	1195.30931490605
TRUE	1258.89323137026
FALSE	1086.60464226731
FALSE	1057.5877449614
TRUE	1365.49149517839
TRUE	1283.79188837539
TRUE	1135.46326901378
TRUE	1349.02296501464
FALSE	1089.07050813415
FALSE	1088.69959426279
TRUE	1242.30806614869
TRUE	1135.57494478878
TRUE	1282.94328647197
FALSE	1023.80984887896
TRUE	1186.10648855256
FALSE	1088.32825949657
FALSE	1045.90012722213
TRUE	1226.84041224364
TRUE	1138.86805085178
FALSE	1088.16242892996
TRUE	1290.11843570091
TRUE	1157.69350271297
TRUE	1170.16051966103
TRUE	1137.89470689649
TRUE	1138.72943566185
TRUE	1138.25919951227
FALSE	1026.99297693211
TRUE	1138.60751296628
TRUE	1135.92991499411
TRUE	1205.81591442858
TRUE	1137.16862233711
TRUE	1195.99002247454
FALSE	1088.44124943428
TRUE	1261.98885238933
TRUE	1163.38648069523
TRUE	1294.17743075865
TRUE	1170.7407885419
FALSE	1061.56843514645
TRUE	1179.87035056083
TRUE	1206.27895622625
TRUE	1137.11562894799
TRUE	1137.61362483215
TRUE	1153.73466650701
TRUE	1261.65223580595
TRUE	1205.67632778968
FALSE	1087.40843400559
FALSE	1066.17609137959
TRUE	1136.16189219147
TRUE	1232.33010132515
TRUE	1271.08054908106
TRUE	1168.52043574369
TRUE	1244.32357288701
TRUE	1155.64620366188
FALSE	1051.8626193906
FALSE	1087.93574472832
FALSE	927.71825732559
TRUE	1135.9098992761
TRUE	1166.53840553102
TRUE	1135.79248500181
TRUE	1138.66602765907
TRUE	1137.12850409487
FALSE	1086.99115730061
TRUE	1135.70437843465
TRUE	1137.74047479279
FALSE	1089.43551909344
TRUE	1207.66540913566
TRUE	1279.03625975982
FALSE	986.08058551519
TRUE	1136.21254837382
TRUE	1177.37911151036
TRUE	1216.47902307956
TRUE	1135.3418355213
TRUE	1137.1412656204
FALSE	1076.4664419829
TRUE	1212.83081288779
FALSE	1085.54681418217
TRUE	1135.73204482523
FALSE	1062.64058342681
TRUE	1135.76697103565
TRUE	1135.0523386803
TRUE	1137.24560212297
TRUE	1135.74845167258
TRUE	1203.32431945635
FALSE	1088.43169299484
FALSE	1082.80158320609
FALSE	1086.7223003587
TRUE	1136.01291694006
TRUE	1236.35972038643
TRUE	1136.48019394211
FALSE	1059.46923647826
TRUE	1202.23891402601
TRUE	1217.92142836918
TRUE	1211.48587017255
TRUE	1135.91410563366
FALSE	1084.65843760254
TRUE	1139.36212548348
FALSE	878.974071257184
FALSE	1088.79543058854
TRUE	1373.46956990732
TRUE	1136.52263772865
TRUE	1211.36433744894
TRUE	1245.20913053084
FALSE	1088.9506662138
TRUE	1231.3444336274
FALSE	1087.30640674723
TRUE	1219.05548102144
TRUE	1136.84349309632
TRUE	1191.6415228938
FALSE	1086.98571669051
FALSE	1089.38858100223
TRUE	1182.76141304871
FALSE	1088.36311173705
FALSE	1087.51299500827
FALSE	1088.92950212549
FALSE	1087.84925418042
TRUE	1245.06002476358
TRUE	1145.89546740777
TRUE	1217.20052151606
TRUE	1135.75248386529
TRUE	1276.64996506055
FALSE	1040.31988578172
TRUE	1137.61438219477
FALSE	1025.24230311948
TRUE	1212.09070852265
FALSE	1086.54688377359
TRUE	1195.75981602486
TRUE	1261.28514986654
FALSE	972.337912707998
TRUE	1294.48864802526
TRUE	1237.16730786259
FALSE	1089.59048239141
FALSE	1087.21285364121
TRUE	1175.41820113739
FALSE	1019.94351437649
TRUE	1311.09134292354
FALSE	1087.05645942867
TRUE	1136.27468177478
TRUE	1136.3248912094
FALSE	1086.7702903855
TRUE	1152.44148693593
FALSE	1087.57392768722
TRUE	1135.7322800309
FALSE	1089.65947390238
TRUE	1180.54159697284
TRUE	1161.6209630721
TRUE	1227.03870667254
TRUE	1138.28678251175
TRUE	1234.3418585508
TRUE	1151.72077780456
FALSE	1087.12509116376
TRUE	1136.08296306022
FALSE	1074.40070878878
TRUE	1338.87599015994
FALSE	1077.66947106824
TRUE	1136.95487728212
FALSE	995.143299003057
TRUE	1136.51168771084
TRUE	1406.91710361684
TRUE	1284.17418094159
FALSE	990.756793342165
FALSE	1089.56463173002
TRUE	1136.83980780315
FALSE	1135.44383881275
FALSE	1060.72246001481
TRUE	1342.14861280489
FALSE	999.343735682878
TRUE	1105.14672176807
FALSE	1135.41571543658
FALSE	1101.51394555797
TRUE	1340.67079398483
FALSE	1048.24301660996
FALSE	953.399120663249
FALSE	1006.86091037954
FALSE	1042.04687092717
FALSE	1007.13460755548
TRUE	998.660148486791
FALSE	1075.3446001684
FALSE	1051.36647176576
FALSE	1027.76618085753
FALSE	1109.33644656173
TRUE	1047.61668927394
FALSE	1172.2235726948
TRUE	1209.97078679538
TRUE	1137.67743087117
FALSE	1346.96432512085
FALSE	892.408313962195
FALSE	1121.67253888753
FALSE	1039.14299582879
TRUE	1154.26700384107
FALSE	1064.3129498257
FALSE	1139.55583536315
FALSE	1032.67254521718
FALSE	883.768876686873
TRUE	1246.4626600808
FALSE	850.626309517555
FALSE	1094.3684480065
FALSE	793.551625530745
TRUE	1061.66789012499
FALSE	955.484274265225
FALSE	1051.75974960428
FALSE	1064.20425502789
TRUE	1279.87529724701
FALSE	1097.26071808418
FALSE	1083.43415320519
TRUE	1128.87129745329
FALSE	985.154815129491
FALSE	974.005213524197
TRUE	1049.24285130364
FALSE	1108.97113562922
FALSE	1123.36686811073
FALSE	1143.95052608516
FALSE	1100.89724633247
FALSE	1109.96777825674
FALSE	992.219455786473
FALSE	1063.68347975481
FALSE	1130.58623957875
FALSE	1188.70062172098
FALSE	1175.47425898517
FALSE	974.687161737914
FALSE	971.808988301871
TRUE	1217.94210165166
FALSE	916.287113968299
FALSE	1111.08905733575
FALSE	1235.68924148246
FALSE	1119.18318247307
FALSE	1256.25543229881
TRUE	1145.48726460223
TRUE	1077.30996233388
FALSE	904.688660153293
FALSE	1087.56912903646
FALSE	1046.24194261283
FALSE	1051.06347505319
FALSE	1048.72740098285
TRUE	1093.41117812384
FALSE	1084.69082726049
FALSE	1020.80680308374
FALSE	1219.53941973854
FALSE	1056.68991086339
FALSE	1110.06950143321
FALSE	1142.09068190587
FALSE	1023.01334901345
FALSE	1050.36158443065
FALSE	1154.95185961236
FALSE	984.006926211397
FALSE	1030.14636334445
FALSE	1036.59800982078
FALSE	1155.31978180075
FALSE	926.131739400832
FALSE	968.042506620969
FALSE	1126.8443642994
FALSE	988.517951074508
FALSE	1025.37595694583
FALSE	1086.58206872163
FALSE	1021.03929825561
FALSE	1007.67475949719
TRUE	1194.37814250196
TRUE	1169.98721346637
FALSE	1177.26705851708
FALSE	1133.43706992115
TRUE	1266.48751698633
FALSE	1161.86196566634
FALSE	1108.56666936757
FALSE	1034.51285299653
FALSE	1029.09208242372
FALSE	974.418989611808
FALSE	1313.82627090293
FALSE	856.248289587077
FALSE	1002.29828882601
FALSE	1072.55936298129
FALSE	910.667917410567
FALSE	1047.47952210284
FALSE	1033.20817084627
FALSE	981.597381524285
TRUE	1160.97440795392
FALSE	1160.59822565354
FALSE	1039.64079902585
FALSE	1025.24757114039
FALSE	1044.6174901565
FALSE	1146.02259091289
FALSE	1089.17894921441
TRUE	1161.16802017874
TRUE	1115.64744894057
FALSE	1057.11667533615
FALSE	957.004521198207
TRUE	1122.76583445147
TRUE	1030.21179139746
FALSE	941.940648286472
TRUE	1217.79040390821
FALSE	995.399997755344
FALSE	1173.45925558094
FALSE	1037.90754504529
FALSE	1093.51846306052
FALSE	1153.85323621174
TRUE	1269.13129806679
TRUE	919.119123130588
FALSE	1172.8560394415
FALSE	1045.0133955048
TRUE	1022.23963671607
FALSE	1217.46499686978
TRUE	1159.23034260645
FALSE	1118.37268133922
FALSE	1080.81452859112
FALSE	1061.57703707702
FALSE	1082.21114402681
FALSE	1216.77952522955
FALSE	1225.91785453735
FALSE	1017.56411142278
FALSE	1062.82447573807
FALSE	1113.62139526307
FALSE	1064.46886301123
TRUE	1214.08924481658
FALSE	1015.55615066374
TRUE	1213.1293331798
TRUE	1022.15575739325
TRUE	1208.44895821602
FALSE	1037.72887242221
FALSE	870.450304738534
FALSE	1097.69727988784
TRUE	1340.1386361445
FALSE	1163.08937927565
FALSE	977.341329618036
FALSE	979.338630184436
FALSE	968.226873863604
TRUE	1175.69229236853
FALSE	1215.29497840434
TRUE	1295.31328815986
TRUE	1090.01249188456
TRUE	1128.38482118501
FALSE	964.253400283012
FALSE	996.204302533454
FALSE	1128.4658860237
FALSE	1008.95707204317
FALSE	1138.36755236122
FALSE	1136.78098311387
FALSE	971.932144288594
FALSE	1018.1739788918
FALSE	1163.5782412331
TRUE	1148.7931544427
TRUE	1107.30835608562
FALSE	1049.33743632954
FALSE	1098.65498266213
FALSE	910.156149879508
TRUE	1116.03063122755
FALSE	1168.88148545609
FALSE	1030.92796874471
FALSE	1038.06472728549
TRUE	1204.44200942466
FALSE	1068.60860607186
FALSE	1243.64682066401
FALSE	991.912626751197
FALSE	1091.56511224139
FALSE	1049.9122313496
TRUE	1175.96955571116
FALSE	984.208534510267
FALSE	1122.02833986781
TRUE	1206.76150091167
FALSE	1057.07515147659
FALSE	1133.9439583546
FALSE	985.280564934692
FALSE	1041.62584475485
FALSE	969.499208018571
FALSE	1093.88354477883
TRUE	1208.93020930168
FALSE	1114.49067173992
FALSE	1018.7440790943
FALSE	1152.41589940128
FALSE	1240.11029425248
FALSE	1042.96370851705
FALSE	1226.19789752883
FALSE	1120.11294755252
FALSE	1104.93294720156
FALSE	1129.68160276513
FALSE	933.490334701361
TRUE	1163.52592898841
FALSE	1154.16697354681
TRUE	1333.62899240559
FALSE	1023.53638099544
FALSE	1062.43822753482
TRUE	1079.78944119522
FALSE	1073.63263820191
FALSE	979.041123113335
FALSE	1081.20567538891
FALSE	976.907153613997
FALSE	1259.38406458456
FALSE	1020.61818014966
FALSE	1057.32352297562
TRUE	1215.19813313679
FALSE	1152.37292886952
TRUE	1150.88222788999
TRUE	1355.59668504534
FALSE	1158.43952045403
TRUE	1182.36698665146
FALSE	1241.05919616907
FALSE	998.547882473684
TRUE	1144.67741877729
TRUE	1302.21346390959
FALSE	1122.45708508996
FALSE	1006.97296357529
FALSE	1055.03112247759
TRUE	1220.27447312812
FALSE	1024.78539611916
FALSE	1095.45697734904
FALSE	1049.38506820723
TRUE	1226.18361524747
FALSE	1063.99802528557
FALSE	1175.74438997043
TRUE	1174.61209011248
FALSE	1166.89096180155
TRUE	1314.32009261162
TRUE	1076.21553423611
FALSE	1067.74116781096
FALSE	1156.5292029243
FALSE	1056.90342137087
FALSE	1134.57325393007
TRUE	1102.77109531379
FALSE	1103.25340635944
FALSE	1123.79319589829
FALSE	1091.92088332783
TRUE	1149.23658837067
TRUE	1082.2181708922
FALSE	1220.2729965665
FALSE	1085.5252387122
TRUE	1192.31475461154
FALSE	1117.62100176223
FALSE	1091.76323712405
TRUE	1132.26821378551
FALSE	1135.84036266638
TRUE	1103.25408056486
FALSE	1040.5418625984
FALSE	1021.44933907675
FALSE	1073.46961620127
FALSE	1078.61875386501
FALSE	1046.83638526197
FALSE	1007.8066980746
FALSE	1161.08517346266
FALSE	1198.38748743301
FALSE	1255.61123575642
FALSE	1205.5677633031
FALSE	992.913023771766
TRUE	1127.00538100815
FALSE	995.016380646592
FALSE	1126.12456448602
TRUE	1233.02697706587
TRUE	1086.08185119002
FALSE	1102.62447288514
FALSE	965.58325809346
TRUE	1242.98731478734
FALSE	1052.29893642348
FALSE	959.635436254136
TRUE	1134.66325778573
FALSE	961.9423069085
FALSE	1210.88009870894
FALSE	1197.03661235613
FALSE	864.272287740617
TRUE	1215.09194697488
FALSE	1056.25154710985
TRUE	1338.12964974795
TRUE	1181.89320440667
FALSE	1039.34603825112
FALSE	975.742336807709
FALSE	1059.93234355305
FALSE	1075.28584240937
TRUE	1166.00093652412
FALSE	1074.63419489167
TRUE	1272.9031541098
FALSE	1103.02717459099
FALSE	1177.81312222995
TRUE	1067.65495087308
FALSE	1202.87843883316
FALSE	1077.18713819431
TRUE	1043.62475315744
FALSE	1032.56037920953
FALSE	1195.04431095931
FALSE	1092.69643287809
FALSE	1155.33079403749
FALSE	1087.43440401904
FALSE	1010.14576759084
FALSE	1094.52263588716
FALSE	1113.89158303112
FALSE	1111.18712214205
FALSE	1164.41065600141
FALSE	1188.06082045483
FALSE	1052.48638632433
FALSE	1190.63330495258
FALSE	1192.91164351507
FALSE	959.752392875093
FALSE	1093.98683015013
TRUE	1092.0374723366
TRUE	1236.5934500718
TRUE	1233.70451961419
TRUE	1071.81348934535
TRUE	1149.36050251888
FALSE	1103.24128947817
FALSE	839.357348236603
FALSE	908.54638837444
FALSE	1213.034387194
FALSE	1021.11975739863
FALSE	1109.90442180553
FALSE	946.582466909351
FALSE	1170.85203659605
FALSE	1052.86926097862
FALSE	1079.94332028923
FALSE	984.012336335874
FALSE	1204.3248965148
TRUE	1049.40884477404
TRUE	1123.85584747246
FALSE	1133.59904736479
FALSE	1116.00990521827
TRUE	1167.8964909296
FALSE	982.946508927078
FALSE	1100.29253125688
TRUE	1277.56446428963
FALSE	1025.99963005783
FALSE	1232.22017482901
TRUE	1279.27769971356
FALSE	999.499543786462
FALSE	1089.22238830595
FALSE	1233.09246993506
FALSE	1159.72869948855
FALSE	1094.07373861635
TRUE	1148.55083150692
TRUE	1278.93214214326
FALSE	1006.54328654558
FALSE	1098.35678530339
TRUE	1109.19416328063
FALSE	1099.22109196227
TRUE	1204.10861964242
TRUE	1150.19243413873
FALSE	1018.29583445469
FALSE	1128.06601546279
FALSE	1089.35101377843
TRUE	1087.53952610116
FALSE	1143.27278585141
TRUE	1160.65170277592
TRUE	1277.21704045673
TRUE	1232.58639560682
TRUE	1109.94885666766
TRUE	1278.90661542102
FALSE	1095.70067393235
FALSE	1097.30735316791
FALSE	1176.5981898011
FALSE	1112.15043781754
FALSE	1235.09968504431
TRUE	1267.38472150072
TRUE	1212.65727597511
FALSE	1178.94220872381
FALSE	1111.66103287579
FALSE	1096.25012084281
TRUE	1150.74508322844
FALSE	1243.47097360958
FALSE	1231.47241576205
FALSE	1151.06023631159
FALSE	997.599725765183
FALSE	1062.2478107071
FALSE	1250.07453977641
TRUE	1156.87678610471
FALSE	1183.33659984914
TRUE	1159.3351187304
FALSE	1193.21051954018
FALSE	1195.7904486082
FALSE	1133.41306814624
FALSE	979.443377654858
FALSE	1028.30005013871
FALSE	986.951631379869
FALSE	1142.85976420765
FALSE	1192.66635174346
TRUE	1025.81813397335
FALSE	1018.26870235752
FALSE	1360.67875880742
FALSE	944.909146527345
FALSE	1064.19832373185
FALSE	1129.45268257899
FALSE	1148.83341313862
FALSE	1066.65644594493
FALSE	1073.31816364734
TRUE	1292.8666145636
FALSE	1150.78348794484
FALSE	998.495587992952
FALSE	1071.66361766108
TRUE	1212.19606060533
FALSE	899.308463181143
FALSE	1229.15905744031
FALSE	1186.34549993715
FALSE	988.492469207253
FALSE	1092.19928365463
TRUE	1089.63453555964
FALSE	1209.56269737338
FALSE	938.790124771153
FALSE	1090.54760011299
FALSE	1079.26192209838
FALSE	1164.27093058937
FALSE	1188.41469132131
TRUE	1206.76825240498
FALSE	883.302879331743
TRUE	1284.38292243156
FALSE	1043.23832552971
FALSE	1055.41250838305
FALSE	943.432591333755
FALSE	1077.34358793544
FALSE	1022.8630736039
FALSE	1053.71197417846
FALSE	1142.94484421302
TRUE	1129.18224356635
FALSE	995.04036584058
FALSE	936.565464769209
FALSE	1116.73444672318
FALSE	1072.70479995901
FALSE	1008.36576671018
FALSE	1118.49564157833
FALSE	1074.96560525585
FALSE	1037.72024446963
FALSE	1157.23617523822
FALSE	1108.94175284621
FALSE	1116.85746649402
FALSE	943.344474308835
FALSE	1030.79494092936
FALSE	1031.45213995619
FALSE	1076.35230228248
FALSE	999.041701094535
FALSE	1201.23606456186
FALSE	1117.45888209945
FALSE	1086.87618224749
TRUE	1003.23014425118
TRUE	1099.07478398282
FALSE	1120.92586523467
TRUE	1208.24093398348
FALSE	1058.95870667151
FALSE	1105.45337948103
TRUE	1132.54810854868
FALSE	1061.48249101555
TRUE	1228.29790390329
TRUE	1196.31656016698
FALSE	1083.13278052129
FALSE	945.003334759381
FALSE	1044.23446428935
TRUE	1254.04470298405
TRUE	1144.54249292934
FALSE	1095.41886974714
TRUE	1118.41021624706
FALSE	1102.75075872335
TRUE	1064.99597790462
FALSE	1068.1807476332
FALSE	1222.19896327966
TRUE	1174.58941562939
TRUE	1297.35591263855
TRUE	1126.49680057559
FALSE	1195.40704439343
FALSE	1109.04587969647
FALSE	946.862332655255
TRUE	1412.67450766915
TRUE	1132.58282426515
FALSE	1026.41106298941
FALSE	1054.72314302586
FALSE	1094.87663209231
FALSE	1094.61115888357
FALSE	1279.50007709053
TRUE	1346.30296612
FALSE	1102.08190334698
FALSE	1067.26917246784
FALSE	1032.12411665669
FALSE	967.506944706082
FALSE	1078.33530656652
FALSE	1194.86118133041
FALSE	1051.06834381074
FALSE	926.573024065743
FALSE	953.833009131937
FALSE	823.775376115056
FALSE	1078.29056577902
FALSE	1110.77867084739
FALSE	1001.5382658246
FALSE	990.406626188579
FALSE	1087.3260902331
FALSE	980.440559546921
FALSE	1154.99109064869
FALSE	1083.55257628431
FALSE	1016.50535278005
FALSE	1094.88788074485
FALSE	1048.03366743655
TRUE	1191.0374897427
FALSE	1202.6442169708
FALSE	1113.28624704825
FALSE	1042.53416951209
FALSE	1136.90986470483
FALSE	1114.36995845314
FALSE	1106.89842335071
FALSE	1088.65879532174
TRUE	1155.9622946718
FALSE	1037.18510479462
FALSE	1193.07119295028
FALSE	1069.98659151268
TRUE	1173.69188186
TRUE	1285.53991326907
FALSE	1136.08322307131
FALSE	1070.63945103834
FALSE	972.948333613993
TRUE	1206.36931009922
FALSE	1070.85545424178
FALSE	1036.5112154893
TRUE	1039.94644127552
FALSE	1067.7964308261
TRUE	1047.92300916955
FALSE	1168.24868546745
FALSE	1017.85834036564
FALSE	1045.17264718838
FALSE	969.563514418613
FALSE	971.440316751591
FALSE	1116.25593377485
TRUE	1170.51071125439
FALSE	1155.98174384206
FALSE	1006.49671846712
FALSE	1088.58045824244
FALSE	998.98394016529
FALSE	981.39778442339
FALSE	965.321682244071
FALSE	961.442446532459
FALSE	1015.43700311089
FALSE	1099.86766457647
FALSE	1098.80214018105
FALSE	1167.37429499255
FALSE	1294.17416700916
FALSE	1033.8652528151
FALSE	1135.42294221578
FALSE	1155.45213718332
FALSE	1046.66984016267
FALSE	1201.68035623638
TRUE	1091.59840031802
FALSE	1070.3032006031
TRUE	1178.93077299519
FALSE	932.001846767592
FALSE	1051.79539252712
FALSE	1023.12195146728
FALSE	1119.53842041892
FALSE	1228.9479534042
FALSE	1180.75274480629
FALSE	1107.34860684993
TRUE	1144.60458320017
FALSE	1128.33338777278
FALSE	1133.40074242304
FALSE	949.020184491294
FALSE	1088.66295321537
FALSE	1029.47211062162
FALSE	1017.5654004361
FALSE	1155.36017687246
FALSE	1283.787905518
FALSE	995.125961081854
TRUE	1046.58683679254
TRUE	941.658502991055
TRUE	1092.12961917556
FALSE	1069.78518681969
FALSE	963.783881533417
TRUE	1072.79406401287
FALSE	1151.3267864874
FALSE	1235.57161854906
FALSE	1048.89816253621
TRUE	939.983038262781
FALSE	1032.21409220794
TRUE	1144.02963980992
FALSE	1116.81410251703
FALSE	1158.38405535309
FALSE	911.004418273747
FALSE	1052.51683678457
TRUE	1010.53601001913
FALSE	1014.77454051332
FALSE	1082.36557525584
TRUE	1079.30223489405
FALSE	821.833721862149
FALSE	1161.79245189716
FALSE	1101.23444566687
FALSE	1046.73162765233
FALSE	1157.53260149949
TRUE	1294.8138924148
FALSE	1062.98925210322
FALSE	1075.60522033954
FALSE	1064.8010846864
TRUE	1097.61213476935
FALSE	964.091464771943
TRUE	1248.3224464424
FALSE	961.550746411962
TRUE	1221.95741580969
FALSE	1010.33229140588
FALSE	1134.17151281117
FALSE	885.310575596531
FALSE	1141.94119702503
FALSE	1125.31214924664
FALSE	1159.16277079913
FALSE	1050.97652187186
FALSE	995.942231916934
FALSE	1031.87850130599
FALSE	1102.75916021146
FALSE	964.05750358868
TRUE	1170.26246619335
FALSE	884.050403509737
TRUE	1272.96619142786
FALSE	1118.92065622115
TRUE	1327.14024027051
FALSE	1022.41143520685
FALSE	1023.97035883518
FALSE	1068.56957068743
TRUE	1292.34271625395
FALSE	974.183725890273
FALSE	984.128629452554
FALSE	1164.59092141837
FALSE	1022.20645798222
FALSE	931.881185864018
TRUE	1264.81010760815
TRUE	1195.75855584049
FALSE	1070.16392658091
TRUE	1245.63606025347
FALSE	1129.6669109434
FALSE	988.753014680566
FALSE	988.331037799525
FALSE	1196.127021741
TRUE	1140.20813867587
FALSE	1073.73849889226
FALSE	1165.80556184312
FALSE	1200.89414633355
FALSE	1132.53941851803
FALSE	932.573686038406
TRUE	1258.54954524477
FALSE	1174.59769908915
FALSE	977.674702796405
FALSE	1112.04775227912
FALSE	821.578149555814
FALSE	1075.08598194335
FALSE	907.792472757569
FALSE	1222.72518001507
FALSE	1136.08405758914
FALSE	1188.93871565546
FALSE	998.531578309812
FALSE	1098.99871512665
FALSE	1132.09018077286
FALSE	1094.81774898637
TRUE	1082.38216701552
FALSE	1254.53149131437
FALSE	1048.02158003619
FALSE	958.05547671572
FALSE	1258.06147899477
FALSE	1001.39526647918
TRUE	1129.70230783334
FALSE	1032.19115799917
FALSE	1069.03027744801
FALSE	1391.43709379692
FALSE	835.588041093229
FALSE	1161.2799144445
FALSE	1082.51427278814
TRUE	954.996327664119
FALSE	966.550315710936
FALSE	1050.00875708725
FALSE	1168.76858000798
FALSE	1145.10320466779
FALSE	1070.19380144915
FALSE	1073.35341758948
FALSE	1018.10357559171
FALSE	1086.26523925326
FALSE	984.146459718299
FALSE	1093.52614836415
FALSE	1210.2759702377
FALSE	951.637345717404
FALSE	1125.87453600232
FALSE	1209.6909173806
FALSE	1108.12615222465
FALSE	956.049028390244
TRUE	1083.34352629931
FALSE	958.760815088352
FALSE	1095.51448420612
FALSE	1107.88226264826
FALSE	1061.1947933472
FALSE	1215.28371742016
FALSE	1180.47686348906
FALSE	1021.21603469835
FALSE	1039.60799205553
FALSE	977.380880095957
FALSE	1040.42264925783
TRUE	1250.14285097527
FALSE	1122.40896772324
TRUE	1184.81513053226
FALSE	1030.05817889254
TRUE	1159.2943568135
FALSE	1126.92140586512
FALSE	1100.46991468844
FALSE	1133.03252668291
FALSE	1111.86093077365
FALSE	1095.89716102411
FALSE	1059.88624407261
FALSE	1027.95756497719
FALSE	995.042132210067
FALSE	1074.05729359242
FALSE	1043.25751033938
FALSE	1208.66800758883
TRUE	1151.06329753049
FALSE	1099.6675763797
FALSE	1188.30970600068
FALSE	1142.51147983462
TRUE	1074.08628832087
FALSE	1028.85149604686
FALSE	1124.39178935745
FALSE	958.212519712413
FALSE	1217.3314080426
FALSE	1187.49531737137
FALSE	1063.53554760437
TRUE	1215.39248908462
TRUE	1213.25797198767
FALSE	998.128908003588
FALSE	1052.57973025919
FALSE	1083.5248785064
FALSE	957.44041002276
FALSE	1134.43439541438
FALSE	1053.80926378803
TRUE	1185.78781706846
FALSE	1041.7842423901
FALSE	1005.08550511757
FALSE	1040.82757077255
FALSE	1020.00128407467
FALSE	988.488696478323
FALSE	995.90828283916
FALSE	1146.76125027493
TRUE	1042.53676154177
FALSE	1027.45937353952
FALSE	1025.57731892137
FALSE	1125.37182874072
FALSE	984.522992774697
FALSE	1013.68762361903
FALSE	1081.05660071528
FALSE	1215.46540823601
TRUE	1195.98528425806
TRUE	1171.67016598217
FALSE	1100.597079894
FALSE	929.051752312443
FALSE	955.665625467367
FALSE	1141.6988786679
FALSE	1056.40002320786
FALSE	1195.30697174101
FALSE	1038.47861737556
TRUE	1105.83197390047
TRUE	999.236541290853
TRUE	1008.79748802885
FALSE	1152.54060240687
FALSE	1040.07232313211
FALSE	989.034024244149
FALSE	1033.65686815825
FALSE	1106.81719994062
FALSE	1078.92287011381
FALSE	1164.94413928734
FALSE	1221.18959892678
FALSE	1018.00865542753
TRUE	1131.87981837238
FALSE	1013.33862251322
TRUE	1103.75395922649
TRUE	1272.57282474518
FALSE	1177.00100957402
TRUE	1007.81557279134
FALSE	1064.99475347005
TRUE	1106.51880444386
FALSE	1029.13728803749
FALSE	1144.34977803712
FALSE	1125.68348223493

## Sheet: Fig5_d
IA_outcome	MPS
FALSE	3.9689617797108
FALSE	3.63229013740464
FALSE	2.65502253018063
FALSE	2.45343431874892
FALSE	2.76545530728048
FALSE	3.93274035853993
TRUE	1.71996680222
FALSE	2.81644908915859
FALSE	2.16876218274939
FALSE	2.42480311606496
FALSE	3.2386128603374
FALSE	3.43822511717703
FALSE	2.60432501106905
FALSE	2.50475465902342
FALSE	4.21381311110938
FALSE	2.75051157867106
FALSE	3.79995357673398
FALSE	3.83917939581578
FALSE	1.99593625319282
FALSE	1.99705733843638
TRUE	3.75224719474881
FALSE	1.84809044632084
FALSE	2.8019277424013
FALSE	3.05303694241878
FALSE	2.84717158612019
FALSE	2.46613750931365
FALSE	3.23964281278691
FALSE	1.84395344869511
FALSE	3.17958460588087
FALSE	3.18578150069453
FALSE	3.1470193231764
FALSE	3.92383039775746
FALSE	2.81150257871273
TRUE	3.27610291674242
FALSE	2.93216927199103
FALSE	3.38381383451472
FALSE	3.42622828413385
FALSE	3.74534711575853
FALSE	3.45646592759251
FALSE	2.950385854874
FALSE	2.98053920878895
FALSE	2.63324912424691
FALSE	2.74756951180401
FALSE	3.28643337274543
FALSE	2.02805130978944
FALSE	3.21168915951037
FALSE	3.51939008595901
FALSE	2.58077183318535
FALSE	3.51231056464014
FALSE	3.13088907148407
FALSE	4.41233865870755
FALSE	3.35310591651009
FALSE	2.19417307200058
FALSE	2.20816985507832
FALSE	2.39121902173108
FALSE	3.16342381469067
FALSE	3.62741648764184
FALSE	4.4407653396492
FALSE	2.33983123684498
FALSE	2.87124484524882
FALSE	2.97013594819396
FALSE	2.90320359887293
FALSE	2.97626322201747
FALSE	1.82932025960135
FALSE	3.67486420272201
FALSE	3.40927407115524
TRUE	3.08792553741191
FALSE	2.62453825059993
FALSE	2.26039105350847
FALSE	3.47540552188012
FALSE	1.93021993245134
FALSE	2.28038964250704
FALSE	2.38788407693981
FALSE	3.41892309483759
FALSE	3.55152443435312
FALSE	1.99784218563117
FALSE	3.17204708221813
FALSE	3.05378276116619
FALSE	3.88621986901513
FALSE	3.5243826871923
TRUE	2.2465254534665
FALSE	4.0869665226275
FALSE	3.52651601034171
FALSE	2.72329086674124
FALSE	3.17335244294611
FALSE	1.95983729742618
FALSE	2.91578423547485
FALSE	3.0264967698049
FALSE	1.06080655203543
FALSE	2.95353442450374
FALSE	2.8152423263383
FALSE	3.19846828214095
FALSE	2.98983279162926
FALSE	2.40198902267179
FALSE	2.99163967205368
FALSE	3.22404268012432
FALSE	1.66533786200382
FALSE	3.14324561076042
FALSE	3.30394231344751
FALSE	3.33079883198166
FALSE	2.53713639463959
FALSE	2.79830147534667
FALSE	4.09942785930898
FALSE	2.74612424906047
FALSE	3.6253092892381
FALSE	2.2472183695451
TRUE	2.47015059766673
FALSE	2.90886328458803
FALSE	2.59981639742987
FALSE	4.2254220709517
FALSE	2.51647152038636
FALSE	2.32615456524988
FALSE	3.7276821165406
FALSE	1.77728009843051
FALSE	3.14021459624515
FALSE	3.04999198893338
FALSE	3.77608144445705
FALSE	3.09803998924105
TRUE	3.02667621764748
FALSE	2.69749523807407
FALSE	3.05771331601763
FALSE	2.24082239781128
FALSE	2.01862584708449
FALSE	2.9307185661774
FALSE	2.193064171004
FALSE	2.90437282532747
FALSE	2.26207958546365
FALSE	3.37407693221203
FALSE	2.5936189840951
FALSE	3.6871520895327
FALSE	2.73127561212525
FALSE	3.80988895265314
FALSE	3.83983665603682
FALSE	2.50578335897149
FALSE	3.40844924052576
FALSE	2.69825933634109
TRUE	2.62811354090882
FALSE	2.89258758406775
FALSE	3.67477281829521
FALSE	3.84942352383928
FALSE	2.72827136364251
TRUE	3.33267904208984
FALSE	1.8529091935413
FALSE	2.15300782501293
FALSE	3.06722458767289
FALSE	4.45257483276599
FALSE	2.99709633309103
FALSE	2.27639428676448
FALSE	2.2939829394381
FALSE	2.93423080408916
FALSE	2.97672265823336
TRUE	3.15133976101703
FALSE	2.84885292972355
FALSE	2.67502084847986
FALSE	3.52416619328425
TRUE	2.61454720445695
FALSE	3.79917322226186
FALSE	2.77382476366151
FALSE	2.67984505681142
TRUE	3.20615294751459
FALSE	3.19100195669996
FALSE	2.22908001071606
FALSE	2.71793572006334
TRUE	1.7652980262544
TRUE	3.23181061944955
FALSE	2.92728969212782
FALSE	2.73931879557109
FALSE	4.29763538796402
FALSE	2.43553697280578
FALSE	2.96485919899308
TRUE	2.94735469627601
TRUE	2.77307497699809
FALSE	3.56933764979969
FALSE	3.23616794099381
FALSE	1.60853853330156
FALSE	2.7667012525288
FALSE	3.99862304901845
FALSE	3.55168307793919
FALSE	1.7437289903456
FALSE	2.50897584688928
FALSE	3.87059539365824
FALSE	2.6896473782216
FALSE	3.13672708019397
FALSE	2.78557999379676
TRUE	2.47861366007419
FALSE	2.89700803986989
FALSE	3.35700691586245
FALSE	3.47544430206873
FALSE	3.17685242033693
TRUE	2.06753806800811
FALSE	2.42442168923916
FALSE	2.65323670458557
FALSE	3.47167884844006
FALSE	2.53905554226457
FALSE	3.53252684949877
FALSE	2.67500790339397
FALSE	3.21573363307992
TRUE	3.09367564686029
FALSE	2.43971388596543
FALSE	3.62959535427837
FALSE	1.34475863176135
FALSE	2.38958923286357
FALSE	3.01101096637841
FALSE	3.80511091968828
FALSE	2.65749695527157
FALSE	2.86388404779201
FALSE	3.52622531185757
FALSE	3.15284267406287
FALSE	2.9645852390154
FALSE	3.6711049105712
FALSE	2.59379203524314
FALSE	2.23464331540292
FALSE	3.69862981810074
FALSE	3.64751347883504
FALSE	2.96563787007868
FALSE	2.56710100955829
FALSE	2.01067838503348
FALSE	3.37328518652923
FALSE	2.16744559401268
FALSE	3.04663497126641
FALSE	4.40951658934582
FALSE	2.22107105542599
FALSE	3.56157014841243
FALSE	2.50163306275048
FALSE	2.83798936350877
FALSE	3.86693316620237
FALSE	2.56434025100429
FALSE	1.67811474568497
FALSE	3.34823090140695
FALSE	4.37492389404203
FALSE	3.46671729205795
FALSE	3.89098061710924
FALSE	2.49652423164301
FALSE	4.27594793778355
FALSE	3.36857909995537
FALSE	2.38948121833365
FALSE	3.80002038211394
FALSE	3.90102665741201
FALSE	3.35261964477148
FALSE	1.95126921244693
FALSE	2.90143349348546
FALSE	4.21230539176883
FALSE	4.39119836337453
FALSE	2.71081654815861
FALSE	2.40822205515832
FALSE	2.40818171427447
FALSE	2.52736002576482
TRUE	2.54079593520273
FALSE	3.55500716953074
FALSE	2.93665629976458
FALSE	3.48039578746181
FALSE	2.03219736252913
FALSE	3.55659213691491
TRUE	3.21738951349557
FALSE	2.8433441882199
FALSE	1.77668120389385
FALSE	2.66428235985795
FALSE	2.72190314948492
FALSE	2.71787404562263
FALSE	2.06260032547686
FALSE	3.37302083565545
FALSE	2.81868817109284
FALSE	3.14492929408434
FALSE	2.76856308042502
FALSE	3.1901292553077
FALSE	4.01816557787716
FALSE	3.52950251994769
FALSE	4.13212833721354
FALSE	1.88579255109246
FALSE	1.72940125330911
FALSE	3.30127962757996
FALSE	4.32790643210856
FALSE	2.53455913605498
FALSE	2.06560576139122
FALSE	3.06380845505113
FALSE	2.05772087937664
FALSE	5.66175821315738
FALSE	3.29771126639783
FALSE	3.01265552685746
FALSE	3.5679522372333
FALSE	3.07874135312329
FALSE	2.71576237866709
FALSE	4.00179476514631
FALSE	3.04881695584086
FALSE	3.77270425415744
FALSE	2.7189669031059
TRUE	2.91492022418077
FALSE	1.89232284582162
FALSE	4.37730252853979
FALSE	3.06364550319294
FALSE	2.83456736256811
FALSE	1.73229055366268
FALSE	3.74399019334069
TRUE	2.79230300681753
FALSE	4.37831402645895
FALSE	2.47006595138338
FALSE	3.35500930498022
FALSE	3.77309381892346
FALSE	2.74274121265009
FALSE	3.4312983504855
FALSE	3.00015384065012
FALSE	3.75173325089279
FALSE	3.64868008185738
FALSE	2.97300927192637
FALSE	3.10458636622491
FALSE	3.01773291525287
FALSE	3.46578728727969
FALSE	2.46514293491385
FALSE	3.56351218235957
FALSE	3.64794135504622
FALSE	3.32345195845257
FALSE	2.05214999836937
FALSE	2.02424715380351
FALSE	3.84761925424268
FALSE	2.39716311797533
FALSE	2.3631705831561
FALSE	3.29870602224903
FALSE	3.13398545306327
FALSE	3.91142262110219
TRUE	1.92046870127382
FALSE	1.73749171053787
TRUE	2.99330766920471
FALSE	2.14899408770707
FALSE	2.59196913574106
TRUE	2.83668339385883
FALSE	1.88544167535176
FALSE	3.51912902301641
FALSE	3.31832745146094
FALSE	2.86925808488417
FALSE	3.09580084753985
FALSE	3.40994077858875
FALSE	3.74967948664585
FALSE	3.30535655019501
TRUE	2.17129968490936
FALSE	2.22877950498861
FALSE	1.60901408715032
FALSE	1.57344936114045
FALSE	3.40436009121803
TRUE	3.21783426311853
FALSE	2.92101053359552
FALSE	3.85112480259784
TRUE	2.10189676536553
FALSE	3.33580859248723
FALSE	2.59154243662886
TRUE	3.54740831576836
FALSE	2.20964891753386
TRUE	1.54751351988774
FALSE	3.97124445790681
FALSE	2.77816547594184
FALSE	2.41314229420594
FALSE	3.1513865804054
FALSE	3.13322054789634
FALSE	2.39731410477534
FALSE	3.17809297531964
FALSE	2.95888375899107
FALSE	3.46925661055876
FALSE	2.85918288741697
FALSE	2.58565112567412
FALSE	2.94112842169741
FALSE	2.67765769533006
FALSE	3.53380311893801
FALSE	2.12256085671919
FALSE	2.55282524460379
FALSE	2.89513288492793
FALSE	2.63521448842551
FALSE	1.8813079625478
FALSE	2.5262809516541
FALSE	2.41485683980882
TRUE	2.99492971345063
FALSE	1.83279829877426
FALSE	2.23757632383437
FALSE	3.07650998809781
FALSE	1.8860621557552
FALSE	2.60762595909902
FALSE	3.39608855324793
FALSE	1.81795789501174
FALSE	2.9758976787681
FALSE	3.99512153329404
FALSE	1.52470136100007
FALSE	2.20428131705551
FALSE	2.71540286575998
FALSE	2.94035947193566
FALSE	2.5482080000698
FALSE	2.62698020007631
FALSE	2.75863804400113
FALSE	2.78296375707698
FALSE	2.60593839595995
FALSE	2.17563786757646
FALSE	2.38015396109113
FALSE	3.33855293841918
FALSE	2.37156620755448
FALSE	2.22418633332776
TRUE	3.51298321767241
FALSE	3.15876503280313
FALSE	3.59757080034108
FALSE	3.52868857493319
FALSE	2.90178047049438
FALSE	3.3964609645411
FALSE	3.13696897940817
FALSE	2.84119957710963
FALSE	2.35452231094579
TRUE	3.32056398264065
TRUE	2.20704636549099
FALSE	2.63199157607308
FALSE	3.48562586317243
FALSE	4.20262983235881
FALSE	3.22606139012348
FALSE	3.075842534
FALSE	2.59768545930998
FALSE	3.13523621818532
FALSE	3.69133461867355
FALSE	3.37163815284165
TRUE	4.12016339874699
FALSE	3.00763216398343
FALSE	1.98103762862651
FALSE	2.90119948828105
FALSE	3.81117824365366
FALSE	3.11597972379623
FALSE	3.59673793223877
FALSE	2.94247382991741
FALSE	4.16598700753142
FALSE	2.11224838113152
FALSE	3.40792599479248
TRUE	2.71786223801134
TRUE	2.80582418187543
FALSE	3.094002644794
FALSE	3.36685988894474
FALSE	2.99327447280286
FALSE	3.03572186472796
FALSE	2.8486762654616
TRUE	2.45056785794295
FALSE	2.32908935023505
FALSE	2.10322971944348
FALSE	2.67478137212231
FALSE	2.37068625090493
FALSE	2.96492372661975
FALSE	2.72562116808091
FALSE	1.75112774307077
FALSE	2.54251653883085
FALSE	2.26346173979732
TRUE	1.88335492920208
FALSE	2.65398833833801
FALSE	2.41511031470177
TRUE	2.64997462731777
FALSE	2.2511282121075
FALSE	3.03760480502279
FALSE	2.88171087619571
FALSE	2.98658253457073
FALSE	2.35840086565546
FALSE	2.77869214537481
TRUE	1.23239031550405
FALSE	2.57725424682109
FALSE	2.61780323198578
FALSE	2.85387434962492
FALSE	2.29796345344465
TRUE	2.19023741581751
FALSE	2.87549513947731
FALSE	2.90105494084313
FALSE	3.15927729745994
FALSE	3.10799299603434
FALSE	1.66620599527735
FALSE	2.56813874354787
FALSE	3.69052062488066
FALSE	2.06454398002546
FALSE	2.38759679153886
TRUE	2.54307320938256
FALSE	2.25186663890831
FALSE	2.77909262132241
FALSE	1.91399429112855
FALSE	3.16157465543828
FALSE	1.77270029353501
FALSE	1.280468163584
FALSE	2.90223005970884
FALSE	1.93719172606415
FALSE	3.24049177421919
FALSE	3.57477879019552
FALSE	2.34676078148255
FALSE	3.29249706033731
FALSE	2.14369511491947
FALSE	2.71780861522737
FALSE	2.71598723298788
FALSE	3.56849233347763
FALSE	1.43524741657871
FALSE	3.12520088016655
FALSE	2.49872126471875
TRUE	2.37042776447112
FALSE	3.07438180902281
TRUE	2.04484943909117
FALSE	5.03077205438746
FALSE	2.71693326268229
FALSE	1.53839999812325
TRUE	3.33599983265045
FALSE	2.22833750401712
FALSE	2.92002832310298
FALSE	1.50202207500075
FALSE	3.02855785794042
FALSE	2.38697120901082
FALSE	2.7247752452115
FALSE	2.1710057830323
FALSE	3.02294907724016
FALSE	3.72125215568722
FALSE	2.88997864238898
FALSE	2.49122066566416
FALSE	3.39879095883254
FALSE	2.30791672884816
FALSE	2.31813730147404
FALSE	3.00792507391765
FALSE	2.48424066781392
FALSE	3.63459967670879
FALSE	3.39307248963601
TRUE	1.45042645438512
FALSE	3.33106229555442
TRUE	3.24456544532371
FALSE	2.47684930596771
FALSE	2.52886218443019
FALSE	1.89193810832692
FALSE	3.66546640127968
FALSE	2.81198234574371
FALSE	2.06750415909189
FALSE	2.5133175114714
FALSE	2.18178063391133
FALSE	1.74476797478308
FALSE	1.95192516993794
FALSE	3.16403606005935
FALSE	2.47481167239916
FALSE	3.20595377230844
FALSE	2.6189925979891
FALSE	3.01399481805054
FALSE	2.39357251337911
FALSE	2.48103122133678
FALSE	3.93685410969634
FALSE	3.18030157641201
FALSE	3.22170453517671
FALSE	2.4048281507942
FALSE	3.0171485071414
FALSE	4.1031005997846
FALSE	3.56875722054927
FALSE	1.74134744311803
FALSE	2.43052910522802
FALSE	3.3419146088127
FALSE	1.82603488933498
FALSE	2.73901237108674
FALSE	2.79181967471176
FALSE	2.47964843578972
FALSE	1.52785223207374
FALSE	3.81900045746462
FALSE	3.1336323225561
FALSE	1.87443123843707
FALSE	2.4050947905968
FALSE	4.00274557352955
FALSE	3.3306861871754
FALSE	4.06463269830148
FALSE	2.89897369205856
FALSE	2.50786706607145
FALSE	3.23532921138228
FALSE	1.86057579512354
FALSE	3.02574585939616
FALSE	3.700443269416
FALSE	3.86187669514942
FALSE	3.2018300764138
FALSE	2.39655132059246
FALSE	3.09385312430401
FALSE	2.77243120528333
FALSE	2.28654903946266
FALSE	2.3478214195135
FALSE	2.14902586565205
FALSE	2.09428906140522
FALSE	3.92943279709894
TRUE	2.87100301971203
FALSE	3.11103820475707
FALSE	3.26407990219975
FALSE	3.69904580679412
FALSE	2.01712009004395
FALSE	3.12507446792973
FALSE	2.43504128358297
FALSE	1.79826987410328
FALSE	2.60952095778605
FALSE	3.46914824686204
FALSE	2.39459249794121
FALSE	2.4933425459784
FALSE	3.31315157562841
FALSE	3.57806995573791
FALSE	2.06450993074517
FALSE	2.55912669627011
FALSE	2.20600781730611
FALSE	3.80257341424368
FALSE	2.27874884870342
FALSE	2.22346870322782
FALSE	2.32310752638761
FALSE	2.41431423538439
FALSE	3.9146336663628
FALSE	2.94959760960538
FALSE	2.78357175973448
FALSE	1.8970524981953
FALSE	3.2809465262018
FALSE	2.88885329889343
FALSE	2.71202503729805
FALSE	3.10177558123599
FALSE	1.15361320950021
FALSE	1.59254937659973
FALSE	1.27839029937036
FALSE	3.51979777193635
FALSE	2.73451904394136
FALSE	2.40878768292564
FALSE	1.84646296145484
FALSE	3.42581481656517
FALSE	1.73393896382098
FALSE	2.08634939367021
FALSE	2.57568318635118
FALSE	3.04045471177409
FALSE	3.38031585953442
FALSE	2.69799415934036
FALSE	2.11542666629396
FALSE	2.33993226288183
FALSE	2.59902762762217
FALSE	3.87208902812185
FALSE	2.26581738784263
FALSE	2.75282553336158
FALSE	3.4497934017814
FALSE	2.16067491491084
FALSE	3.0284067266179
FALSE	3.42252240558391
FALSE	2.16848092505367
FALSE	2.32431523673096
TRUE	3.41565095662465
FALSE	4.05171488432255
FALSE	3.59464104866991
TRUE	3.01535052358957
FALSE	3.25695853174998
FALSE	2.14328658230421
FALSE	3.65158947067464
FALSE	4.29516484717585
FALSE	2.71823494636998
TRUE	2.90123443727534
FALSE	3.18850682294273
FALSE	3.09506469396055
FALSE	2.59818095687059
FALSE	2.23272317203027
TRUE	2.6038613803418
FALSE	3.00062863044417
FALSE	2.41261260038522
FALSE	3.48784147987882
FALSE	2.52108747997489
FALSE	2.8161164954423
FALSE	2.63508107718224
FALSE	2.06973404122103
TRUE	2.24374719349643
FALSE	2.92297400669068
FALSE	3.16471749247579
FALSE	3.07323615847738
FALSE	4.32326331465508
FALSE	2.3503853756792
FALSE	2.66771020896052
FALSE	1.9032305847887
FALSE	1.47095367692061
FALSE	2.34847653395785
FALSE	3.42273593607316
FALSE	2.67795686797593
FALSE	3.25398677787065
FALSE	2.29400987139401
TRUE	2.02715070947513
FALSE	2.30803553895929
FALSE	3.80172772744572
FALSE	3.15728864898082
FALSE	3.67258717028443
FALSE	1.90334965119105
FALSE	3.21729856194037
FALSE	2.81746319619014
FALSE	3.35286520716867
FALSE	2.68043158873594
FALSE	3.04646187355399
FALSE	2.75692140487378
FALSE	2.6134024239437
FALSE	3.25545387581467
FALSE	2.56880579925853
FALSE	1.87488773510945
FALSE	3.10287653142413
FALSE	3.78575454986906
FALSE	3.74012542229135
FALSE	2.12416217626358
FALSE	2.10003065743113
FALSE	2.16066112022473
FALSE	2.23383908389445
FALSE	2.8273175655954
FALSE	1.80306192479987
FALSE	3.93858424716774
FALSE	3.80165997896815
FALSE	2.97398007004394
FALSE	3.6375159179683
FALSE	2.81899550777448
FALSE	2.46148296333767
FALSE	2.94258419510931
FALSE	3.04562115292614
FALSE	2.71376957668564
FALSE	3.08419816752778
FALSE	1.6744051981421
FALSE	2.92011342769912
FALSE	2.47008351440323
FALSE	2.53464014670023
FALSE	3.95759354133657
FALSE	4.01958270572637
FALSE	3.14715022190401
FALSE	2.36660088908385
FALSE	3.20567559855232
FALSE	3.10231500742154
FALSE	2.46447716045666
FALSE	3.34052499340982
FALSE	2.98312046339483
FALSE	2.69432275703848
FALSE	2.61679941312854
FALSE	2.23506986090123
FALSE	4.31178556957392
FALSE	4.09661321676362
FALSE	2.86338791425411
FALSE	2.58344390187774
FALSE	2.86419168742772
FALSE	3.72375897643639
FALSE	4.06493766031975
FALSE	3.5248188361249
FALSE	2.81922058423564
FALSE	3.94115562781947
FALSE	2.11583398607888
FALSE	1.59241223344174
FALSE	2.8170551305538
FALSE	3.61991605710393
FALSE	3.08490042758669
FALSE	1.84677775159654
FALSE	3.52052100715712
FALSE	3.00970415518716
FALSE	3.35834344084727
TRUE	2.52720149630619
FALSE	2.40567994780994
FALSE	3.41105243883512
FALSE	3.28849808493791
TRUE	2.01713095367318
FALSE	2.57882472219122
FALSE	2.05995703063794
FALSE	3.53068657781839
FALSE	2.86263588326815
FALSE	3.71800360574546
FALSE	3.05508203004789
FALSE	2.87075539615055
FALSE	3.58976450694601
TRUE	2.56245814573513
FALSE	1.91767441519229
FALSE	2.25692356171315
FALSE	3.05128787812841
FALSE	4.15721465663584
FALSE	3.64826789827432
TRUE	2.64718468079858
FALSE	1.63275874876463
FALSE	2.54325543182127
FALSE	4.12577008327776
FALSE	3.59122859196856
FALSE	2.66044035344033
TRUE	2.09889638975452
FALSE	3.11274330812427
FALSE	2.17677876061332
FALSE	2.85100545162665
FALSE	3.66252501109825
FALSE	3.29468687358054
FALSE	2.33656052363493
FALSE	3.23040301088547
FALSE	3.20602233539895
FALSE	2.70699922998639
FALSE	3.08764129249567
FALSE	2.73575521865083
TRUE	2.23640008560525
FALSE	2.94996301052542
FALSE	2.17998600343744
FALSE	2.46349483819072
FALSE	2.71819976287555
FALSE	2.37091726016171
FALSE	2.14397367878238
FALSE	2.98826821987455
FALSE	2.70017276574245
FALSE	2.49357617988292
FALSE	3.23017184681718
FALSE	1.99047811473659
FALSE	2.85034361101067
TRUE	2.21307908093265
FALSE	2.41788337153043
FALSE	2.23997759392888
FALSE	3.32031727016885
FALSE	2.71913731582288
FALSE	3.40305052426168
FALSE	2.49733745353955
TRUE	2.39649699876276
FALSE	3.20014682115929
FALSE	2.48174601967146
TRUE	3.61419405807158
TRUE	2.29794163975326
FALSE	2.63084412741975
FALSE	2.81556306178361
FALSE	2.42085632659995
FALSE	3.92795482231849
FALSE	3.99309517873176
FALSE	2.56318202242602
FALSE	2.1934179524834
FALSE	2.74473234892158
FALSE	2.74807283914672
FALSE	2.96607846950348
TRUE	3.50346795760374
FALSE	2.68657727212021
TRUE	3.29414895878917
FALSE	3.31275974864105
FALSE	2.34775825978272
FALSE	3.13235388934172
TRUE	3.28858150904862
FALSE	2.62796331530561
FALSE	1.26594092591325
FALSE	4.0412295635256
FALSE	1.74245405956601
FALSE	1.46838384640019
FALSE	3.28841681180706
FALSE	1.93557995129937
TRUE	2.24042005569658
FALSE	2.96118275615495
FALSE	3.73394433167986
FALSE	3.51518741012654
FALSE	4.19003516634898
FALSE	2.34197016336589
FALSE	3.30414221745003
TRUE	1.60868840509313
FALSE	1.37219054950524
FALSE	1.87039419653757
FALSE	2.07659250033021
FALSE	2.66497680185235
FALSE	2.33953348771647
FALSE	3.6379362818465
FALSE	3.20411812384195
FALSE	2.30479149799256
FALSE	3.34452938334636
FALSE	3.40932691258459
FALSE	2.4912241724178
FALSE	2.50400283083251
FALSE	3.64932314330543
FALSE	1.95602233151504
FALSE	2.63647775725074
FALSE	1.79988189715269
FALSE	1.67658331346763
TRUE	2.38111752577891
FALSE	2.33773272688935
FALSE	2.28644246808623
FALSE	2.33706298089286
FALSE	2.87861468970488
TRUE	3.00780697889317
FALSE	3.52873787434642
FALSE	3.08603518162184
FALSE	3.22144170413345
FALSE	2.00104668372473
FALSE	2.39434299386941
FALSE	1.67128198896384
FALSE	2.81412709550499
FALSE	2.30482618790639
FALSE	2.39216724121368
FALSE	3.22962324435994
FALSE	3.90362386936125
FALSE	2.07783042286762
FALSE	3.4436610687504
FALSE	4.54367821000969
FALSE	3.33878119279703
FALSE	3.37104797905153
FALSE	3.4714603981404
FALSE	2.07911614552347
FALSE	2.86047779988897
FALSE	3.75759177203517
FALSE	2.99061214597196
FALSE	4.1505879712649
TRUE	2.37176998733109
FALSE	3.51886043939847
FALSE	1.96043044316569
FALSE	4.0601195685657
FALSE	2.05879764459432
FALSE	1.90535915899075
FALSE	3.07421217083673
FALSE	4.44396602829648
TRUE	1.26543633281126
FALSE	2.79887654501817
FALSE	3.39247016062192
TRUE	3.46382309077802
FALSE	3.51782610964826
FALSE	2.95497565571851
FALSE	2.96254354353367
FALSE	4.43291040871604
FALSE	1.83266322815562
FALSE	2.3885534834407
FALSE	2.74467966484249
FALSE	3.26138653426674
FALSE	2.87362870049669
FALSE	2.98613236565455
FALSE	3.4086766531764
FALSE	2.84900209504154
FALSE	3.60123180669989
FALSE	3.15731804069308
FALSE	2.88608223032415
FALSE	2.67136229132363
FALSE	3.35220500912332
FALSE	2.86467644200901
FALSE	1.96538110173643
FALSE	2.94255533915337
FALSE	1.92122890117562
FALSE	2.64806804095316
TRUE	2.14926206215442
FALSE	3.21129919629848
FALSE	1.79781206467179
FALSE	2.66503681420648
FALSE	2.7816075304059
FALSE	4.39759489721187
FALSE	3.27100006006989
FALSE	2.59325110718245
FALSE	2.92808892571139
FALSE	2.83650110219964
FALSE	3.44292007889224
TRUE	3.44858968347665
FALSE	3.21766092560343
FALSE	5.55582324898146
FALSE	3.03264217640629
FALSE	3.75502020934017
FALSE	3.2464554483144
FALSE	2.93761311386376
FALSE	2.50248879379872
FALSE	3.26017678198038
FALSE	2.37087031348408
FALSE	2.68106237462788
FALSE	3.4512628782113
FALSE	1.8217649416047
FALSE	3.92452055086309
FALSE	4.43992772949039
FALSE	2.4374161934475
FALSE	1.9226012020079
FALSE	3.67787669431546
FALSE	2.90687280733036
FALSE	2.93253873003033
FALSE	2.48870792796736
TRUE	2.38466027820887
FALSE	2.15135193996859
FALSE	1.9424418949308
FALSE	2.54020723912422
FALSE	2.78270402835233
FALSE	2.464084274303
FALSE	2.08574463340639
FALSE	3.58312315380864
FALSE	3.46765765513359
FALSE	3.06152271670916
TRUE	1.24665602614952
FALSE	3.02630498675802
FALSE	3.3117428024453
FALSE	4.28764750858562
FALSE	2.60428191394226
FALSE	2.99128894786302
FALSE	3.34041915282768
FALSE	2.9638147381463
FALSE	1.92230662321094
FALSE	2.31728868674405
FALSE	2.10319065660737
FALSE	2.24702556650246
FALSE	2.72241252793523
FALSE	2.35661874273038
TRUE	2.76660712988586
FALSE	2.63324490286118
FALSE	2.70867759692852

## Sheet: Fig5_e
Variable	OR	LL	UL	se
Age (per year older)	0.92	0.70	1.22	0.139796922728419
Sex (male, yes/no)	1.24	0.78	1.98	0.234455270091041
MPS (per unit increase)	0.57	0.37	0.86	0.178674708894446

## Sheet: Fig5_f
IA_outcome	MPS
FALSE	3.9689617797108
FALSE	3.63229013740464
FALSE	2.65502253018063
FALSE	2.45343431874892
FALSE	2.76545530728048
FALSE	3.93274035853993
TRUE	1.71996680222
FALSE	2.81644908915859
FALSE	2.16876218274939
FALSE	2.42480311606496
FALSE	3.2386128603374
FALSE	3.43822511717703
FALSE	2.60432501106905
FALSE	2.50475465902342
FALSE	4.21381311110938
FALSE	2.75051157867106
FALSE	3.79995357673398
FALSE	3.83917939581578
FALSE	1.99593625319282
FALSE	1.99705733843638
TRUE	3.75224719474881
FALSE	1.84809044632084
FALSE	2.8019277424013
FALSE	3.05303694241878
FALSE	2.84717158612019
FALSE	2.46613750931365
FALSE	3.23964281278691
FALSE	1.84395344869511
FALSE	3.17958460588087
FALSE	3.18578150069453
FALSE	3.1470193231764
FALSE	3.92383039775746
FALSE	2.81150257871273
TRUE	3.27610291674242
FALSE	2.93216927199103
FALSE	3.38381383451472
FALSE	3.42622828413385
FALSE	3.74534711575853
FALSE	3.45646592759251
FALSE	2.950385854874
FALSE	2.98053920878895
FALSE	2.63324912424691
FALSE	2.74756951180401
FALSE	3.28643337274543
FALSE	2.02805130978944
FALSE	3.21168915951037
FALSE	3.51939008595901
FALSE	2.58077183318535
FALSE	3.51231056464014
FALSE	3.13088907148407
FALSE	4.41233865870755
FALSE	3.35310591651009
FALSE	2.19417307200058
FALSE	2.20816985507832
FALSE	2.39121902173108
FALSE	3.16342381469067
FALSE	3.62741648764184
FALSE	4.4407653396492
FALSE	2.33983123684498
FALSE	2.87124484524882
FALSE	2.97013594819396
FALSE	2.90320359887293
FALSE	2.97626322201747
FALSE	1.82932025960135
FALSE	3.67486420272201
FALSE	3.40927407115524
TRUE	3.08792553741191
FALSE	2.62453825059993
FALSE	2.26039105350847
FALSE	3.47540552188012
FALSE	1.93021993245134
FALSE	2.28038964250704
FALSE	2.38788407693981
FALSE	3.41892309483759
FALSE	3.55152443435312
FALSE	1.99784218563117
FALSE	3.17204708221813
FALSE	3.05378276116619
FALSE	3.88621986901513
FALSE	3.5243826871923
FALSE	4.0869665226275
FALSE	3.52651601034171
FALSE	2.72329086674124
FALSE	3.17335244294611
FALSE	1.95983729742618
FALSE	2.91578423547485
FALSE	3.0264967698049
FALSE	1.06080655203543
FALSE	2.95353442450374
FALSE	2.8152423263383
FALSE	3.19846828214095
FALSE	2.98983279162926
FALSE	2.40198902267179
FALSE	2.99163967205368
FALSE	3.22404268012432
FALSE	1.66533786200382
FALSE	3.14324561076042
FALSE	3.30394231344751
FALSE	3.33079883198166
FALSE	2.53713639463959
FALSE	2.79830147534667
FALSE	4.09942785930898
FALSE	2.74612424906047
FALSE	3.6253092892381
FALSE	2.2472183695451
TRUE	2.47015059766673
FALSE	2.90886328458803
FALSE	2.59981639742987
FALSE	4.2254220709517
FALSE	2.51647152038636
FALSE	2.32615456524988
FALSE	3.7276821165406
FALSE	1.77728009843051
FALSE	3.14021459624515
FALSE	3.04999198893338
FALSE	3.77608144445705
FALSE	3.09803998924105
TRUE	3.02667621764748
FALSE	2.69749523807407
FALSE	3.05771331601763
FALSE	2.24082239781128
FALSE	2.01862584708449
FALSE	2.9307185661774
FALSE	2.193064171004
FALSE	2.90437282532747
FALSE	2.26207958546365
FALSE	3.37407693221203
FALSE	2.5936189840951
FALSE	3.6871520895327
FALSE	2.73127561212525
FALSE	3.80988895265314
FALSE	3.83983665603682
FALSE	2.50578335897149
FALSE	3.40844924052576
FALSE	2.69825933634109
TRUE	2.62811354090882
FALSE	2.89258758406775
FALSE	3.67477281829521
FALSE	3.84942352383928
FALSE	2.72827136364251
TRUE	3.33267904208984
FALSE	1.8529091935413
FALSE	2.15300782501293
FALSE	3.06722458767289
FALSE	4.45257483276599
FALSE	2.99709633309103
FALSE	2.27639428676448
FALSE	2.2939829394381
FALSE	2.93423080408916
FALSE	2.97672265823336
TRUE	3.15133976101703
FALSE	2.84885292972355
FALSE	2.67502084847986
FALSE	3.52416619328425
TRUE	2.61454720445695
FALSE	3.79917322226186
FALSE	2.77382476366151
FALSE	2.67984505681142
TRUE	3.20615294751459
FALSE	3.19100195669996
FALSE	2.22908001071606
FALSE	2.71793572006334
TRUE	1.7652980262544
TRUE	3.23181061944955
FALSE	2.92728969212782
FALSE	2.73931879557109
FALSE	4.29763538796402
FALSE	2.43553697280578
FALSE	2.96485919899308
TRUE	2.94735469627601
TRUE	2.77307497699809
FALSE	3.56933764979969
FALSE	3.23616794099381
FALSE	1.60853853330156
FALSE	2.7667012525288
FALSE	3.99862304901845
FALSE	3.55168307793919
FALSE	1.7437289903456
FALSE	2.50897584688928
FALSE	3.87059539365824
FALSE	2.6896473782216
FALSE	3.13672708019397
FALSE	2.78557999379676
TRUE	2.47861366007419
FALSE	2.89700803986989
FALSE	3.35700691586245
FALSE	3.47544430206873
FALSE	3.17685242033693
TRUE	2.06753806800811
FALSE	2.42442168923916
FALSE	2.65323670458557
FALSE	3.47167884844006
FALSE	2.53905554226457
FALSE	3.53252684949877
FALSE	2.67500790339397
FALSE	3.21573363307992
TRUE	3.09367564686029
FALSE	2.43971388596543
FALSE	3.62959535427837
FALSE	1.34475863176135
FALSE	2.38958923286357
FALSE	3.01101096637841
FALSE	3.80511091968828
FALSE	2.65749695527157
FALSE	2.86388404779201
FALSE	3.52622531185757
FALSE	3.15284267406287
FALSE	2.9645852390154
FALSE	3.6711049105712
FALSE	2.59379203524314
FALSE	2.23464331540292
FALSE	3.69862981810074
FALSE	3.64751347883504
FALSE	2.96563787007868
FALSE	2.56710100955829
FALSE	2.01067838503348
FALSE	3.37328518652923
FALSE	2.16744559401268
FALSE	3.04663497126641
FALSE	4.40951658934582
FALSE	2.22107105542599
FALSE	3.56157014841243
FALSE	2.50163306275048
FALSE	2.83798936350877
FALSE	3.86693316620237
FALSE	2.56434025100429
FALSE	1.67811474568497
FALSE	3.34823090140695
FALSE	4.37492389404203
FALSE	3.46671729205795
FALSE	3.89098061710924
FALSE	2.49652423164301
FALSE	4.27594793778355
FALSE	3.36857909995537
FALSE	2.38948121833365
FALSE	3.80002038211394
FALSE	3.90102665741201
FALSE	3.35261964477148
FALSE	1.95126921244693
FALSE	2.90143349348546
FALSE	4.21230539176883
FALSE	4.39119836337453
FALSE	2.71081654815861
FALSE	2.40822205515832
FALSE	2.40818171427447
FALSE	2.52736002576482
TRUE	2.54079593520273
FALSE	3.55500716953074
FALSE	2.93665629976458
FALSE	3.48039578746181
FALSE	2.03219736252913
FALSE	3.55659213691491
TRUE	3.21738951349557
FALSE	2.8433441882199
FALSE	1.77668120389385
FALSE	2.66428235985795
FALSE	2.72190314948492
FALSE	2.71787404562263
FALSE	2.06260032547686
FALSE	3.37302083565545
FALSE	2.81868817109284
FALSE	3.14492929408434
FALSE	2.76856308042502
FALSE	3.1901292553077
FALSE	4.01816557787716
FALSE	3.52950251994769
FALSE	4.13212833721354
FALSE	1.88579255109246
FALSE	1.72940125330911
FALSE	3.30127962757996
FALSE	4.32790643210856
FALSE	2.53455913605498
FALSE	2.06560576139122
FALSE	3.06380845505113
FALSE	2.05772087937664
FALSE	5.66175821315738
FALSE	3.29771126639783
FALSE	3.01265552685746
FALSE	3.5679522372333
FALSE	3.07874135312329
FALSE	2.71576237866709
FALSE	4.00179476514631
FALSE	3.04881695584086
FALSE	3.77270425415744
FALSE	2.7189669031059
TRUE	2.91492022418077
FALSE	1.89232284582162
FALSE	4.37730252853979
FALSE	3.06364550319294
FALSE	2.83456736256811
FALSE	1.73229055366268
FALSE	3.74399019334069
TRUE	2.79230300681753
FALSE	4.37831402645895
FALSE	2.47006595138338
FALSE	3.35500930498022
FALSE	3.77309381892346
FALSE	2.74274121265009
FALSE	3.4312983504855
FALSE	3.00015384065012
FALSE	3.75173325089279
FALSE	3.64868008185738
FALSE	2.97300927192637
FALSE	3.10458636622491
FALSE	3.01773291525287
FALSE	3.46578728727969
FALSE	2.46514293491385
FALSE	3.56351218235957
FALSE	3.64794135504622
FALSE	3.32345195845257
FALSE	2.05214999836937
FALSE	2.02424715380351
FALSE	3.84761925424268
FALSE	2.39716311797533
FALSE	2.3631705831561
FALSE	3.29870602224903
FALSE	3.13398545306327
FALSE	3.91142262110219
TRUE	1.92046870127382
FALSE	1.73749171053787
TRUE	2.99330766920471
FALSE	2.14899408770707
FALSE	2.59196913574106
TRUE	2.83668339385883
FALSE	1.88544167535176
FALSE	3.51912902301641
FALSE	3.31832745146094
FALSE	2.86925808488417
FALSE	3.09580084753985
FALSE	3.40994077858875
FALSE	3.74967948664585
FALSE	3.30535655019501
TRUE	2.17129968490936
FALSE	2.22877950498861
FALSE	1.60901408715032
FALSE	1.57344936114045
FALSE	3.40436009121803
TRUE	3.21783426311853
FALSE	2.92101053359552
FALSE	3.85112480259784
TRUE	2.10189676536553
FALSE	3.33580859248723
FALSE	2.59154243662886
TRUE	3.54740831576836
FALSE	2.20964891753386
TRUE	1.54751351988774
FALSE	3.97124445790681
FALSE	2.77816547594184
FALSE	2.41314229420594
FALSE	3.1513865804054
FALSE	3.17809297531964
FALSE	3.46925661055876
FALSE	2.58565112567412
FALSE	2.94112842169741
FALSE	2.67765769533006
FALSE	2.89513288492793
FALSE	2.41485683980882
TRUE	2.99492971345063
FALSE	1.81795789501174
FALSE	2.20428131705551
FALSE	2.62698020007631
FALSE	2.60593839595995
FALSE	2.90178047049438
TRUE	3.32056398264065
FALSE	4.20262983235881
FALSE	3.22606139012348
FALSE	3.075842534
FALSE	2.59768545930998
FALSE	3.13523621818532
FALSE	3.69133461867355
FALSE	3.37163815284165
TRUE	4.12016339874699
FALSE	1.98103762862651
FALSE	3.11597972379623
FALSE	2.94247382991741
FALSE	2.11224838113152
FALSE	3.36685988894474
TRUE	2.45056785794295
FALSE	2.10322971944348
FALSE	2.67478137212231
FALSE	2.37068625090493
FALSE	2.96492372661975
FALSE	2.72562116808091
FALSE	2.26346173979732
TRUE	1.88335492920208
FALSE	2.65398833833801
FALSE	2.41511031470177
TRUE	2.64997462731777
FALSE	2.2511282121075
FALSE	3.03760480502279
FALSE	2.88171087619571
FALSE	2.98658253457073
FALSE	2.85387434962492
FALSE	2.29796345344465
FALSE	2.87549513947731
FALSE	3.15927729745994
FALSE	1.66620599527735
FALSE	2.56813874354787
FALSE	3.69052062488066
FALSE	2.06454398002546
FALSE	2.38759679153886
FALSE	3.57477879019552
FALSE	2.14369511491947
FALSE	3.12520088016655
FALSE	2.49872126471875
TRUE	2.37042776447112
FALSE	3.07438180902281
TRUE	2.04484943909117
FALSE	5.03077205438746
TRUE	3.33599983265045
FALSE	2.22833750401712
FALSE	2.88997864238898
FALSE	2.30791672884816
FALSE	3.00792507391765
TRUE	1.45042645438512
FALSE	3.66546640127968
FALSE	2.81198234574371
FALSE	2.06750415909189
FALSE	2.5133175114714
FALSE	1.95192516993794
FALSE	2.6189925979891
FALSE	2.39357251337911
FALSE	2.48103122133678
FALSE	3.93685410969634
FALSE	3.0171485071414
FALSE	4.1031005997846
FALSE	3.56875722054927
FALSE	2.43052910522802
FALSE	3.3419146088127
FALSE	2.73901237108674
FALSE	3.1336323225561
FALSE	4.00274557352955
FALSE	3.3306861871754
FALSE	2.89897369205856
FALSE	3.86187669514942
FALSE	2.77243120528333
FALSE	2.09428906140522
FALSE	3.92943279709894
TRUE	2.87100301971203
FALSE	2.01712009004395
FALSE	3.12507446792973
FALSE	2.4933425459784
FALSE	3.57806995573791
FALSE	2.06450993074517
FALSE	2.55912669627011
FALSE	2.27874884870342
FALSE	2.32310752638761
FALSE	3.9146336663628
FALSE	1.8970524981953
FALSE	2.73451904394136
FALSE	2.40878768292564
FALSE	3.38031585953442
FALSE	2.11542666629396
FALSE	2.33993226288183
FALSE	2.59902762762217
FALSE	3.87208902812185
FALSE	2.16067491491084
FALSE	3.42252240558391
FALSE	2.16848092505367
FALSE	2.32431523673096
TRUE	3.41565095662465
FALSE	4.05171488432255
FALSE	3.59464104866991
TRUE	3.01535052358957
FALSE	2.14328658230421
FALSE	3.65158947067464
FALSE	4.29516484717585
FALSE	2.71823494636998
FALSE	2.59818095687059
TRUE	2.6038613803418
FALSE	3.00062863044417
FALSE	2.41261260038522
FALSE	2.52108747997489
FALSE	2.63508107718224
TRUE	2.24374719349643
FALSE	2.92297400669068
FALSE	3.07323615847738
FALSE	4.32326331465508
FALSE	1.47095367692061
FALSE	3.42273593607316
FALSE	2.67795686797593
TRUE	2.02715070947513
FALSE	3.15728864898082
FALSE	2.68043158873594
FALSE	2.6134024239437
FALSE	3.25545387581467
FALSE	3.10287653142413
FALSE	2.12416217626358
FALSE	2.10003065743113
FALSE	2.16066112022473
FALSE	2.23383908389445
FALSE	2.8273175655954
FALSE	3.6375159179683
FALSE	3.04562115292614
FALSE	2.92011342769912
FALSE	2.47008351440323
FALSE	2.53464014670023
FALSE	3.95759354133657
FALSE	3.14715022190401
FALSE	2.36660088908385
FALSE	3.20567559855232
FALSE	3.34052499340982
FALSE	4.31178556957392
FALSE	4.09661321676362
FALSE	2.86338791425411
FALSE	2.86419168742772
FALSE	3.08490042758669
FALSE	1.84677775159654
FALSE	3.00970415518716
FALSE	3.35834344084727
TRUE	2.52720149630619
FALSE	2.40567994780994
FALSE	3.41105243883512
FALSE	3.28849808493791
FALSE	2.57882472219122
FALSE	2.86263588326815
FALSE	3.05508203004789
FALSE	2.87075539615055
FALSE	3.58976450694601
FALSE	3.05128787812841
FALSE	4.15721465663584
FALSE	3.64826789827432
FALSE	4.12577008327776
FALSE	3.59122859196856
TRUE	2.09889638975452
FALSE	2.17677876061332
FALSE	3.66252501109825
FALSE	3.23040301088547
FALSE	3.20602233539895
TRUE	2.23640008560525
FALSE	2.46349483819072
FALSE	2.37091726016171
FALSE	2.49357617988292
FALSE	3.23017184681718
FALSE	2.85034361101067
TRUE	2.21307908093265
FALSE	2.41788337153043
FALSE	3.32031727016885
FALSE	2.71913731582288
FALSE	3.40305052426168
FALSE	2.49733745353955
FALSE	2.63084412741975
FALSE	2.81556306178361
FALSE	2.74807283914672
FALSE	2.96607846950348
TRUE	3.50346795760374
TRUE	3.29414895878917
FALSE	2.34775825978272
FALSE	3.13235388934172
FALSE	3.28841681180706
FALSE	2.96118275615495
FALSE	3.51518741012654
FALSE	4.19003516634898
FALSE	1.87039419653757
FALSE	3.40932691258459
FALSE	3.64932314330543
FALSE	2.33706298089286
FALSE	2.87861468970488
FALSE	3.22144170413345
FALSE	2.39216724121368
FALSE	3.90362386936125
FALSE	2.07783042286762
FALSE	4.54367821000969
FALSE	3.75759177203517
FALSE	4.1505879712649
FALSE	3.51886043939847
FALSE	4.0601195685657
FALSE	3.07421217083673
FALSE	4.44396602829648
TRUE	3.46382309077802
FALSE	2.96254354353367
FALSE	1.83266322815562
FALSE	2.3885534834407
FALSE	3.26138653426674
FALSE	2.87362870049669
FALSE	3.4086766531764
FALSE	3.60123180669989
FALSE	3.15731804069308
FALSE	3.35220500912332
FALSE	2.86467644200901
FALSE	1.96538110173643
FALSE	2.94255533915337
TRUE	2.14926206215442
FALSE	3.27100006006989
FALSE	2.92808892571139
TRUE	3.44858968347665
FALSE	5.55582324898146
FALSE	2.37087031348408
FALSE	1.9226012020079
FALSE	3.67787669431546
FALSE	2.90687280733036
FALSE	2.93253873003033
FALSE	2.48870792796736
TRUE	2.38466027820887
FALSE	2.464084274303
FALSE	3.58312315380864
FALSE	3.46765765513359
FALSE	3.06152271670916
FALSE	3.3117428024453
FALSE	2.72241252793523
TRUE	2.76660712988586
FALSE	2.63324490286118
FALSE	2.70867759692852

## Sheet: Fig5_g
IA_outcome	MPS
FALSE	3.13322054789634
FALSE	2.39731410477534
FALSE	2.95888375899107
FALSE	2.85918288741697
FALSE	3.53380311893801
FALSE	2.12256085671919
FALSE	2.55282524460379
FALSE	2.63521448842551
FALSE	1.8813079625478
FALSE	2.5262809516541
FALSE	1.83279829877426
FALSE	2.23757632383437
FALSE	3.07650998809781
FALSE	1.8860621557552
FALSE	2.60762595909902
FALSE	3.39608855324793
FALSE	2.9758976787681
FALSE	3.99512153329404
FALSE	1.52470136100007
FALSE	2.71540286575998
FALSE	2.94035947193566
FALSE	2.5482080000698
FALSE	2.75863804400113
FALSE	2.78296375707698
FALSE	2.17563786757646
FALSE	2.38015396109113
FALSE	3.33855293841918
FALSE	2.37156620755448
FALSE	2.22418633332776
TRUE	3.51298321767241
FALSE	3.15876503280313
FALSE	3.59757080034108
FALSE	3.52868857493319
FALSE	3.3964609645411
FALSE	3.13696897940817
FALSE	2.84119957710963
FALSE	2.35452231094579
TRUE	2.20704636549099
FALSE	2.63199157607308
FALSE	3.48562586317243
FALSE	3.00763216398343
FALSE	2.90119948828105
TRUE	2.2465254534665
FALSE	3.81117824365366
FALSE	3.59673793223877
FALSE	4.16598700753142
FALSE	3.40792599479248
TRUE	2.71786223801134
TRUE	2.80582418187543
FALSE	3.094002644794
FALSE	2.99327447280286
FALSE	3.03572186472796
FALSE	2.8486762654616
FALSE	2.32908935023505
FALSE	1.75112774307077
FALSE	2.54251653883085
FALSE	2.35840086565546
FALSE	2.77869214537481
TRUE	1.23239031550405
FALSE	2.57725424682109
FALSE	2.61780323198578
TRUE	2.19023741581751
FALSE	2.90105494084313
FALSE	3.10799299603434
TRUE	2.54307320938256
FALSE	2.25186663890831
FALSE	2.77909262132241
FALSE	1.91399429112855
FALSE	3.16157465543828
FALSE	1.77270029353501
FALSE	1.280468163584
FALSE	2.90223005970884
FALSE	1.93719172606415
FALSE	3.24049177421919
FALSE	2.34676078148255
FALSE	3.29249706033731
FALSE	2.71780861522737
FALSE	2.71598723298788
FALSE	3.56849233347763
FALSE	1.43524741657871
FALSE	2.71693326268229
FALSE	1.53839999812325
FALSE	2.92002832310298
FALSE	1.50202207500075
FALSE	3.02855785794042
FALSE	2.38697120901082
FALSE	2.7247752452115
FALSE	2.1710057830323
FALSE	3.02294907724016
FALSE	3.72125215568722
FALSE	2.49122066566416
FALSE	3.39879095883254
FALSE	2.31813730147404
FALSE	2.48424066781392
FALSE	3.63459967670879
FALSE	3.39307248963601
FALSE	3.33106229555442
TRUE	3.24456544532371
FALSE	2.47684930596771
FALSE	2.52886218443019
FALSE	1.89193810832692
FALSE	2.18178063391133
FALSE	1.74476797478308
FALSE	3.16403606005935
FALSE	2.47481167239916
FALSE	3.20595377230844
FALSE	3.01399481805054
FALSE	3.18030157641201
FALSE	3.22170453517671
FALSE	2.4048281507942
FALSE	1.74134744311803
FALSE	1.82603488933498
FALSE	2.79181967471176
FALSE	2.47964843578972
FALSE	1.52785223207374
FALSE	3.81900045746462
FALSE	1.87443123843707
FALSE	2.4050947905968
FALSE	4.06463269830148
FALSE	2.50786706607145
FALSE	3.23532921138228
FALSE	1.86057579512354
FALSE	3.02574585939616
FALSE	3.700443269416
FALSE	3.2018300764138
FALSE	2.39655132059246
FALSE	3.09385312430401
FALSE	2.28654903946266
FALSE	2.3478214195135
FALSE	2.14902586565205
FALSE	3.11103820475707
FALSE	3.26407990219975
FALSE	3.69904580679412
FALSE	2.43504128358297
FALSE	1.79826987410328
FALSE	2.60952095778605
FALSE	3.46914824686204
FALSE	2.39459249794121
FALSE	3.31315157562841
FALSE	2.20600781730611
FALSE	3.80257341424368
FALSE	2.22346870322782
FALSE	2.41431423538439
FALSE	2.94959760960538
FALSE	2.78357175973448
FALSE	3.2809465262018
FALSE	2.88885329889343
FALSE	2.71202503729805
FALSE	3.10177558123599
FALSE	1.15361320950021
FALSE	1.59254937659973
FALSE	1.27839029937036
FALSE	3.51979777193635
FALSE	1.84646296145484
FALSE	3.42581481656517
FALSE	1.73393896382098
FALSE	2.08634939367021
FALSE	2.57568318635118
FALSE	3.04045471177409
FALSE	2.69799415934036
FALSE	2.26581738784263
FALSE	2.75282553336158
FALSE	3.4497934017814
FALSE	3.0284067266179
FALSE	3.25695853174998
TRUE	2.90123443727534
FALSE	3.18850682294273
FALSE	3.09506469396055
FALSE	2.23272317203027
FALSE	3.48784147987882
FALSE	2.8161164954423
FALSE	2.06973404122103
FALSE	3.16471749247579
FALSE	2.3503853756792
FALSE	2.66771020896052
FALSE	1.9032305847887
FALSE	2.34847653395785
FALSE	3.25398677787065
FALSE	2.29400987139401
FALSE	2.30803553895929
FALSE	3.80172772744572
FALSE	3.67258717028443
FALSE	1.90334965119105
FALSE	3.21729856194037
FALSE	2.81746319619014
FALSE	3.35286520716867
FALSE	3.04646187355399
FALSE	2.75692140487378
FALSE	2.56880579925853
FALSE	1.87488773510945
FALSE	3.78575454986906
FALSE	3.74012542229135
FALSE	1.80306192479987
FALSE	3.93858424716774
FALSE	3.80165997896815
FALSE	2.97398007004394
FALSE	2.81899550777448
FALSE	2.46148296333767
FALSE	2.94258419510931
FALSE	2.71376957668564
FALSE	3.08419816752778
FALSE	1.6744051981421
FALSE	4.01958270572637
FALSE	3.10231500742154
FALSE	2.46447716045666
FALSE	2.98312046339483
FALSE	2.69432275703848
FALSE	2.61679941312854
FALSE	2.23506986090123
FALSE	2.58344390187774
FALSE	3.72375897643639
FALSE	4.06493766031975
FALSE	3.5248188361249
FALSE	2.81922058423564
FALSE	3.94115562781947
FALSE	2.11583398607888
FALSE	1.59241223344174
FALSE	2.8170551305538
FALSE	3.61991605710393
FALSE	3.52052100715712
TRUE	2.01713095367318
FALSE	2.05995703063794
FALSE	3.53068657781839
FALSE	3.71800360574546
TRUE	2.56245814573513
FALSE	1.91767441519229
FALSE	2.25692356171315
TRUE	2.64718468079858
FALSE	1.63275874876463
FALSE	2.54325543182127
FALSE	2.66044035344033
FALSE	3.11274330812427
FALSE	2.85100545162665
FALSE	3.29468687358054
FALSE	2.33656052363493
FALSE	2.70699922998639
FALSE	3.08764129249567
FALSE	2.73575521865083
FALSE	2.94996301052542
FALSE	2.17998600343744
FALSE	2.71819976287555
FALSE	2.14397367878238
FALSE	2.98826821987455
FALSE	2.70017276574245
FALSE	1.99047811473659
FALSE	2.23997759392888
TRUE	2.39649699876276
FALSE	3.20014682115929
FALSE	2.48174601967146
TRUE	3.61419405807158
TRUE	2.29794163975326
FALSE	2.42085632659995
FALSE	3.92795482231849
FALSE	3.99309517873176
FALSE	2.56318202242602
FALSE	2.1934179524834
FALSE	2.74473234892158
FALSE	2.68657727212021
FALSE	3.31275974864105
TRUE	3.28858150904862
FALSE	2.62796331530561
FALSE	1.26594092591325
FALSE	4.0412295635256
FALSE	1.74245405956601
FALSE	1.46838384640019
FALSE	1.93557995129937
TRUE	2.24042005569658
FALSE	3.73394433167986
FALSE	2.34197016336589
FALSE	3.30414221745003
TRUE	1.60868840509313
FALSE	1.37219054950524
FALSE	2.07659250033021
FALSE	2.66497680185235
FALSE	2.33953348771647
FALSE	3.6379362818465
FALSE	3.20411812384195
FALSE	2.30479149799256
FALSE	3.34452938334636
FALSE	2.4912241724178
FALSE	2.50400283083251
FALSE	1.95602233151504
FALSE	2.63647775725074
FALSE	1.79988189715269
FALSE	1.67658331346763
TRUE	2.38111752577891
FALSE	2.33773272688935
FALSE	2.28644246808623
TRUE	3.00780697889317
FALSE	3.52873787434642
FALSE	3.08603518162184
FALSE	2.00104668372473
FALSE	2.39434299386941
FALSE	1.67128198896384
FALSE	2.81412709550499
FALSE	2.30482618790639
FALSE	3.22962324435994
FALSE	3.4436610687504
FALSE	3.33878119279703
FALSE	3.37104797905153
FALSE	3.4714603981404
FALSE	2.07911614552347
FALSE	2.86047779988897
FALSE	2.99061214597196
TRUE	2.37176998733109
FALSE	1.96043044316569
FALSE	2.05879764459432
FALSE	1.90535915899075
TRUE	1.26543633281126
FALSE	2.79887654501817
FALSE	3.39247016062192
FALSE	3.51782610964826
FALSE	2.95497565571851
FALSE	4.43291040871604
FALSE	2.74467966484249
FALSE	2.98613236565455
FALSE	2.84900209504154
FALSE	2.88608223032415
FALSE	2.67136229132363
FALSE	1.92122890117562
FALSE	2.64806804095316
FALSE	3.21129919629848
FALSE	1.79781206467179
FALSE	2.66503681420648
FALSE	2.7816075304059
FALSE	4.39759489721187
FALSE	2.59325110718245
FALSE	2.83650110219964
FALSE	3.44292007889224
FALSE	3.21766092560343
FALSE	3.03264217640629
FALSE	3.75502020934017
FALSE	3.2464554483144
FALSE	2.93761311386376
FALSE	2.50248879379872
FALSE	3.26017678198038
FALSE	2.68106237462788
FALSE	3.4512628782113
FALSE	1.8217649416047
FALSE	3.92452055086309
FALSE	4.43992772949039
FALSE	2.4374161934475
FALSE	2.15135193996859
FALSE	1.9424418949308
FALSE	2.54020723912422
FALSE	2.78270402835233
FALSE	2.08574463340639
TRUE	1.24665602614952
FALSE	3.02630498675802
FALSE	4.28764750858562
FALSE	2.60428191394226
FALSE	2.99128894786302
FALSE	3.34041915282768
FALSE	2.9638147381463
FALSE	1.92230662321094
FALSE	2.31728868674405
FALSE	2.10319065660737
FALSE	2.24702556650246
FALSE	2.35661874273038

## Sheet: Fig5_h
IA_outcome	MPS
Yes	3.46423532450557
Yes	3.32978362091925
Yes	1.64545515683884
Yes	2.33275622705881
Yes	2.83517801612084
Yes	3.12105378337302
Yes	2.26766546268083
Yes	2.32043474223681
Yes	1.35097988389363
Yes	2.78658793712341
Yes	1.87125611191921
Yes	2.01172098911335
Yes	2.65894004214299
Yes	2.52133106375957
Yes	1.92795742061816
Yes	2.73692985050479
Yes	2.39584065789179
Yes	3.02689555859967
Yes	2.7801535132623
Yes	4.14476969065597
Yes	2.0862115983179
Yes	2.39623659684745
Yes	2.7593967870651
Yes	2.80319135337605
Yes	2.52219248947926
Yes	1.9772764966782
Yes	2.08615420099039
Yes	2.14772112829252
Yes	2.67223498437207
Yes	3.19493209701509
Yes	1.49850650811827
Yes	2.97549747503182
Yes	3.09897616149125
Yes	4.02601470510233
Yes	2.59910235727146
Yes	2.33416247735953
Yes	2.76403373398018
Yes	2.3260850694243
Yes	2.43213754660623
Yes	0.913665989967208
Yes	2.28205559146714
Yes	3.25879926992879
Yes	3.77068201835068
Yes	2.30403367016636
Yes	2.8961868107545
Yes	2.45262109451556
Yes	2.68106719927559
Yes	3.48039137983069
Yes	2.86785018847143
Yes	3.77775335802924
Yes	3.35249192001471
Yes	3.31926116294159
Yes	3.18565226796794
Yes	2.89368323232624
Yes	1.51330563951263
Yes	2.43855874668215
Yes	2.66641224857103
Yes	2.26680037272491
Yes	3.86650239447904
Yes	2.76293041430029
Yes	1.9674053308976
Yes	3.65779325164945
Yes	2.83299646302272
Yes	1.96197547384556
Yes	3.29003938608201
Yes	1.9491333194492
Yes	2.15220106543517
Yes	3.78051547381745
Yes	2.77508318031803
Yes	2.50541497531933
Yes	3.04709651488836
Yes	2.19980459673986
Yes	2.26031852716478
Yes	3.13624099085803
Yes	2.35882244079257
Yes	1.65276016146775
Yes	2.25776407933532
Yes	3.6841756175413
Yes	2.10324050684164
Yes	1.63911754722196
Yes	3.19240859151848
Yes	1.42165300847687
Yes	3.76953889330402
Yes	2.00581761250873
Yes	1.72927420036236
Yes	1.56797905328877
Yes	1.16466002537379
Yes	4.04861391700911
Yes	2.32705187995728
Yes	2.4933483938192
Yes	4.13610354622808
Yes	2.31682902074185
Yes	1.6440708819652
Yes	3.81535226506256
Yes	2.54880677862749
Yes	1.74354496617366
Yes	3.08261287165922
Yes	2.45703630253577
Yes	2.81359811787502
Yes	2.55454568160457
Yes	2.86716847012534
Yes	2.50727098022373
Yes	2.96120467764326
Yes	1.68259168454091
Yes	2.56949025438233
Yes	3.4708863712863
Yes	2.29902888543579
Yes	2.53520128760684
Yes	2.75691336941586
Yes	1.88083461622281
Yes	3.72995316920829
Yes	3.66373055726459
Yes	2.4326857408144
Yes	4.04301431551625
Yes	2.96481152935884
Yes	2.96042672941083
Yes	3.09677902619803
Yes	2.26347207732047
Yes	2.63380027634395
Yes	3.40629024346915
Yes	2.24260111813862
Yes	3.00053074114847
Yes	2.15907222625726
Yes	2.68690103722497
Yes	1.08639220077595
Yes	0.958773674656461
Yes	3.00874464309771
Yes	1.78133563474308
Yes	2.56772331703618
Yes	2.80091935472402
Yes	1.96532225715978
Yes	2.48073801084465
Yes	1.6844408229762
No	2.34279611642797
No	2.69918502518137
No	1.71775332946276
No	2.77920188162943
No	2.56893322436205
No	2.70728429721051
No	3.7828946000495
No	3.52378447528706
No	3.10882046438643
No	3.65779716475937
No	2.86649264241111
No	2.37499672803128
No	3.0240608532189
No	2.66735431754066
No	3.28750374556354
No	2.84938614326115
No	2.07626390172113
No	3.1809892879649
No	2.90188753767579
No	2.60055516116462
No	3.06473560510038
No	4.0053375775749
No	2.9745700734244
No	3.40383871584377
No	3.12805126984274
No	2.27024755373465
No	2.55259712903119
No	2.11904050708473
No	1.50885294706713
No	2.88405928261019
No	3.68470115382585
No	3.88002976230407
No	2.67596387784407
No	3.24512728907149
No	3.04667598125838
No	2.17649718037204
No	4.16259760214776
No	3.74167664054724
No	3.42825606983561
No	3.68207988867347
No	1.94647064136105
No	2.55566948892012
No	3.00171505961083
No	2.81641112227715
No	2.22579057560373
No	2.1550194692519
No	2.72584071868357
No	2.73089421875885
No	1.11878471978781
No	2.60399281679364
No	3.22434421797176
No	4.04577536447434
No	3.2011051140767
No	3.24621592589077
No	3.43141900020834
No	2.15468768335985
No	1.98161819376905
No	2.38412957644354
No	2.85611689409422
No	3.18296035610388
No	2.53223878813
No	1.58157793365025
No	2.69547959466385
No	2.59858234379501
No	2.87202885753554
No	2.27494950314087
No	3.0213659490008
No	2.67408043025891
No	3.38527790885103
No	3.12452883855707
No	2.68704025369167
No	2.40845727762489
No	2.31029625399396
No	2.5893530702276
No	2.06055018436653
No	2.66468422949192
No	3.22641854330613
No	2.06011652284583
No	3.00674950754145
No	3.69991396929175
No	2.82852383492297
No	4.05327536680494
No	2.19490925566797
No	1.96366009150004
No	2.71400663665295
No	2.96784735888584
No	3.05649788302243
No	2.84508628822415
No	2.89100597323756
No	3.47811069096047
No	2.93855369967313
No	2.34068545858361
No	3.40557895702716
No	3.16831737498523
No	3.38886841240041
No	2.79060027314411
No	2.12435743661769
No	1.72088444995929
No	3.25947638513185
No	2.68461691853652
No	2.18647434592707
No	2.32015917231483
No	3.72384363736951
No	2.77049053100069
No	2.42913505777446
No	3.66800200756047
No	2.17770998320971
No	2.92467047676471
No	3.6532839400547
No	3.98768955983601
No	1.97559917349519

## Sheet: Fig5_i
IA_outcome	MPS
FALSE	997.177138368043
FALSE	1089.36154131133
FALSE	1064.75250409956
FALSE	1089.17904658064
FALSE	1085.24704491064
FALSE	1088.9877576366
TRUE	1089.27367208196
FALSE	1028.12721047944
FALSE	1056.1568793842
FALSE	1075.76558766924
FALSE	1087.86548303927
FALSE	1081.99433989425
FALSE	1088.60328338621
FALSE	1068.85543065905
FALSE	966.958409875916
FALSE	1008.09479203279
FALSE	969.324606881351
FALSE	1076.8148199281
FALSE	1088.18705171928
FALSE	1033.4894090333
TRUE	958.329688977809
FALSE	1088.79571574534
FALSE	1086.25851371471
FALSE	1087.73245240892
FALSE	1017.00501772493
FALSE	1005.05107328857
FALSE	1088.26261387239
FALSE	1017.96580656919
FALSE	928.369090589666
FALSE	1088.14516992174
FALSE	1040.51260636833
FALSE	1061.06720587121
FALSE	1060.56487788245
TRUE	1087.73113393269
FALSE	1088.46746335386
FALSE	1087.17078220173
FALSE	1036.48445025189
FALSE	1089.01287926983
FALSE	1088.5673244357
FALSE	1067.78459756784
FALSE	1053.5493048625
FALSE	1086.72882547228
FALSE	1088.62633777168
FALSE	1087.94980801295
FALSE	1050.90520048199
FALSE	1087.46308784801
FALSE	1088.0977693579
FALSE	1088.22694180091
FALSE	1086.17475303457
FALSE	1055.31856196654
FALSE	1016.90239414579
FALSE	1069.46379076267
FALSE	1087.42618278194
FALSE	1087.97383967691
FALSE	1028.03097836121
FALSE	1089.3825777454
FALSE	1089.42499800707
FALSE	1089.2236518368
FALSE	1088.93410277547
FALSE	1085.15829284758
FALSE	1088.38007011324
FALSE	1087.0694591437
FALSE	1013.52433316566
FALSE	989.511361312232
FALSE	1088.79703598911
FALSE	1069.53895695471
TRUE	1055.42559454985
FALSE	1073.01421114454
FALSE	1087.57229774784
FALSE	1087.72869740588
FALSE	1083.42109374072
FALSE	1089.03113236775
FALSE	1083.66107609322
FALSE	1019.58819501997
FALSE	1085.14353940563
FALSE	991.212379541937
FALSE	1089.22734615655
FALSE	1013.25202271295
FALSE	1044.94793689712
FALSE	1089.3659233737
FALSE	1089.53026803963
FALSE	1054.89735144322
FALSE	1088.90373130991
FALSE	1070.62979213072
FALSE	1086.69383436036
FALSE	1089.10672608972
FALSE	1089.77898504805
FALSE	1066.60279331474
FALSE	1018.72124202249
FALSE	1006.98892658278
FALSE	1061.31624221158
FALSE	934.123652355043
FALSE	1089.04188837164
FALSE	1088.89930389381
FALSE	1086.90350803462
FALSE	1086.69622724835
FALSE	1088.40417315622
FALSE	983.330089049019
FALSE	1089.36111508423
FALSE	967.887118100721
FALSE	1008.53175159859
FALSE	1088.48709176819
FALSE	1088.46982207945
FALSE	1086.80495364698
FALSE	1088.74996161512
TRUE	1006.14442796153
FALSE	993.327602232466
FALSE	1088.71278911137
FALSE	1086.48129945203
FALSE	1088.52818559225
FALSE	927.114484568091
FALSE	990.649321371679
FALSE	983.961432301841
FALSE	1089.4605702236
FALSE	984.242886897998
FALSE	1088.72919569988
FALSE	1088.7354889935
TRUE	1089.01983378244
FALSE	1085.54298922374
FALSE	1001.80907071516
FALSE	1045.82126100625
FALSE	1060.20651385069
FALSE	1089.25236032408
FALSE	1088.08133597496
FALSE	1072.56160749084
FALSE	1086.70608284727
FALSE	995.657246831981
FALSE	924.818393407108
FALSE	1025.85258063532
FALSE	931.789090201681
FALSE	1026.53013632259
FALSE	1087.93677951388
FALSE	1055.46951795551
FALSE	1089.19061167977
FALSE	1089.0560640858
TRUE	1040.93223886493
FALSE	964.593331301593
FALSE	1087.15315699572
FALSE	1088.02365163757
FALSE	1044.58809710748
TRUE	1089.37978910417
FALSE	1089.38386112584
FALSE	985.554839365392
FALSE	994.312740674812
FALSE	1088.45957196941
FALSE	1088.82681494716
FALSE	1067.53866685677
FALSE	1088.51951008483
FALSE	1088.49883663092
FALSE	1088.46501684132
TRUE	1089.45692369171
FALSE	1080.84613021222
FALSE	1088.89929446418
FALSE	1088.62024710591
TRUE	1033.52316593514
FALSE	1088.04992636932
FALSE	1009.33815839734
FALSE	1061.27970528975
TRUE	952.880651918798
FALSE	1085.88259317109
FALSE	1061.37365584844
FALSE	1087.00432855006
TRUE	1088.6602441812
TRUE	1034.99576268023
FALSE	1059.91442249527
FALSE	1059.09393562766
FALSE	1088.96625661768
FALSE	1088.63468463021
FALSE	983.228508189452
TRUE	1089.50558144044
TRUE	1088.39587997688
FALSE	1042.00251021674
FALSE	1040.74625319262
FALSE	1035.55142661262
FALSE	1048.21347470121
FALSE	973.533968533269
FALSE	1088.13031881757
FALSE	1089.26147221956
FALSE	1053.25308321845
FALSE	1074.87848322455
FALSE	1015.08935142076
FALSE	1089.33932086281
FALSE	1088.19258786393
TRUE	1064.04868391639
FALSE	1019.92546464966
FALSE	1089.4125911363
FALSE	1087.55245241044
FALSE	1059.17541814924
TRUE	1032.79008551715
FALSE	1088.0798317623
FALSE	1088.88235824995
FALSE	1089.60417128803
FALSE	1086.53397334573
FALSE	1088.7741535924
FALSE	1042.68281943962
FALSE	1086.53953662399
TRUE	1086.60232385571
FALSE	1085.975080599
FALSE	1088.80853285577
FALSE	1068.40711504317
FALSE	1088.93132233363
FALSE	1089.35477598058
FALSE	1036.09591975344
FALSE	1033.86598575338
FALSE	1017.91857844485
FALSE	1087.40990900189
FALSE	1066.5531233212
FALSE	950.324109642338
FALSE	1087.75842192364
FALSE	1001.59941447358
FALSE	1086.51132817801
FALSE	1088.09520839112
FALSE	998.284516567469
FALSE	998.596888355789
FALSE	1086.43393073565
FALSE	1088.45138055384
FALSE	1088.9113542625
FALSE	1019.52358509999
FALSE	1086.49492938902
FALSE	1088.72847628297
FALSE	1089.64991210342
FALSE	984.735586498332
FALSE	1087.08774981266
FALSE	1088.11103247545
FALSE	1088.81532242271
FALSE	1032.65335973353
FALSE	1083.9009745785
FALSE	1089.30037933431
FALSE	1085.89153806795
FALSE	995.610793954374
FALSE	1086.35545053209
FALSE	1088.50610558914
FALSE	1089.38144985843
FALSE	1088.36769262718
FALSE	992.260337160347
FALSE	955.174777576639
FALSE	1064.88845216011
FALSE	1087.35341175079
FALSE	1089.09633258709
FALSE	1011.31032041168
FALSE	1085.74215836815
FALSE	1087.84988365405
FALSE	1088.66883124661
FALSE	1005.924509032
FALSE	954.092658863226
FALSE	1089.64440382498
TRUE	961.805759351992
FALSE	1080.25403309662
FALSE	1021.11237217116
FALSE	1089.1784409928
FALSE	1086.79462212748
FALSE	1088.46711220631
TRUE	1085.31684335752
FALSE	1065.88576674643
FALSE	1087.64991813146
FALSE	1039.5103025214
FALSE	1089.25491359059
FALSE	1089.28575171805
FALSE	980.158404183213
FALSE	1057.76130337698
FALSE	1089.48143061433
FALSE	1088.63429629264
FALSE	1057.09221933918
FALSE	1089.39069883455
FALSE	1088.433457258
FALSE	1012.67125586406
FALSE	1088.80254050839
FALSE	998.350818279737
FALSE	1088.35862018626
FALSE	1088.26812357231
FALSE	1027.85497533498
FALSE	1028.70191145303
FALSE	1058.01980189095
FALSE	905.161473251419
FALSE	899.806394057833
FALSE	1087.83756429647
FALSE	1089.10267703269
FALSE	1088.5931988381
FALSE	981.475827017738
FALSE	1061.31208881704
FALSE	1068.20776623231
FALSE	1000.4628478529
FALSE	1089.77712117141
FALSE	948.339556126235
FALSE	1030.79489025859
TRUE	1087.61888149198
FALSE	1017.41294176943
FALSE	1088.71386194831
FALSE	1088.82527148589
FALSE	1087.47081329943
FALSE	1089.07049278531
FALSE	1088.07438392332
TRUE	1060.04136456223
FALSE	1087.95669089842
FALSE	882.271035067981
FALSE	1062.50756402418
FALSE	1086.60464226731
FALSE	1057.5877449614
FALSE	1089.07050813415
FALSE	1088.69959426279
FALSE	1023.80984887896
FALSE	1088.32825949657
FALSE	1045.90012722213
FALSE	1088.16242892996
FALSE	1026.99297693211
FALSE	1088.44124943428
FALSE	1061.56843514645
FALSE	1087.40843400559
FALSE	1066.17609137959
FALSE	1051.8626193906
FALSE	1087.93574472832
FALSE	927.71825732559
FALSE	1086.99115730061
FALSE	1089.43551909344
FALSE	986.08058551519
FALSE	1076.4664419829
FALSE	1085.54681418217
FALSE	1062.64058342681
TRUE	1088.43169299484
FALSE	1082.80158320609
TRUE	1086.7223003587
FALSE	1059.46923647826
FALSE	1084.65843760254
TRUE	878.974071257184
FALSE	1088.79543058854
FALSE	1088.9506662138
FALSE	1087.30640674723
FALSE	1086.98571669051
FALSE	1089.38858100223
FALSE	1088.36311173705
FALSE	1087.51299500827
FALSE	1088.92950212549
TRUE	1087.84925418042
FALSE	1040.31988578172
FALSE	1025.24230311948
FALSE	1086.54688377359
FALSE	972.337912707998
TRUE	1089.59048239141
FALSE	1087.21285364121
FALSE	1019.94351437649
TRUE	1087.05645942867
FALSE	1086.7702903855
FALSE	1087.57392768722
TRUE	1089.65947390238
FALSE	1087.12509116376
TRUE	1074.40070878878
FALSE	1077.66947106824
FALSE	995.143299003057
FALSE	990.756793342165
FALSE	1089.56463173002
FALSE	1135.44383881275
FALSE	1060.72246001481
FALSE	999.343735682878
FALSE	1135.41571543658
FALSE	1101.51394555797
FALSE	1048.24301660996
FALSE	953.399120663249
FALSE	1006.86091037954
FALSE	1042.04687092717
FALSE	1007.13460755548
FALSE	1075.3446001684
FALSE	1051.36647176576
FALSE	1027.76618085753
FALSE	1109.33644656173
FALSE	1172.2235726948
FALSE	1346.96432512085
FALSE	892.408313962195
TRUE	1121.67253888753
FALSE	1039.14299582879
FALSE	1064.3129498257
FALSE	1139.55583536315
FALSE	1032.67254521718
FALSE	883.768876686873
FALSE	850.626309517555
FALSE	1094.3684480065
FALSE	793.551625530745
FALSE	955.484274265225
FALSE	1051.75974960428
FALSE	1064.20425502789
FALSE	1097.26071808418
FALSE	1083.43415320519
FALSE	985.154815129491
FALSE	974.005213524197
FALSE	1108.97113562922
FALSE	1123.36686811073
FALSE	1143.95052608516
FALSE	1100.89724633247
FALSE	1109.96777825674
FALSE	992.219455786473
FALSE	1063.68347975481
FALSE	1130.58623957875
TRUE	1188.70062172098
FALSE	1175.47425898517
FALSE	974.687161737914
FALSE	971.808988301871
FALSE	916.287113968299
FALSE	1111.08905733575
FALSE	1235.68924148246
FALSE	1119.18318247307
FALSE	1256.25543229881
TRUE	904.688660153293
TRUE	1087.56912903646
FALSE	1046.24194261283
FALSE	1051.06347505319
FALSE	1048.72740098285
FALSE	1084.69082726049
FALSE	1020.80680308374
FALSE	1219.53941973854
FALSE	1056.68991086339
FALSE	1110.06950143321
FALSE	1142.09068190587
TRUE	1023.01334901345
FALSE	1050.36158443065
FALSE	1154.95185961236
FALSE	984.006926211397
FALSE	1030.14636334445
FALSE	1036.59800982078
FALSE	1155.31978180075
FALSE	926.131739400832
FALSE	968.042506620969
FALSE	1126.8443642994
FALSE	988.517951074508
TRUE	1025.37595694583
TRUE	1086.58206872163
FALSE	1021.03929825561
FALSE	1007.67475949719
FALSE	1177.26705851708
FALSE	1133.43706992115
FALSE	1161.86196566634
TRUE	1108.56666936757
FALSE	1034.51285299653
FALSE	1029.09208242372
FALSE	974.418989611808
FALSE	1313.82627090293
FALSE	856.248289587077
FALSE	1002.29828882601
FALSE	1072.55936298129
FALSE	910.667917410567
FALSE	1047.47952210284
TRUE	1033.20817084627
FALSE	981.597381524285
FALSE	1160.59822565354
TRUE	1039.64079902585
FALSE	1025.24757114039
FALSE	1044.6174901565
FALSE	1146.02259091289
FALSE	1089.17894921441
FALSE	1057.11667533615
FALSE	957.004521198207
TRUE	941.940648286472
FALSE	995.399997755344
FALSE	1173.45925558094
FALSE	1037.90754504529
FALSE	1093.51846306052
TRUE	1153.85323621174
FALSE	1172.8560394415
FALSE	1045.0133955048
FALSE	1217.46499686978
FALSE	1118.37268133922
FALSE	1080.81452859112
FALSE	1061.57703707702
FALSE	1082.21114402681
FALSE	1216.77952522955
FALSE	1225.91785453735
TRUE	1017.56411142278
FALSE	1062.82447573807
FALSE	1113.62139526307
FALSE	1064.46886301123
FALSE	1015.55615066374
FALSE	1037.72887242221
FALSE	870.450304738534
FALSE	1097.69727988784
FALSE	1163.08937927565
FALSE	977.341329618036
FALSE	979.338630184436
FALSE	968.226873863604
FALSE	1215.29497840434
FALSE	964.253400283012
FALSE	996.204302533454
FALSE	1128.4658860237
FALSE	1008.95707204317
FALSE	1138.36755236122
FALSE	1136.78098311387
FALSE	971.932144288594
TRUE	1018.1739788918
FALSE	1163.5782412331
TRUE	1049.33743632954
FALSE	1098.65498266213
FALSE	910.156149879508
FALSE	1168.88148545609
TRUE	1030.92796874471
FALSE	1038.06472728549
FALSE	1068.60860607186
FALSE	1243.64682066401
FALSE	991.912626751197
FALSE	1091.56511224139
FALSE	1049.9122313496
FALSE	984.208534510267
FALSE	1122.02833986781
FALSE	1057.07515147659
FALSE	1133.9439583546
FALSE	985.280564934692
FALSE	1041.62584475485
FALSE	969.499208018571
FALSE	1093.88354477883
FALSE	1114.49067173992
FALSE	1018.7440790943
FALSE	1152.41589940128
FALSE	1240.11029425248
TRUE	1042.96370851705
FALSE	1226.19789752883
TRUE	1120.11294755252
FALSE	1104.93294720156
FALSE	1129.68160276513
FALSE	933.490334701361
FALSE	1154.16697354681
FALSE	1023.53638099544
FALSE	1062.43822753482
FALSE	1073.63263820191
FALSE	979.041123113335
FALSE	1081.20567538891
FALSE	976.907153613997
FALSE	1259.38406458456
FALSE	1020.61818014966
FALSE	1057.32352297562
FALSE	1152.37292886952
FALSE	1158.43952045403
FALSE	1241.05919616907
FALSE	998.547882473684
FALSE	1122.45708508996
FALSE	1006.97296357529
FALSE	1055.03112247759
FALSE	1024.78539611916
FALSE	1095.45697734904
FALSE	1049.38506820723
FALSE	1063.99802528557
FALSE	1175.74438997043
FALSE	1166.89096180155
FALSE	1067.74116781096
FALSE	1156.5292029243
FALSE	1056.90342137087
FALSE	1134.57325393007
FALSE	1103.25340635944
FALSE	1123.79319589829
FALSE	1091.92088332783
FALSE	1220.2729965665
FALSE	1085.5252387122
FALSE	1117.62100176223
FALSE	1091.76323712405
FALSE	1135.84036266638
FALSE	1040.5418625984
FALSE	1021.44933907675
FALSE	1073.46961620127
FALSE	1078.61875386501
FALSE	1046.83638526197
FALSE	1007.8066980746
FALSE	1161.08517346266
FALSE	1198.38748743301
FALSE	1255.61123575642
FALSE	1205.5677633031
FALSE	992.913023771766
FALSE	995.016380646592
FALSE	1126.12456448602
FALSE	1102.62447288514
FALSE	965.58325809346
FALSE	1052.29893642348
FALSE	959.635436254136
TRUE	961.9423069085
FALSE	1210.88009870894
FALSE	1197.03661235613
FALSE	864.272287740617
FALSE	1056.25154710985
FALSE	1039.34603825112
FALSE	975.742336807709
FALSE	1059.93234355305
FALSE	1075.28584240937
FALSE	1074.63419489167
FALSE	1103.02717459099
FALSE	1177.81312222995
FALSE	1202.87843883316
FALSE	1077.18713819431
FALSE	1032.56037920953
FALSE	1195.04431095931
FALSE	1092.69643287809
FALSE	1155.33079403749
FALSE	1087.43440401904
FALSE	1010.14576759084
FALSE	1094.52263588716
FALSE	1113.89158303112
FALSE	1111.18712214205
FALSE	1164.41065600141
FALSE	1188.06082045483
FALSE	1052.48638632433
FALSE	1190.63330495258
FALSE	1192.91164351507
FALSE	959.752392875093
FALSE	1093.98683015013
FALSE	1103.24128947817
FALSE	839.357348236603
FALSE	908.54638837444
FALSE	1213.034387194
FALSE	1021.11975739863
FALSE	1109.90442180553
FALSE	946.582466909351
FALSE	1170.85203659605
FALSE	1052.86926097862
FALSE	1079.94332028923
FALSE	984.012336335874
FALSE	1204.3248965148
FALSE	1133.59904736479
FALSE	1116.00990521827
FALSE	982.946508927078
FALSE	1100.29253125688
FALSE	1025.99963005783
FALSE	1232.22017482901
FALSE	999.499543786462
FALSE	1089.22238830595
FALSE	1233.09246993506
FALSE	1159.72869948855
FALSE	1094.07373861635
FALSE	1006.54328654558
FALSE	1098.35678530339
FALSE	1099.22109196227
TRUE	1018.29583445469
FALSE	1128.06601546279
FALSE	1089.35101377843
TRUE	1143.27278585141
FALSE	1095.70067393235
FALSE	1097.30735316791
FALSE	1176.5981898011
FALSE	1112.15043781754
FALSE	1235.09968504431
TRUE	1178.94220872381
FALSE	1111.66103287579
FALSE	1096.25012084281
FALSE	1243.47097360958
FALSE	1231.47241576205
TRUE	1151.06023631159
FALSE	997.599725765183
FALSE	1062.2478107071
FALSE	1250.07453977641
FALSE	1183.33659984914
FALSE	1193.21051954018
FALSE	1195.7904486082
FALSE	1133.41306814624
TRUE	979.443377654858
FALSE	1028.30005013871
FALSE	986.951631379869
FALSE	1142.85976420765
FALSE	1192.66635174346
FALSE	1018.26870235752
FALSE	1360.67875880742
FALSE	944.909146527345
FALSE	1064.19832373185
FALSE	1129.45268257899
FALSE	1148.83341313862
FALSE	1066.65644594493
TRUE	1073.31816364734
FALSE	1150.78348794484
FALSE	998.495587992952
TRUE	1071.66361766108
FALSE	899.308463181143
FALSE	1229.15905744031
FALSE	1186.34549993715
FALSE	988.492469207253
FALSE	1092.19928365463
FALSE	1209.56269737338
FALSE	938.790124771153
FALSE	1090.54760011299
FALSE	1079.26192209838
FALSE	1164.27093058937
FALSE	1188.41469132131
FALSE	883.302879331743
FALSE	1043.23832552971
FALSE	1055.41250838305
FALSE	943.432591333755
FALSE	1077.34358793544
FALSE	1022.8630736039
FALSE	1053.71197417846
FALSE	1142.94484421302
FALSE	995.04036584058
FALSE	936.565464769209
FALSE	1116.73444672318
FALSE	1072.70479995901
FALSE	1008.36576671018
FALSE	1118.49564157833
FALSE	1074.96560525585
FALSE	1037.72024446963
FALSE	1157.23617523822
FALSE	1108.94175284621
FALSE	1116.85746649402
FALSE	943.344474308835
FALSE	1030.79494092936
FALSE	1031.45213995619
FALSE	1076.35230228248
FALSE	999.041701094535
FALSE	1201.23606456186
FALSE	1117.45888209945
FALSE	1086.87618224749
FALSE	1120.92586523467
FALSE	1058.95870667151
FALSE	1105.45337948103
FALSE	1061.48249101555
FALSE	1083.13278052129
FALSE	945.003334759381
FALSE	1044.23446428935
FALSE	1095.41886974714
FALSE	1102.75075872335
FALSE	1068.1807476332
FALSE	1222.19896327966
FALSE	1195.40704439343
FALSE	1109.04587969647
FALSE	946.862332655255
FALSE	1026.41106298941
FALSE	1054.72314302586
FALSE	1094.87663209231
FALSE	1094.61115888357
FALSE	1279.50007709053
FALSE	1102.08190334698
FALSE	1067.26917246784
FALSE	1032.12411665669
FALSE	967.506944706082
FALSE	1078.33530656652
FALSE	1194.86118133041
FALSE	1051.06834381074
FALSE	926.573024065743
FALSE	953.833009131937
FALSE	823.775376115056
FALSE	1078.29056577902
FALSE	1110.77867084739
TRUE	1001.5382658246
FALSE	990.406626188579
FALSE	1087.3260902331
FALSE	980.440559546921
TRUE	1154.99109064869
FALSE	1083.55257628431
FALSE	1016.50535278005
FALSE	1094.88788074485
FALSE	1048.03366743655
FALSE	1202.6442169708
FALSE	1113.28624704825
FALSE	1042.53416951209
FALSE	1136.90986470483
TRUE	1114.36995845314
FALSE	1106.89842335071
FALSE	1088.65879532174
FALSE	1037.18510479462
FALSE	1193.07119295028
FALSE	1069.98659151268
TRUE	1136.08322307131
FALSE	1070.63945103834
FALSE	972.948333613993
FALSE	1070.85545424178
FALSE	1036.5112154893
FALSE	1067.7964308261
TRUE	1168.24868546745
FALSE	1017.85834036564
FALSE	1045.17264718838
FALSE	969.563514418613
FALSE	971.440316751591
FALSE	1116.25593377485
FALSE	1155.98174384206
FALSE	1006.49671846712
FALSE	1088.58045824244
FALSE	998.98394016529
FALSE	981.39778442339
FALSE	965.321682244071
TRUE	961.442446532459
FALSE	1015.43700311089
FALSE	1099.86766457647
FALSE	1098.80214018105
FALSE	1167.37429499255
FALSE	1294.17416700916
FALSE	1033.8652528151
FALSE	1135.42294221578
FALSE	1155.45213718332
FALSE	1046.66984016267
FALSE	1201.68035623638
FALSE	1070.3032006031
FALSE	932.001846767592
TRUE	1051.79539252712
FALSE	1023.12195146728
FALSE	1119.53842041892
FALSE	1228.9479534042
FALSE	1180.75274480629
FALSE	1107.34860684993
FALSE	1128.33338777278
TRUE	1133.40074242304
FALSE	949.020184491294
FALSE	1088.66295321537
TRUE	1029.47211062162
TRUE	1017.5654004361
FALSE	1155.36017687246
FALSE	1283.787905518
FALSE	995.125961081854
FALSE	1069.78518681969
FALSE	963.783881533417
FALSE	1151.3267864874
FALSE	1235.57161854906
FALSE	1048.89816253621
FALSE	1032.21409220794
FALSE	1116.81410251703
TRUE	1158.38405535309
FALSE	911.004418273747
TRUE	1052.51683678457
FALSE	1014.77454051332
FALSE	1082.36557525584
FALSE	821.833721862149
TRUE	1161.79245189716
FALSE	1101.23444566687
FALSE	1046.73162765233
FALSE	1157.53260149949
FALSE	1062.98925210322
FALSE	1075.60522033954
FALSE	1064.8010846864
FALSE	964.091464771943
TRUE	961.550746411962
FALSE	1010.33229140588
FALSE	1134.17151281117
FALSE	885.310575596531
FALSE	1141.94119702503
FALSE	1125.31214924664
FALSE	1159.16277079913
TRUE	1050.97652187186
FALSE	995.942231916934
FALSE	1031.87850130599
FALSE	1102.75916021146
FALSE	964.05750358868
FALSE	884.050403509737
FALSE	1118.92065622115
FALSE	1022.41143520685
FALSE	1023.97035883518
FALSE	1068.56957068743
FALSE	974.183725890273
FALSE	984.128629452554
FALSE	1164.59092141837
FALSE	1022.20645798222
FALSE	931.881185864018
FALSE	1070.16392658091
FALSE	1129.6669109434
FALSE	988.753014680566
TRUE	988.331037799525
FALSE	1196.127021741
FALSE	1073.73849889226
FALSE	1165.80556184312
FALSE	1200.89414633355
TRUE	1132.53941851803
FALSE	932.573686038406
FALSE	1174.59769908915
FALSE	977.674702796405
FALSE	1112.04775227912
FALSE	821.578149555814
FALSE	1075.08598194335
FALSE	907.792472757569
FALSE	1222.72518001507
FALSE	1136.08405758914
FALSE	1188.93871565546
FALSE	998.531578309812
FALSE	1098.99871512665
FALSE	1132.09018077286
FALSE	1094.81774898637
FALSE	1254.53149131437
FALSE	1048.02158003619
FALSE	958.05547671572
FALSE	1258.06147899477
FALSE	1001.39526647918
FALSE	1032.19115799917
FALSE	1069.03027744801
FALSE	1391.43709379692
TRUE	835.588041093229
FALSE	1161.2799144445
FALSE	1082.51427278814
FALSE	966.550315710936
FALSE	1050.00875708725
FALSE	1168.76858000798
FALSE	1145.10320466779
FALSE	1070.19380144915
TRUE	1073.35341758948
FALSE	1018.10357559171
FALSE	1086.26523925326
TRUE	984.146459718299
FALSE	1093.52614836415
FALSE	1210.2759702377
FALSE	951.637345717404
FALSE	1125.87453600232
FALSE	1209.6909173806
FALSE	1108.12615222465
FALSE	956.049028390244
FALSE	958.760815088352
FALSE	1095.51448420612
FALSE	1107.88226264826
FALSE	1061.1947933472
FALSE	1215.28371742016
FALSE	1180.47686348906
FALSE	1021.21603469835
FALSE	1039.60799205553
FALSE	977.380880095957
FALSE	1040.42264925783
FALSE	1122.40896772324
FALSE	1030.05817889254
FALSE	1126.92140586512
FALSE	1100.46991468844
FALSE	1133.03252668291
TRUE	1111.86093077365
FALSE	1095.89716102411
FALSE	1059.88624407261
FALSE	1027.95756497719
FALSE	995.042132210067
FALSE	1074.05729359242
FALSE	1043.25751033938
FALSE	1208.66800758883
FALSE	1099.6675763797
FALSE	1188.30970600068
FALSE	1142.51147983462
TRUE	1028.85149604686
FALSE	1124.39178935745
FALSE	958.212519712413
FALSE	1217.3314080426
FALSE	1187.49531737137
FALSE	1063.53554760437
FALSE	998.128908003588
FALSE	1052.57973025919
FALSE	1083.5248785064
FALSE	957.44041002276
FALSE	1134.43439541438
FALSE	1053.80926378803
FALSE	1041.7842423901
FALSE	1005.08550511757
FALSE	1040.82757077255
FALSE	1020.00128407467
FALSE	988.488696478323
FALSE	995.90828283916
FALSE	1146.76125027493
FALSE	1027.45937353952
FALSE	1025.57731892137
TRUE	1125.37182874072
FALSE	984.522992774697
FALSE	1013.68762361903
FALSE	1081.05660071528
FALSE	1215.46540823601
FALSE	1100.597079894
FALSE	929.051752312443
FALSE	955.665625467367
FALSE	1141.6988786679
FALSE	1056.40002320786
TRUE	1195.30697174101
FALSE	1038.47861737556
FALSE	1152.54060240687
FALSE	1040.07232313211
FALSE	989.034024244149
FALSE	1033.65686815825
FALSE	1106.81719994062
FALSE	1078.92287011381
FALSE	1164.94413928734
FALSE	1221.18959892678
FALSE	1018.00865542753
FALSE	1013.33862251322
FALSE	1177.00100957402
FALSE	1064.99475347005
TRUE	1029.13728803749
FALSE	1144.34977803712
FALSE	1125.68348223493
