# Supplementary material for: Blood methylome signatures in children exposed to maternal type 1 diabetes are linked to protection against islet autoimmunity
Source: Nat Metab. 2025 Nov 6;7(11):2236–49. doi: 10.1038/s42255-025-01403-w (PMC12638243; doi:10.1038/s42255-025-01403-w)
Supplement: Supplementary file 8 — Statistical source data. [file 42255_2025_1403_MOESM8_ESM.xlsx]

## Sheet: ExtDataFig1_d
PC	Eigenvalues	Study
1	779.997325590067	POINT
2	2.00251690250968	POINT
3	0.209315019091091	POINT
4	0.187387617135691	POINT
5	0.184648126483751	POINT
6	0.156556672928104	POINT
7	0.134117218403182	POINT
8	0.104136786568114	POINT
9	0.0648345291017149	POINT
10	0.05546270247091	POINT
1	1052.06453123049	BABYDIAB/BABYDIET
2	16.759899726712	BABYDIAB/BABYDIET
3	2.93582126906721	BABYDIAB/BABYDIET
4	0.87930193156916	BABYDIAB/BABYDIET
5	0.63022509188774	BABYDIAB/BABYDIET
6	0.526907376089442	BABYDIAB/BABYDIET
7	0.466159932953586	BABYDIAB/BABYDIET
8	0.406942185839919	BABYDIAB/BABYDIET
9	0.38826814429514	BABYDIAB/BABYDIET
10	0.33587600173269	BABYDIAB/BABYDIET
