# Supplementary material for: Blood methylome signatures in children exposed to maternal type 1 diabetes are linked to protection against islet autoimmunity
Source: Nat Metab. 2025 Nov 6;7(11):2236–49. doi: 10.1038/s42255-025-01403-w (PMC12638243; doi:10.1038/s42255-025-01403-w)
Supplement: Supplementary file 9 — Statistical source data. [file 42255_2025_1403_MOESM9_ESM.xlsx]

## Sheet: ExtDataFig2_b
CpG	Pyrosequencing	Array
cg00969405	88.51	91.32898
cg00969405	89.6	88.80612
cg00969405	90.59	94.55897
cg00969405	86.22	90.56807
cg00969405	82.59	83.78585
cg00969405	88.87	91.42168
cg00969405	84.88	81.50941
cg00969405	90.41	93.6173
cg00969405	87.35	88.5804
cg00969405	88.24	90.45889
cg00969405	80.86	77.06135
cg00969405	92.36	95.13635
cg00969405	87.82	92.01183
cg00969405	83.91	78.26288
cg00969405	92.15	95.67911
cg00969405	86.37	90.57094
cg00969405	91.46	93.19663
cg00969405	82.27	81.19192
cg00969405	86.55	93.86422
cg00969405	88.47	92.29162
cg00969405	80.27	83.90664
cg00969405	87	90.88744
cg00969405	83.77	75.83341
cg00969405	87.36	86.72233
cg00969405	89.44	91.27442
cg00969405	81.44	80.13913
cg00969405	86.89	89.55561
cg00969405	79.91	80.67619
cg00969405	88.34	88.61395
cg00969405	92.76	95.25899
cg00969405	86.3	93.62981
cg00969405	90.28	93.49201
cg00969405	89.33	94.88839
cg00969405	91.41	95.87934
cg00969405	84.21	89.55546
cg00969405	88.42	89.7399
cg00969405	86.36	90.91069
cg00969405	84.98	87.22418
cg00969405	84.21	89.55546
cg00969405	88.42	89.7399
cg00969405	86.89	89.55561
cg00969405	87.96	93.21512
cg00969405	89.1	91.13251
cg00969405	85.9	94.76182
cg00969405	87.8	90.28508
cg17432857	66.26	80.67828
cg17432857	71.99	85.39462
cg17432857	67	78.44418
cg17432857	58.36	65.67563
cg17432857	70.86	89.18897
cg17432857	64.4	59.63935
cg17432857	69.88	80.84559
cg17432857	64.85	69.78855
cg17432857	69.36	75.7068
cg17432857	57.71	69.60888
cg17432857	77.32	88.72552
cg17432857	72.44	83.39091
cg17432857	72.28	83.06746
cg17432857	63.68	60.20781
cg17432857	77.75	91.00175
cg17432857	63.78	72.186
cg17432857	76.08	75.95609
cg17432857	57.56	61.10793
cg17432857	67.3	75.92184
cg17432857	68.79	79.41559
cg17432857	71.65	82.17542
cg17432857	58.77	61.21405
cg17432857	65.36	73.04259
cg17432857	60.01	66.36152
cg17432857	65.8	71.77649
cg17432857	71.22	80.00704
cg17432857	56.54	66.01803
cg17432857	64.88	65.73283
cg17432857	58.48	63.31963
cg17432857	66.71	78.29358
cg17432857	76.79	85.73673
cg17432857	62.87	75.40862
cg17432857	72.91	82.52738
cg17432857	70.59	77.87898
cg17432857	71.42	75.62994
cg17432857	61.66	63.49973
cg17432857	70.56	79.00646
cg17432857	66.72	77.88193
cg17432857	67.31	76.39251
cg17432857	61.66	63.49973
cg17432857	70.56	79.00646
cg17432857	64.88	65.73283
cg17432857	71.83	86.45216
cg17432857	72.34	82.4146
cg17432857	66.04	80.40763
cg17432857	68.06	81.4697
cg04863892	84.25	79.8907466538765
cg04863892	87.95	88.0424602457132
cg04863892	87.94	86.2510518695704
cg04863892	84.97	73.5214199995004
cg04863892	87.63	86.4414532394688
cg04863892	90.33	87.9226776479415
cg04863892	79.37	69.7994818892666
cg04863892	87.05	90.2840272577238
cg04863892	89.9	82.8617554856627
cg04863892	89.64	90.6722736172812
cg04863892	85.67	75.8236742619864
cg04863892	84.61	84.3599752301074
cg04863892	81.62	66.8399703302491
cg04863892	91.36	91.0836893430132
cg04863892	91.34	94.1641564082518
cg04863892	73.54	56.6008669100731
cg04863892	87.16	80.7315604642504
cg04863892	85.27	83.330122313853
cg04863892	86.34	84.4212921635417
cg04863892	77.55	59.4615406850746
cg04863892	85.93	66.0826061346245
cg04863892	90.86	92.0391563834759
cg04863892	91.15	91.6091910707887
cg04863892	89.3	93.6442893263113
cg04863892	86.43	76.8643220893367
cg04863892	82.19	71.1468736291504
cg04863892	86.18	77.5911725753703
cg04863892	88.69	90.5327200559567
cg04863892	89.6	84.2435892983229
cg04863892	72.86	57.5238978358724
cg04863892	86.73	88.3070394142164
cg04863892	90.72	92.7462361336585
cg04863892	88.4	82.3522699166002
cg04863892	88.58	84.6942776087086
cg04863892	82.95	75.6673616542478
cg04863892	77.01	67.409137771382
cg04863892	75.82	65.1132468881951
cg04863892	87.5	82.9462041001232
cg04863892	89.01	90.2291108935045
cg04863892	88.23	89.8636283635027
cg04863892	88.81	89.9174485060688
cg04863892	90.19	89.2147038614173
cg04863892	85.95	86.7356025573819
cg04863892	88.99	88.449012266748
cg04863892	85.08	75.7000135094112
cg04863892	87.77	77.4797988278888
cg04863892	90.01	92.8861920537342
cg04863892	90.99	92.2177733433546
cg04863892	83.04	80.9408927433984
cg04863892	86.08	79.0837449164773
cg04863892	89.34	84.3876395405841
cg04863892	88.35	87.6324825820739
cg04863892	89.04	89.0998245046196
cg04863892	87.59	78.975599001702
cg04863892	87.87	84.7003396407873
cg04863892	88.21	93.3996712403647
cg04863892	85.64	84.7638693128424
cg04863892	88.8	82.5198072246569
cg04863892	85.42	85.9201098954535
cg04863892	73.84	56.9152949410664
cg04863892	90.59	86.3944698267687
cg04863892	82.87	74.7511311500499
cg04863892	87.84	84.1730905663803
cg04863892	85.7	80.239958102406
cg04863892	88.29	88.1417392042688
cg04863892	73.14	66.3450304119625
cg04863892	90.46	87.0945578773685
cg04863892	86.29	88.8832750886419
cg04863892	78.48	61.5647082662825
cg04863892	74.72	58.8713143271392
cg04863892	79.74	68.2688913184617
cg04863892	87.93	86.0212856155568
cg04863892	87.6	77.6573812592701

## Sheet: ExtDataFig2_c
group	analysis	cg17432857
Mother_with_T1D	Pyrosequencing	66.26
Mother_with_T1D	Pyrosequencing	71.99
Mother_with_T1D	Pyrosequencing	67
Mother_without_T1D	Pyrosequencing	58.36
Mother_with_T1D	Pyrosequencing	70.86
Mother_without_T1D	Pyrosequencing	64.4
Mother_with_T1D	Pyrosequencing	69.88
Mother_without_T1D	Pyrosequencing	64.85
Mother_with_T1D	Pyrosequencing	69.36
Mother_without_T1D	Pyrosequencing	57.71
Mother_with_T1D	Pyrosequencing	77.32
Mother_without_T1D	Pyrosequencing	72.44
Mother_with_T1D	Pyrosequencing	72.28
Mother_without_T1D	Pyrosequencing	63.68
Mother_with_T1D	Pyrosequencing	77.75
Mother_without_T1D	Pyrosequencing	63.78
Mother_with_T1D	Pyrosequencing	76.08
Mother_without_T1D	Pyrosequencing	57.56
Mother_with_T1D	Pyrosequencing	67.3
Mother_without_T1D	Pyrosequencing	68.79
Mother_with_T1D	Pyrosequencing	71.65
Mother_without_T1D	Pyrosequencing	58.77
Mother_with_T1D	Pyrosequencing	65.36
Mother_without_T1D	Pyrosequencing	60.01
Mother_with_T1D	Pyrosequencing	65.8
Mother_without_T1D	Pyrosequencing	71.22
Mother_with_T1D	Pyrosequencing	56.54
Mother_without_T1D	Pyrosequencing	64.88
Mother_with_T1D	Pyrosequencing	58.48
Mother_without_T1D	Pyrosequencing	66.71
Mother_with_T1D	Pyrosequencing	76.79
Mother_without_T1D	Pyrosequencing	62.87
Mother_with_T1D	Pyrosequencing	72.91
Mother_without_T1D	Pyrosequencing	70.59
Mother_with_T1D	Pyrosequencing	71.42
Mother_without_T1D	Pyrosequencing	61.66
Mother_with_T1D	Pyrosequencing	70.56
Mother_without_T1D	Pyrosequencing	66.72
Mother_with_T1D	Pyrosequencing	67.31
Mother_without_T1D	Pyrosequencing	61.66
Mother_with_T1D	Pyrosequencing	70.56
Mother_without_T1D	Pyrosequencing	64.88
Mother_with_T1D	Pyrosequencing	71.83
Mother_without_T1D	Pyrosequencing	72.34
Mother_with_T1D	Pyrosequencing	66.04
Mother_without_T1D	Pyrosequencing	68.06
Mother_with_T1D	Array	80.67828
Mother_with_T1D	Array	85.39462
Mother_with_T1D	Array	78.44418
Mother_without_T1D	Array	65.67563
Mother_with_T1D	Array	89.18897
Mother_without_T1D	Array	59.63935
Mother_with_T1D	Array	80.84559
Mother_without_T1D	Array	69.78855
Mother_with_T1D	Array	75.7068
Mother_without_T1D	Array	69.60888
Mother_with_T1D	Array	88.72552
Mother_without_T1D	Array	83.39091
Mother_with_T1D	Array	83.06746
Mother_without_T1D	Array	60.20781
Mother_with_T1D	Array	91.00175
Mother_without_T1D	Array	72.186
Mother_with_T1D	Array	75.95609
Mother_without_T1D	Array	61.10793
Mother_with_T1D	Array	75.92184
Mother_without_T1D	Array	79.41559
Mother_with_T1D	Array	82.17542
Mother_without_T1D	Array	61.21405
Mother_with_T1D	Array	73.04259
Mother_without_T1D	Array	66.36152
Mother_with_T1D	Array	71.77649
Mother_without_T1D	Array	80.00704
Mother_with_T1D	Array	66.01803
Mother_without_T1D	Array	65.73283
Mother_with_T1D	Array	63.31963
Mother_without_T1D	Array	78.29358
Mother_with_T1D	Array	85.73673
Mother_without_T1D	Array	75.40862
Mother_with_T1D	Array	82.52738
Mother_without_T1D	Array	77.87898
Mother_with_T1D	Array	75.62994
Mother_without_T1D	Array	63.49973
Mother_with_T1D	Array	79.00646
Mother_without_T1D	Array	77.88193
Mother_with_T1D	Array	76.39251
Mother_without_T1D	Array	63.49973
Mother_with_T1D	Array	79.00646
Mother_without_T1D	Array	65.73283
Mother_with_T1D	Array	86.45216
Mother_without_T1D	Array	82.4146
Mother_with_T1D	Array	80.40763
Mother_without_T1D	Array	81.4697

## Sheet: ExtDataFig2_d
group	analysis	cg00969405
Mother_with_T1D	Pyrosequencing	88.51
Mother_without_T1D	Pyrosequencing	89.6
Mother_with_T1D	Pyrosequencing	90.59
Mother_with_T1D	Pyrosequencing	86.22
Mother_without_T1D	Pyrosequencing	82.59
Mother_with_T1D	Pyrosequencing	88.87
Mother_without_T1D	Pyrosequencing	84.88
Mother_with_T1D	Pyrosequencing	90.41
Mother_without_T1D	Pyrosequencing	87.35
Mother_with_T1D	Pyrosequencing	88.24
Mother_without_T1D	Pyrosequencing	80.86
Mother_with_T1D	Pyrosequencing	92.36
Mother_with_T1D	Pyrosequencing	87.82
Mother_without_T1D	Pyrosequencing	83.91
Mother_with_T1D	Pyrosequencing	92.15
Mother_without_T1D	Pyrosequencing	86.37
Mother_with_T1D	Pyrosequencing	91.46
Mother_without_T1D	Pyrosequencing	82.27
Mother_with_T1D	Pyrosequencing	86.55
Mother_with_T1D	Pyrosequencing	88.47
Mother_without_T1D	Pyrosequencing	80.27
Mother_with_T1D	Pyrosequencing	87
Mother_without_T1D	Pyrosequencing	83.77
Mother_with_T1D	Pyrosequencing	87.36
Mother_without_T1D	Pyrosequencing	89.44
Mother_with_T1D	Pyrosequencing	81.44
Mother_without_T1D	Pyrosequencing	86.89
Mother_with_T1D	Pyrosequencing	79.91
Mother_without_T1D	Pyrosequencing	88.34
Mother_with_T1D	Pyrosequencing	92.76
Mother_without_T1D	Pyrosequencing	86.3
Mother_with_T1D	Pyrosequencing	90.28
Mother_without_T1D	Pyrosequencing	89.33
Mother_with_T1D	Pyrosequencing	91.41
Mother_without_T1D	Pyrosequencing	84.21
Mother_with_T1D	Pyrosequencing	88.42
Mother_without_T1D	Pyrosequencing	86.36
Mother_with_T1D	Pyrosequencing	84.98
Mother_without_T1D	Pyrosequencing	84.21
Mother_with_T1D	Pyrosequencing	88.42
Mother_without_T1D	Pyrosequencing	86.89
Mother_with_T1D	Pyrosequencing	87.96
Mother_without_T1D	Pyrosequencing	89.1
Mother_with_T1D	Pyrosequencing	85.9
Mother_without_T1D	Pyrosequencing	87.8
Mother_with_T1D	Array	91.32898
Mother_without_T1D	Array	88.80612
Mother_with_T1D	Array	94.55897
Mother_with_T1D	Array	90.56807
Mother_without_T1D	Array	83.78585
Mother_with_T1D	Array	91.42168
Mother_without_T1D	Array	81.50941
Mother_with_T1D	Array	93.6173
Mother_without_T1D	Array	88.5804
Mother_with_T1D	Array	90.45889
Mother_without_T1D	Array	77.06135
Mother_with_T1D	Array	95.13635
Mother_with_T1D	Array	92.01183
Mother_without_T1D	Array	78.26288
Mother_with_T1D	Array	95.67911
Mother_without_T1D	Array	90.57094
Mother_with_T1D	Array	93.19663
Mother_without_T1D	Array	81.19192
Mother_with_T1D	Array	93.86422
Mother_with_T1D	Array	92.29162
Mother_without_T1D	Array	83.90664
Mother_with_T1D	Array	90.88744
Mother_without_T1D	Array	75.83341
Mother_with_T1D	Array	86.72233
Mother_without_T1D	Array	91.27442
Mother_with_T1D	Array	80.13913
Mother_without_T1D	Array	89.55561
Mother_with_T1D	Array	80.67619
Mother_without_T1D	Array	88.61395
Mother_with_T1D	Array	95.25899
Mother_without_T1D	Array	93.62981
Mother_with_T1D	Array	93.49201
Mother_without_T1D	Array	94.88839
Mother_with_T1D	Array	95.87934
Mother_without_T1D	Array	89.55546
Mother_with_T1D	Array	89.7399
Mother_without_T1D	Array	90.91069
Mother_with_T1D	Array	87.22418
Mother_without_T1D	Array	89.55546
Mother_with_T1D	Array	89.7399
Mother_without_T1D	Array	89.55561
Mother_with_T1D	Array	93.21512
Mother_without_T1D	Array	91.13251
Mother_with_T1D	Array	94.76182
Mother_without_T1D	Array	90.28508

## Sheet: ExtDataFig2_e
group	analysis	cg04863892
Mother_with_T1D	Pyrosequencing	84.25
Mother_with_T1D	Pyrosequencing	87.95
Mother_with_T1D	Pyrosequencing	87.94
Mother_without_T1D	Pyrosequencing	84.97
Mother_without_T1D	Pyrosequencing	87.63
Mother_without_T1D	Pyrosequencing	90.33
Mother_without_T1D	Pyrosequencing	79.37
Mother_with_T1D	Pyrosequencing	87.05
Mother_without_T1D	Pyrosequencing	89.9
Mother_with_T1D	Pyrosequencing	89.64
Mother_without_T1D	Pyrosequencing	85.67
Mother_without_T1D	Pyrosequencing	84.61
Mother_with_T1D	Pyrosequencing	81.62
Mother_with_T1D	Pyrosequencing	91.36
Mother_with_T1D	Pyrosequencing	91.34
Mother_with_T1D	Pyrosequencing	73.54
Mother_without_T1D	Pyrosequencing	87.16
Mother_with_T1D	Pyrosequencing	85.27
Mother_without_T1D	Pyrosequencing	86.34
Mother_without_T1D	Pyrosequencing	77.55
Mother_with_T1D	Pyrosequencing	85.93
Mother_without_T1D	Pyrosequencing	90.86
Mother_with_T1D	Pyrosequencing	91.15
Mother_without_T1D	Pyrosequencing	89.3
Mother_with_T1D	Pyrosequencing	86.43
Mother_without_T1D	Pyrosequencing	82.19
Mother_with_T1D	Pyrosequencing	86.18
Mother_with_T1D	Pyrosequencing	88.69
Mother_without_T1D	Pyrosequencing	89.6
Mother_with_T1D	Pyrosequencing	72.86
Mother_without_T1D	Pyrosequencing	86.73
Mother_with_T1D	Pyrosequencing	90.72
Mother_without_T1D	Pyrosequencing	88.4
Mother_without_T1D	Pyrosequencing	88.58
Mother_without_T1D	Pyrosequencing	82.95
Mother_without_T1D	Pyrosequencing	77.01
Mother_without_T1D	Pyrosequencing	75.82
Mother_with_T1D	Pyrosequencing	87.5
Mother_with_T1D	Pyrosequencing	89.01
Mother_with_T1D	Pyrosequencing	88.23
Mother_with_T1D	Pyrosequencing	88.81
Mother_with_T1D	Pyrosequencing	90.19
Mother_with_T1D	Pyrosequencing	85.95
Mother_with_T1D	Pyrosequencing	88.99
Mother_with_T1D	Pyrosequencing	85.08
Mother_without_T1D	Pyrosequencing	87.77
Mother_with_T1D	Pyrosequencing	90.01
Mother_with_T1D	Pyrosequencing	90.99
Mother_with_T1D	Pyrosequencing	83.04
Mother_with_T1D	Pyrosequencing	86.08
Mother_with_T1D	Pyrosequencing	89.34
Mother_with_T1D	Pyrosequencing	88.35
Mother_with_T1D	Pyrosequencing	89.04
Mother_with_T1D	Pyrosequencing	87.59
Mother_without_T1D	Pyrosequencing	87.87
Mother_with_T1D	Pyrosequencing	88.21
Mother_without_T1D	Pyrosequencing	85.64
Mother_with_T1D	Pyrosequencing	88.8
Mother_without_T1D	Pyrosequencing	85.42
Mother_without_T1D	Pyrosequencing	73.84
Mother_with_T1D	Pyrosequencing	90.59
Mother_without_T1D	Pyrosequencing	82.87
Mother_with_T1D	Pyrosequencing	87.84
Mother_with_T1D	Pyrosequencing	85.7
Mother_with_T1D	Pyrosequencing	88.29
Mother_without_T1D	Pyrosequencing	73.14
Mother_with_T1D	Pyrosequencing	90.46
Mother_with_T1D	Pyrosequencing	86.29
Mother_without_T1D	Pyrosequencing	78.48
Mother_without_T1D	Pyrosequencing	74.72
Mother_without_T1D	Pyrosequencing	79.74
Mother_without_T1D	Pyrosequencing	87.93
Mother_without_T1D	Pyrosequencing	87.6
Mother_with_T1D	Array	79.8907466538765
Mother_with_T1D	Array	88.0424602457132
Mother_with_T1D	Array	86.2510518695704
Mother_without_T1D	Array	73.5214199995004
Mother_without_T1D	Array	86.4414532394688
Mother_without_T1D	Array	87.9226776479415
Mother_without_T1D	Array	69.7994818892666
Mother_with_T1D	Array	90.2840272577238
Mother_without_T1D	Array	82.8617554856627
Mother_with_T1D	Array	90.6722736172812
Mother_without_T1D	Array	75.8236742619864
Mother_without_T1D	Array	84.3599752301074
Mother_with_T1D	Array	66.8399703302491
Mother_with_T1D	Array	91.0836893430132
Mother_with_T1D	Array	94.1641564082518
Mother_with_T1D	Array	56.6008669100731
Mother_without_T1D	Array	80.7315604642504
Mother_with_T1D	Array	83.330122313853
Mother_without_T1D	Array	84.4212921635417
Mother_without_T1D	Array	59.4615406850746
Mother_with_T1D	Array	66.0826061346245
Mother_without_T1D	Array	92.0391563834759
Mother_with_T1D	Array	91.6091910707887
Mother_without_T1D	Array	93.6442893263113
Mother_with_T1D	Array	76.8643220893367
Mother_without_T1D	Array	71.1468736291504
Mother_with_T1D	Array	77.5911725753703
Mother_with_T1D	Array	90.5327200559567
Mother_without_T1D	Array	84.2435892983229
Mother_with_T1D	Array	57.5238978358724
Mother_without_T1D	Array	88.3070394142164
Mother_with_T1D	Array	92.7462361336585
Mother_without_T1D	Array	82.3522699166002
Mother_without_T1D	Array	84.6942776087086
Mother_without_T1D	Array	75.6673616542478
Mother_without_T1D	Array	67.409137771382
Mother_without_T1D	Array	65.1132468881951
Mother_with_T1D	Array	82.9462041001232
Mother_with_T1D	Array	90.2291108935045
Mother_with_T1D	Array	89.8636283635027
Mother_with_T1D	Array	89.9174485060688
Mother_with_T1D	Array	89.2147038614173
Mother_with_T1D	Array	86.7356025573819
Mother_with_T1D	Array	88.449012266748
Mother_with_T1D	Array	75.7000135094112
Mother_without_T1D	Array	77.4797988278888
Mother_with_T1D	Array	92.8861920537342
Mother_with_T1D	Array	92.2177733433546
Mother_with_T1D	Array	80.9408927433984
Mother_with_T1D	Array	79.0837449164773
Mother_with_T1D	Array	84.3876395405841
Mother_with_T1D	Array	87.6324825820739
Mother_with_T1D	Array	89.0998245046196
Mother_with_T1D	Array	78.975599001702
Mother_without_T1D	Array	84.7003396407873
Mother_with_T1D	Array	93.3996712403647
Mother_without_T1D	Array	84.7638693128424
Mother_with_T1D	Array	82.5198072246569
Mother_without_T1D	Array	85.9201098954535
Mother_without_T1D	Array	56.9152949410664
Mother_with_T1D	Array	86.3944698267687
Mother_without_T1D	Array	74.7511311500499
Mother_with_T1D	Array	84.1730905663803
Mother_with_T1D	Array	80.239958102406
Mother_with_T1D	Array	88.1417392042688
Mother_without_T1D	Array	66.3450304119625
Mother_with_T1D	Array	87.0945578773685
Mother_with_T1D	Array	88.8832750886419
Mother_without_T1D	Array	61.5647082662825
Mother_without_T1D	Array	58.8713143271392
Mother_without_T1D	Array	68.2688913184617
Mother_without_T1D	Array	86.0212856155568
Mother_without_T1D	Array	77.6573812592701

## Sheet: ExtDataFig2_f_left
group	analysis	chr7_27184427
Mother_with_T1D	Pyrosequencing	90.38
Mother_without_T1D	Pyrosequencing	90.47
Mother_with_T1D	Pyrosequencing	90.44
Mother_without_T1D	Pyrosequencing	93.33
Mother_with_T1D	Pyrosequencing	88.04
Mother_without_T1D	Pyrosequencing	86.76
Mother_with_T1D	Pyrosequencing	91
Mother_without_T1D	Pyrosequencing	86.34
Mother_with_T1D	Pyrosequencing	91.2
Mother_without_T1D	Pyrosequencing	89.7
Mother_with_T1D	Pyrosequencing	89.74
Mother_without_T1D	Pyrosequencing	82.38
Mother_with_T1D	Pyrosequencing	93.08
Mother_without_T1D	Pyrosequencing	91.83
Mother_with_T1D	Pyrosequencing	89.64
Mother_without_T1D	Pyrosequencing	88.19
Mother_with_T1D	Pyrosequencing	93.81
Mother_without_T1D	Pyrosequencing	88.11
Mother_with_T1D	Pyrosequencing	90.13
Mother_without_T1D	Pyrosequencing	84.26
Mother_with_T1D	Pyrosequencing	87.38
Mother_without_T1D	Pyrosequencing	90.88
Mother_with_T1D	Pyrosequencing	90.43
Mother_without_T1D	Pyrosequencing	83.1
Mother_with_T1D	Pyrosequencing	87.11
Mother_without_T1D	Pyrosequencing	86.11
Mother_with_T1D	Pyrosequencing	88.15
Mother_without_T1D	Pyrosequencing	89.94
Mother_with_T1D	Pyrosequencing	84.56
Mother_without_T1D	Pyrosequencing	88.94
Mother_with_T1D	Pyrosequencing	84.79
Mother_without_T1D	Pyrosequencing	89.29
Mother_with_T1D	Pyrosequencing	92.41
Mother_without_T1D	Pyrosequencing	88.72
Mother_with_T1D	Pyrosequencing	91.19
Mother_without_T1D	Pyrosequencing	90.51
Mother_with_T1D	Pyrosequencing	92.11
Mother_without_T1D	Pyrosequencing	86.38
Mother_with_T1D	Pyrosequencing	91.17
Mother_without_T1D	Pyrosequencing	88.17
Mother_with_T1D	Pyrosequencing	87.52
Mother_without_T1D	Pyrosequencing	86.38
Mother_with_T1D	Pyrosequencing	91.17
Mother_without_T1D	Pyrosequencing	88.94
Mother_with_T1D	Pyrosequencing	89.97
Mother_without_T1D	Pyrosequencing	90.69
Mother_with_T1D	Pyrosequencing	87.27
Mother_without_T1D	Pyrosequencing	89.78

## Sheet: ExtDataFig2_f_midleft
group	analysis	chr7_27184450
Mother_with_T1D	Pyrosequencing	94.37
Mother_without_T1D	Pyrosequencing	94.68
Mother_with_T1D	Pyrosequencing	95.17
Mother_without_T1D	Pyrosequencing	95.75
Mother_with_T1D	Pyrosequencing	92.3
Mother_without_T1D	Pyrosequencing	92.43
Mother_with_T1D	Pyrosequencing	94.67
Mother_without_T1D	Pyrosequencing	91.72
Mother_with_T1D	Pyrosequencing	95.18
Mother_without_T1D	Pyrosequencing	93.61
Mother_with_T1D	Pyrosequencing	93.97
Mother_without_T1D	Pyrosequencing	89.68
Mother_with_T1D	Pyrosequencing	95.91
Mother_without_T1D	Pyrosequencing	95.46
Mother_with_T1D	Pyrosequencing	93.77
Mother_without_T1D	Pyrosequencing	92.66
Mother_with_T1D	Pyrosequencing	96.73
Mother_without_T1D	Pyrosequencing	93.5
Mother_with_T1D	Pyrosequencing	95.95
Mother_without_T1D	Pyrosequencing	92.02
Mother_with_T1D	Pyrosequencing	93.77
Mother_without_T1D	Pyrosequencing	94.82
Mother_with_T1D	Pyrosequencing	93.92
Mother_without_T1D	Pyrosequencing	89.65
Mother_with_T1D	Pyrosequencing	93.75
Mother_without_T1D	Pyrosequencing	91.28
Mother_with_T1D	Pyrosequencing	92.24
Mother_without_T1D	Pyrosequencing	94.01
Mother_with_T1D	Pyrosequencing	90.09
Mother_without_T1D	Pyrosequencing	93.87
Mother_with_T1D	Pyrosequencing	89.58
Mother_without_T1D	Pyrosequencing	93.55
Mother_with_T1D	Pyrosequencing	95.58
Mother_without_T1D	Pyrosequencing	93.44
Mother_with_T1D	Pyrosequencing	94.57
Mother_without_T1D	Pyrosequencing	94.35
Mother_with_T1D	Pyrosequencing	95.65
Mother_without_T1D	Pyrosequencing	92.1
Mother_with_T1D	Pyrosequencing	94.46
Mother_without_T1D	Pyrosequencing	93.64
Mother_with_T1D	Pyrosequencing	91.92
Mother_without_T1D	Pyrosequencing	92.1
Mother_with_T1D	Pyrosequencing	94.46
Mother_without_T1D	Pyrosequencing	93.87
Mother_with_T1D	Pyrosequencing	93.48
Mother_without_T1D	Pyrosequencing	93.81
Mother_with_T1D	Pyrosequencing	92.86
Mother_without_T1D	Pyrosequencing	93.8

## Sheet: ExtDataFig2_f_midright
group	analysis	chr7_27183346
Mother_with_T1D	Pyrosequencing	84.67
Mother_with_T1D	Pyrosequencing	86
Mother_with_T1D	Pyrosequencing	86.74
Mother_without_T1D	Pyrosequencing	81.43
Mother_without_T1D	Pyrosequencing	90.32
Mother_without_T1D	Pyrosequencing	79.81
Mother_with_T1D	Pyrosequencing	87.39
Mother_with_T1D	Pyrosequencing	90.54
Mother_without_T1D	Pyrosequencing	86.6
Mother_without_T1D	Pyrosequencing	84.99
Mother_with_T1D	Pyrosequencing	80.86
Mother_with_T1D	Pyrosequencing	90.96
Mother_with_T1D	Pyrosequencing	91.18
Mother_with_T1D	Pyrosequencing	69.86
Mother_without_T1D	Pyrosequencing	87.8
Mother_with_T1D	Pyrosequencing	89.28
Mother_without_T1D	Pyrosequencing	84.04
Mother_without_T1D	Pyrosequencing	76.82
Mother_with_T1D	Pyrosequencing	87.65
Mother_with_T1D	Pyrosequencing	87.94
Mother_with_T1D	Pyrosequencing	89.02
Mother_without_T1D	Pyrosequencing	77.45
Mother_with_T1D	Pyrosequencing	86.53
Mother_with_T1D	Pyrosequencing	90.3
Mother_without_T1D	Pyrosequencing	91.24
Mother_with_T1D	Pyrosequencing	68.29
Mother_with_T1D	Pyrosequencing	89.27
Mother_with_T1D	Pyrosequencing	84.72
Mother_without_T1D	Pyrosequencing	88.53
Mother_without_T1D	Pyrosequencing	84.92
Mother_without_T1D	Pyrosequencing	79.56
Mother_without_T1D	Pyrosequencing	76.23
Mother_with_T1D	Pyrosequencing	84.12
Mother_without_T1D	Pyrosequencing	90.03
Mother_with_T1D	Pyrosequencing	87.84
Mother_with_T1D	Pyrosequencing	89.03
Mother_with_T1D	Pyrosequencing	86.98
Mother_with_T1D	Pyrosequencing	89.51
Mother_without_T1D	Pyrosequencing	91.55
Mother_with_T1D	Pyrosequencing	89.94
Mother_with_T1D	Pyrosequencing	89.52
Mother_with_T1D	Pyrosequencing	88.11
Mother_with_T1D	Pyrosequencing	89.37
Mother_with_T1D	Pyrosequencing	86.64
Mother_without_T1D	Pyrosequencing	87.78
Mother_with_T1D	Pyrosequencing	87.49
Mother_with_T1D	Pyrosequencing	91.87
Mother_without_T1D	Pyrosequencing	83.22
Mother_with_T1D	Pyrosequencing	83.44
Mother_with_T1D	Pyrosequencing	84.28
Mother_with_T1D	Pyrosequencing	89.69
Mother_with_T1D	Pyrosequencing	89.81
Mother_without_T1D	Pyrosequencing	87.76
Mother_without_T1D	Pyrosequencing	89.88
Mother_with_T1D	Pyrosequencing	90.06
Mother_with_T1D	Pyrosequencing	87.85
Mother_without_T1D	Pyrosequencing	90.31
Mother_without_T1D	Pyrosequencing	85.6
Mother_with_T1D	Pyrosequencing	90.99
Mother_without_T1D	Pyrosequencing	88.08
Mother_with_T1D	Pyrosequencing	91.93
Mother_without_T1D	Pyrosequencing	91.38
Mother_without_T1D	Pyrosequencing	88.88
Mother_without_T1D	Pyrosequencing	91.85
Mother_without_T1D	Pyrosequencing	77.7
Mother_with_T1D	Pyrosequencing	90.62
Mother_without_T1D	Pyrosequencing	88.12
Mother_without_T1D	Pyrosequencing	85.05
Mother_without_T1D	Pyrosequencing	90.1
Mother_with_T1D	Pyrosequencing	87.59
Mother_with_T1D	Pyrosequencing	88.95
Mother_without_T1D	Pyrosequencing	75.23
Mother_with_T1D	Pyrosequencing	89.36
Mother_without_T1D	Pyrosequencing	77.44

## Sheet: ExtDataFig2_f_right
group	analysis	chr7_27183386
Mother_with_T1D	Pyrosequencing	91.34
Mother_with_T1D	Pyrosequencing	92.29
Mother_with_T1D	Pyrosequencing	93.61
Mother_without_T1D	Pyrosequencing	92.38
Mother_without_T1D	Pyrosequencing	91.82
Mother_without_T1D	Pyrosequencing	94.17
Mother_without_T1D	Pyrosequencing	87.41
Mother_with_T1D	Pyrosequencing	91.59
Mother_without_T1D	Pyrosequencing	92
Mother_without_T1D	Pyrosequencing	92.73
Mother_with_T1D	Pyrosequencing	89.59
Mother_with_T1D	Pyrosequencing	94.05
Mother_with_T1D	Pyrosequencing	94.28
Mother_with_T1D	Pyrosequencing	82.01
Mother_without_T1D	Pyrosequencing	93.4
Mother_with_T1D	Pyrosequencing	92.44
Mother_without_T1D	Pyrosequencing	92.65
Mother_without_T1D	Pyrosequencing	93.62
Mother_with_T1D	Pyrosequencing	93.88
Mother_with_T1D	Pyrosequencing	93.04
Mother_with_T1D	Pyrosequencing	91.48
Mother_with_T1D	Pyrosequencing	92.33
Mother_with_T1D	Pyrosequencing	82.27
Mother_without_T1D	Pyrosequencing	90.42
Mother_with_T1D	Pyrosequencing	94.23
Mother_without_T1D	Pyrosequencing	93.11
Mother_without_T1D	Pyrosequencing	89.42
Mother_without_T1D	Pyrosequencing	84.73
Mother_without_T1D	Pyrosequencing	84.01
Mother_with_T1D	Pyrosequencing	91.1
Mother_with_T1D	Pyrosequencing	90
Mother_with_T1D	Pyrosequencing	94.4
Mother_with_T1D	Pyrosequencing	92.04
Mother_with_T1D	Pyrosequencing	91.47
Mother_with_T1D	Pyrosequencing	87.42
Mother_with_T1D	Pyrosequencing	91.69
Mother_with_T1D	Pyrosequencing	91.28
Mother_with_T1D	Pyrosequencing	90.29
Mother_with_T1D	Pyrosequencing	91.01
Mother_without_T1D	Pyrosequencing	93.07
Mother_with_T1D	Pyrosequencing	92.38
Mother_without_T1D	Pyrosequencing	93.38
Mother_without_T1D	Pyrosequencing	87.44
Mother_without_T1D	Pyrosequencing	88.62
Mother_with_T1D	Pyrosequencing	93.37
Mother_with_T1D	Pyrosequencing	91.66
Mother_without_T1D	Pyrosequencing	92.98
Mother_with_T1D	Pyrosequencing	91.03
Mother_without_T1D	Pyrosequencing	87.29
Mother_without_T1D	Pyrosequencing	92.09
Mother_without_T1D	Pyrosequencing	91.91
Mother_without_T1D	Pyrosequencing	91.44
