# Supplementary material for: Blood methylome signatures in children exposed to maternal type 1 diabetes are linked to protection against islet autoimmunity
Source: Nat Metab. 2025 Nov 6;7(11):2236–49. doi: 10.1038/s42255-025-01403-w (PMC12638243; doi:10.1038/s42255-025-01403-w)
Supplement: Supplementary file 10 — Statistical source data. [file 42255_2025_1403_MOESM10_ESM.xlsx]

## Sheet: ExtDataFig3_a
CpG	Pyrosequencing	Array
cg00106345	56.16	28.83832
cg00106345	57.55	22.81788
cg00106345	54.44	12.79136
cg00106345	57.39	19.42969
cg00106345	66.8	33.32734
cg00106345	70.16	25.85393
cg00106345	77.96	45.76225
cg00106345	56.69	29.70819
cg00106345	56.33	24.10575
cg00106345	80.82	48.56276
cg00106345	59.03	15.42252
cg00106345	47.12	14.68333
cg00106345	58.88	31.17343
cg00106345	53.88	23.00577
cg00106345	60.87	25.12885
cg00106345	64.61	31.42498
cg00106345	57.95	26.57471
cg00106345	82.07	51.54832
cg00106345	54.8	25.96904
cg00106345	65.54	32.55536
cg00106345	68.93	34.51568
cg00106345	80.06	41.33056
cg00106345	73.91	36.61857
cg00106345	70.22	40.79523
cg00106345	63.38	24.22042
cg00106345	74.55	47.1382
cg00106345	73.19	26.39211
cg00106345	77.44	42.44286
cg00106345	70.9	28.38945
cg00106345	51.77	17.04986
cg00106345	66.66	35.25594
cg00106345	40.71	12.84494
cg00106345	68.58	30.5947
cg00106345	67.2	31.80813
cg00106345	57.33	44.13095
cg00106345	51.85	20.15905
cg00106345	49.01	21.41309
cg00106345	57.33	44.13095
cg00106345	51.85	20.15905
cg00106345	73.19	26.39211
cg00106345	61.33	27.20049
cg00106345	60.35	28.52035
cg00106345	68.24	33.57441
cg00106345	73.88	39.72074
cg07357081	82.32	68.86848
cg07357081	84.3	72.49627
cg07357081	86.84	77.17417
cg07357081	80.43	65.32819
cg07357081	84.84	72.31573
cg07357081	80.25	70.10092
cg07357081	85.88	79.45133
cg07357081	85.82	76.00021
cg07357081	85.54	74.12787
cg07357081	81.91	42.69777
cg07357081	85.95	79.91058
cg07357081	85.94	75.50526
cg07357081	84.88	76.61881
cg07357081	81.33	71.18903
cg07357081	84.68	70.73948
cg07357081	77.89	60.72542
cg07357081	87.16	74.69016
cg07357081	81.44	66.75228
cg07357081	78.19	59.57642
cg07357081	86.05	74.22125
cg07357081	79.51	66.99419
cg07357081	79.44	70.9943
cg07357081	69.8	61.11852
cg07357081	82.74	76.51164
cg07357081	83.33	74.93467
cg07357081	82.25	74.33897
cg07357081	80.92	72.96072
cg07357081	79.62	72.17594
cg07357081	82.38	73.22293
cg07357081	85.35	78.55367
cg07357081	71.02	74.52795
cg07357081	76.57	69.11122
cg07357081	85.71	77.65788
cg07357081	84.17	73.69735
cg07357081	86.86	79.91485
cg07357081	86.03	77.76223
cg07357081	78.52	66.68446
cg07357081	85.95	82.83611
cg07357081	81.4	73.6658
cg27003765	78.84	68.82345
cg27003765	87.62	72.64538
cg27003765	88.63	75.97059
cg27003765	79.73	66.8377
cg27003765	89.39	79.23623
cg27003765	87.5	66.27324
cg27003765	88.34	76.02022
cg27003765	90.07	74.17972
cg27003765	86.97	68.25461
cg27003765	88.42	76.89227
cg27003765	88.6	77.36486
cg27003765	79.24	72.20562
cg27003765	90.6	74.44163
cg27003765	76.15	62.54341
cg27003765	81.94	77.42588
cg27003765	80.73	68.38843
cg27003765	75.99	63.14174
cg27003765	90.3	77.51204
cg27003765	82.22	64.58046
cg27003765	68.89	65.24639
cg27003765	79.96	76.67287
cg27003765	73.69	72.43023
cg27003765	73.99	74.22384
cg27003765	77.35	69.3173
cg27003765	76.85	77.65908
cg27003765	69.71	68.93745
cg27003765	73.95	71.30855
cg27003765	77.08	79.27068
cg27003765	76.64	75.82055
cg27003765	74.88	66.95692
cg27003765	75.82	63.74434
cg27003765	73.92	75.00005
cg27003765	78.25	82.08209
cg27003765	77.61	76.26436
cg27003765	74.62	64.05024
cg27003765	94.88	85.52648
cg27003765	79.3	71.59703
cg27003765	69.76	57.19348
cg27003765	84.26	69.65829
cg27003765	79.38	64.32109
cg27003765	85.74	70.45304
cg27003765	79.2	64.2258
cg27003765	80.23	64.4813
cg27003765	91.88	73.19145
cg27003765	81.96	70.39669
cg27003765	91.2	75.31146
cg27003765	82.95	67.39108
cg27003765	83.95	65.38162
cg27003765	81.66	70.95691
cg27003765	79.57	67.21081
cg27003765	80.27	63.72281
cg27003765	87.22	73.92905
cg27003765	87.02	69.74848
cg26266427	60.4	52.9170719909133
cg26266427	48.28	52.7061086720366
cg26266427	48.74	50.4311671029346
cg26266427	55.2	57.9239615028894
cg26266427	58.78	60.6557647016309
cg26266427	55.5	61.4976376302474
cg26266427	56.8	58.3169355775511
cg26266427	56.41	35.5423759875196
cg26266427	51.1	53.3302172411094
cg26266427	61.21	44.3417704620402
cg26266427	57.8	44.4891073470001
cg26266427	56.58	62.0547681559259
cg26266427	58.32	52.2077233530118
cg26266427	66.56	49.7692961323531
cg26266427	56.36	55.8459219673402
cg26266427	62.7	51.5805224598627
cg26266427	34.28	45.8335560400279
cg26266427	64.46	55.1059450082689
cg26266427	41.37	58.1250390309232
cg26266427	74.71	43.6405216234834
cg26266427	60.78	47.0325426237175
cg26266427	53.74	56.2210297978988
cg26266427	64.57	62.8993154985404
cg26266427	59.91	45.0172754403397
cg26266427	45.58	43.9503228687379
cg26266427	56.6	58.3175602564796
cg26266427	62.94	54.8327518824219
cg26266427	53.58	41.8451562542902
cg26266427	65.23	43.4541983049403
cg26266427	67.59	57.1808024129714
cg26266427	59.17	58.2385497935964
cg26266427	61.65	64.328726764202
cg26266427	37.2	59.1811055217057
cg26266427	67.1	65.9014531752521
cg26266427	77.07	44.645007240824
cg26266427	59.39	61.9931399994749
cg26266427	58.84	54.5852133586046
cg26266427	69.12	57.704825349289
cg26266427	62.96	50.8510471226355
cg26266427	53.65	44.6369837037603
cg26266427	41.42	54.8361654162492
cg26266427	51.45	66.7242552731387
cg26266427	49.59	49.1210269036799
cg26266427	52.51	43.6582175481044
cg26266427	47.73	54.5428274409072
cg26266427	58.56	47.850811952716
cg26266427	44.25	53.6272622109827
cg26266427	57.74	37.1252117994113
cg26266427	42.8	56.8368385700165
cg26266427	56.93	48.3746692525455
cg26266427	42.43	52.1052067497659
cg26266427	31.02	50.9683264250272
cg26266427	43.88	56.151589421563
cg26266427	61.4	48.9782567670048
cg26266427	45.35	59.0402955747354
cg26266427	55.78	55.7112673548493
cg26266427	58.53	58.8950803400352
cg26266427	40.6	50.9891675717536
cg26266427	53.62	44.8402385737735
cg26266427	64.06	54.4822299580791
cg26266427	40.28	40.4229709556976
cg26266427	65.11	50.2737587211501
cg26266427	48.45	55.0452394812018
cg01337207	53.23	44.1236434971218
cg01337207	59.96	47.3848023897112
cg01337207	56.35	46.7386919575301
cg01337207	57.41	60.2276221224012
cg01337207	41.46	63.4905863376644
cg01337207	40.9	60.5644238737319
cg01337207	46.26	58.4227413225229
cg01337207	49.12	53.7684980182273
cg01337207	41.87	38.7017675507028
cg01337207	38.51	51.7331252210333
cg01337207	51.82	53.3086551406657
cg01337207	45.38	40.5156294435347
cg01337207	44.06	42.3276779456519
cg01337207	52.28	52.6731660554327
cg01337207	37.45	34.6216663037475
cg01337207	47.5	44.5121132230734
cg01337207	48.78	43.0796981743662
cg01337207	51.42	52.2313347594731
cg01337207	51.05	25.659108198081
cg01337207	53.88	46.8834829566072
cg01337207	46.93	48.905203160612
cg01337207	53	48.7756521735401
cg01337207	52.5	34.2736384375108
cg01337207	49.67	48.6731812007009
cg01337207	47.9	56.4763777047285
cg01337207	54.3	41.7284437639866
cg01337207	38.81	31.0047986728785
cg01337207	52.18	48.7312522558707
cg01337207	56.91	59.0189034546385
cg01337207	53.48	40.5821786310579
cg01337207	51.8	51.7330770827795
cg01337207	56.82	54.0676306652567
cg01337207	54.8	40.4258860335982
cg01337207	47.55	42.1511054944501
cg01337207	58.65	40.3932345776704
cg01337207	51.76	40.1274251252033
cg01337207	65.0999999999999	51.3125824000498
cg01337207	43.93	26.8284217285553
cg01337207	45.05	38.0315504884398
cg01337207	27.67	51.0108303763375
cg01337207	51.38	40.7179669231195
cg01337207	60.89	50.4503374623198
cg01337207	61.22	57.7740610850376
cg01337207	40.2299999999999	50.2883905269241
cg01337207	59.11	33.3366570476936
cg01337207	56.64	43.3206240856458
cg01337207	55.56	51.2524942136885
cg01337207	61.09	41.3627923950988
cg01337207	46.91	38.7565332009737
cg01337207	51.94	37.1215930928349
cg01337207	53.91	43.3703182240632
cg01337207	40.85	43.7058260459919
cg01337207	51.04	65.4283187997051
cg01337207	43.41	48.3975516207597
cg01337207	54.57	47.3033241492292
cg01337207	63.41	49.438133042509
cg01337207	42.36	54.8191003078877
cg01337207	56.55	38.8715855744463
cg01337207	44.96	42.5531227561936
cg01337207	50.06	44.1824869095369
cg01337207	63.85	47.1506972893861
cg01337207	53.8	32.0699245676677
cg01337207	43.97	35.5894862542396
cg01337207	43.18	45.4978037818738
cg01337207	46.05	42.1709806142881
cg01337207	65.61	44.4718564699267
cg01337207	51.63	44.8601012819349

## Sheet: ExtDataFig3_b
group	analysis	cg00106345
Mother_without_T1D	Pyrosequencing	56.16
Mother_with_T1D	Pyrosequencing	57.55
Mother_without_T1D	Pyrosequencing	54.44
Mother_with_T1D	Pyrosequencing	57.39
Mother_without_T1D	Pyrosequencing	66.8
Mother_with_T1D	Pyrosequencing	70.16
Mother_without_T1D	Pyrosequencing	77.96
Mother_without_T1D	Pyrosequencing	56.69
Mother_with_T1D	Pyrosequencing	56.33
Mother_without_T1D	Pyrosequencing	80.82
Mother_with_T1D	Pyrosequencing	59.03
Mother_without_T1D	Pyrosequencing	47.12
Mother_with_T1D	Pyrosequencing	58.88
Mother_without_T1D	Pyrosequencing	53.88
Mother_with_T1D	Pyrosequencing	60.87
Mother_without_T1D	Pyrosequencing	64.61
Mother_with_T1D	Pyrosequencing	57.95
Mother_without_T1D	Pyrosequencing	82.07
Mother_without_T1D	Pyrosequencing	54.8
Mother_with_T1D	Pyrosequencing	65.54
Mother_without_T1D	Pyrosequencing	68.93
Mother_without_T1D	Pyrosequencing	73.91
Mother_without_T1D	Pyrosequencing	63.38
Mother_without_T1D	Pyrosequencing	73.19
Mother_without_T1D	Pyrosequencing	70.9
Mother_with_T1D	Pyrosequencing	51.77
Mother_without_T1D	Pyrosequencing	66.66
Mother_with_T1D	Pyrosequencing	40.71
Mother_without_T1D	Pyrosequencing	68.58
Mother_with_T1D	Pyrosequencing	67.2
Mother_without_T1D	Pyrosequencing	57.33
Mother_with_T1D	Pyrosequencing	51.85
Mother_with_T1D	Pyrosequencing	49.01
Mother_without_T1D	Pyrosequencing	57.33
Mother_with_T1D	Pyrosequencing	51.85
Mother_without_T1D	Pyrosequencing	73.19
Mother_with_T1D	Pyrosequencing	61.33
Mother_without_T1D	Pyrosequencing	60.35
Mother_with_T1D	Pyrosequencing	68.24
Mother_without_T1D	Pyrosequencing	73.88
Mother_without_T1D	Array	28.83832
Mother_with_T1D	Array	22.81788
Mother_without_T1D	Array	12.79136
Mother_with_T1D	Array	19.42969
Mother_without_T1D	Array	33.32734
Mother_with_T1D	Array	25.85393
Mother_without_T1D	Array	45.76225
Mother_without_T1D	Array	29.70819
Mother_with_T1D	Array	24.10575
Mother_without_T1D	Array	48.56276
Mother_with_T1D	Array	15.42252
Mother_without_T1D	Array	14.68333
Mother_with_T1D	Array	31.17343
Mother_without_T1D	Array	23.00577
Mother_with_T1D	Array	25.12885
Mother_without_T1D	Array	31.42498
Mother_with_T1D	Array	26.57471
Mother_without_T1D	Array	51.54832
Mother_without_T1D	Array	25.96904
Mother_with_T1D	Array	32.55536
Mother_without_T1D	Array	34.51568
Mother_without_T1D	Array	36.61857
Mother_without_T1D	Array	24.22042
Mother_without_T1D	Array	26.39211
Mother_without_T1D	Array	28.38945
Mother_with_T1D	Array	17.04986
Mother_without_T1D	Array	35.25594
Mother_with_T1D	Array	12.84494
Mother_without_T1D	Array	30.5947
Mother_with_T1D	Array	31.80813
Mother_without_T1D	Array	44.13095
Mother_with_T1D	Array	20.15905
Mother_with_T1D	Array	21.41309
Mother_without_T1D	Array	44.13095
Mother_with_T1D	Array	20.15905
Mother_without_T1D	Array	26.39211
Mother_with_T1D	Array	27.20049
Mother_without_T1D	Array	28.52035
Mother_with_T1D	Array	33.57441
Mother_without_T1D	Array	39.72074

## Sheet: ExtDataFig3_c
group	analysis	cg27003765
Mother_with_T1D	Pyrosequencing	78.84
Mother_without_T1D	Pyrosequencing	87.62
Mother_with_T1D	Pyrosequencing	88.63
Mother_with_T1D	Pyrosequencing	79.73
Mother_with_T1D	Pyrosequencing	89.39
Mother_without_T1D	Pyrosequencing	87.5
Mother_with_T1D	Pyrosequencing	88.34
Mother_with_T1D	Pyrosequencing	90.07
Mother_without_T1D	Pyrosequencing	86.97
Mother_with_T1D	Pyrosequencing	88.42
Mother_with_T1D	Pyrosequencing	88.6
Mother_without_T1D	Pyrosequencing	79.24
Mother_with_T1D	Pyrosequencing	90.6
Mother_without_T1D	Pyrosequencing	76.15
Mother_with_T1D	Pyrosequencing	81.94
Mother_without_T1D	Pyrosequencing	80.73
Mother_without_T1D	Pyrosequencing	75.99
Mother_with_T1D	Pyrosequencing	90.3
Mother_without_T1D	Pyrosequencing	82.22
Mother_with_T1D	Pyrosequencing	79.96
Mother_without_T1D	Pyrosequencing	73.69
Mother_with_T1D	Pyrosequencing	73.99
Mother_without_T1D	Pyrosequencing	77.35
Mother_with_T1D	Pyrosequencing	76.85
Mother_without_T1D	Pyrosequencing	73.95
Mother_with_T1D	Pyrosequencing	77.08
Mother_without_T1D	Pyrosequencing	76.64
Mother_with_T1D	Pyrosequencing	74.88
Mother_with_T1D	Pyrosequencing	75.82
Mother_without_T1D	Pyrosequencing	73.92
Mother_with_T1D	Pyrosequencing	78.25
Mother_with_T1D	Pyrosequencing	77.61
Mother_without_T1D	Pyrosequencing	74.62
Mother_with_T1D	Pyrosequencing	94.88
Mother_without_T1D	Pyrosequencing	79.3
Mother_without_T1D	Pyrosequencing	69.76
Mother_without_T1D	Pyrosequencing	84.26
Mother_without_T1D	Pyrosequencing	79.38
Mother_with_T1D	Pyrosequencing	85.74
Mother_without_T1D	Pyrosequencing	79.2
Mother_without_T1D	Pyrosequencing	80.23
Mother_without_T1D	Pyrosequencing	91.88
Mother_with_T1D	Pyrosequencing	84.3
Mother_with_T1D	Pyrosequencing	86.23
Mother_with_T1D	Pyrosequencing	88.68
Mother_with_T1D	Pyrosequencing	81.96
Mother_with_T1D	Pyrosequencing	91.2
Mother_without_T1D	Pyrosequencing	82.95
Mother_without_T1D	Pyrosequencing	83.95
Mother_without_T1D	Pyrosequencing	81.66
Mother_with_T1D	Pyrosequencing	79.57
Mother_with_T1D	Pyrosequencing	80.27
Mother_with_T1D	Pyrosequencing	87.22
Mother_with_T1D	Pyrosequencing	87.02
Mother_with_T1D	Array	68.82345
Mother_without_T1D	Array	72.64538
Mother_with_T1D	Array	75.97059
Mother_with_T1D	Array	66.8377
Mother_with_T1D	Array	79.23623
Mother_without_T1D	Array	66.27324
Mother_with_T1D	Array	76.02022
Mother_with_T1D	Array	74.17972
Mother_without_T1D	Array	68.25461
Mother_with_T1D	Array	76.89227
Mother_with_T1D	Array	77.36486
Mother_without_T1D	Array	72.20562
Mother_with_T1D	Array	74.44163
Mother_without_T1D	Array	62.54341
Mother_with_T1D	Array	77.42588
Mother_without_T1D	Array	68.38843
Mother_without_T1D	Array	63.14174
Mother_with_T1D	Array	77.51204
Mother_without_T1D	Array	64.58046
Mother_without_T1D	Array	64.90051
Mother_without_T1D	Array	73.1096
Mother_with_T1D	Array	68.51327
Mother_without_T1D	Array	73.1096
Mother_with_T1D	Array	68.51327
Mother_without_T1D	Array	64.90051
Mother_with_T1D	Array	76.67287
Mother_without_T1D	Array	72.43023
Mother_with_T1D	Array	74.22384
Mother_without_T1D	Array	69.3173
Mother_with_T1D	Array	77.65908
Mother_without_T1D	Array	71.30855
Mother_with_T1D	Array	79.27068
Mother_without_T1D	Array	75.82055
Mother_with_T1D	Array	66.95692
Mother_with_T1D	Array	63.74434
Mother_without_T1D	Array	75.00005
Mother_with_T1D	Array	82.08209
Mother_with_T1D	Array	76.26436
Mother_without_T1D	Array	64.05024
Mother_with_T1D	Array	85.52648
Mother_without_T1D	Array	71.59703
Mother_with_T1D	Array	70.39669
Mother_with_T1D	Array	75.31146
Mother_without_T1D	Array	67.39108
Mother_without_T1D	Array	65.38162
Mother_without_T1D	Array	57.19348
Mother_without_T1D	Array	69.65829
Mother_without_T1D	Array	64.32109
Mother_with_T1D	Array	70.45304
Mother_without_T1D	Array	64.2258
Mother_without_T1D	Array	70.95691
Mother_with_T1D	Array	67.21081
Mother_with_T1D	Array	63.72281
Mother_with_T1D	Array	73.92905
Mother_with_T1D	Array	69.74848
Mother_without_T1D	Array	64.4813
Mother_without_T1D	Array	73.19145
Mother_with_T1D	Array	73.94822
Mother_with_T1D	Array	70.50915
Mother_with_T1D	Array	69.30869

## Sheet: ExtDataFig3_d
group	analysis	cg07357081
Mother_with_T1D	Pyrosequencing	82.32
Mother_without_T1D	Pyrosequencing	84.3
Mother_with_T1D	Pyrosequencing	86.84
Mother_with_T1D	Pyrosequencing	80.43
Mother_with_T1D	Pyrosequencing	84.84
Mother_without_T1D	Pyrosequencing	80.25
Mother_with_T1D	Pyrosequencing	85.88
Mother_without_T1D	Pyrosequencing	85.82
Mother_with_T1D	Pyrosequencing	85.54
Mother_with_T1D	Pyrosequencing	85.95
Mother_without_T1D	Pyrosequencing	85.94
Mother_with_T1D	Pyrosequencing	84.88
Mother_without_T1D	Pyrosequencing	81.33
Mother_with_T1D	Pyrosequencing	84.68
Mother_without_T1D	Pyrosequencing	77.89
Mother_with_T1D	Pyrosequencing	87.16
Mother_without_T1D	Pyrosequencing	81.44
Mother_without_T1D	Pyrosequencing	78.19
Mother_with_T1D	Pyrosequencing	86.05
Mother_without_T1D	Pyrosequencing	79.51
Mother_with_T1D	Pyrosequencing	79.44
Mother_without_T1D	Pyrosequencing	69.8
Mother_with_T1D	Pyrosequencing	82.74
Mother_without_T1D	Pyrosequencing	83.33
Mother_with_T1D	Pyrosequencing	82.25
Mother_with_T1D	Pyrosequencing	80.92
Mother_with_T1D	Pyrosequencing	79.62
Mother_without_T1D	Pyrosequencing	82.38
Mother_with_T1D	Pyrosequencing	85.35
Mother_without_T1D	Pyrosequencing	71.02
Mother_with_T1D	Pyrosequencing	76.57
Mother_with_T1D	Pyrosequencing	85.71
Mother_without_T1D	Pyrosequencing	84.17
Mother_with_T1D	Pyrosequencing	86.86
Mother_without_T1D	Pyrosequencing	86.03
Mother_without_T1D	Pyrosequencing	78.52
Mother_with_T1D	Pyrosequencing	85.95
Mother_without_T1D	Pyrosequencing	81.4
Mother_with_T1D	Array	68.86848
Mother_without_T1D	Array	72.49627
Mother_with_T1D	Array	77.17417
Mother_with_T1D	Array	65.32819
Mother_with_T1D	Array	72.31573
Mother_without_T1D	Array	70.10092
Mother_with_T1D	Array	79.45133
Mother_without_T1D	Array	76.00021
Mother_with_T1D	Array	74.12787
Mother_with_T1D	Array	79.91058
Mother_without_T1D	Array	75.50526
Mother_with_T1D	Array	76.61881
Mother_without_T1D	Array	71.18903
Mother_with_T1D	Array	70.73948
Mother_without_T1D	Array	60.72542
Mother_with_T1D	Array	74.69016
Mother_without_T1D	Array	66.75228
Mother_without_T1D	Array	59.57642
Mother_with_T1D	Array	74.22125
Mother_without_T1D	Array	66.99419
Mother_without_T1D	Array	65.65745
Mother_with_T1D	Array	75.38219
Mother_with_T1D	Array	75.38219
Mother_without_T1D	Array	65.65745
Mother_with_T1D	Array	70.9943
Mother_without_T1D	Array	61.11852
Mother_with_T1D	Array	76.51164
Mother_without_T1D	Array	74.93467
Mother_with_T1D	Array	74.33897
Mother_with_T1D	Array	72.96072
Mother_with_T1D	Array	72.17594
Mother_without_T1D	Array	73.22293
Mother_with_T1D	Array	78.55367
Mother_without_T1D	Array	74.52795
Mother_with_T1D	Array	69.11122
Mother_with_T1D	Array	77.65788
Mother_without_T1D	Array	73.69735
Mother_with_T1D	Array	79.91485
Mother_without_T1D	Array	77.76223
Mother_without_T1D	Array	66.68446
Mother_with_T1D	Array	82.83611
Mother_without_T1D	Array	73.6658

## Sheet: ExtDataFig3_e
group	analysis	cg26266427
Mother_with_T1D	Pyrosequencing	60.4
Mother_with_T1D	Pyrosequencing	48.28
Mother_with_T1D	Pyrosequencing	48.74
Mother_without_T1D	Pyrosequencing	55.2
Mother_with_T1D	Pyrosequencing	58.78
Mother_without_T1D	Pyrosequencing	55.5
Mother_without_T1D	Pyrosequencing	56.8
Mother_without_T1D	Pyrosequencing	56.41
Mother_with_T1D	Pyrosequencing	51.1
Mother_with_T1D	Pyrosequencing	61.21
Mother_with_T1D	Pyrosequencing	57.8
Mother_with_T1D	Pyrosequencing	56.58
Mother_without_T1D	Pyrosequencing	58.32
Mother_without_T1D	Pyrosequencing	66.56
Mother_with_T1D	Pyrosequencing	56.36
Mother_without_T1D	Pyrosequencing	62.7
Mother_without_T1D	Pyrosequencing	34.28
Mother_with_T1D	Pyrosequencing	64.46
Mother_without_T1D	Pyrosequencing	41.37
Mother_with_T1D	Pyrosequencing	74.71
Mother_without_T1D	Pyrosequencing	60.78
Mother_with_T1D	Pyrosequencing	53.74
Mother_with_T1D	Pyrosequencing	64.57
Mother_without_T1D	Pyrosequencing	59.91
Mother_without_T1D	Pyrosequencing	45.58
Mother_without_T1D	Pyrosequencing	56.6
Mother_with_T1D	Pyrosequencing	62.94
Mother_with_T1D	Pyrosequencing	53.58
Mother_with_T1D	Pyrosequencing	65.23
Mother_with_T1D	Pyrosequencing	67.59
Mother_with_T1D	Pyrosequencing	59.17
Mother_with_T1D	Pyrosequencing	61.65
Mother_with_T1D	Pyrosequencing	37.2
Mother_with_T1D	Pyrosequencing	67.1
Mother_with_T1D	Pyrosequencing	77.07
Mother_with_T1D	Pyrosequencing	59.39
Mother_with_T1D	Pyrosequencing	58.84
Mother_with_T1D	Pyrosequencing	69.12
Mother_with_T1D	Pyrosequencing	62.96
Mother_without_T1D	Pyrosequencing	53.65
Mother_without_T1D	Pyrosequencing	41.42
Mother_with_T1D	Pyrosequencing	51.45
Mother_without_T1D	Pyrosequencing	49.59
Mother_without_T1D	Pyrosequencing	52.51
Mother_with_T1D	Pyrosequencing	47.73
Mother_without_T1D	Pyrosequencing	58.56
Mother_with_T1D	Pyrosequencing	44.25
Mother_without_T1D	Pyrosequencing	57.74
Mother_without_T1D	Pyrosequencing	42.8
Mother_without_T1D	Pyrosequencing	56.93
Mother_with_T1D	Pyrosequencing	42.43
Mother_without_T1D	Pyrosequencing	31.02
Mother_without_T1D	Pyrosequencing	43.88
Mother_with_T1D	Pyrosequencing	61.4
Mother_without_T1D	Pyrosequencing	45.35
Mother_with_T1D	Pyrosequencing	55.78
Mother_with_T1D	Pyrosequencing	58.53
Mother_without_T1D	Pyrosequencing	40.6
Mother_without_T1D	Pyrosequencing	53.62
Mother_without_T1D	Pyrosequencing	64.06
Mother_without_T1D	Pyrosequencing	40.28
Mother_without_T1D	Pyrosequencing	65.11
Mother_without_T1D	Pyrosequencing	48.45
Mother_with_T1D	Array	52.9170719909133
Mother_with_T1D	Array	52.7061086720366
Mother_with_T1D	Array	50.4311671029346
Mother_without_T1D	Array	57.9239615028894
Mother_with_T1D	Array	60.6557647016309
Mother_without_T1D	Array	61.4976376302474
Mother_without_T1D	Array	58.3169355775511
Mother_without_T1D	Array	35.5423759875196
Mother_with_T1D	Array	53.3302172411094
Mother_with_T1D	Array	44.3417704620402
Mother_with_T1D	Array	44.4891073470001
Mother_with_T1D	Array	62.0547681559259
Mother_without_T1D	Array	52.2077233530118
Mother_without_T1D	Array	49.7692961323531
Mother_with_T1D	Array	55.8459219673402
Mother_without_T1D	Array	51.5805224598627
Mother_without_T1D	Array	45.8335560400279
Mother_with_T1D	Array	55.1059450082689
Mother_without_T1D	Array	58.1250390309232
Mother_with_T1D	Array	43.6405216234834
Mother_without_T1D	Array	47.0325426237175
Mother_with_T1D	Array	56.2210297978988
Mother_with_T1D	Array	62.8993154985404
Mother_without_T1D	Array	45.0172754403397
Mother_without_T1D	Array	43.9503228687379
Mother_without_T1D	Array	58.3175602564796
Mother_with_T1D	Array	54.8327518824219
Mother_with_T1D	Array	41.8451562542902
Mother_with_T1D	Array	43.4541983049403
Mother_with_T1D	Array	57.1808024129714
Mother_with_T1D	Array	58.2385497935964
Mother_with_T1D	Array	64.328726764202
Mother_with_T1D	Array	59.1811055217057
Mother_with_T1D	Array	65.9014531752521
Mother_with_T1D	Array	44.645007240824
Mother_with_T1D	Array	61.9931399994749
Mother_with_T1D	Array	54.5852133586046
Mother_with_T1D	Array	57.704825349289
Mother_with_T1D	Array	50.8510471226355
Mother_without_T1D	Array	44.6369837037603
Mother_without_T1D	Array	54.8361654162492
Mother_with_T1D	Array	66.7242552731387
Mother_without_T1D	Array	49.1210269036799
Mother_without_T1D	Array	43.6582175481044
Mother_with_T1D	Array	54.5428274409072
Mother_without_T1D	Array	47.850811952716
Mother_with_T1D	Array	53.6272622109827
Mother_without_T1D	Array	37.1252117994113
Mother_without_T1D	Array	56.8368385700165
Mother_without_T1D	Array	48.3746692525455
Mother_with_T1D	Array	52.1052067497659
Mother_without_T1D	Array	50.9683264250272
Mother_without_T1D	Array	56.151589421563
Mother_with_T1D	Array	48.9782567670048
Mother_without_T1D	Array	59.0402955747354
Mother_with_T1D	Array	55.7112673548493
Mother_with_T1D	Array	58.8950803400352
Mother_without_T1D	Array	50.9891675717536
Mother_without_T1D	Array	44.8402385737735
Mother_without_T1D	Array	54.4822299580791
Mother_without_T1D	Array	40.4229709556976
Mother_without_T1D	Array	50.2737587211501
Mother_without_T1D	Array	55.0452394812018

## Sheet: ExtDataFig3_f
group	analysis	cg01337207
Mother_with_T1D	Pyrosequencing	53.23
Mother_with_T1D	Pyrosequencing	59.96
Mother_with_T1D	Pyrosequencing	56.35
Mother_without_T1D	Pyrosequencing	57.41
Mother_without_T1D	Pyrosequencing	41.46
Mother_without_T1D	Pyrosequencing	40.9
Mother_without_T1D	Pyrosequencing	46.26
Mother_without_T1D	Pyrosequencing	49.12
Mother_without_T1D	Pyrosequencing	41.87
Mother_with_T1D	Pyrosequencing	38.51
Mother_without_T1D	Pyrosequencing	51.82
Mother_with_T1D	Pyrosequencing	45.38
Mother_with_T1D	Pyrosequencing	44.06
Mother_without_T1D	Pyrosequencing	52.28
Mother_with_T1D	Pyrosequencing	37.45
Mother_without_T1D	Pyrosequencing	47.5
Mother_without_T1D	Pyrosequencing	48.78
Mother_without_T1D	Pyrosequencing	51.42
Mother_with_T1D	Pyrosequencing	51.05
Mother_without_T1D	Pyrosequencing	53.88
Mother_with_T1D	Pyrosequencing	46.93
Mother_without_T1D	Pyrosequencing	53
Mother_with_T1D	Pyrosequencing	52.5
Mother_with_T1D	Pyrosequencing	49.67
Mother_without_T1D	Pyrosequencing	47.9
Mother_without_T1D	Pyrosequencing	54.3
Mother_with_T1D	Pyrosequencing	38.81
Mother_with_T1D	Pyrosequencing	52.18
Mother_without_T1D	Pyrosequencing	56.91
Mother_without_T1D	Pyrosequencing	53.48
Mother_without_T1D	Pyrosequencing	51.8
Mother_without_T1D	Pyrosequencing	56.82
Mother_with_T1D	Pyrosequencing	54.8
Mother_without_T1D	Pyrosequencing	47.55
Mother_with_T1D	Pyrosequencing	58.65
Mother_with_T1D	Pyrosequencing	51.76
Mother_without_T1D	Pyrosequencing	65.0999999999999
Mother_with_T1D	Pyrosequencing	43.93
Mother_with_T1D	Pyrosequencing	45.05
Mother_with_T1D	Pyrosequencing	27.67
Mother_without_T1D	Pyrosequencing	51.38
Mother_with_T1D	Pyrosequencing	60.89
Mother_without_T1D	Pyrosequencing	61.22
Mother_with_T1D	Pyrosequencing	40.2299999999999
Mother_with_T1D	Pyrosequencing	59.11
Mother_without_T1D	Pyrosequencing	56.64
Mother_without_T1D	Pyrosequencing	55.56
Mother_without_T1D	Pyrosequencing	61.09
Mother_without_T1D	Pyrosequencing	46.91
Mother_without_T1D	Pyrosequencing	51.94
Mother_without_T1D	Pyrosequencing	53.91
Mother_with_T1D	Pyrosequencing	40.85
Mother_without_T1D	Pyrosequencing	51.04
Mother_without_T1D	Pyrosequencing	43.41
Mother_without_T1D	Pyrosequencing	54.57
Mother_without_T1D	Pyrosequencing	63.41
Mother_without_T1D	Pyrosequencing	42.36
Mother_with_T1D	Pyrosequencing	56.55
Mother_with_T1D	Pyrosequencing	44.96
Mother_with_T1D	Pyrosequencing	50.06
Mother_without_T1D	Pyrosequencing	63.85
Mother_with_T1D	Pyrosequencing	53.8
Mother_without_T1D	Pyrosequencing	43.97
Mother_without_T1D	Pyrosequencing	43.18
Mother_without_T1D	Pyrosequencing	46.05
Mother_without_T1D	Pyrosequencing	65.61
Mother_without_T1D	Pyrosequencing	51.63
Mother_with_T1D	Array	44.1236434971218
Mother_with_T1D	Array	47.3848023897112
Mother_with_T1D	Array	46.7386919575301
Mother_without_T1D	Array	60.2276221224012
Mother_without_T1D	Array	63.4905863376644
Mother_without_T1D	Array	60.5644238737319
Mother_without_T1D	Array	58.4227413225229
Mother_without_T1D	Array	53.7684980182273
Mother_without_T1D	Array	38.7017675507028
Mother_with_T1D	Array	51.7331252210333
Mother_without_T1D	Array	53.3086551406657
Mother_with_T1D	Array	40.5156294435347
Mother_with_T1D	Array	42.3276779456519
Mother_without_T1D	Array	52.6731660554327
Mother_with_T1D	Array	34.6216663037475
Mother_without_T1D	Array	44.5121132230734
Mother_without_T1D	Array	43.0796981743662
Mother_without_T1D	Array	52.2313347594731
Mother_with_T1D	Array	25.659108198081
Mother_without_T1D	Array	46.8834829566072
Mother_with_T1D	Array	48.905203160612
Mother_without_T1D	Array	48.7756521735401
Mother_with_T1D	Array	34.2736384375108
Mother_with_T1D	Array	48.6731812007009
Mother_without_T1D	Array	56.4763777047285
Mother_without_T1D	Array	41.7284437639866
Mother_with_T1D	Array	31.0047986728785
Mother_with_T1D	Array	48.7312522558707
Mother_without_T1D	Array	59.0189034546385
Mother_without_T1D	Array	40.5821786310579
Mother_without_T1D	Array	51.7330770827795
Mother_without_T1D	Array	54.0676306652567
Mother_with_T1D	Array	40.4258860335982
Mother_without_T1D	Array	42.1511054944501
Mother_with_T1D	Array	40.3932345776704
Mother_with_T1D	Array	40.1274251252033
Mother_without_T1D	Array	51.3125824000498
Mother_with_T1D	Array	26.8284217285553
Mother_with_T1D	Array	38.0315504884398
Mother_with_T1D	Array	51.0108303763375
Mother_without_T1D	Array	40.7179669231195
Mother_with_T1D	Array	50.4503374623198
Mother_without_T1D	Array	57.7740610850376
Mother_with_T1D	Array	50.2883905269241
Mother_with_T1D	Array	33.3366570476936
Mother_without_T1D	Array	43.3206240856458
Mother_without_T1D	Array	51.2524942136885
Mother_without_T1D	Array	41.3627923950988
Mother_without_T1D	Array	38.7565332009737
Mother_without_T1D	Array	37.1215930928349
Mother_without_T1D	Array	43.3703182240632
Mother_with_T1D	Array	43.7058260459919
Mother_without_T1D	Array	65.4283187997051
Mother_without_T1D	Array	48.3975516207597
Mother_without_T1D	Array	47.3033241492292
Mother_without_T1D	Array	49.438133042509
Mother_without_T1D	Array	54.8191003078877
Mother_with_T1D	Array	38.8715855744463
Mother_with_T1D	Array	42.5531227561936
Mother_with_T1D	Array	44.1824869095369
Mother_without_T1D	Array	47.1506972893861
Mother_with_T1D	Array	32.0699245676677
Mother_without_T1D	Array	35.5894862542396
Mother_without_T1D	Array	45.4978037818738
Mother_without_T1D	Array	42.1709806142881
Mother_without_T1D	Array	44.4718564699267
Mother_without_T1D	Array	44.8601012819349
