# Supplementary material for: Blood methylome signatures in children exposed to maternal type 1 diabetes are linked to protection against islet autoimmunity
Source: Nat Metab. 2025 Nov 6;7(11):2236–49. doi: 10.1038/s42255-025-01403-w (PMC12638243; doi:10.1038/s42255-025-01403-w)
Supplement: Supplementary file 11 — Statistical source data. [file 42255_2025_1403_MOESM11_ESM.xlsx]

## Sheet: ExtDataFig4_b
1 "2" "3" "4" "5" "6" "7" "8" "9" "10" "11" "12" "13" "14" "15" "16" "17" "18" "19" "20" "21" "22" "23" "24" "25" "26" "27" "28" "29" "30" "31" "32" "33" "34" "35" "36" "37" "38" "39" "40" "41" "42" "43" "44" "45" "46" "47" "48" "49" "50" "51" "52" "53" "54" "55" "56" "57" "58" "59" "60" "61" "62" "63" "64" "65" "66" "67" "68" "69" "70" "71" "72" "73" "74" "75" "76" "77" "78" "79" "80" "81" "82" …
cg18362325 ( TSHZ2 ) -1.30605750056923 -0.6551753917219 -0.864818153634875 -1.16853172910614 -0.0934921911030255 -2.39658936433216 -0.732486441814875 1.49953441789481 0.574233985942999 -1.93846213667285 0.361486337221217 0.455547112365244 -1.87624132530125 0.213707830570405 0.459660905706401 0.790529195055359 0.701450917422482 -0.482781031061347 1.03584151599018 0.13893206477588 0.483351422650409…
cg17292758 ( PPFIA3 ) -0.339809943668013 0.411209999727636 1.40301159029113 -0.697863107128555 0.313848116836668 1.65136042432952 -0.888296384620566 -0.228260603896305 0.209087205663763 0.427715752394571 -2.03808899995455 -0.521131377961704 -1.247576211281 -0.451811144024758 -0.784091544278318 0.625066418838485 -0.277013337177289 0.312723510068631 0.62477654181848 -0.486372400544383 0.64133230114…
cg01425746 ( CHST1 ) 0.809804012660371 0.65282756951639 0.203618938782231 -0.558543001736628 -0.396814279256027 1.06641080298538 0.611676685018091 -0.184537858773066 -1.58718244954751 0.717472256774928 0.817336092114758 0.866469440816648 0.976624222640829 0.68300834283899 0.173916605808836 1.01679245487393 -1.07395482883656 0.471867468790279 -2.16183059150345 1.4383413912872 -0.864863248253701 -1…
cg20974609 ( HOXA5 ) 0.885752345174927 -1.49440432583438 1.54769020563149 0.226537324562034 0.930456600261522 0.974234908767067 -0.981832436164987 -0.327198918940896 0.799524072342358 0.0963581123104347 0.40473411840722 -0.0346102825376571 -1.42935572822404 1.4111361764462 0.574785353417966 0.998690876378383 1.82234811202574 -1.66869040461251 0.460935626154262 0.584305383639229 0.184704283420694 …
cg19759481 ( HOXA5 ) -0.0715137679174285 -1.18637767714457 0.554942783725817 -2.28876681113912 -0.570931865939751 0.0024449478162307 -0.0663040188979042 -0.406123272410466 1.34478848900283 0.717500577915506 0.658877299033394 0.664439070774327 -0.0542818151113401 -1.57586386013623 -1.49126156229572 0.269114912213862 -0.207596026008564 0.391427868437423 1.28662450817963 -0.200090070006811 -1.025287…
cg25690958 ( SPNS2 ) 0.73429372434224 1.28337769228589 1.45599515850518 -0.773814193761505 0.611721224917884 -0.574554509419739 1.10995874881333 -0.927884562889002 0.0346474401070851 -1.9507819432988 -0.179332131725399 1.06111136718607 1.00593199766719 -0.944276445094903 1.0312016274105 1.27842445213515 -0.259210014564342 1.05681525670519 0.057634284574439 0.0553185678332375 1.76455234172534 -1.1…
cg09549073 ( HOXA5 ) 1.45453617747351 -1.26112381013232 0.521054744558968 0.907707635474128 1.69058062889362 1.59453833092686 -0.181573058167194 0.0412476956749327 -0.305248616498872 -0.305484800736833 0.0697751459758704 -1.233295637493 -1.12626275529762 -0.619593989221437 -0.498243030757503 0.623111033136763 1.91563449349696 0.193403575863942 -0.263292234795851 -1.51238982687019 0.09624659928284…
cg12294769 ( MAP3K7CL ) -1.11114836680154 -0.0689769032600298 0.661017481508075 0.522712648542593 0.139581211500412 -1.76358037467732 0.0370195882857566 -0.905711475771348 0.0111596784237597 0.71550596768541 0.364788353969135 1.65322648302323 -0.429039764928748 -0.781150356715998 -0.243968973527648 -0.448480974895043 0.673731560491796 2.25788261366354 0.136820501033167 -2.65390253731798 0.8953767…
cg13731397 ( CHST1 ) 0.113972013651264 -0.338628153001 0.033791796030898 -0.561415951961282 -1.11001637432388 -1.6024105267039 0.0797067108878283 -0.143751996375386 0.184720257521184 -1.86780223271906 -0.531419672135746 0.847210173422102 0.750110892247454 -0.608290111714439 -1.57223400870176 -0.903364319493032 0.831957290241579 -0.75958387809897 0.248655352860595 -0.110516846194179 -2.24816055782…
cg07586008 ( PPFIA3 ) -0.742424155514434 -1.26523320729302 -0.800575000283751 -0.485466742318799 4.13747097115746 -0.141786224951539 0.393848090291409 -0.758158736095821 -0.650915207387546 0.319284228262853 -1.45190608526597 1.85284891014732 -1.4990700375275 0.169600523847745 0.240901730255788 1.06069973721472 -0.491395572858848 0.805167463778632 0.741186906866329 0.0893187303071557 -0.0293386774…
cg10243676 ( LOC728448 ) 0.0525063838960118 0.848020439929869 2.24694071652311 -0.864825720516576 0.938771765322603 2.12324304539335 -0.983068906334833 -0.0971005777147544 0.561030065560483 0.691425498973357 -1.70149915435608 -0.366345215711427 -1.77977399676757 -0.545827581556245 -0.733570415364443 0.244558236887144 -0.314094025208791 -0.169595847505544 0.768262496099596 -0.518197280525338 0.240…
cg14882265 ( HOXA5 ) 1.7247632367092 -1.19450436363594 1.41714332640641 0.9289847773788 1.27758230419918 0.89465540474292 -0.155863499984476 0.561534116496999 -0.338908747832716 0.13233692097547 -0.870834739988084 -1.44772678793181 -0.940126260615948 -0.270578281561327 0.0709918716798106 0.360801690141741 1.25496548265862 -0.151816348816261 -0.345337177726615 -1.58106901301845 -0.418982376556446 …
cg20345234 ( - ) 0.881892920949861 1.82643817411194 1.27896172266581 -0.939565612712606 0.485568918320702 -0.199865465926152 0.847955007170743 -0.87753176987684 -0.397033063442897 -1.24453214025484 -0.231808134277551 0.749321883134025 0.776090273891103 -1.52347427063429 0.904508798177604 1.37831992120981 -0.257084312150279 1.53068745509721 -0.190122792065209 -0.0694586610029125 2.2143378525473 -1…
cg05772155 ( - ) -1.18823940920506 -0.503867116246483 0.72352278718685 -1.174892348028 0.0799666759144458 -3.56364304019383 -0.232636513052023 1.03709060794566 -0.0877639700040013 2.268445231362 1.87840016995688 0.259190119691376 -2.05565821467207 -0.57098445609779 1.02929980741911 -0.655146688378102 -0.912448520114573 0.359865262555152 -1.10679713164752 -1.96791940977315 -1.19474877706069 0.6153…
cg13578160 ( - ) 1.30988836320374 -1.31029161935668 0.583887411465212 1.26772483790263 1.58511959220415 1.40567604416429 0.51254088767597 0.113856038125436 -0.116815449233153 -0.455659309233235 0.368508139832916 -0.686285124166531 -0.0740778914136664 -0.616752304421642 0.567230499413065 0.78895854039394 1.323737635785 -0.0315792705883122 -0.458392694886121 -1.44428867488862 -0.713234700901766 0.8…
cg04578992 ( - ) -0.216417242054677 -0.60633373944902 0.974593310690241 -1.41934232883846 -1.04161282756897 0.0004379921142306 -0.81477763288683 -0.383310509603229 1.47978170291134 0.699206014181178 0.0680550897170378 0.896076556806768 -0.121034262596821 -0.592514686133354 -1.82142599138422 -0.312517627906493 0.167887591828873 0.606942350486693 1.85206585160751 0.296803715595972 -1.09487355328869…
cg25879142 ( - ) 0.986276996747743 -1.39275075512407 1.8457698080785 1.64213474804434 1.82337441937471 2.19440806183675 -1.11479313477919 0.876783247622302 -0.11306716363522 1.06160294201372 0.116405225449055 -0.0587855007843667 0.188535240976893 -0.0174479406542908 0.81369130390761 0.934841066508953 2.65470730319941 0.350849864190168 -0.629223181344858 -1.0570233205266 0.317848279982902 -0.08035…
cg02756803 ( - ) -0.862507677055746 0.01500475066828 1.20534636969234 -0.443279170544353 -0.639918168324171 0.122588801475314 1.93104120623525 0.401207174597157 1.06503371286859 -1.17298249546267 0.643175737664173 -0.922861211427753 0.660750420780876 0.551672965071924 -0.893114064710362 -1.67597312102381 -2.62996381209586 0.950633548247305 -0.0622315566165586 0.713392101689924 -0.843439296348639 …
cg00106345 ( - ) -0.192954690684565 -0.686117867530942 -1.70173211784387 -1.20831600349277 1.02558816344881 -0.196683812685401 3.9201787809361 0.815562113506132 -0.566185320507268 -0.184906790739005 0.339761528202037 1.0965535357028 1.32107185775642 -0.620617524523406 0.822280827374217 0.0936040472393104 -0.948761000789955 1.94917978572049 -0.217560083918717 -1.7466009432495 -0.523614912036584 0.…
cg23376847 ( - ) 0.231121589106509 -1.98780263650736 0.760514083453904 -0.939304710731699 -0.392485522904182 0.790880662857066 -0.958970270608068 -0.797584160666694 1.46725421624984 -0.0554769344120007 0.550071867821386 0.0931494023332817 0.250823856034289 0.409919875427041 2.0247576429273 1.49758297360382 1.13683469980174 -0.446532813974919 -0.630428548912257 -1.51229252392967 1.15587069169474 -…
