# Supplementary material for: Blood methylome signatures in children exposed to maternal type 1 diabetes are linked to protection against islet autoimmunity
Source: Nat Metab. 2025 Nov 6;7(11):2236–49. doi: 10.1038/s42255-025-01403-w (PMC12638243; doi:10.1038/s42255-025-01403-w)
Supplement: Supplementary file 12 — Statistical source data. [file 42255_2025_1403_MOESM12_ESM.xlsx]

## Sheet: ExtDataFig5_a
motherT1D	MPS
FALSE	4.00943817753936
TRUE	4.66695865022651
FALSE	3.83036941266031
TRUE	3.94789354115835
TRUE	3.63887612833605
FALSE	3.18559217260366
FALSE	3.1067752371722
TRUE	4.57574949868969
FALSE	3.42080887562172
FALSE	3.33379974038202
FALSE	2.38784047746771
FALSE	2.8805268881406
FALSE	2.1142006867361
FALSE	3.04175773237943
FALSE	3.03471594142961
TRUE	4.79257583839774
FALSE	3.91080635374318
TRUE	3.16917629239531
TRUE	4.5804402325651
TRUE	4.03591662132471
TRUE	3.63366840177138
TRUE	2.6661685362881
TRUE	4.34185088249714
TRUE	3.83017558945031
TRUE	3.56774110894222
TRUE	3.32120186568925
TRUE	3.24171003210955
TRUE	3.7846062985648
TRUE	3.95309042074572
FALSE	3.29064676877036
TRUE	4.4747763093373
TRUE	3.72022784599069
TRUE	3.64246236557465
FALSE	2.82173684407466
TRUE	3.61494915498059
FALSE	4.06868725344585
TRUE	4.43475209910404
TRUE	2.7939116607865
TRUE	3.74877551286149
TRUE	3.4124984128891
TRUE	3.93876295002329
FALSE	2.92574066206328
TRUE	4.5349121165047
FALSE	3.87374155262442
TRUE	2.74775722664916
TRUE	3.48859143221249
TRUE	4.25406014384053
FALSE	3.11219695839293
TRUE	2.6254578706619
TRUE	3.52102553767206
FALSE	2.21184121559595
TRUE	4.26869178292595
TRUE	4.38343266709033
TRUE	3.7010037218538
TRUE	3.13679325371762
TRUE	3.44122866037362
TRUE	3.59960787483859
TRUE	4.59308930453477
FALSE	2.5750142459255
TRUE	3.71449503834996
FALSE	3.46267150659928
TRUE	3.1684227273082
FALSE	2.86167236694077
FALSE	3.02259987501671
FALSE	3.90608161256067
TRUE	3.72730035265021
TRUE	3.64137593988097
FALSE	2.80965988813636
FALSE	3.15662181506744
TRUE	3.89274070171793
TRUE	3.0945607277591
TRUE	3.86572267687205
FALSE	3.86360940398354
FALSE	2.60484991430961
TRUE	3.11647781184929
FALSE	2.5752377786829
FALSE	3.56704319817051
FALSE	3.68792615759902
TRUE	3.02528457632508
TRUE	4.58545230931382
FALSE	3.43033795808305
TRUE	2.43515597678701
TRUE	2.85970502194909
TRUE	4.70885987701378
FALSE	2.86660299934939
FALSE	2.86715525391318
TRUE	3.78237734047367
TRUE	2.03331509512672
TRUE	2.54260791081307
FALSE	3.26114057983524
FALSE	3.60551135418497
TRUE	4.00472003144825
TRUE	3.29661282604774
FALSE	3.55735450645132
TRUE	3.1697103753912
FALSE	3.89524257835504
TRUE	3.55626050317611
FALSE	3.90579115346299
TRUE	3.77972111358075
TRUE	2.45204109900862
FALSE	3.08610211142959
TRUE	2.45843965696845
TRUE	3.64391009476843
TRUE	3.84969858622742
FALSE	3.40481793589402
TRUE	2.76218151422951
TRUE	4.09935329956393
TRUE	3.04280427693572
FALSE	3.17044489252299
FALSE	3.50667628803279
FALSE	4.24695427872035
TRUE	4.00520958039847
TRUE	3.69245535382232
TRUE	4.09303853601625
FALSE	3.14462574376713
FALSE	3.49331007715537
TRUE	3.44582778859392
TRUE	4.38183046706142
FALSE	2.86469566517721
TRUE	3.34337392415078
FALSE	2.80951750300385
FALSE	3.47620477563493
TRUE	3.06203233610938
TRUE	3.23563545173092
TRUE	3.01433914743129
FALSE	3.69476676487441
TRUE	4.19662813490773
FALSE	3.94506265942544
TRUE	3.48502948666727
TRUE	3.5139386214289
TRUE	2.23170750207526
TRUE	1.76661865185315
TRUE	3.01593898409185
FALSE	3.50965874714581
FALSE	2.63531210749346
FALSE	2.27320021329628
TRUE	3.33587196232489
TRUE	3.76045138515224
TRUE	2.94505006942912
TRUE	2.69121657453507
TRUE	4.32877380516428
TRUE	3.79201485182406
FALSE	3.20906139129396
FALSE	3.3340331231095
FALSE	3.56661009300064
TRUE	4.61601908907109
TRUE	3.47764147359921
TRUE	2.42994605694344
FALSE	4.59417161585189
FALSE	2.44836338716699
TRUE	3.5778568836361
TRUE	3.13342042336562
FALSE	3.57300912226004
TRUE	4.59981179353428
FALSE	3.16787257584896
FALSE	3.6759520240879
TRUE	2.55253287399487
FALSE	3.41451233839115
FALSE	2.77755751776463
FALSE	3.56220162729435
TRUE	3.2121492459231
TRUE	3.82859486611606
TRUE	3.40957401620379
FALSE	3.06324025159687
TRUE	3.21812228670101
TRUE	4.74085255482967
TRUE	4.31432615363635
FALSE	3.46608835677047
TRUE	2.99160204518595
TRUE	3.8923331082553
TRUE	2.85624212631533
TRUE	2.6032702906638
FALSE	3.2157953260586
TRUE	3.25958491307959
TRUE	3.61160416876057
TRUE	4.27270096642083
FALSE	2.33968977001582
TRUE	4.02339174003289
TRUE	3.31475630009827
FALSE	3.7415109547252
FALSE	2.37984966341727
TRUE	3.70850728475087
TRUE	3.28817669372351
FALSE	2.40421122773956
FALSE	3.57326334276397
FALSE	3.37870129818871
TRUE	3.49615187913488
FALSE	3.5736179089752
FALSE	2.24672900915221
TRUE	3.32315961375392
FALSE	3.37331862802396
TRUE	2.50292035371596
TRUE	3.85628187925156
FALSE	2.69391421388337
TRUE	4.35102517347904
TRUE	3.27537741316559
TRUE	3.18269714574034
TRUE	2.99945866605153
TRUE	3.7043557588061
TRUE	3.4911504444782
TRUE	2.33672017345575
TRUE	3.76173260873302
TRUE	3.40837341775595
FALSE	3.92817215863013
TRUE	4.35033507589777
FALSE	2.95898709188493
FALSE	3.80375959028203
TRUE	5.54877784547119
TRUE	4.48472130644068
TRUE	2.76149317537864
FALSE	2.951209587218
TRUE	3.08431914866899
FALSE	3.06000396282867
TRUE	3.79385162697492
TRUE	4.33606037800895
FALSE	3.07634198767996
TRUE	3.92928621967697
TRUE	3.60580436447367
TRUE	2.99239231419715
FALSE	2.0064139301724
TRUE	3.49170109245828
FALSE	3.32126678508564
TRUE	3.37820665104939
TRUE	3.59824272654067
FALSE	2.82241013082263
FALSE	2.02891347806966
TRUE	3.20954504094841
TRUE	4.28525752246783
FALSE	2.64226461399334
FALSE	2.68366201772947
TRUE	3.42191755693616
FALSE	2.77489316312072
TRUE	3.53758437866202
TRUE	3.03385490223824
TRUE	4.60334028142517
FALSE	3.08430286779722
FALSE	2.45098263805019
FALSE	2.73898503360241
TRUE	3.07483589784285
FALSE	3.21431500074407
TRUE	2.77812547260508
TRUE	3.51613418580112
TRUE	2.97792116858036
FALSE	1.97976241583437
TRUE	3.01694111080277
TRUE	3.88279087634287
TRUE	4.2822349956453
FALSE	3.13333698729202
FALSE	2.8741216389944
FALSE	3.03602029730577
TRUE	4.08370564637132
FALSE	2.91087202653579
FALSE	3.32400809333411
TRUE	3.05159408868846
TRUE	2.77129104247002
TRUE	3.45753088846772
FALSE	4.15097011399965
TRUE	3.44335699090658
TRUE	4.3728285262046
TRUE	2.78304066095534
TRUE	4.90103392766248
TRUE	3.40192584428198
TRUE	5.45496167318016
TRUE	4.10243414511933
TRUE	2.8604150320039
FALSE	2.74358940712112
TRUE	2.87307136505065
TRUE	3.23535028703911
FALSE	4.11790656950844
TRUE	2.86991551195033
TRUE	3.57370818258326
TRUE	3.96838374335518
FALSE	2.59525918894948
FALSE	3.00388742385327
TRUE	3.80331811483317
TRUE	3.34665417454967
TRUE	2.50166930050514
TRUE	3.33536559246261
TRUE	3.54378099320487
TRUE	3.71496172122958
FALSE	3.67003262981748
TRUE	3.73943020279208
FALSE	3.09825916976675
TRUE	4.14490384095887
TRUE	4.25758297823775
TRUE	3.15378113608609
TRUE	3.24404342261697
TRUE	4.02626383675836
TRUE	3.32255444861818
TRUE	4.16663830569827
TRUE	4.46904386792883
TRUE	3.16094303291926
TRUE	3.55290584869944
TRUE	3.55055271310583
FALSE	3.74531011189787
TRUE	3.2381761738555
TRUE	3.30601523800775
TRUE	4.00510571653146
FALSE	2.85650563130927
FALSE	2.92462916829901
TRUE	3.97652508341239
TRUE	3.01898536125731
FALSE	2.97458443773845
FALSE	2.08894895784369
FALSE	3.52108047245858
TRUE	3.77028796991451
TRUE	3.1639161614231
FALSE	2.91201850140189
TRUE	2.48809845117764
TRUE	3.93739665508724
FALSE	3.64460726395378
TRUE	4.15272571997671
TRUE	3.48875503631855
FALSE	3.5159864637739
TRUE	3.32505027664427
TRUE	2.81822517356411
FALSE	3.28121362861274
TRUE	4.20425913205387
TRUE	3.07768178292351
TRUE	3.69953017548016
TRUE	2.7832997553594
FALSE	2.99402923846203
TRUE	4.04870277621983
FALSE	3.19926377596703
TRUE	3.36342339702956
FALSE	2.57586767668257
TRUE	4.02598524457745
TRUE	4.14575919147674
TRUE	3.18927521451332
TRUE	3.29200022747871
FALSE	2.51473238240112
TRUE	4.08099348372439
TRUE	4.06621407343315
TRUE	4.22794600232258
FALSE	3.13006022053673
TRUE	4.08909232262643
TRUE	4.00794194878777
TRUE	2.62450371505162
FALSE	2.84299284607262
FALSE	3.23334381117924
TRUE	3.64876199669277
FALSE	2.90949713868797
FALSE	3.73537582594502
TRUE	3.36327039232863
TRUE	3.06525252119667
TRUE	4.22669074592082
TRUE	2.27044489738639
TRUE	2.34873471450148
FALSE	2.45893497327272
TRUE	3.71533499400758
TRUE	3.5338018881209
TRUE	3.47431461531245
FALSE	3.95174713418089
FALSE	3.26089575057674
TRUE	3.15790095948376
TRUE	3.71394196682521
FALSE	4.03134742254973
TRUE	2.83790350071703
TRUE	4.20784046858466
TRUE	3.25190506788523
TRUE	3.07989620972704
TRUE	3.80916195025157
TRUE	2.67085728037309
TRUE	3.3282573094948
FALSE	4.03852658147104
TRUE	4.13851901721661
FALSE	2.88362211844559
FALSE	3.83818450654142
TRUE	3.79185604511183
FALSE	2.99450994069235
TRUE	2.58180069698757
TRUE	2.95267977958672
FALSE	2.14984343866129
FALSE	3.12067889891506
TRUE	2.79160741385967
TRUE	3.36059129379605
FALSE	4.01370341257709
FALSE	3.73431002905464
FALSE	3.59648678419811
TRUE	3.03659053159246
FALSE	3.14557003615666
FALSE	2.60224971548524
FALSE	3.28655130477346
TRUE	2.93312736587295
TRUE	3.50045401732953
TRUE	2.86072148705065
TRUE	3.46717622085913
TRUE	3.15462100378146
TRUE	4.43490634166386
TRUE	2.98585089213004
FALSE	3.1027738051136
FALSE	4.65814640462203
FALSE	3.35955872287088
FALSE	3.35567771227997
TRUE	3.24970913288204
FALSE	3.03807587300127
TRUE	3.69270206666511
FALSE	2.72171839599794
TRUE	3.55986221355368
TRUE	2.81568731417545
FALSE	2.79484242813343
FALSE	3.43988689949938
FALSE	2.49599104561454
FALSE	3.05358923696917
TRUE	3.61666858350314
TRUE	3.90336396496071
TRUE	3.31429923765651
FALSE	3.44091008020343
TRUE	2.98425242643617
TRUE	3.21464220830258
FALSE	2.55840716738873
TRUE	3.4698922982621
TRUE	3.29812223333804
TRUE	3.72513966387859
TRUE	3.42695215852809
TRUE	2.92619962841733
TRUE	3.25798640497333
FALSE	4.02098296086878
TRUE	3.04451063689882
TRUE	3.3038511365783
TRUE	3.36946835611587
TRUE	4.10878239464681
TRUE	3.19900817744344
FALSE	3.30866464500001
TRUE	4.20708662861177
TRUE	3.39493728400539
TRUE	2.19470888533104
TRUE	2.86243660721796
TRUE	3.97313147720318
FALSE	2.82296517316415
TRUE	3.73131496556951
TRUE	4.31344686063763
FALSE	3.30541841837683
TRUE	4.13810017139367
TRUE	3.85740429153605
TRUE	3.62640462564889
FALSE	3.39160068515491
FALSE	2.32023089057962
TRUE	3.52559122771072
FALSE	2.63876227861935
FALSE	1.75038885546351
TRUE	3.17254677386094
FALSE	3.33342379308249
TRUE	2.84515366323797
FALSE	3.27289909860598
FALSE	3.50637384292027
TRUE	3.73127210618664
TRUE	2.75584882715274
TRUE	3.33022239393235
TRUE	2.99163793640959
TRUE	3.84416839367607
TRUE	3.47569837900738
TRUE	3.26637863556288
TRUE	4.1589572926434
FALSE	4.09912511767571
FALSE	2.9116062280446
FALSE	3.28646517608539
TRUE	2.70654487315627
TRUE	2.67918435949893
FALSE	2.93532568287225
FALSE	3.17375437111357
FALSE	4.02471939715378
TRUE	3.11670724067787
TRUE	4.07053047763578
FALSE	3.80775038345296
TRUE	4.58180218583808
TRUE	4.62533603603034
TRUE	2.96452619221916
TRUE	3.87347095591015
FALSE	2.23815420438335
FALSE	3.59847197424725
FALSE	4.07556856285179
FALSE	3.3754358931837
TRUE	3.85617252547562
TRUE	3.76947034708271
FALSE	1.63262222703618
TRUE	3.31962330876351
TRUE	4.19655261519895
FALSE	3.29755823490434
TRUE	4.25339241101633
TRUE	4.22430386400587
TRUE	3.3144720846665
TRUE	4.08976355177947
TRUE	3.77440949991891
TRUE	4.00609541121252
TRUE	3.63564389788548
TRUE	3.22842776085444
FALSE	4.15225002347571
TRUE	3.74333236513668
TRUE	3.51945751406653
TRUE	3.04848217018714
TRUE	3.44290971494661
FALSE	3.18295310229345
TRUE	3.44222257735041
FALSE	2.87448505383594
TRUE	3.53638677822257
TRUE	3.78406866528423
TRUE	3.20176433574327
FALSE	3.18907444390668
TRUE	2.83845393348813
TRUE	2.81045825059478
TRUE	3.90806177675921
TRUE	2.39684443983113
FALSE	3.17535367562368
FALSE	3.32829568620434
TRUE	2.8928555623565
TRUE	3.03785200945215
TRUE	4.16785381414678
TRUE	3.55550990678548
TRUE	3.08286817280708
TRUE	3.84008344204477
FALSE	3.36152847123836
FALSE	3.49100066756486
FALSE	3.66354919101821
FALSE	2.80827090541781
TRUE	2.88244246974614
TRUE	2.69709772733003
TRUE	3.64249144691952
FALSE	3.03750366923132
TRUE	3.89140521427334
TRUE	4.01153934780175
TRUE	3.56483683211291
FALSE	2.30998589420288
TRUE	3.75399790030238
FALSE	3.58770913083834
FALSE	3.39087734955109
TRUE	3.57451303469344
FALSE	3.10218421857635
FALSE	3.23466595902422
TRUE	3.53136411918876
FALSE	3.30186093946001
TRUE	3.73048855272098
FALSE	3.37530543086112
TRUE	3.92083410418666
FALSE	3.11711518736293
TRUE	3.25495586923109
TRUE	4.73605845028427
TRUE	4.17803171198575
FALSE	3.52276289559923
TRUE	3.9444811838268
TRUE	4.77567433259746
TRUE	3.30810119069958
FALSE	1.76672821260308
FALSE	2.98802789747268
TRUE	2.43257742116231
FALSE	3.36998181312543
TRUE	3.05293578175399
FALSE	3.91516945533842
FALSE	2.65270452537747
FALSE	3.09334340977013
TRUE	3.75608793282046
TRUE	2.69532314917192
TRUE	2.77713158799665
TRUE	3.11688603060342
TRUE	3.79531892802927
TRUE	4.17072167043063
TRUE	3.80452120530157
TRUE	3.30006174042267
FALSE	3.77714889878709
TRUE	3.57595040266454
TRUE	4.03478102438719
TRUE	4.43720419225187
TRUE	3.85510564607179
TRUE	3.50283099605918
TRUE	3.9606673559302
TRUE	3.72562525061271
FALSE	3.15114051347967
FALSE	3.0110884278563
FALSE	3.39615713471941
TRUE	3.13123150884652
FALSE	2.9310717847394
TRUE	3.37373237261355
TRUE	3.90123484454774
TRUE	4.39724344143791
TRUE	3.75428557582271
TRUE	4.80372343781536
FALSE	2.46942809539914
FALSE	3.64934346128356
TRUE	3.247975664614
TRUE	4.28908854022981
TRUE	3.17575918604845
TRUE	3.58757854841199
TRUE	3.49496104618901
FALSE	3.87188896256376
TRUE	3.93881243995189
TRUE	3.20949754010496
TRUE	2.74889622157572
FALSE	2.8344022403718
FALSE	2.93371116390832
FALSE	2.52054159076831
TRUE	3.4832457951884
FALSE	3.33100790321886
FALSE	2.51243666733428
FALSE	3.3063741274444
FALSE	3.89327593260617
TRUE	2.70280687205281
TRUE	3.63401245961769
TRUE	4.12277084459884
TRUE	3.97242460079983
TRUE	3.9865973085296
FALSE	2.75408567786895
TRUE	3.73321161067313
TRUE	4.26126123797744
FALSE	2.95333200806027
FALSE	2.99723672531587
FALSE	3.22293438651138
TRUE	3.29721068589408
TRUE	3.58627991788838
TRUE	2.76330060247977
TRUE	2.49312795278194
TRUE	3.3590971816804
TRUE	3.64448158847396
FALSE	3.72715391093599
TRUE	3.2461887921741
FALSE	2.99704348031453
FALSE	2.5487346583682
FALSE	3.22521511743291
TRUE	3.78488026233732
TRUE	3.40017791493021
FALSE	4.90607456443182
FALSE	3.7017775835934
TRUE	3.61811758192991
TRUE	3.43717221675867
TRUE	3.64973997568629
TRUE	3.27623190464785
FALSE	4.23933793971438
TRUE	3.27887170965027
TRUE	3.12540369772183
FALSE	2.55753751424979
TRUE	2.8894800818284
TRUE	3.6685010835247
TRUE	2.84267663628568
FALSE	3.94580745767798
FALSE	3.62525874792214
TRUE	3.99957827097274
FALSE	2.89675211667445
FALSE	3.91805740749491
TRUE	3.68652615416956
TRUE	3.21255696179407
FALSE	3.73417447104528
TRUE	2.70205880771126
TRUE	3.15651223985117
TRUE	2.78478803011847
FALSE	3.25812740298957
TRUE	2.43002536345536
FALSE	1.97732819662596
TRUE	3.1143643846088
TRUE	3.7488267398922
TRUE	3.09174585722622
TRUE	3.57061028374539
FALSE	2.81863539840499
TRUE	3.67717430494352
FALSE	4.56463184452279
TRUE	4.11031943496313
TRUE	3.30029591766405
FALSE	4.04896973861075
TRUE	4.23243332256878
FALSE	2.93831080168882
TRUE	2.85344407871678
TRUE	4.46745579927088
TRUE	3.66684984983124
TRUE	3.17419189299731
TRUE	4.87033158392164
FALSE	2.99041112676149
FALSE	3.0549333626658
FALSE	3.62309625728367
FALSE	2.74616662407382
TRUE	2.87904626876313
TRUE	3.52098780315394
FALSE	3.87408448358851
TRUE	3.62845150685008
TRUE	2.62227581106154
FALSE	3.42122299221537
FALSE	3.1387044461743
FALSE	2.7562072709728
TRUE	4.08129034051186
TRUE	4.42322229587221
TRUE	3.98647185500759
FALSE	3.72927243404077
TRUE	3.0488536743831
TRUE	3.14457102489432
FALSE	2.82926959540197
FALSE	2.75228659798133
TRUE	4.35921193991363
TRUE	4.48539969877094
TRUE	2.9406046083978
TRUE	3.47861777583708
TRUE	3.80500682275072
TRUE	4.60966576961245
FALSE	1.71051481357627
TRUE	4.29377565429926
FALSE	2.68589371379604
TRUE	2.66141610843254
TRUE	4.03784537027725
FALSE	3.11757299681681
TRUE	4.17678367445983
TRUE	3.42174475204813
FALSE	3.08199173935834
FALSE	2.87314003297496
TRUE	3.80442978638045
FALSE	3.62054371198042
TRUE	2.26337794113656
TRUE	3.20958205608744
TRUE	3.51840717965683
FALSE	2.93529072277529
FALSE	2.8075763474063
TRUE	3.4822662513038
FALSE	3.14559728197888
TRUE	2.82422415166958
TRUE	3.56082970409569
TRUE	4.74502058166292
TRUE	2.91237969058809
FALSE	3.25560110970126
TRUE	2.66924738190455
TRUE	3.10319186922035
TRUE	2.45093710507286
TRUE	4.13175651019535
TRUE	3.59743631889429
FALSE	3.90499947111456
TRUE	3.31403496125719
FALSE	3.56581302183195
TRUE	3.7268497790515
TRUE	3.93382806648182
FALSE	3.910736962436
TRUE	3.42096152034325
FALSE	2.77704903575347
TRUE	3.0628221868609
TRUE	4.26934320522969
TRUE	5.13247946175745
FALSE	1.79444831080118
TRUE	3.4162381343989
TRUE	3.55962593253026
TRUE	4.29173325551899
FALSE	3.3754016264118
TRUE	3.36739632978847
FALSE	4.77888784465762
TRUE	3.90714530670975
TRUE	2.98802816136306
TRUE	3.25213686506451
TRUE	2.43923308270589
FALSE	2.58710260721394
FALSE	2.77210403240012
FALSE	2.8678945067634
FALSE	2.68312255836363
TRUE	3.32591238177648
FALSE	4.84727896053591
FALSE	3.11292174361188
TRUE	4.20217250167257
FALSE	3.19809618366263
TRUE	2.87240607421779
TRUE	4.37252090644074
TRUE	3.28164073786691
TRUE	3.27514782573843
TRUE	3.56994942310661
FALSE	3.57098336366904
TRUE	2.85491594802748
FALSE	3.11004809786091
TRUE	2.62920620582104
FALSE	3.2239702184226
FALSE	3.81176299067708
TRUE	2.87303561726754
FALSE	3.18572000739885
TRUE	4.26001100130248
TRUE	3.4574457430361
TRUE	3.50196469102635
FALSE	3.39778770818165
FALSE	3.30848392761365
FALSE	3.37982210408348
TRUE	3.18581768865086
TRUE	3.65205036702698
TRUE	4.01208553557065
TRUE	2.92538354985109
FALSE	2.54523401327671
FALSE	4.15286106939202
TRUE	2.70442809450118
TRUE	2.49393754281396
TRUE	3.28581079828725
TRUE	4.4365998108624
FALSE	3.53473011768511
FALSE	3.51708009796222
TRUE	3.14311060083479
FALSE	2.331836222008
FALSE	3.86687448624115
TRUE	2.84206626865947
FALSE	2.66597238704128
FALSE	4.27039372949714
TRUE	4.21386091245894
FALSE	3.18513317282186
TRUE	3.89051829032947
TRUE	2.88485131972801
TRUE	2.91892840720112
TRUE	3.05084151553396
FALSE	3.39039801067407
TRUE	3.48028152757856
TRUE	2.68970571458318
TRUE	3.5426711249028
TRUE	2.85668897235897
TRUE	4.29659635857967
FALSE	3.50888276421581
FALSE	2.27668815427168
TRUE	4.58766023266207
TRUE	3.64937475548855
TRUE	3.23851604622877
TRUE	4.64696148502888
FALSE	3.54118040090873
FALSE	3.42853438721579
TRUE	4.21703141241124
TRUE	2.94733994232266
TRUE	2.67973902150954
FALSE	3.47462034007177
TRUE	4.66820543523921
FALSE	3.6500826600628
FALSE	3.61549192395276
TRUE	3.23145342639045
TRUE	3.57040582075991
FALSE	2.79872527005285
TRUE	3.2260785657339
TRUE	3.74363879307343
TRUE	3.76490412560206
TRUE	3.88056128398711
TRUE	3.30923290815094
TRUE	3.40078731681796
FALSE	2.97895866216526
TRUE	2.48220180574969
TRUE	2.87748131199444
TRUE	3.33531230044782
TRUE	3.07470969904261
TRUE	3.73056610487708
FALSE	3.82327199746683
TRUE	3.36529993181551
TRUE	2.9916098850378
TRUE	3.64754816012051
TRUE	3.89825600532174
FALSE	2.87702179104195
TRUE	3.38013217645958
TRUE	3.3225145317421
TRUE	3.57814395633749
TRUE	2.01092582708838
TRUE	4.12610999943501
TRUE	3.62130140138037
TRUE	4.02225678075138
FALSE	2.93523694767939
FALSE	3.74251036489266
TRUE	3.53364809259504
TRUE	4.49885440422508
TRUE	3.72201513397297
TRUE	3.10704432372145
TRUE	3.22675297056707
TRUE	3.03854411448034
FALSE	3.11801940550356
FALSE	2.24963591013638
FALSE	2.80147343421203
TRUE	2.85750546852018
TRUE	2.62119015283005
TRUE	3.01119357985558
TRUE	3.34381081084627
TRUE	4.27735543668202
FALSE	3.46967944537655
TRUE	4.6224331738573
TRUE	2.70741077036421
FALSE	2.61087132189038
TRUE	3.86836337517186
TRUE	3.36611794521399
FALSE	2.70375017874693
TRUE	3.20773394802908
TRUE	3.44501445489518
TRUE	4.53789095980564
TRUE	3.13049644359383
TRUE	3.87260205627566
FALSE	2.98294577296741
TRUE	4.06071411361083
FALSE	3.08319604816922
TRUE	3.61756866939438
FALSE	4.02062344929008
TRUE	2.97158430386896
TRUE	3.33263387054761
TRUE	2.77237265958889
TRUE	2.64147723597593
TRUE	4.09890750849973
FALSE	2.88963735139821
FALSE	2.44110345895957
FALSE	3.29786016903639
TRUE	3.1303599350218
TRUE	4.01565610462032
TRUE	2.09121730563688
FALSE	2.72629153467816
TRUE	2.91552048273195
TRUE	3.39248506161306
TRUE	3.28277627554535
TRUE	2.79039196971892
FALSE	2.89086303750884
TRUE	2.50512034176021
FALSE	3.08294031173745
FALSE	2.59893881557497
TRUE	3.58697440690154
TRUE	2.43589756428299
TRUE	3.1167695313872
TRUE	3.29345234242791
FALSE	3.65765654475183
TRUE	3.63391599505332
FALSE	3.1664458733141
TRUE	3.1419047302114
TRUE	2.92746685229953
TRUE	3.62628623790678
FALSE	3.17817248298185
FALSE	3.56827625754772
TRUE	3.49039238980169
FALSE	3.03776316107995
FALSE	3.34649796623661
FALSE	2.95110747999587
FALSE	2.40947266757539
TRUE	3.6146262295838
TRUE	3.20283516223601
TRUE	3.78212040162105
TRUE	3.86623795519673
TRUE	3.09456142329804
FALSE	2.62962824000217
TRUE	3.5843625997701
FALSE	2.46268481810776
TRUE	3.11607052508289
FALSE	2.16715670038926
TRUE	3.93016541876026
TRUE	3.27871844905396
FALSE	3.66379081709469
TRUE	2.81280432505272
TRUE	2.99788375343692
FALSE	3.56686518092141
FALSE	3.50519667577145
TRUE	3.67145833313005
FALSE	3.64267665320336
TRUE	3.98849821179561
FALSE	2.52401537166857
TRUE	3.14254801098144
TRUE	3.89317382944692
FALSE	3.31083332301835
TRUE	3.42623985999844
FALSE	3.01668144828252
TRUE	3.97322661652816
FALSE	3.4588747357075
TRUE	3.41907666064996
TRUE	3.70868790447948
TRUE	3.45257901138831
TRUE	4.30970404739412
TRUE	3.6755764156449
TRUE	3.95747447603992
FALSE	2.57609560831122
TRUE	3.42259285653946
FALSE	2.00896701715816
TRUE	4.25174071730131
FALSE	3.53884995670438
TRUE	3.58094124004589
FALSE	3.52851975209188
TRUE	3.17069250434858
TRUE	4.47258802165993
TRUE	3.55965538383254
FALSE	3.03837857627103
FALSE	3.12800590597479
TRUE	2.27602713389763
FALSE	3.04701197468135
FALSE	2.70251535793642
TRUE	3.07301666113317
FALSE	3.57712185515003
TRUE	2.77306194002693
FALSE	3.17681005700125
FALSE	3.84634592086393
TRUE	3.6632196169575
FALSE	4.11260691079052
FALSE	2.76056453082414
FALSE	3.45526811978285
FALSE	3.40834610155672
FALSE	3.51705378011108
TRUE	3.38837934702563
FALSE	2.79161854759921
FALSE	3.26115756307862
FALSE	3.28206975926225
FALSE	2.46555059046883
TRUE	2.9222988073853
FALSE	2.38043833679061
TRUE	4.91163146741681
TRUE	2.7207243170724
FALSE	2.84911435998623
FALSE	3.01281480280142
FALSE	3.34954982606763
FALSE	2.55551826658805
TRUE	3.14712182243922
FALSE	3.37612864512096
FALSE	2.88660050891597
FALSE	2.32180292314412
FALSE	3.20340794179637
TRUE	3.04794822187078
FALSE	3.84715431333451
FALSE	2.00512346689922
FALSE	2.7059099603302
TRUE	3.16901678936878
FALSE	3.98146409536879
FALSE	1.9125152316904
FALSE	2.40541438449813
TRUE	2.88600322862555
FALSE	2.74446591226377
FALSE	3.44195406305279
TRUE	4.18070975350434
FALSE	2.45723413993224
FALSE	3.40522422118737
TRUE	3.55856024494633
FALSE	3.21237005419483
FALSE	2.23425430956891
FALSE	2.8204519291301
FALSE	3.05190502497873
FALSE	2.26200833703749
FALSE	3.49540148125752
FALSE	3.22520617059197
FALSE	2.1330616325284
FALSE	3.66077124710996
FALSE	3.7275400851752
FALSE	3.30608313645719
FALSE	4.5730178972006
TRUE	3.73948773070229
FALSE	3.24343164669348
FALSE	4.25383194963958
FALSE	2.88599309720771
FALSE	3.01624831686144
FALSE	3.01296815650767
TRUE	3.40388839290615
TRUE	2.47410912269978
FALSE	3.86422031956599
FALSE	3.09722039407129
FALSE	2.64442545687618
FALSE	3.58421810526969
FALSE	4.32616595717174
TRUE	3.55647016316457
FALSE	3.41689089306635
FALSE	3.37169705393594
FALSE	3.08716048698813
FALSE	3.36108725334231
FALSE	4.05928859083619
FALSE	3.35837683253041
FALSE	4.7180468734347
FALSE	3.06671591151922
FALSE	2.76318067991486
FALSE	3.39413076975304
FALSE	4.10371076655765
FALSE	3.18823345263085
FALSE	3.59247614066973
FALSE	3.42173142177477
FALSE	4.38343620243234
FALSE	2.64150793767517
FALSE	3.66653406320801
FALSE	3.22408295318305
FALSE	3.19693587540772
FALSE	3.49115272643703
FALSE	4.22448834170771
TRUE	3.85748638029644
TRUE	4.48389186850725
FALSE	2.82321229977129
FALSE	2.9199351491964
TRUE	3.53923791446929
FALSE	3.31144789131671
FALSE	2.69378060695709
FALSE	2.87198688698328
FALSE	3.1993989378864
FALSE	2.95484257407583
FALSE	2.65883371099922
FALSE	3.83301968486397
FALSE	3.69504719606258
FALSE	1.92040071386219
FALSE	2.4668891665197
FALSE	2.75892620302171
FALSE	2.9869526641561
FALSE	3.39158485109209
TRUE	3.31395539490376
FALSE	3.3041677768954
FALSE	3.39513419299169
FALSE	3.23943773575452
FALSE	3.66584981515959
FALSE	3.49809898226528
FALSE	3.52080702210044
TRUE	3.83809696214864
TRUE	3.77973952746107
FALSE	3.19631011402883
FALSE	3.27181208732963
TRUE	3.20732472310781
TRUE	3.34370862126337
FALSE	1.77639065137511
TRUE	4.27949455709753
FALSE	3.10995913673539
FALSE	2.98087229121272
FALSE	3.41813143681467
FALSE	2.8490516068413
FALSE	3.26699361928541
TRUE	3.37212406869777
TRUE	3.52553429941277
FALSE	3.89306718999135
FALSE	2.93977189987393
TRUE	3.27718935407082
FALSE	3.54983780211599
TRUE	3.02173662253078
FALSE	3.37809842017345
FALSE	2.20683650828438
FALSE	3.37724165437699
FALSE	3.79246840693401
FALSE	2.49024010551901
FALSE	3.00783383399437
FALSE	2.80340466849131
FALSE	2.39194646797842
FALSE	3.81363716413618
FALSE	2.46057081943865
TRUE	4.65695077426239
FALSE	3.66955349011684
TRUE	2.74056344789672
TRUE	3.06015867136133
TRUE	3.99069458795719
FALSE	2.57472132616744
FALSE	2.01583427777675
FALSE	2.8654021473128
TRUE	3.51547332260639
FALSE	2.64837920924461
FALSE	3.03819919841894
FALSE	3.93511134457961
FALSE	3.16126286349496
TRUE	3.10079380023575
FALSE	3.52934943333783
TRUE	3.71324412366851
TRUE	3.46173320223171
TRUE	3.61093380102623
FALSE	2.79294293879057
FALSE	3.06584429810499
FALSE	3.43769356093563
FALSE	3.76542720993036
FALSE	1.44363911240791
FALSE	3.60160703819354
FALSE	3.43103891079585
FALSE	3.37394276411277
FALSE	4.16611398545597
TRUE	2.9320480871234
TRUE	3.49724645952214
FALSE	3.02493060716743
FALSE	5.3591149658568
FALSE	3.01593510908054
TRUE	3.14247086259567
FALSE	2.31315755745333
FALSE	3.58093478637622
FALSE	2.51051394283852
TRUE	3.52965230457116
FALSE	3.38357615363381
FALSE	2.20437777809445
FALSE	3.33479556169691
FALSE	2.92053815474521
FALSE	2.83422592895963
TRUE	3.43037715003875
FALSE	2.73265859888604
FALSE	3.06092441429701
TRUE	2.94318511837364
FALSE	3.84913316941077
FALSE	3.14967321378931
FALSE	3.05294497510211
FALSE	3.87222366460795
FALSE	2.89458814005068
FALSE	2.2724664344649
TRUE	2.23168226265523
FALSE	3.22204436743428
FALSE	3.00048648235667
FALSE	3.93323737931544
FALSE	3.68239791455836
FALSE	2.67865033304387
FALSE	3.55601144561991
FALSE	3.31259380411204
FALSE	3.00224204431353
FALSE	2.49868439169382
FALSE	2.44751490888701
TRUE	3.56137490097664
FALSE	3.21060168875468
TRUE	3.67623969738798
FALSE	3.29006709903575
FALSE	2.36744410422927
TRUE	3.94900830078763
FALSE	2.85165010563554
FALSE	2.55826435645081
FALSE	2.21363795796477
FALSE	1.95433147683778
FALSE	3.0461723391623
FALSE	2.52823472005929
FALSE	3.75537509024805
TRUE	3.31023704379364
FALSE	2.78943951102746
TRUE	3.09775075075903
TRUE	3.25476003615127
FALSE	2.98665510007705
TRUE	4.09653807239139
FALSE	2.79554164426651
FALSE	2.97177135423152
TRUE	3.18672965549595
TRUE	3.84269270900819
FALSE	4.03811308667167
FALSE	3.15095018582871
FALSE	3.50779345379727
TRUE	4.48246857513088
FALSE	2.38938331364689
FALSE	3.91614869409097
FALSE	4.20500116752917
TRUE	3.18682319775389
FALSE	4.08393157034844
FALSE	2.23562674355067
TRUE	2.44228306658855
FALSE	3.24302055103303
TRUE	3.32157461091415
TRUE	3.20101912624537
FALSE	3.857853933877
FALSE	2.77316879226291
FALSE	3.97027830357738
FALSE	2.85429368097562
TRUE	3.09848162298781
FALSE	3.18410229899189
FALSE	2.91010859699886
FALSE	4.22415689458208
TRUE	3.48160257847685
TRUE	3.64096124248503
FALSE	3.13957997020287
FALSE	2.74832156402932
TRUE	3.47818602403654
FALSE	2.67770150208118
FALSE	3.7991197814003
TRUE	3.86269796659182
FALSE	4.02089317350329
TRUE	4.06043255805199
FALSE	4.27117160026668
FALSE	3.31702273829235
FALSE	3.01269666465104
FALSE	3.4720645885115
FALSE	2.29851940740417
FALSE	3.6309882884974
FALSE	3.82424866180059
FALSE	3.9784582715189
FALSE	2.93228866530182
FALSE	2.51985311982608
FALSE	3.31617403747861
TRUE	2.99066997111881
FALSE	3.41578995525537
FALSE	2.43719764312711
TRUE	2.29493376696294
TRUE	3.23546878959536
FALSE	2.78141099525619
FALSE	2.48566083874391
TRUE	3.28330078604693
FALSE	3.32094859573735
FALSE	3.41216418954768
TRUE	2.76052839375748
FALSE	3.1285098713093
FALSE	3.07044012920136
FALSE	3.25672810278337
FALSE	4.10379275392739
TRUE	2.71290147528352
FALSE	2.71655713531106
TRUE	4.78605148942514
TRUE	3.96378535196878
FALSE	3.45670529738277
FALSE	2.43104608540299
FALSE	2.56445438198557
FALSE	2.86004909853706
TRUE	3.3363553635093
FALSE	3.49079844574879
TRUE	3.40104617124812
FALSE	3.65772469136172
FALSE	2.57739327758206
TRUE	3.61620424157983
FALSE	3.40714546848683
FALSE	4.4015064285364
TRUE	2.73075436564715
FALSE	2.90895866235087
FALSE	3.28247148239493
FALSE	2.77862903251646
FALSE	4.2049799850085
FALSE	2.9337089585917
FALSE	2.8185958875562
FALSE	2.67737672542597
FALSE	3.28312896476321
FALSE	3.88045802198155
FALSE	3.11970425198988
FALSE	3.47037255264975
FALSE	3.20779375582513
FALSE	3.44071851285739
FALSE	2.7438635968131
FALSE	3.04269220980692
FALSE	3.01175554760518
TRUE	3.01406076632722
TRUE	2.9164654070541
TRUE	3.50068613713267
TRUE	4.52711887395846
TRUE	3.47370303414645
FALSE	1.63063291373245
FALSE	2.59155560958133
FALSE	2.31655000918962
FALSE	3.24788193147183
FALSE	2.87216332577053
FALSE	2.95144893697771
FALSE	2.77278695837074
FALSE	3.45062401096602
FALSE	2.69375819866536
FALSE	2.90022240176179
FALSE	3.13043278608736
FALSE	3.49033674508468
TRUE	3.29127714533074
TRUE	3.65760965621364
FALSE	3.52317350817464
FALSE	3.06632299122883
TRUE	3.10979556891233
FALSE	2.43992475824551
FALSE	3.4124258247408
TRUE	3.40400799473841
FALSE	3.60408912229549
FALSE	3.72435147487236
TRUE	3.53597624622362
FALSE	2.6270986860589
FALSE	2.75858949639142
FALSE	3.60999966944409
FALSE	2.87766572531424
FALSE	3.3917957308218
TRUE	3.53381281990322
TRUE	4.29379906419513
FALSE	3.77878728204256
FALSE	2.69632621360598
TRUE	3.74507894609146
FALSE	3.35745093957469
TRUE	3.10547547936544
TRUE	3.1831166116683
FALSE	3.78870480422814
FALSE	4.05253476843725
FALSE	3.32849210708312
TRUE	3.73913369279001
FALSE	3.31216434620248
TRUE	3.10053966982253
TRUE	3.18148250154329
TRUE	4.34769431509331
TRUE	3.07836422900527
TRUE	4.43716680853352
FALSE	2.99617983509929
FALSE	2.38913206134731
FALSE	3.609505817885
FALSE	3.48203844676635
FALSE	3.30100727226587
TRUE	3.32110587270705
TRUE	3.91623148540125
FALSE	3.070442704582
FALSE	3.1492400789767
FALSE	3.62450316647056
TRUE	4.19629580290095
FALSE	2.83015190392847
FALSE	2.90040473511157
FALSE	3.30672004960908
FALSE	3.07220993398783
FALSE	2.76954850132617
FALSE	4.36183731858137
TRUE	3.33451775743318
FALSE	2.94489324935617
TRUE	3.66930322770478
FALSE	3.13205106033345
FALSE	2.9125583693219
FALSE	2.25975962756039
FALSE	3.11020023625118
FALSE	2.8615907106381
FALSE	3.7540702490714
FALSE	3.5889970059929
FALSE	4.32663932593804
TRUE	4.18092189823685
FALSE	2.65991840144562
FALSE	3.12882169645257
FALSE	3.07706363836689
FALSE	2.29326077730876
FALSE	2.63986390239649
FALSE	3.62598677616046
FALSE	2.76545319469927
FALSE	3.14229674381884
TRUE	2.50690906348816
FALSE	3.2480470200156
FALSE	2.72073445587543
FALSE	2.55783650814819
TRUE	3.25463160187602
FALSE	3.19125791999757
FALSE	4.93793008191163
FALSE	3.02685217667574
FALSE	4.46219025964347
FALSE	2.92124186419465
TRUE	3.23190189370698
FALSE	3.03042332700854
FALSE	2.96967618092941
FALSE	3.70553492298992
FALSE	3.39381388417966
FALSE	3.33377098830504
FALSE	3.08622524158743
TRUE	2.54479090696562
FALSE	3.20775829060388
TRUE	4.51580643602897
FALSE	3.37405912831655
FALSE	3.45717287722124
FALSE	2.02231185727812
FALSE	3.54053014133585
FALSE	4.12163357984095
FALSE	3.74963373726205
FALSE	2.89296130025239
TRUE	3.86045441804307
FALSE	3.02601850990161
FALSE	2.6857459042916
FALSE	2.69466463557481
FALSE	3.393405381105
FALSE	2.66240793633817
FALSE	4.10441449378523
FALSE	3.93880276448108
FALSE	3.13117035834859
FALSE	3.92943456701953
FALSE	2.74984301864776
FALSE	3.2115978690644
FALSE	3.50637098731345
FALSE	3.0731287760069
FALSE	3.15743222134771
FALSE	3.16259692255667
FALSE	2.39415689160687
FALSE	3.51162295901704
FALSE	2.87255637667013
FALSE	2.78078451413823
TRUE	3.94760554083031
TRUE	4.36089662786581
FALSE	4.23916030472093
TRUE	3.4284227214229
FALSE	4.02108686059372
FALSE	3.47045691623545
TRUE	3.25751501072904
FALSE	2.48907888738443
TRUE	3.78585630834743
TRUE	2.89652811450339
FALSE	3.41036834278153
FALSE	3.14810926030416
FALSE	3.33062051196445
TRUE	3.75173176394378
TRUE	3.25749368342526
FALSE	3.85359634921954
TRUE	3.7261980772941
FALSE	3.23082652911642
TRUE	3.00914352723351
FALSE	2.88713688961166
FALSE	2.71190981480011
TRUE	4.23672820868728
TRUE	4.08438766587611
TRUE	3.50747890873953
FALSE	2.60403671366543
FALSE	4.38354758306729
FALSE	4.29865502080429
TRUE	3.79854847267285
TRUE	2.76306590844362
FALSE	3.50589865620798
FALSE	3.38458325959183
FALSE	3.42172696339275
FALSE	3.46692862374789
FALSE	4.32009189001936
TRUE	4.84234508956467
FALSE	3.44270019653322
FALSE	3.16012687139876
FALSE	4.01600503209113
FALSE	2.75657953565022
FALSE	2.58370577535556
FALSE	3.15147093432469
FALSE	4.09724832432335
FALSE	3.34833069038416
FALSE	3.00275535251247
FALSE	3.62566141861738
FALSE	3.20675714529648
FALSE	3.75001407357558
FALSE	3.07234416957589
FALSE	3.17223856937004
FALSE	3.50734193707393
FALSE	3.51554415772919
FALSE	2.24395231376328
FALSE	3.34415492101456
FALSE	3.56293393735055
FALSE	4.00997550507241
FALSE	3.59704717057669
TRUE	3.8125875374851
FALSE	3.31524993424789
FALSE	3.12788214309033
FALSE	3.26333695294795
FALSE	3.37199070178458
FALSE	3.05120963391112
FALSE	2.26820401622973
FALSE	2.88937143685527
TRUE	3.97263283655366
FALSE	3.67474406522973
FALSE	4.45002877505837
FALSE	4.13442457222511
TRUE	3.48194268528614
TRUE	4.15270816064597
FALSE	2.82391162873273
FALSE	2.51733885338884
FALSE	3.9473137974533
TRUE	3.78531030755954
FALSE	3.93520973406993
FALSE	3.99023978871859
TRUE	4.68938615909747
FALSE	3.46668270421557
TRUE	4.00444018452674
FALSE	2.79519462883397
FALSE	3.37745774259081
FALSE	2.99521566421415
FALSE	3.39900119314006
FALSE	3.82072329776118
FALSE	3.64152655043582
TRUE	3.0595020884892
FALSE	3.00671243224024
FALSE	3.60723883764223
FALSE	3.75592860354889
FALSE	3.41308082748464
FALSE	3.28331890868836
FALSE	3.21163705091853
FALSE	3.16107721805142
FALSE	3.58538106094838
FALSE	2.95833382036587
FALSE	3.00264395909128
FALSE	2.84521903840012
FALSE	2.55585300119927
FALSE	2.73596457870106
FALSE	3.5494292760965
FALSE	3.08343223308726
FALSE	3.29831461947339
FALSE	3.60832818160574
TRUE	2.58617539172987
FALSE	2.6199875929302
TRUE	3.17185487820682
FALSE	2.3361301627704
FALSE	2.16632118501404
FALSE	3.3149854377336
FALSE	2.80099617972541
FALSE	3.67306966043948
FALSE	2.57025182868834
FALSE	3.10717713258709
TRUE	3.61133795995505
FALSE	2.62259088981406
FALSE	3.05035749324029
FALSE	3.27052952571875
FALSE	2.97323657430113
FALSE	3.83052179895388
FALSE	3.04410825694697
FALSE	2.87776386518456
FALSE	2.79056297054389
FALSE	2.95684223123628
TRUE	3.71669746924407
TRUE	2.82942498434872
TRUE	3.31660008326736
FALSE	4.18104030860437
FALSE	4.08245789944594
TRUE	3.88777016379838
FALSE	2.5704756812997
FALSE	2.7210964831676
FALSE	3.47935175350446
TRUE	3.33389884546486
FALSE	3.73471345156827
TRUE	2.6792307482506
FALSE	3.59813848005599
FALSE	3.21638282795494
FALSE	3.02307222083958
FALSE	3.26735552158359
TRUE	3.92303250334012
FALSE	3.14671347203042
FALSE	3.11589230569577
TRUE	3.52208325940576
FALSE	3.39973015547119
FALSE	3.75303632100578
FALSE	2.5219051052329
FALSE	2.29470591067335
FALSE	3.41103881270691
TRUE	3.9068102731093
FALSE	2.98390185835288
FALSE	2.69465512258044
FALSE	3.60956277188035
TRUE	3.22653302408617
FALSE	2.51721786373903
TRUE	3.88567123377268
FALSE	2.96057256402902
TRUE	2.69171571567194
FALSE	3.1516983350355
FALSE	3.93555578023567
FALSE	3.84028281995807
FALSE	4.38840316890536
FALSE	2.95343830639524
FALSE	3.02329424289251
FALSE	2.40385712277168
FALSE	2.37857078985547
FALSE	2.91997037563666
FALSE	2.54586809908885
FALSE	3.06896644688708
TRUE	3.44969422236941
FALSE	2.71899133626337
TRUE	3.18879341974726
FALSE	3.5632110689059
TRUE	3.97392905696683
FALSE	3.88232727374868
FALSE	2.29134926026122
FALSE	3.95743935331219
TRUE	3.15098714099188
FALSE	3.72629416976237
FALSE	2.66886403555113
FALSE	2.54146446559991
FALSE	3.3358443972775
FALSE	2.67749584607354
TRUE	3.18470647638074
TRUE	3.29065430702061
FALSE	2.2693156681643
TRUE	2.90346654379303
FALSE	2.4057724211889
FALSE	2.78750524424255
FALSE	2.55638863266617
FALSE	3.21909767898373
TRUE	4.13754869492696
FALSE	2.93180378028451
FALSE	2.66957155516297
FALSE	2.7147769688023
FALSE	2.53444058160697
FALSE	3.99214570228762
TRUE	3.44453786662393
FALSE	3.57960805354428
FALSE	3.54754516986589
FALSE	2.68389403103074
FALSE	2.84940163590029
FALSE	2.52794646322707
FALSE	3.22265446326004
FALSE	2.48682484451358
FALSE	2.71840432885746
FALSE	3.17782871111043
FALSE	3.79968678995434
FALSE	2.68066644784708
FALSE	3.74018241274968
FALSE	4.37918889787251
TRUE	2.93390455959692
FALSE	2.79213383074253
FALSE	3.73341967270443
FALSE	4.18581286264048
FALSE	2.29212815105923
FALSE	3.29719254928079
TRUE	2.05177191240121
FALSE	4.62028021455732
FALSE	3.62453638637377
FALSE	4.44955504446697
FALSE	2.63651395165549
FALSE	3.96874525845029
FALSE	2.70081682073583
TRUE	2.36222436849179
FALSE	3.74334640259106
FALSE	2.12692422005346
FALSE	2.528297471872
FALSE	3.63186241740299
FALSE	3.60756024209388
FALSE	2.1753974754098
FALSE	2.60340053343788
FALSE	3.72567013688975
FALSE	3.58633394584818
FALSE	3.10862484812381
FALSE	2.81336705853622
FALSE	3.31073666653356
FALSE	4.2523719520164
FALSE	3.22321317704327
FALSE	2.12339669872712
FALSE	2.88815110925534
TRUE	3.84749686490018
FALSE	3.15140089435379
FALSE	3.37343073606564
FALSE	3.0429261170954
FALSE	4.01377076703261
FALSE	3.17778318047503
FALSE	4.14559926586724
FALSE	3.21228422449994
FALSE	3.20142994210884
FALSE	3.35650803927591
FALSE	3.4627785653287
TRUE	2.78738089933862
FALSE	3.00990509908163
TRUE	4.06001624229504
FALSE	2.42591236070426
TRUE	3.93430639462914
FALSE	3.23424064546949
FALSE	2.8005654673387
FALSE	3.41527616162775
FALSE	3.01016600413527
FALSE	3.66112689810265
FALSE	2.20549610618489
FALSE	2.78370656963359
FALSE	3.07511033290086
FALSE	4.3680068439354
FALSE	2.71135049214939
FALSE	2.864255819497
TRUE	2.91335305943423
FALSE	3.33147661512235
FALSE	3.26727130176809
FALSE	3.0612509223588
TRUE	2.60987806489158
FALSE	3.93314063660987
FALSE	3.36994283844873
FALSE	5.09739233199446
FALSE	3.35697289869653
FALSE	3.93720555814095
FALSE	3.90715921990681
TRUE	4.69370827764503
TRUE	2.6283009481205
FALSE	3.64826809094877
FALSE	3.39027019257786
FALSE	3.73158153905745
FALSE	3.09826610015724
FALSE	3.2195005386113
FALSE	3.73120971890157
TRUE	3.25932617057338
FALSE	3.11571788828564
FALSE	4.20602167986295
FALSE	4.13987099524108
FALSE	3.12859620964075
FALSE	2.3225085748373
FALSE	4.09692803212549
FALSE	3.00628346634646
TRUE	3.90965378523387
FALSE	3.50274672341225
FALSE	2.81886501766182
FALSE	2.5757732513676
FALSE	2.21260553577277
FALSE	2.48437199199941
FALSE	3.02624192612276
FALSE	3.15574765222141
TRUE	3.21239057850329
TRUE	2.92044881155964
FALSE	3.29668217880461
FALSE	3.05597824401349
FALSE	3.72649238625561
FALSE	3.37872136328059
FALSE	3.59568045250248
FALSE	1.79402876540241
FALSE	3.30367343152079
TRUE	3.64695863793434
TRUE	3.56740725184533
TRUE	3.85459818325636
FALSE	3.44627658964699
FALSE	3.85564667418215
FALSE	2.23081290433037
FALSE	3.8921717900112
FALSE	4.01997143956726
FALSE	2.93155352198975
FALSE	2.45785604852151
FALSE	2.55478730111449
FALSE	2.49140318767434
TRUE	2.34917208549023
FALSE	2.70792080901309
TRUE	4.13536448961878
TRUE	3.72245685570286
FALSE	3.47099429269801
TRUE	3.56869116949987
FALSE	2.81826996424678
TRUE	2.70870816163655
FALSE	3.29594259176274
FALSE	3.0869753293185
FALSE	3.38494895067774

## Sheet: ExtDataFig5_b
IA_outcome	MPS
FALSE	4.00943817753936
FALSE	3.83036941266031
FALSE	3.18559217260366
FALSE	3.1067752371722
FALSE	3.42080887562172
FALSE	3.33379974038202
TRUE	2.38784047746771
FALSE	2.8805268881406
FALSE	2.1142006867361
FALSE	3.04175773237943
FALSE	3.03471594142961
FALSE	3.91080635374318
FALSE	3.29064676877036
FALSE	2.82173684407466
FALSE	4.06868725344585
FALSE	2.92574066206328
FALSE	3.87374155262442
FALSE	3.11219695839293
FALSE	2.21184121559595
FALSE	2.5750142459255
TRUE	3.46267150659928
FALSE	2.86167236694077
FALSE	3.02259987501671
FALSE	3.90608161256067
FALSE	2.80965988813636
FALSE	3.15662181506744
FALSE	3.86360940398354
FALSE	2.60484991430961
FALSE	2.5752377786829
FALSE	3.56704319817051
FALSE	3.68792615759902
FALSE	3.43033795808305
FALSE	2.86660299934939
TRUE	2.86715525391318
FALSE	3.26114057983524
FALSE	3.60551135418497
FALSE	3.55735450645132
FALSE	3.89524257835504
FALSE	3.90579115346299
FALSE	3.08610211142959
FALSE	3.40481793589402
FALSE	3.17044489252299
FALSE	3.50667628803279
FALSE	4.24695427872035
FALSE	3.14462574376713
FALSE	3.49331007715537
FALSE	2.86469566517721
FALSE	2.80951750300385
FALSE	3.47620477563493
FALSE	3.69476676487441
FALSE	3.94506265942544
FALSE	3.50965874714581
FALSE	2.63531210749346
FALSE	2.27320021329628
FALSE	3.20906139129396
FALSE	3.3340331231095
FALSE	3.56661009300064
FALSE	4.59417161585189
FALSE	2.44836338716699
FALSE	3.57300912226004
FALSE	3.16787257584896
FALSE	3.6759520240879
FALSE	3.41451233839115
FALSE	2.77755751776463
FALSE	3.56220162729435
FALSE	3.06324025159687
TRUE	3.46608835677047
FALSE	3.2157953260586
FALSE	2.33968977001582
FALSE	3.7415109547252
FALSE	2.37984966341727
FALSE	2.40421122773956
FALSE	3.57326334276397
FALSE	3.37870129818871
FALSE	3.5736179089752
FALSE	2.24672900915221
FALSE	3.37331862802396
FALSE	2.69391421388337
FALSE	3.92817215863013
FALSE	2.95898709188493
FALSE	3.80375959028203
FALSE	2.951209587218
FALSE	3.06000396282867
FALSE	3.07634198767996
FALSE	2.0064139301724
FALSE	3.32126678508564
FALSE	2.82241013082263
FALSE	2.02891347806966
FALSE	2.64226461399334
FALSE	2.68366201772947
FALSE	2.77489316312072
FALSE	3.08430286779722
FALSE	2.45098263805019
FALSE	2.73898503360241
FALSE	3.21431500074407
FALSE	1.97976241583437
FALSE	3.13333698729202
FALSE	2.8741216389944
FALSE	3.03602029730577
FALSE	2.91087202653579
FALSE	3.32400809333411
FALSE	4.15097011399965
FALSE	2.74358940712112
FALSE	4.11790656950844
FALSE	2.59525918894948
TRUE	3.00388742385327
FALSE	3.67003262981748
FALSE	3.09825916976675
FALSE	3.74531011189787
FALSE	2.85650563130927
FALSE	2.92462916829901
FALSE	2.97458443773845
FALSE	2.08894895784369
FALSE	3.52108047245858
FALSE	2.91201850140189
FALSE	3.64460726395378
FALSE	3.5159864637739
TRUE	3.28121362861274
FALSE	2.99402923846203
FALSE	3.19926377596703
FALSE	2.57586767668257
FALSE	2.51473238240112
FALSE	3.13006022053673
FALSE	2.84299284607262
FALSE	3.23334381117924
FALSE	2.90949713868797
FALSE	3.73537582594502
FALSE	2.45893497327272
FALSE	3.95174713418089
FALSE	3.26089575057674
FALSE	4.03134742254973
FALSE	4.03852658147104
FALSE	2.88362211844559
FALSE	3.83818450654142
FALSE	2.99450994069235
TRUE	2.14984343866129
FALSE	3.12067889891506
FALSE	4.01370341257709
FALSE	3.73431002905464
FALSE	3.59648678419811
TRUE	3.14557003615666
FALSE	2.60224971548524
FALSE	3.28655130477346
FALSE	3.1027738051136
FALSE	4.65814640462203
FALSE	3.35955872287088
FALSE	3.35567771227997
FALSE	3.03807587300127
FALSE	2.72171839599794
FALSE	2.79484242813343
TRUE	3.43988689949938
FALSE	2.49599104561454
FALSE	3.05358923696917
FALSE	3.44091008020343
TRUE	2.55840716738873
FALSE	4.02098296086878
FALSE	3.30866464500001
FALSE	2.82296517316415
TRUE	3.30541841837683
FALSE	3.39160068515491
FALSE	2.32023089057962
FALSE	2.63876227861935
TRUE	1.75038885546351
TRUE	3.33342379308249
FALSE	3.27289909860598
FALSE	3.50637384292027
FALSE	4.09912511767571
FALSE	2.9116062280446
FALSE	3.28646517608539
TRUE	2.93532568287225
TRUE	3.17375437111357
FALSE	4.02471939715378
FALSE	3.80775038345296
FALSE	2.23815420438335
FALSE	3.59847197424725
FALSE	4.07556856285179
FALSE	3.3754358931837
FALSE	1.63262222703618
FALSE	3.29755823490434
FALSE	4.15225002347571
FALSE	3.18295310229345
FALSE	2.87448505383594
FALSE	3.18907444390668
TRUE	3.17535367562368
FALSE	3.32829568620434
FALSE	3.36152847123836
FALSE	3.49100066756486
FALSE	3.66354919101821
TRUE	2.80827090541781
FALSE	3.03750366923132
FALSE	2.30998589420288
FALSE	3.58770913083834
FALSE	3.39087734955109
FALSE	3.10218421857635
FALSE	3.23466595902422
FALSE	3.30186093946001
TRUE	3.37530543086112
FALSE	3.11711518736293
FALSE	3.52276289559923
FALSE	1.76672821260308
FALSE	2.98802789747268
FALSE	3.36998181312543
FALSE	3.91516945533842
FALSE	2.65270452537747
FALSE	3.09334340977013
FALSE	3.77714889878709
FALSE	3.15114051347967
FALSE	3.0110884278563
FALSE	3.39615713471941
FALSE	2.9310717847394
FALSE	2.46942809539914
FALSE	3.64934346128356
FALSE	3.87188896256376
FALSE	2.8344022403718
FALSE	2.93371116390832
FALSE	2.52054159076831
FALSE	3.33100790321886
FALSE	2.51243666733428
FALSE	3.3063741274444
FALSE	3.89327593260617
FALSE	2.75408567786895
FALSE	2.95333200806027
FALSE	2.99723672531587
FALSE	3.22293438651138
FALSE	3.72715391093599
FALSE	2.99704348031453
FALSE	2.5487346583682
FALSE	3.22521511743291
FALSE	4.90607456443182
FALSE	3.7017775835934
FALSE	4.23933793971438
FALSE	2.55753751424979
FALSE	3.94580745767798
FALSE	3.62525874792214
FALSE	2.89675211667445
FALSE	3.91805740749491
FALSE	3.73417447104528
FALSE	3.25812740298957
FALSE	1.97732819662596
FALSE	2.81863539840499
FALSE	4.56463184452279
FALSE	4.04896973861075
FALSE	2.93831080168882
FALSE	2.99041112676149
FALSE	3.0549333626658
FALSE	3.62309625728367
TRUE	2.74616662407382
FALSE	3.87408448358851
FALSE	3.42122299221537
FALSE	3.1387044461743
FALSE	2.7562072709728
FALSE	3.72927243404077
TRUE	2.82926959540197
FALSE	2.75228659798133
FALSE	1.71051481357627
FALSE	2.68589371379604
FALSE	3.11757299681681
FALSE	3.08199173935834
FALSE	2.87314003297496
FALSE	3.62054371198042
FALSE	2.93529072277529
FALSE	2.8075763474063
FALSE	3.14559728197888
FALSE	3.25560110970126
FALSE	3.90499947111456
FALSE	3.56581302183195
FALSE	3.910736962436
FALSE	2.77704903575347
FALSE	1.79444831080118
FALSE	3.3754016264118
FALSE	4.77888784465762
FALSE	2.58710260721394
FALSE	2.77210403240012
FALSE	2.8678945067634
FALSE	2.68312255836363
FALSE	4.84727896053591
FALSE	3.11292174361188
FALSE	3.19809618366263
FALSE	3.57098336366904
FALSE	3.11004809786091
FALSE	3.2239702184226
FALSE	3.81176299067708
FALSE	3.18572000739885
FALSE	3.39778770818165
FALSE	3.30848392761365
TRUE	3.37982210408348
FALSE	2.54523401327671
FALSE	4.15286106939202
FALSE	3.53473011768511
FALSE	3.51708009796222
FALSE	2.331836222008
FALSE	3.86687448624115
TRUE	2.66597238704128
FALSE	4.27039372949714
FALSE	3.18513317282186
FALSE	3.39039801067407
FALSE	3.50888276421581
FALSE	2.27668815427168
FALSE	3.54118040090873
FALSE	3.42853438721579
FALSE	3.47462034007177
FALSE	3.6500826600628
FALSE	3.61549192395276
FALSE	2.79872527005285
FALSE	2.97895866216526
FALSE	3.82327199746683
FALSE	2.87702179104195
FALSE	2.93523694767939
FALSE	3.74251036489266
FALSE	3.11801940550356
FALSE	2.24963591013638
FALSE	2.80147343421203
FALSE	3.46967944537655
FALSE	2.61087132189038
FALSE	2.70375017874693
FALSE	2.98294577296741
FALSE	3.08319604816922
FALSE	4.02062344929008
TRUE	2.88963735139821
FALSE	2.44110345895957
TRUE	3.29786016903639
FALSE	2.72629153467816
FALSE	2.89086303750884
TRUE	3.08294031173745
FALSE	2.59893881557497
FALSE	3.65765654475183
FALSE	3.1664458733141
FALSE	3.17817248298185
FALSE	3.56827625754772
FALSE	3.03776316107995
FALSE	3.34649796623661
FALSE	2.95110747999587
TRUE	2.40947266757539
FALSE	2.62962824000217
FALSE	2.46268481810776
FALSE	2.16715670038926
FALSE	3.66379081709469
TRUE	3.56686518092141
FALSE	3.50519667577145
FALSE	3.64267665320336
TRUE	2.52401537166857
FALSE	3.31083332301835
FALSE	3.01668144828252
TRUE	3.4588747357075
FALSE	2.57609560831122
TRUE	2.00896701715816
FALSE	3.53884995670438
FALSE	3.52851975209188
FALSE	3.03837857627103
FALSE	3.12800590597479
FALSE	3.04701197468135
FALSE	2.70251535793642
FALSE	3.57712185515003
FALSE	3.17681005700125
FALSE	3.84634592086393
FALSE	4.11260691079052
FALSE	2.76056453082414
FALSE	3.45526811978285
FALSE	3.40834610155672
FALSE	3.51705378011108
FALSE	2.79161854759921
FALSE	3.26115756307862
FALSE	3.28206975926225
FALSE	2.46555059046883
FALSE	2.38043833679061
FALSE	2.84911435998623
FALSE	3.01281480280142
TRUE	3.34954982606763
FALSE	2.55551826658805
FALSE	3.37612864512096
FALSE	2.88660050891597
FALSE	2.32180292314412
FALSE	3.20340794179637
FALSE	3.84715431333451
FALSE	2.00512346689922
FALSE	2.7059099603302
FALSE	3.98146409536879
FALSE	1.9125152316904
FALSE	2.40541438449813
FALSE	2.74446591226377
FALSE	3.44195406305279
FALSE	2.45723413993224
FALSE	3.40522422118737
FALSE	3.21237005419483
FALSE	2.23425430956891
FALSE	2.8204519291301
FALSE	3.05190502497873
FALSE	2.26200833703749
FALSE	3.49540148125752
FALSE	3.22520617059197
FALSE	2.1330616325284
TRUE	3.66077124710996
FALSE	3.7275400851752
FALSE	3.30608313645719
FALSE	4.5730178972006
FALSE	3.24343164669348
FALSE	4.25383194963958
FALSE	2.88599309720771
FALSE	3.01624831686144
FALSE	3.01296815650767
TRUE	3.86422031956599
TRUE	3.09722039407129
FALSE	2.64442545687618
FALSE	3.58421810526969
FALSE	4.32616595717174
FALSE	3.41689089306635
FALSE	3.37169705393594
FALSE	3.08716048698813
FALSE	3.36108725334231
FALSE	4.05928859083619
FALSE	3.35837683253041
TRUE	4.7180468734347
FALSE	3.06671591151922
FALSE	2.76318067991486
FALSE	3.39413076975304
FALSE	4.10371076655765
FALSE	3.18823345263085
FALSE	3.59247614066973
FALSE	3.42173142177477
FALSE	4.38343620243234
FALSE	2.64150793767517
FALSE	3.66653406320801
TRUE	3.22408295318305
TRUE	3.19693587540772
FALSE	3.49115272643703
FALSE	4.22448834170771
FALSE	2.82321229977129
FALSE	2.9199351491964
FALSE	3.31144789131671
TRUE	2.69378060695709
FALSE	2.87198688698328
FALSE	3.1993989378864
FALSE	2.95484257407583
FALSE	2.65883371099922
FALSE	3.83301968486397
FALSE	3.69504719606258
FALSE	1.92040071386219
FALSE	2.4668891665197
FALSE	2.75892620302171
TRUE	2.9869526641561
FALSE	3.39158485109209
FALSE	3.3041677768954
TRUE	3.39513419299169
FALSE	3.23943773575452
FALSE	3.66584981515959
FALSE	3.49809898226528
FALSE	3.52080702210044
FALSE	3.19631011402883
FALSE	3.27181208732963
TRUE	1.77639065137511
FALSE	3.10995913673539
FALSE	2.98087229121272
FALSE	3.41813143681467
FALSE	2.8490516068413
TRUE	3.26699361928541
FALSE	3.89306718999135
FALSE	2.93977189987393
FALSE	3.54983780211599
FALSE	3.37809842017345
FALSE	2.20683650828438
FALSE	3.37724165437699
FALSE	3.79246840693401
FALSE	2.49024010551901
FALSE	3.00783383399437
TRUE	2.80340466849131
FALSE	2.39194646797842
FALSE	3.81363716413618
FALSE	2.46057081943865
FALSE	3.66955349011684
FALSE	2.57472132616744
FALSE	2.01583427777675
FALSE	2.8654021473128
FALSE	2.64837920924461
FALSE	3.03819919841894
FALSE	3.93511134457961
FALSE	3.16126286349496
FALSE	3.52934943333783
FALSE	2.79294293879057
FALSE	3.06584429810499
FALSE	3.43769356093563
FALSE	3.76542720993036
FALSE	1.44363911240791
FALSE	3.60160703819354
FALSE	3.43103891079585
TRUE	3.37394276411277
FALSE	4.16611398545597
TRUE	3.02493060716743
FALSE	5.3591149658568
FALSE	3.01593510908054
FALSE	2.31315755745333
TRUE	3.58093478637622
FALSE	2.51051394283852
FALSE	3.38357615363381
FALSE	2.20437777809445
FALSE	3.33479556169691
FALSE	2.92053815474521
FALSE	2.83422592895963
FALSE	2.73265859888604
FALSE	3.06092441429701
FALSE	3.84913316941077
FALSE	3.14967321378931
FALSE	3.05294497510211
FALSE	3.87222366460795
FALSE	2.89458814005068
FALSE	2.2724664344649
FALSE	3.22204436743428
FALSE	3.00048648235667
FALSE	3.93323737931544
FALSE	3.68239791455836
TRUE	2.67865033304387
FALSE	3.55601144561991
TRUE	3.31259380411204
FALSE	3.00224204431353
FALSE	2.49868439169382
FALSE	2.44751490888701
FALSE	3.21060168875468
FALSE	3.29006709903575
FALSE	2.36744410422927
FALSE	2.85165010563554
FALSE	2.55826435645081
FALSE	2.21363795796477
FALSE	1.95433147683778
FALSE	3.0461723391623
FALSE	2.52823472005929
FALSE	3.75537509024805
FALSE	2.78943951102746
FALSE	2.98665510007705
FALSE	2.79554164426651
FALSE	2.97177135423152
FALSE	4.03811308667167
FALSE	3.15095018582871
FALSE	3.50779345379727
FALSE	2.38938331364689
FALSE	3.91614869409097
FALSE	4.20500116752917
FALSE	4.08393157034844
FALSE	2.23562674355067
FALSE	3.24302055103303
FALSE	3.857853933877
FALSE	2.77316879226291
FALSE	3.97027830357738
FALSE	2.85429368097562
FALSE	3.18410229899189
FALSE	2.91010859699886
FALSE	4.22415689458208
FALSE	3.13957997020287
FALSE	2.74832156402932
FALSE	2.67770150208118
FALSE	3.7991197814003
FALSE	4.02089317350329
FALSE	4.27117160026668
FALSE	3.31702273829235
FALSE	3.01269666465104
FALSE	3.4720645885115
FALSE	2.29851940740417
FALSE	3.6309882884974
FALSE	3.82424866180059
FALSE	3.9784582715189
FALSE	2.93228866530182
FALSE	2.51985311982608
FALSE	3.31617403747861
FALSE	3.41578995525537
FALSE	2.43719764312711
FALSE	2.78141099525619
FALSE	2.48566083874391
FALSE	3.32094859573735
FALSE	3.41216418954768
TRUE	3.1285098713093
FALSE	3.07044012920136
FALSE	3.25672810278337
FALSE	4.10379275392739
FALSE	2.71655713531106
FALSE	3.45670529738277
FALSE	2.43104608540299
FALSE	2.56445438198557
FALSE	2.86004909853706
FALSE	3.49079844574879
FALSE	3.65772469136172
FALSE	2.57739327758206
FALSE	3.40714546848683
FALSE	4.4015064285364
FALSE	2.90895866235087
FALSE	3.28247148239493
FALSE	2.77862903251646
FALSE	4.2049799850085
FALSE	2.9337089585917
FALSE	2.8185958875562
FALSE	2.67737672542597
FALSE	3.28312896476321
FALSE	3.88045802198155
FALSE	3.11970425198988
FALSE	3.47037255264975
FALSE	3.20779375582513
FALSE	3.44071851285739
FALSE	2.7438635968131
FALSE	3.04269220980692
FALSE	3.01175554760518
FALSE	1.63063291373245
FALSE	2.59155560958133
FALSE	2.31655000918962
FALSE	3.24788193147183
FALSE	2.87216332577053
FALSE	2.95144893697771
FALSE	2.77278695837074
FALSE	3.45062401096602
FALSE	2.69375819866536
FALSE	2.90022240176179
FALSE	3.13043278608736
FALSE	3.49033674508468
FALSE	3.52317350817464
FALSE	3.06632299122883
FALSE	2.43992475824551
FALSE	3.4124258247408
FALSE	3.60408912229549
FALSE	3.72435147487236
FALSE	2.6270986860589
FALSE	2.75858949639142
FALSE	3.60999966944409
FALSE	2.87766572531424
FALSE	3.3917957308218
FALSE	3.77878728204256
FALSE	2.69632621360598
FALSE	3.35745093957469
TRUE	3.78870480422814
FALSE	4.05253476843725
FALSE	3.32849210708312
TRUE	3.31216434620248
FALSE	2.99617983509929
FALSE	2.38913206134731
FALSE	3.609505817885
FALSE	3.48203844676635
FALSE	3.30100727226587
TRUE	3.070442704582
FALSE	3.1492400789767
FALSE	3.62450316647056
FALSE	2.83015190392847
FALSE	2.90040473511157
TRUE	3.30672004960908
FALSE	3.07220993398783
FALSE	2.76954850132617
FALSE	4.36183731858137
FALSE	2.94489324935617
FALSE	3.13205106033345
FALSE	2.9125583693219
FALSE	2.25975962756039
TRUE	3.11020023625118
FALSE	2.8615907106381
FALSE	3.7540702490714
FALSE	3.5889970059929
FALSE	4.32663932593804
FALSE	2.65991840144562
FALSE	3.12882169645257
FALSE	3.07706363836689
FALSE	2.29326077730876
FALSE	2.63986390239649
FALSE	3.62598677616046
FALSE	2.76545319469927
TRUE	3.14229674381884
FALSE	3.2480470200156
FALSE	2.72073445587543
TRUE	2.55783650814819
FALSE	3.19125791999757
FALSE	4.93793008191163
FALSE	3.02685217667574
FALSE	4.46219025964347
FALSE	2.92124186419465
FALSE	3.03042332700854
FALSE	2.96967618092941
FALSE	3.70553492298992
FALSE	3.39381388417966
FALSE	3.33377098830504
FALSE	3.08622524158743
FALSE	3.20775829060388
FALSE	3.37405912831655
FALSE	3.45717287722124
FALSE	2.02231185727812
FALSE	3.54053014133585
FALSE	4.12163357984095
FALSE	3.74963373726205
FALSE	2.89296130025239
FALSE	3.02601850990161
FALSE	2.6857459042916
FALSE	2.69466463557481
FALSE	3.393405381105
FALSE	2.66240793633817
FALSE	4.10441449378523
FALSE	3.93880276448108
FALSE	3.13117035834859
FALSE	3.92943456701953
FALSE	2.74984301864776
FALSE	3.2115978690644
FALSE	3.50637098731345
FALSE	3.0731287760069
FALSE	3.15743222134771
FALSE	3.16259692255667
FALSE	2.39415689160687
FALSE	3.51162295901704
FALSE	2.87255637667013
FALSE	2.78078451413823
FALSE	4.23916030472093
FALSE	4.02108686059372
FALSE	3.47045691623545
FALSE	2.48907888738443
FALSE	3.41036834278153
FALSE	3.14810926030416
FALSE	3.33062051196445
FALSE	3.85359634921954
FALSE	3.23082652911642
FALSE	2.88713688961166
FALSE	2.71190981480011
FALSE	2.60403671366543
FALSE	4.38354758306729
FALSE	4.29865502080429
FALSE	3.50589865620798
FALSE	3.38458325959183
FALSE	3.42172696339275
FALSE	3.46692862374789
FALSE	4.32009189001936
FALSE	3.44270019653322
FALSE	3.16012687139876
FALSE	4.01600503209113
FALSE	2.75657953565022
FALSE	2.58370577535556
FALSE	3.15147093432469
FALSE	4.09724832432335
FALSE	3.34833069038416
FALSE	3.00275535251247
FALSE	3.62566141861738
FALSE	3.20675714529648
FALSE	3.75001407357558
TRUE	3.07234416957589
FALSE	3.17223856937004
FALSE	3.50734193707393
FALSE	3.51554415772919
TRUE	2.24395231376328
FALSE	3.34415492101456
FALSE	3.56293393735055
FALSE	4.00997550507241
FALSE	3.59704717057669
FALSE	3.31524993424789
FALSE	3.12788214309033
FALSE	3.26333695294795
FALSE	3.37199070178458
TRUE	3.05120963391112
FALSE	2.26820401622973
FALSE	2.88937143685527
FALSE	3.67474406522973
FALSE	4.45002877505837
FALSE	4.13442457222511
TRUE	2.82391162873273
FALSE	2.51733885338884
FALSE	3.9473137974533
FALSE	3.93520973406993
FALSE	3.99023978871859
FALSE	3.46668270421557
TRUE	2.79519462883397
FALSE	3.37745774259081
FALSE	2.99521566421415
FALSE	3.39900119314006
FALSE	3.82072329776118
FALSE	3.64152655043582
FALSE	3.00671243224024
FALSE	3.60723883764223
FALSE	3.75592860354889
FALSE	3.41308082748464
FALSE	3.28331890868836
FALSE	3.21163705091853
TRUE	3.16107721805142
FALSE	3.58538106094838
FALSE	2.95833382036587
FALSE	3.00264395909128
FALSE	2.84521903840012
FALSE	2.55585300119927
FALSE	2.73596457870106
FALSE	3.5494292760965
FALSE	3.08343223308726
FALSE	3.29831461947339
FALSE	3.60832818160574
FALSE	2.6199875929302
FALSE	2.3361301627704
TRUE	2.16632118501404
FALSE	3.3149854377336
FALSE	2.80099617972541
FALSE	3.67306966043948
FALSE	2.57025182868834
FALSE	3.10717713258709
FALSE	2.62259088981406
TRUE	3.05035749324029
FALSE	3.27052952571875
FALSE	2.97323657430113
TRUE	3.83052179895388
TRUE	3.04410825694697
FALSE	2.87776386518456
FALSE	2.79056297054389
FALSE	2.95684223123628
FALSE	4.18104030860437
FALSE	4.08245789944594
FALSE	2.5704756812997
FALSE	2.7210964831676
FALSE	3.47935175350446
FALSE	3.73471345156827
FALSE	3.59813848005599
TRUE	3.21638282795494
FALSE	3.02307222083958
TRUE	3.26735552158359
FALSE	3.14671347203042
FALSE	3.11589230569577
FALSE	3.39973015547119
TRUE	3.75303632100578
FALSE	2.5219051052329
FALSE	2.29470591067335
FALSE	3.41103881270691
FALSE	2.98390185835288
FALSE	2.69465512258044
FALSE	3.60956277188035
FALSE	2.51721786373903
TRUE	2.96057256402902
FALSE	3.1516983350355
FALSE	3.93555578023567
FALSE	3.84028281995807
FALSE	4.38840316890536
FALSE	2.95343830639524
FALSE	3.02329424289251
TRUE	2.40385712277168
FALSE	2.37857078985547
FALSE	2.91997037563666
FALSE	2.54586809908885
FALSE	3.06896644688708
FALSE	2.71899133626337
FALSE	3.5632110689059
FALSE	3.88232727374868
FALSE	2.29134926026122
FALSE	3.95743935331219
FALSE	3.72629416976237
FALSE	2.66886403555113
FALSE	2.54146446559991
FALSE	3.3358443972775
FALSE	2.67749584607354
FALSE	2.2693156681643
FALSE	2.4057724211889
FALSE	2.78750524424255
TRUE	2.55638863266617
FALSE	3.21909767898373
FALSE	2.93180378028451
FALSE	2.66957155516297
FALSE	2.7147769688023
TRUE	2.53444058160697
FALSE	3.99214570228762
FALSE	3.57960805354428
FALSE	3.54754516986589
FALSE	2.68389403103074
FALSE	2.84940163590029
FALSE	2.52794646322707
FALSE	3.22265446326004
FALSE	2.48682484451358
FALSE	2.71840432885746
FALSE	3.17782871111043
FALSE	3.79968678995434
FALSE	2.68066644784708
FALSE	3.74018241274968
FALSE	4.37918889787251
FALSE	2.79213383074253
FALSE	3.73341967270443
FALSE	4.18581286264048
FALSE	2.29212815105923
FALSE	3.29719254928079
FALSE	4.62028021455732
FALSE	3.62453638637377
FALSE	4.44955504446697
TRUE	2.63651395165549
FALSE	3.96874525845029
FALSE	2.70081682073583
FALSE	3.74334640259106
FALSE	2.12692422005346
FALSE	2.528297471872
FALSE	3.63186241740299
FALSE	3.60756024209388
TRUE	2.1753974754098
FALSE	2.60340053343788
FALSE	3.72567013688975
TRUE	3.58633394584818
FALSE	3.10862484812381
FALSE	2.81336705853622
FALSE	3.31073666653356
FALSE	4.2523719520164
FALSE	3.22321317704327
FALSE	2.12339669872712
FALSE	2.88815110925534
FALSE	3.15140089435379
FALSE	3.37343073606564
FALSE	3.0429261170954
FALSE	4.01377076703261
FALSE	3.17778318047503
FALSE	4.14559926586724
FALSE	3.21228422449994
FALSE	3.20142994210884
FALSE	3.35650803927591
FALSE	3.4627785653287
FALSE	3.00990509908163
FALSE	2.42591236070426
FALSE	3.23424064546949
FALSE	2.8005654673387
FALSE	3.41527616162775
TRUE	3.01016600413527
FALSE	3.66112689810265
FALSE	2.20549610618489
FALSE	2.78370656963359
FALSE	3.07511033290086
FALSE	4.3680068439354
FALSE	2.71135049214939
FALSE	2.864255819497
FALSE	3.33147661512235
FALSE	3.26727130176809
FALSE	3.0612509223588
TRUE	3.93314063660987
FALSE	3.36994283844873
FALSE	5.09739233199446
FALSE	3.35697289869653
FALSE	3.93720555814095
FALSE	3.90715921990681
FALSE	3.64826809094877
FALSE	3.39027019257786
FALSE	3.73158153905745
FALSE	3.09826610015724
FALSE	3.2195005386113
FALSE	3.73120971890157
FALSE	3.11571788828564
FALSE	4.20602167986295
FALSE	4.13987099524108
FALSE	3.12859620964075
FALSE	2.3225085748373
FALSE	4.09692803212549
FALSE	3.00628346634646
FALSE	3.50274672341225
FALSE	2.81886501766182
TRUE	2.5757732513676
FALSE	2.21260553577277
FALSE	2.48437199199941
FALSE	3.02624192612276
FALSE	3.15574765222141
FALSE	3.29668217880461
FALSE	3.05597824401349
FALSE	3.72649238625561
FALSE	3.37872136328059
FALSE	3.59568045250248
TRUE	1.79402876540241
FALSE	3.30367343152079
FALSE	3.44627658964699
FALSE	3.85564667418215
FALSE	2.23081290433037
FALSE	3.8921717900112
FALSE	4.01997143956726
FALSE	2.93155352198975
FALSE	2.45785604852151
FALSE	2.55478730111449
FALSE	2.49140318767434
FALSE	2.70792080901309
FALSE	3.47099429269801
FALSE	2.81826996424678
TRUE	3.29594259176274
FALSE	3.0869753293185
FALSE	3.38494895067774

## Sheet: ExtDataFig5_c
IA_outcome	MPS
FALSE	4.00943817753936
FALSE	3.83036941266031
FALSE	3.18559217260366
FALSE	3.1067752371722
FALSE	3.42080887562172
FALSE	3.33379974038202
TRUE	2.38784047746771
FALSE	2.8805268881406
FALSE	2.1142006867361
FALSE	3.04175773237943
FALSE	3.03471594142961
FALSE	3.91080635374318
FALSE	3.29064676877036
FALSE	2.82173684407466
FALSE	4.06868725344585
FALSE	2.92574066206328
FALSE	3.87374155262442
FALSE	3.11219695839293
FALSE	2.21184121559595
FALSE	2.5750142459255
TRUE	3.46267150659928
FALSE	2.86167236694077
FALSE	3.02259987501671
FALSE	3.90608161256067
FALSE	2.80965988813636
FALSE	3.15662181506744
FALSE	3.86360940398354
FALSE	2.60484991430961
FALSE	2.5752377786829
FALSE	3.56704319817051
FALSE	3.68792615759902
FALSE	3.43033795808305
FALSE	2.86660299934939
TRUE	2.86715525391318
FALSE	3.26114057983524
FALSE	3.60551135418497
FALSE	3.55735450645132
FALSE	3.89524257835504
FALSE	3.90579115346299
FALSE	3.08610211142959
FALSE	3.40481793589402
FALSE	3.17044489252299
FALSE	3.50667628803279
FALSE	4.24695427872035
FALSE	3.14462574376713
FALSE	3.49331007715537
FALSE	2.86469566517721
FALSE	2.80951750300385
FALSE	3.47620477563493
FALSE	3.69476676487441
FALSE	3.94506265942544
FALSE	3.50965874714581
FALSE	2.63531210749346
FALSE	2.27320021329628
FALSE	3.20906139129396
FALSE	3.3340331231095
FALSE	3.56661009300064
FALSE	4.59417161585189
FALSE	2.44836338716699
FALSE	3.57300912226004
FALSE	3.16787257584896
FALSE	3.6759520240879
FALSE	3.41451233839115
FALSE	2.77755751776463
FALSE	3.56220162729435
FALSE	3.06324025159687
TRUE	3.46608835677047
FALSE	3.2157953260586
FALSE	2.33968977001582
FALSE	3.7415109547252
FALSE	2.37984966341727
FALSE	2.40421122773956
FALSE	3.57326334276397
FALSE	3.37870129818871
FALSE	3.5736179089752
FALSE	2.24672900915221
FALSE	3.37331862802396
FALSE	2.69391421388337
FALSE	3.92817215863013
FALSE	2.95898709188493
FALSE	3.80375959028203
FALSE	2.951209587218
FALSE	3.06000396282867
FALSE	3.07634198767996
FALSE	2.0064139301724
FALSE	3.32126678508564
FALSE	2.82241013082263
FALSE	2.02891347806966
FALSE	2.64226461399334
FALSE	2.68366201772947
FALSE	2.77489316312072
FALSE	3.08430286779722
FALSE	2.45098263805019
FALSE	2.73898503360241
FALSE	3.21431500074407
FALSE	1.97976241583437
FALSE	3.13333698729202
FALSE	2.8741216389944
FALSE	3.03602029730577
FALSE	2.91087202653579
FALSE	3.32400809333411
FALSE	4.15097011399965
FALSE	2.74358940712112
FALSE	4.11790656950844
FALSE	2.59525918894948
TRUE	3.00388742385327
FALSE	3.67003262981748
FALSE	3.09825916976675
FALSE	3.74531011189787
FALSE	2.85650563130927
FALSE	2.92462916829901
FALSE	2.97458443773845
FALSE	2.08894895784369
FALSE	3.52108047245858
FALSE	2.91201850140189
FALSE	3.64460726395378
FALSE	3.5159864637739
TRUE	3.28121362861274
FALSE	2.99402923846203
FALSE	3.19926377596703
FALSE	2.57586767668257
FALSE	2.51473238240112
FALSE	3.13006022053673
FALSE	2.84299284607262
FALSE	3.23334381117924
FALSE	2.90949713868797
FALSE	3.73537582594502
FALSE	2.45893497327272
FALSE	3.95174713418089
FALSE	3.26089575057674
FALSE	4.03134742254973
FALSE	4.03852658147104
FALSE	2.88362211844559
FALSE	3.83818450654142
FALSE	2.99450994069235
TRUE	2.14984343866129
FALSE	3.12067889891506
FALSE	4.01370341257709
FALSE	3.73431002905464
FALSE	3.59648678419811
TRUE	3.14557003615666
FALSE	2.60224971548524
FALSE	3.28655130477346
FALSE	3.1027738051136
FALSE	4.65814640462203
FALSE	3.35955872287088
FALSE	3.35567771227997
FALSE	3.03807587300127
FALSE	2.72171839599794
FALSE	2.79484242813343
TRUE	3.43988689949938
FALSE	2.49599104561454
FALSE	3.05358923696917
FALSE	3.44091008020343
TRUE	2.55840716738873
FALSE	4.02098296086878
FALSE	3.30866464500001
FALSE	2.82296517316415
TRUE	3.30541841837683
FALSE	3.39160068515491
FALSE	2.32023089057962
FALSE	2.63876227861935
TRUE	1.75038885546351
TRUE	3.33342379308249
FALSE	3.27289909860598
FALSE	3.50637384292027
FALSE	4.09912511767571
FALSE	2.9116062280446
FALSE	3.28646517608539
TRUE	2.93532568287225
TRUE	3.17375437111357
FALSE	4.02471939715378
FALSE	3.80775038345296
FALSE	2.23815420438335
FALSE	3.59847197424725
FALSE	4.07556856285179
FALSE	3.3754358931837
FALSE	1.63262222703618
FALSE	3.29755823490434
FALSE	4.15225002347571
FALSE	3.18295310229345
FALSE	2.87448505383594
FALSE	3.18907444390668
TRUE	3.17535367562368
FALSE	3.32829568620434
FALSE	3.36152847123836
FALSE	3.49100066756486
FALSE	3.66354919101821
TRUE	2.80827090541781
FALSE	3.03750366923132
FALSE	2.30998589420288
FALSE	3.58770913083834
FALSE	3.39087734955109
FALSE	3.10218421857635
FALSE	3.23466595902422
FALSE	3.30186093946001
TRUE	3.37530543086112
FALSE	3.11711518736293
FALSE	3.52276289559923
FALSE	1.76672821260308
FALSE	2.98802789747268
FALSE	3.36998181312543
FALSE	3.91516945533842
FALSE	2.65270452537747
FALSE	3.09334340977013
FALSE	3.77714889878709
FALSE	3.15114051347967
FALSE	3.0110884278563
FALSE	3.39615713471941
FALSE	2.9310717847394
FALSE	2.46942809539914
FALSE	3.64934346128356
FALSE	3.87188896256376
FALSE	2.8344022403718
FALSE	2.93371116390832
FALSE	2.52054159076831
FALSE	3.33100790321886
FALSE	2.51243666733428
FALSE	3.3063741274444
FALSE	3.89327593260617
FALSE	2.75408567786895
FALSE	2.95333200806027
FALSE	2.99723672531587
FALSE	3.22293438651138
FALSE	3.72715391093599
FALSE	2.99704348031453
FALSE	2.5487346583682
FALSE	3.22521511743291
FALSE	4.90607456443182
FALSE	3.7017775835934
FALSE	4.23933793971438
FALSE	2.55753751424979
FALSE	3.94580745767798
FALSE	3.62525874792214
FALSE	2.89675211667445
FALSE	3.91805740749491
FALSE	3.73417447104528
FALSE	3.25812740298957
FALSE	1.97732819662596
FALSE	2.81863539840499
FALSE	4.56463184452279
FALSE	4.04896973861075
FALSE	2.93831080168882
FALSE	2.99041112676149
FALSE	3.0549333626658
FALSE	3.62309625728367
TRUE	2.74616662407382
FALSE	3.87408448358851
FALSE	3.42122299221537
FALSE	3.1387044461743
FALSE	2.7562072709728
FALSE	3.72927243404077
TRUE	2.82926959540197
FALSE	2.75228659798133
FALSE	1.71051481357627
FALSE	2.68589371379604
FALSE	3.11757299681681
FALSE	3.08199173935834
FALSE	2.87314003297496
FALSE	3.62054371198042
FALSE	2.93529072277529
FALSE	2.8075763474063
FALSE	3.14559728197888
FALSE	3.25560110970126
FALSE	3.90499947111456
FALSE	3.56581302183195
FALSE	3.910736962436
FALSE	2.77704903575347
FALSE	1.79444831080118
FALSE	3.3754016264118
FALSE	4.77888784465762
FALSE	2.58710260721394
FALSE	2.77210403240012
FALSE	2.8678945067634
FALSE	2.68312255836363
FALSE	4.84727896053591
FALSE	3.11292174361188
FALSE	3.19809618366263
FALSE	3.57098336366904
FALSE	3.11004809786091
FALSE	3.2239702184226
FALSE	3.81176299067708
FALSE	3.18572000739885
FALSE	3.39778770818165
FALSE	3.30848392761365
TRUE	3.37982210408348
FALSE	2.54523401327671
FALSE	4.15286106939202
FALSE	3.53473011768511
FALSE	3.51708009796222
FALSE	2.331836222008
FALSE	3.86687448624115
TRUE	2.66597238704128
FALSE	4.27039372949714
FALSE	3.18513317282186
FALSE	3.39039801067407
FALSE	3.50888276421581
FALSE	2.27668815427168
FALSE	3.54118040090873
FALSE	3.42853438721579
FALSE	3.47462034007177
FALSE	3.6500826600628
FALSE	3.61549192395276
FALSE	2.79872527005285
FALSE	2.97895866216526
FALSE	3.82327199746683
FALSE	2.87702179104195
FALSE	2.93523694767939
FALSE	3.74251036489266
FALSE	3.11801940550356
FALSE	2.24963591013638
FALSE	2.80147343421203
FALSE	3.46967944537655
FALSE	2.61087132189038
FALSE	2.70375017874693
FALSE	2.98294577296741
FALSE	3.08319604816922
FALSE	4.02062344929008
TRUE	2.88963735139821
FALSE	2.44110345895957
TRUE	3.29786016903639
FALSE	2.72629153467816
FALSE	2.89086303750884
TRUE	3.08294031173745
FALSE	2.59893881557497
FALSE	3.65765654475183
FALSE	3.1664458733141
FALSE	3.17817248298185
FALSE	3.56827625754772
FALSE	3.03776316107995
FALSE	3.34649796623661
FALSE	2.95110747999587
TRUE	2.40947266757539
FALSE	2.62962824000217
FALSE	2.46268481810776
FALSE	2.16715670038926
FALSE	3.66379081709469
TRUE	3.56686518092141
FALSE	3.50519667577145
FALSE	3.64267665320336
TRUE	2.52401537166857
FALSE	3.31083332301835
FALSE	3.01668144828252
TRUE	3.4588747357075
FALSE	2.57609560831122
TRUE	2.00896701715816
FALSE	3.53884995670438
FALSE	3.52851975209188
FALSE	3.03837857627103
FALSE	3.12800590597479
FALSE	3.57712185515003
FALSE	3.84634592086393
FALSE	2.76056453082414
FALSE	3.45526811978285
FALSE	3.40834610155672
FALSE	3.28206975926225
FALSE	3.01281480280142
TRUE	3.34954982606763
FALSE	2.00512346689922
FALSE	2.40541438449813
FALSE	3.40522422118737
FALSE	2.8204519291301
FALSE	3.24343164669348
TRUE	3.86422031956599
FALSE	4.32616595717174
FALSE	3.41689089306635
FALSE	3.37169705393594
FALSE	3.08716048698813
FALSE	3.36108725334231
FALSE	4.05928859083619
FALSE	3.35837683253041
TRUE	4.7180468734347
FALSE	2.76318067991486
FALSE	3.18823345263085
FALSE	3.42173142177477
FALSE	2.64150793767517
FALSE	4.22448834170771
TRUE	2.69378060695709
FALSE	3.1993989378864
FALSE	2.95484257407583
FALSE	2.65883371099922
FALSE	3.83301968486397
FALSE	3.69504719606258
FALSE	2.75892620302171
TRUE	2.9869526641561
FALSE	3.39158485109209
FALSE	3.3041677768954
TRUE	3.39513419299169
FALSE	3.23943773575452
FALSE	3.66584981515959
FALSE	3.49809898226528
FALSE	3.52080702210044
FALSE	3.41813143681467
FALSE	2.8490516068413
FALSE	3.89306718999135
FALSE	3.54983780211599
FALSE	2.20683650828438
FALSE	3.37724165437699
FALSE	3.79246840693401
FALSE	2.49024010551901
FALSE	3.00783383399437
FALSE	3.93511134457961
FALSE	2.79294293879057
FALSE	3.60160703819354
FALSE	3.43103891079585
TRUE	3.37394276411277
FALSE	4.16611398545597
TRUE	3.02493060716743
FALSE	5.3591149658568
TRUE	3.58093478637622
FALSE	2.51051394283852
FALSE	3.14967321378931
FALSE	2.89458814005068
FALSE	3.22204436743428
TRUE	2.67865033304387
FALSE	3.21060168875468
FALSE	3.29006709903575
FALSE	2.36744410422927
FALSE	2.85165010563554
FALSE	1.95433147683778
FALSE	2.78943951102746
FALSE	2.79554164426651
FALSE	2.97177135423152
FALSE	4.03811308667167
FALSE	3.91614869409097
FALSE	4.20500116752917
FALSE	4.08393157034844
FALSE	3.24302055103303
FALSE	3.857853933877
FALSE	3.97027830357738
FALSE	3.13957997020287
FALSE	3.7991197814003
FALSE	4.02089317350329
FALSE	3.31702273829235
FALSE	3.9784582715189
FALSE	3.41578995525537
FALSE	3.32094859573735
FALSE	3.41216418954768
TRUE	3.1285098713093
FALSE	2.71655713531106
FALSE	3.45670529738277
FALSE	2.57739327758206
FALSE	4.4015064285364
FALSE	2.90895866235087
FALSE	3.28247148239493
FALSE	2.9337089585917
FALSE	2.67737672542597
FALSE	3.88045802198155
FALSE	3.20779375582513
FALSE	2.87216332577053
FALSE	2.95144893697771
FALSE	3.52317350817464
FALSE	2.43992475824551
FALSE	3.4124258247408
FALSE	3.60408912229549
FALSE	3.72435147487236
FALSE	2.87766572531424
FALSE	3.77878728204256
FALSE	2.69632621360598
FALSE	3.35745093957469
TRUE	3.78870480422814
FALSE	4.05253476843725
FALSE	3.32849210708312
TRUE	3.31216434620248
FALSE	2.38913206134731
FALSE	3.609505817885
FALSE	3.48203844676635
FALSE	3.30100727226587
FALSE	2.83015190392847
TRUE	3.30672004960908
FALSE	3.07220993398783
FALSE	2.76954850132617
FALSE	2.94489324935617
FALSE	2.9125583693219
TRUE	3.11020023625118
FALSE	2.8615907106381
FALSE	3.5889970059929
FALSE	4.32663932593804
FALSE	2.29326077730876
FALSE	3.62598677616046
FALSE	2.76545319469927
TRUE	2.55783650814819
FALSE	3.02685217667574
FALSE	3.39381388417966
FALSE	3.20775829060388
FALSE	3.37405912831655
FALSE	3.54053014133585
FALSE	2.89296130025239
FALSE	3.02601850990161
FALSE	2.6857459042916
FALSE	2.69466463557481
FALSE	3.393405381105
FALSE	3.92943456701953
FALSE	3.0731287760069
FALSE	3.51162295901704
FALSE	2.87255637667013
FALSE	2.78078451413823
FALSE	4.23916030472093
FALSE	3.47045691623545
FALSE	2.48907888738443
FALSE	3.41036834278153
FALSE	3.85359634921954
FALSE	4.38354758306729
FALSE	4.29865502080429
FALSE	3.50589865620798
FALSE	3.42172696339275
FALSE	3.34833069038416
FALSE	3.00275535251247
FALSE	3.20675714529648
FALSE	3.75001407357558
TRUE	3.07234416957589
FALSE	3.17223856937004
FALSE	3.50734193707393
FALSE	3.51554415772919
FALSE	3.34415492101456
FALSE	3.59704717057669
FALSE	3.12788214309033
FALSE	3.26333695294795
FALSE	3.37199070178458
FALSE	3.67474406522973
FALSE	4.45002877505837
FALSE	4.13442457222511
FALSE	3.93520973406993
FALSE	3.99023978871859
TRUE	2.79519462883397
FALSE	2.99521566421415
FALSE	3.82072329776118
FALSE	3.60723883764223
FALSE	3.75592860354889
TRUE	3.16107721805142
FALSE	3.00264395909128
FALSE	2.55585300119927
FALSE	3.29831461947339
FALSE	3.60832818160574
FALSE	2.3361301627704
TRUE	2.16632118501404
FALSE	3.3149854377336
FALSE	3.67306966043948
FALSE	2.57025182868834
FALSE	3.10717713258709
FALSE	2.62259088981406
FALSE	2.87776386518456
FALSE	2.79056297054389
FALSE	3.73471345156827
FALSE	3.59813848005599
TRUE	3.21638282795494
TRUE	3.26735552158359
FALSE	3.11589230569577
FALSE	3.39973015547119
FALSE	3.60956277188035
FALSE	3.1516983350355
FALSE	3.84028281995807
FALSE	4.38840316890536
FALSE	2.91997037563666
FALSE	3.72629416976237
FALSE	3.3358443972775
FALSE	2.66957155516297
FALSE	2.7147769688023
FALSE	3.54754516986589
FALSE	2.71840432885746
FALSE	3.79968678995434
FALSE	2.68066644784708
FALSE	4.37918889787251
FALSE	4.62028021455732
FALSE	4.44955504446697
FALSE	3.96874525845029
FALSE	3.74334640259106
FALSE	3.63186241740299
FALSE	3.60756024209388
TRUE	3.58633394584818
FALSE	3.31073666653356
FALSE	3.22321317704327
FALSE	2.12339669872712
FALSE	3.15140089435379
FALSE	3.37343073606564
FALSE	4.01377076703261
FALSE	4.14559926586724
FALSE	3.21228422449994
FALSE	3.4627785653287
FALSE	3.00990509908163
FALSE	2.42591236070426
FALSE	3.23424064546949
TRUE	3.01016600413527
FALSE	2.71135049214939
FALSE	3.33147661512235
TRUE	3.93314063660987
FALSE	5.09739233199446
FALSE	3.09826610015724
FALSE	2.3225085748373
FALSE	4.09692803212549
FALSE	3.00628346634646
FALSE	3.50274672341225
FALSE	2.81886501766182
TRUE	2.5757732513676
FALSE	3.29668217880461
FALSE	3.72649238625561
FALSE	3.37872136328059
FALSE	3.59568045250248
FALSE	3.44627658964699
FALSE	3.47099429269801
TRUE	3.29594259176274
FALSE	3.0869753293185
FALSE	3.38494895067774

## Sheet: ExtDataFig5_d
IA_outcome	MPS
FALSE	3.04701197468135
FALSE	2.70251535793642
FALSE	3.17681005700125
FALSE	4.11260691079052
FALSE	3.51705378011108
FALSE	2.79161854759921
FALSE	3.26115756307862
FALSE	2.46555059046883
FALSE	2.38043833679061
FALSE	2.84911435998623
FALSE	2.55551826658805
FALSE	3.37612864512096
FALSE	2.88660050891597
FALSE	2.32180292314412
FALSE	3.20340794179637
FALSE	3.84715431333451
FALSE	2.7059099603302
FALSE	3.98146409536879
FALSE	1.9125152316904
FALSE	2.74446591226377
FALSE	3.44195406305279
FALSE	2.45723413993224
FALSE	3.21237005419483
FALSE	2.23425430956891
FALSE	3.05190502497873
FALSE	2.26200833703749
FALSE	3.49540148125752
FALSE	3.22520617059197
FALSE	2.1330616325284
TRUE	3.66077124710996
FALSE	3.7275400851752
FALSE	3.30608313645719
FALSE	4.5730178972006
FALSE	4.25383194963958
FALSE	2.88599309720771
FALSE	3.01624831686144
FALSE	3.01296815650767
TRUE	3.09722039407129
FALSE	2.64442545687618
FALSE	3.58421810526969
FALSE	3.06671591151922
FALSE	3.39413076975304
FALSE	4.10371076655765
FALSE	3.59247614066973
FALSE	4.38343620243234
FALSE	3.66653406320801
TRUE	3.22408295318305
TRUE	3.19693587540772
FALSE	3.49115272643703
FALSE	2.82321229977129
FALSE	2.9199351491964
FALSE	3.31144789131671
FALSE	2.87198688698328
FALSE	1.92040071386219
FALSE	2.4668891665197
FALSE	3.19631011402883
FALSE	3.27181208732963
TRUE	1.77639065137511
FALSE	3.10995913673539
FALSE	2.98087229121272
TRUE	3.26699361928541
FALSE	2.93977189987393
FALSE	3.37809842017345
TRUE	2.80340466849131
FALSE	2.39194646797842
FALSE	3.81363716413618
FALSE	2.46057081943865
FALSE	3.66955349011684
FALSE	2.57472132616744
FALSE	2.01583427777675
FALSE	2.8654021473128
FALSE	2.64837920924461
FALSE	3.03819919841894
FALSE	3.16126286349496
FALSE	3.52934943333783
FALSE	3.06584429810499
FALSE	3.43769356093563
FALSE	3.76542720993036
FALSE	1.44363911240791
FALSE	3.01593510908054
FALSE	2.31315755745333
FALSE	3.38357615363381
FALSE	2.20437777809445
FALSE	3.33479556169691
FALSE	2.92053815474521
FALSE	2.83422592895963
FALSE	2.73265859888604
FALSE	3.06092441429701
FALSE	3.84913316941077
FALSE	3.05294497510211
FALSE	3.87222366460795
FALSE	2.2724664344649
FALSE	3.00048648235667
FALSE	3.93323737931544
FALSE	3.68239791455836
FALSE	3.55601144561991
TRUE	3.31259380411204
FALSE	3.00224204431353
FALSE	2.49868439169382
FALSE	2.44751490888701
FALSE	2.55826435645081
FALSE	2.21363795796477
FALSE	3.0461723391623
FALSE	2.52823472005929
FALSE	3.75537509024805
FALSE	2.98665510007705
FALSE	3.15095018582871
FALSE	3.50779345379727
FALSE	2.38938331364689
FALSE	2.23562674355067
FALSE	2.77316879226291
FALSE	2.85429368097562
FALSE	3.18410229899189
FALSE	2.91010859699886
FALSE	4.22415689458208
FALSE	2.74832156402932
FALSE	2.67770150208118
FALSE	4.27117160026668
FALSE	3.01269666465104
FALSE	3.4720645885115
FALSE	2.29851940740417
FALSE	3.6309882884974
FALSE	3.82424866180059
FALSE	2.93228866530182
FALSE	2.51985311982608
FALSE	3.31617403747861
FALSE	2.43719764312711
FALSE	2.78141099525619
FALSE	2.48566083874391
FALSE	3.07044012920136
FALSE	3.25672810278337
FALSE	4.10379275392739
FALSE	2.43104608540299
FALSE	2.56445438198557
FALSE	2.86004909853706
FALSE	3.49079844574879
FALSE	3.65772469136172
FALSE	3.40714546848683
FALSE	2.77862903251646
FALSE	4.2049799850085
FALSE	2.8185958875562
FALSE	3.28312896476321
FALSE	3.11970425198988
FALSE	3.47037255264975
FALSE	3.44071851285739
FALSE	2.7438635968131
FALSE	3.04269220980692
FALSE	3.01175554760518
FALSE	1.63063291373245
FALSE	2.59155560958133
FALSE	2.31655000918962
FALSE	3.24788193147183
FALSE	2.77278695837074
FALSE	3.45062401096602
FALSE	2.69375819866536
FALSE	2.90022240176179
FALSE	3.13043278608736
FALSE	3.49033674508468
FALSE	3.06632299122883
FALSE	2.6270986860589
FALSE	2.75858949639142
FALSE	3.60999966944409
FALSE	3.3917957308218
FALSE	2.99617983509929
TRUE	3.070442704582
FALSE	3.1492400789767
FALSE	3.62450316647056
FALSE	2.90040473511157
FALSE	4.36183731858137
FALSE	3.13205106033345
FALSE	2.25975962756039
FALSE	3.7540702490714
FALSE	2.65991840144562
FALSE	3.12882169645257
FALSE	3.07706363836689
FALSE	2.63986390239649
TRUE	3.14229674381884
FALSE	3.2480470200156
FALSE	2.72073445587543
FALSE	3.19125791999757
FALSE	4.93793008191163
FALSE	4.46219025964347
FALSE	2.92124186419465
FALSE	3.03042332700854
FALSE	2.96967618092941
FALSE	3.70553492298992
FALSE	3.33377098830504
FALSE	3.08622524158743
FALSE	3.45717287722124
FALSE	2.02231185727812
FALSE	4.12163357984095
FALSE	3.74963373726205
FALSE	2.66240793633817
FALSE	4.10441449378523
FALSE	3.93880276448108
FALSE	3.13117035834859
FALSE	2.74984301864776
FALSE	3.2115978690644
FALSE	3.50637098731345
FALSE	3.15743222134771
FALSE	3.16259692255667
FALSE	2.39415689160687
FALSE	4.02108686059372
FALSE	3.14810926030416
FALSE	3.33062051196445
FALSE	3.23082652911642
FALSE	2.88713688961166
FALSE	2.71190981480011
FALSE	2.60403671366543
FALSE	3.38458325959183
FALSE	3.46692862374789
FALSE	4.32009189001936
FALSE	3.44270019653322
FALSE	3.16012687139876
FALSE	4.01600503209113
FALSE	2.75657953565022
FALSE	2.58370577535556
FALSE	3.15147093432469
FALSE	4.09724832432335
FALSE	3.62566141861738
TRUE	2.24395231376328
FALSE	3.56293393735055
FALSE	4.00997550507241
FALSE	3.31524993424789
TRUE	3.05120963391112
FALSE	2.26820401622973
FALSE	2.88937143685527
TRUE	2.82391162873273
FALSE	2.51733885338884
FALSE	3.9473137974533
FALSE	3.46668270421557
FALSE	3.37745774259081
FALSE	3.39900119314006
FALSE	3.64152655043582
FALSE	3.00671243224024
FALSE	3.41308082748464
FALSE	3.28331890868836
FALSE	3.21163705091853
FALSE	3.58538106094838
FALSE	2.95833382036587
FALSE	2.84521903840012
FALSE	2.73596457870106
FALSE	3.5494292760965
FALSE	3.08343223308726
FALSE	2.6199875929302
FALSE	2.80099617972541
TRUE	3.05035749324029
FALSE	3.27052952571875
FALSE	2.97323657430113
TRUE	3.83052179895388
TRUE	3.04410825694697
FALSE	2.95684223123628
FALSE	4.18104030860437
FALSE	4.08245789944594
FALSE	2.5704756812997
FALSE	2.7210964831676
FALSE	3.47935175350446
FALSE	3.02307222083958
FALSE	3.14671347203042
TRUE	3.75303632100578
FALSE	2.5219051052329
FALSE	2.29470591067335
FALSE	3.41103881270691
FALSE	2.98390185835288
FALSE	2.69465512258044
FALSE	2.51721786373903
TRUE	2.96057256402902
FALSE	3.93555578023567
FALSE	2.95343830639524
FALSE	3.02329424289251
TRUE	2.40385712277168
FALSE	2.37857078985547
FALSE	2.54586809908885
FALSE	3.06896644688708
FALSE	2.71899133626337
FALSE	3.5632110689059
FALSE	3.88232727374868
FALSE	2.29134926026122
FALSE	3.95743935331219
FALSE	2.66886403555113
FALSE	2.54146446559991
FALSE	2.67749584607354
FALSE	2.2693156681643
FALSE	2.4057724211889
FALSE	2.78750524424255
TRUE	2.55638863266617
FALSE	3.21909767898373
FALSE	2.93180378028451
TRUE	2.53444058160697
FALSE	3.99214570228762
FALSE	3.57960805354428
FALSE	2.68389403103074
FALSE	2.84940163590029
FALSE	2.52794646322707
FALSE	3.22265446326004
FALSE	2.48682484451358
FALSE	3.17782871111043
FALSE	3.74018241274968
FALSE	2.79213383074253
FALSE	3.73341967270443
FALSE	4.18581286264048
FALSE	2.29212815105923
FALSE	3.29719254928079
FALSE	3.62453638637377
TRUE	2.63651395165549
FALSE	2.70081682073583
FALSE	2.12692422005346
FALSE	2.528297471872
TRUE	2.1753974754098
FALSE	2.60340053343788
FALSE	3.72567013688975
FALSE	3.10862484812381
FALSE	2.81336705853622
FALSE	4.2523719520164
FALSE	2.88815110925534
FALSE	3.0429261170954
FALSE	3.17778318047503
FALSE	3.20142994210884
FALSE	3.35650803927591
FALSE	2.8005654673387
FALSE	3.41527616162775
FALSE	3.66112689810265
FALSE	2.20549610618489
FALSE	2.78370656963359
FALSE	3.07511033290086
FALSE	4.3680068439354
FALSE	2.864255819497
FALSE	3.26727130176809
FALSE	3.0612509223588
FALSE	3.36994283844873
FALSE	3.35697289869653
FALSE	3.93720555814095
FALSE	3.90715921990681
FALSE	3.64826809094877
FALSE	3.39027019257786
FALSE	3.73158153905745
FALSE	3.2195005386113
FALSE	3.73120971890157
FALSE	3.11571788828564
FALSE	4.20602167986295
FALSE	4.13987099524108
FALSE	3.12859620964075
FALSE	2.21260553577277
FALSE	2.48437199199941
FALSE	3.02624192612276
FALSE	3.15574765222141
FALSE	3.05597824401349
TRUE	1.79402876540241
FALSE	3.30367343152079
FALSE	3.85564667418215
FALSE	2.23081290433037
FALSE	3.8921717900112
FALSE	4.01997143956726
FALSE	2.93155352198975
FALSE	2.45785604852151
FALSE	2.55478730111449
FALSE	2.49140318767434
FALSE	2.70792080901309
FALSE	2.81826996424678

## Sheet: ExtDataFig5_e
IA_outcome	MPS
Yes	3.28073082826004
Yes	4.07855910595116
Yes	2.60801828849888
Yes	3.13447255391389
Yes	3.29113679151003
Yes	3.53514419878321
Yes	2.80930982522261
Yes	2.89135475963193
Yes	2.95629813563166
Yes	3.1507605184042
Yes	2.74716769794305
Yes	2.99524108323277
Yes	2.81455135012089
Yes	2.97101073271805
Yes	2.66476497558493
Yes	3.39133765101684
Yes	2.78834861045159
Yes	3.50933777229525
Yes	3.55260418940645
Yes	3.91612154239179
Yes	3.4480242982376
Yes	3.10881135276832
Yes	3.08267196403013
Yes	3.49783480250741
Yes	2.81974827410587
Yes	2.3875564743403
Yes	2.83969613597635
Yes	2.95479503998841
Yes	3.37031076571811
Yes	3.70280776965555
Yes	3.23132318860641
Yes	3.58509507646021
Yes	3.71929193378551
Yes	3.45432594314199
Yes	2.9147853367937
Yes	2.61261884065449
Yes	3.36226186428676
Yes	3.03361585195874
Yes	3.05288704660954
Yes	1.7068107088533
Yes	2.87858378422053
Yes	3.79461753688008
Yes	3.9079080909188
Yes	2.99199327622066
Yes	3.22300422667334
Yes	3.71245855477467
No	3.12799970567695
Yes	4.04423009438695
Yes	3.74003946308938
No	2.99752878787704
No	2.90176226570813
No	3.49305466360452
Yes	3.18578226504994
No	3.73020062587047
Yes	4.11064791326962
Yes	4.10643917745617
Yes	3.25828306815395
No	3.22119601521372
No	4.66229284994181
No	4.13111872607062
No	4.08179699876726
No	4.2240874120608
No	3.83826125550649
No	2.74835718735942
No	3.81775112352944
No	3.07065006436601
No	3.80373324841164
Yes	3.76433537958037
Yes	4.59506864465437
Yes	3.15793261457923
Yes	2.44389951210519
Yes	2.93788411187143
No	3.28298000726084
No	2.27985312524984
No	3.09269585950288
No	3.22048003027226
Yes	3.14215670463772
Yes	3.35996044762427
No	3.2925987052388
No	3.36472798354595
No	4.08723977350195
Yes	3.90101764976408
No	3.70323077298565
No	4.04926180070574
Yes	3.28176373365097
Yes	3.94365624399698
No	3.82553237053937
Yes	2.69990744157306
No	2.87124259473441
Yes	3.23085286154593
No	2.5771765023286
No	3.10464171291895
Yes	3.31907162882332
No	2.75076010586236
No	3.09942209067358
Yes	2.47184753410064
No	3.92547088762307
Yes	3.94112597238455
No	4.13663153381267
No	2.61549767845621
No	3.63767749482734
No	3.44757287620985
No	2.20024109796431
No	4.35131989149018
No	2.93418943794196
Yes	2.57544793904478
Yes	2.63927325445884
Yes	3.79878480605422
Yes	2.97232324646266
No	4.26797609404345
No	3.7381101825493
No	3.08993236818889
Yes	2.55141065846867
No	2.86029103800377
Yes	3.45129252549008
Yes	3.67728343522002
No	3.62739275880369
No	3.1709732332338
No	4.42216912700432
Yes	3.34868666478308
Yes	4.26551593001777
No	2.50947887372995
Yes	2.78560916782366
No	1.96817593235688
No	3.18809745522573
Yes	3.30108484531127
No	3.16683262868759
Yes	2.34415953928403
No	2.48365816012994
No	3.36654254466094
No	3.76115226468548
No	4.17892611561098
No	3.56380375163557
No	3.00547925131477
No	3.54312144098123
No	3.21818898900933
No	2.85917712006112
No	3.36214816155313
Yes	3.20890762733652
Yes	3.34186961436532
Yes	2.918174454247
Yes	2.47133835289095
Yes	3.93903071425717
No	3.32961154968085
No	2.65726774344395
No	3.58307057573863
No	3.34503727785002
No	2.41596834967141
No	3.45653564148695
No	2.13566330642715
Yes	2.35146846187128
Yes	3.64011695605076
No	3.38604909460934
No	3.70103308880638
No	3.00994718228004
Yes	1.88315656902487
No	3.34976631679561
No	3.95833358760371
No	3.0407488625869
No	3.59897391996993
No	3.96895714811812
No	2.82152713851262
No	2.63824695745516
No	2.23476060726685
No	3.11180926502799
No	2.81387500207341
No	2.8884699786163
Yes	2.57476095432708
Yes	2.90202077594741
Yes	2.54901949814458
No	3.50522259317181
Yes	3.52225315152638
No	3.03888636406694
Yes	3.20122488339805
No	3.07901920210345
No	3.40898617384723
Yes	3.16079951497404
Yes	4.37130832599423
No	3.56258537429196
Yes	2.0128946985698
No	4.74734425642754
Yes	2.8089138076075
No	3.63339363661454
No	3.10636512250205
No	3.1972347797225
No	3.09515733992903
No	4.20678407971391
Yes	3.654678134919
Yes	2.56167594477528
Yes	2.56291426362065
Yes	3.58223926118463
No	3.04424507498652
No	3.81613043633812
No	3.6059423517278
No	3.96395951095491
No	3.1050551574057
No	4.06519097029199
Yes	2.84210312980502
Yes	3.26706435871022
No	3.30494612683725
Yes	3.11687855729636
No	3.90899016264612
Yes	2.89742739667318
No	2.75609686243147
No	4.51125665637721
Yes	3.01814279193716
No	3.02452933963423
Yes	3.25109718934319
Yes	2.28384320325618
No	3.42217177390736
Yes	3.45382440023708
No	3.27224239948311
No	2.60238370466657
Yes	3.93619447980413
Yes	2.8917983671247
No	2.69268138828544
Yes	4.13416449839912
Yes	4.33655268151485
Yes	2.57881659053659
Yes	3.64145489088589
Yes	3.56039161345169
Yes	3.83182424339284
Yes	3.67593837238484
Yes	2.8314881958844
No	4.28823541072355
No	3.99436535507655
No	2.6964377956811
Yes	2.61520183544646
No	3.03879390640455
No	3.52041657295932
Yes	3.32289182696994
Yes	3.02073070514379
Yes	3.3331257819621
Yes	2.48808448136251
No	4.65589237919684
No	2.85011617811011
Yes	2.35065795760997
Yes	3.01589784173007
Yes	2.73312697864105
Yes	3.51468269827688
Yes	3.39138403146244
Yes	2.26867907280098
Yes	3.84400267270787
Yes	3.01045537805891
